# Supplementary material for: Global transcriptome analysis of the C57BL/6J mouse testis by SAGE: evidence for nonrandom gene order
Source: BMC Genomics. 2005 Mar 5;6:29. doi: 10.1186/1471-2164-6-29 (PMC1079818; doi:10.1186/1471-2164-6-29)
Supplement: Additional File 1 — SAGE tags detected in mouse total testis. List of 7 481 tags with tag count > 1 in combined total testis SAGE library with reliable tag identification according to the Mouse SAGE Site database. [file 1471-2164-6-29-S1.xls]

## Sheet: Table description
Additional file 1 - List of SAGE tags detected in mouse total testis
7 481 tags with tag count > 1 in combined total testis SAGE library (TT 1+2, 76 854 tags) with reliable tag identification according to the Mouse SAGE Site database (Divina and Forejt, Nucleic Acids Res, 32, D482-3, 2004). The tag-to-gene identification is considered reliable if supported by tags extracted from at least one mRNA sequence, or at least 3 EST with a poly(A) signal or at least 8 EST …
The following color coding is used: blue records = reliable match supported by at least one mRNA sequence, black records = reliable match supported only by EST sequences, violet records = reliable match to the mouse mitochondrial genome sequence, green records = repetitive and low complexity tags (with >= 12 reliable matches), red records = no reliable match or no match.
Tag identification is based on Mouse UniGene build #136 (March 26, 2004) and the corresponding SAGEmap and LocusLink databases from April 3, 2004. The arrows (Æ) provide links to external database Mouse SAGE Site (http://mouse.biomed.cas.cz/sage/) to display up-to-date tag identification based on the recent UniGene and SAGEmap builds.

## Sheet: Total testis tag list (TT 1+2)
List of 7481 tags with tag count > 1 in combined total testis SAGE library (TT 1+2)
Tag	Æ	Count	UniGene	Gene symbol	Gene name	Ch	LocusLink	MGI
TCGATGTCTG	Æ	1027	541	Prm2	protamine 2	16	19119	MGI:97766
GATTAAAGCT	Æ	923	206798	Tnp2	transition protein 2	16	21959	MGI:98785
AAAAAAAAAA	Æ	548	-		low complexity tag, multiple matches
GTGGCTCACA	Æ	539	-		repetitive tag, B2 derived
TGACCCCGGG	Æ	500	297372	Uba52	ubiquitin A-52 residue ribosomal protein fusion product 1	8	22186	MGI:98887
			43005	Uba52	ubiquitin A-52 residue ribosomal protein fusion product 1	8	22186	MGI:98887
			336329		Similar to ubiquitin A-52 residue ribosomal protein fusion product 1 (LOC386565), mRNA	X	386565
			325174		Transcribed sequence with moderate similarity to protein pir:UQHUR (H.sapiens) UQHUR ubiquitin / ribosomal protein CEP52 - human
GTAAGCATAA	Æ	484	282093	Ubb	ubiquitin B	11	22187	MGI:98888
			343805		Mouse 1400 base pair ubiquitin mRNA, 5' end	14	218963
			315924		Transcribed sequence with moderate similarity to protein pir:UQHUB (H.sapiens) UQHUB polyubiquitin 3 - human
GCCAGATACC	Æ	436	42733	Prm1	protamine 1	16	19118	MGI:97765
AGGACATCAG	Æ	418	661	Tnp1	transition protein 1	1	21958	MGI:98784
GTAAGCAAAA	Æ	352	282093	Ubb	ubiquitin B	11	22187	MGI:98888
			343805		Mouse 1400 base pair ubiquitin mRNA, 5' end	14	218963
GTGTCTTACA	Æ	331	2688	Meig1	meiosis expressed gene 1	2	104362	MGI:1202878
			158450	Ocilrp1	osteoclast inhibitory lectin related protein	6	70809	MGI:1918059
TAAAAAAAAA	Æ	320	-		low complexity tag, multiple matches
TGCCACCTGA	Æ	320	29286	Ybx2	Y box protein 2	11	53422	MGI:1096372
GAAAAAAAAA	Æ	266	-		low complexity tag, multiple matches
ATAATACATA	Æ	257	-	mt-Atp6	mitochondrial genome (ATP synthase 6, mitochondrial)	MT	17705	MGI:99927
TGGGTTGTCT	Æ	253	297482	Tpt1	tumor protein, translationally-controlled 1	14	22070	MGI:104890
			296922		Similar to Translationally controlled tumor protein (TCTP) (p23) (21 kDa polypeptide) (p21) (Lens epithelial protein) (LOC381799), mRNA	6	381799
			296463		Similar to Translationally controlled tumor protein (TCTP) (p23) (21 kDa polypeptide) (p21) (Lens epithelial protein) (LOC382230), mRNA	X	382230
GGTCTGGCTG	Æ	246	270295	Tuba7	tubulin, alpha 7	6	22147	MGI:1095408
			287784	Tuba3	tubulin, alpha 3	6	22144	MGI:1095406
			27735	4930431E10Rik	RIKEN cDNA 4930431E10 gene	5	75788	MGI:1923038
GTAAAAAAAA	Æ	221	6670	Prkag1	protein kinase, AMP-activated, gamma 1 non-catalytic subunit	15	19082	MGI:108411
			33403	2010320H07Rik	RIKEN cDNA 2010320H07 gene	2	72090	MGI:1919340
			41977	Taf1c	TATA box binding protein (Tbp)-associated factor, RNA polymerase I, C	8	21341	MGI:109576
			328835	E030034P13Rik	RIKEN cDNA E030034P13 gene	17	224613	MGI:2442638
			282093	Ubb	ubiquitin B	11	22187	MGI:98888
TGTCTTCTGT	Æ	205	1296	Crisp2	cysteine-rich secretory protein 2	17	22024	MGI:98815
TGTGCAGTGG	Æ	191	76832	1700028F16Rik	RIKEN cDNA 1700028F16 gene	4	69469	MGI:1916719
GCTCCACTGG	Æ	190	347413	Dbil5	diazepam binding inhibitor-like 5	11	13168	MGI:108039
TGCTGAGAAT	Æ	176	280784	Ppp1cc	protein phosphatase 1, catalytic subunit, gamma isoform	5	19047	MGI:104872
			334198		Transcribed sequence with strong similarity to protein pdb:1JK7 (H.sapiens) A Chain A, Crystal Structure Of The Tumor-Promoter Okadaic Acid Bound To Protein Phosphatase-1
			215389	Trp53bp1	transformation related protein 53 binding protein 1	2	27223	MGI:1351320
GCCCAGACCT	Æ	174	273251	Sdh1	sorbitol dehydrogenase 1	2	20322	MGI:98266
TCAACAACTG	Æ	169	29758	Tcp11	t-complex protein 11	17	21463	MGI:98544
GGGACTCCAA	Æ	165	46176	Ppp1r11	protein phosphatase 1, regulatory (inhibitor) subunit 11	17	76497	MGI:1923747
			27244	BC021608	cDNA sequence BC021608	9	192653	MGI:2384760
ACCGCTGAGG	Æ	163	16563	Ldh3	lactate dehydrogenase 3, C chain, sperm specific	7	16833	MGI:96764
CTAGTCTTTG	Æ	159	154915	Rps29	ribosomal protein S29	2	20090	MGI:107681
			354387	Rps29	ribosomal protein S29	2	20090	MGI:107681
ATACTGACAT	Æ	151	-	mt-Co3	mitochondrial genome (cytochrome c oxidase III, mitochondrial)	MT	17710	MGI:102502
TATCACTCTG	Æ	144	227011	Mea1	male enhanced antigen 1	17	17256	MGI:96957
			314117		M.musculus tex271 mRNA (3'region)
			295009	Ppp2r5d	protein phosphatase 2, regulatory subunit B (B56), delta isoform	17	21770	MGI:2388481
GGCTTCGGTC	Æ	141	3158	Rplp1	ribosomal protein, large, P1	9	56040	MGI:1927099
			292991		Transcribed sequence with strong similarity to protein sp:P05386 (H.sapiens) RLA1_HUMAN 60S acidic ribosomal protein P1
			9392	Golga3	golgi autoantigen, golgin subfamily a, 3	5	269682	MGI:96958
			300814		Transcribed sequence with strong similarity to protein sp:P05386 (H.sapiens) RLA1_HUMAN 60S acidic ribosomal protein P1
TGTGTGTCGC	Æ	139	246436	6720463E02Rik	RIKEN cDNA 6720463E02 gene	11	68097	MGI:1915347
TGCTTCCTCC	Æ	136	5348	Phf7	PHD finger protein 7	14	71838	MGI:1919088
TGGCCAGTAA	Æ	136	210053	AI661438	expressed sequence AI661438	12	104871	MGI:2144877
TAGCCCCTGC	Æ	134	252830	Odf1	outer dense fiber of sperm tails 1	15	18285	MGI:97424
AAAAGTAATC	Æ	133	8637	Spa17	sperm autoantigenic protein 17	9	20686	MGI:1333778
CCGACTGGGG	Æ	133	258354		Adult male testis cDNA, RIKEN full-length enriched library, clone:4930403E08 product:hypothetical protein, full insert sequence
GTCGACCGAT	Æ	131	2688	Meig1	meiosis expressed gene 1	2	104362	MGI:1202878
ACCTGTGCCC	Æ	130	347448	Insl3	insulin-like 3	8	16336	MGI:108427
			249645	Jak3	Janus kinase 3	8	16453	MGI:99928
CTTAGGAGAA	Æ	129	321674	AV047578	expressed sequence AV047578	15	252967	MGI:2182357
TCAACCTCTC	Æ	127	275526	Spata6	spermatogenesis associated 6	4	67946	MGI:1915196
TTGCTGTGGT	Æ	126	29431	1810014L12Rik	RIKEN cDNA 1810014L12 gene	11	69071	MGI:1916321
			272687	0610009H04Rik	RIKEN cDNA 0610009H04 gene	11	55978	MGI:1915585
CAATAAACTG	Æ	124	13886	Sui1-rs1	suppressor of initiator codon mutations, related sequence 1 (S. cerevisiae)	11	20918	MGI:105125
			326431		Transcribed sequence with moderate similarity to protein pdb:2IF1 (H.sapiens) Human Translation Initiation Factor Eif1, Nmr, 29 Structures
			348844		Transcribed sequence with strong similarity to protein pdb:2IF1 (H.sapiens) Human Translation Initiation Factor Eif1, Nmr, 29 Structures
			18892	Emd	emerin	X	13726	MGI:108117
GCCCGGGAAT	Æ	124	276337	Rpl17	ribosomal protein L17	18	319195	MGI:2448270
			341610		Similar to 60S RIBOSOMAL PROTEIN L17 (L23) (AMINO ACID STARVATION-INDUCED PROTEIN) (ASI) (LOC380760), mRNA	12	380760
			319138		Similar to 60S RIBOSOMAL PROTEIN L17 (L23) (AMINO ACID STARVATION-INDUCED PROTEIN) (ASI) (LOC381619), mRNA	5	381619
			304597		Similar to Ac2-210 (LOC383045), mRNA	15	383045
			196605	Hk1	hexokinase 1	10	15275	MGI:96103
			328052		Transcribed sequence with strong similarity to protein sp:P18621 (H.sapiens) RL17_HUMAN 60S ribosomal protein L17
			351235		Transcribed sequence with moderate similarity to protein sp:P18621 (H.sapiens) RL17_HUMAN 60S ribosomal protein L17
TCAACTATTA	Æ	124	717	Pgk2	phosphoglycerate kinase 2	3	18663	MGI:97563
GAGGAAGTAG	Æ	123	45833	1700001N01Rik	RIKEN cDNA 1700001N01 gene	8	69281	MGI:1916531
ATGTGAGAAA	Æ	119	46163	Fhl4	four and a half LIM domains 4	10	14202	MGI:1338765
TGGGCATCCA	Æ	118	306548		Ribosomal protein L26 (Rpl26), mRNA	5	384135
			3229	Rpl26	ribosomal protein L26	11	19941	MGI:106022
TAAAAATTAG	Æ	117	36783		CDNA clone MGC:58382 IMAGE:6774154, complete cds
GCAACCAAAA	Æ	110	3990	Skd3	suppressor of K+ transport defect 3	7	20480	MGI:1100517
AGGAAGGCGG	Æ	109	11376	Rpl36	ribosomal protein L36	6	54217	MGI:1860603
			21421	Rpl36	ribosomal protein L36	6	54217	MGI:1860603
			296314		Transcribed sequence with moderate similarity to protein ref:NP_056229.2 (H.sapiens) ribosomal protein L36; 60S ribosomal protein L36 [Homo sapiens]
			341267		Transcribed sequence with strong similarity to protein ref:NP_056229.2 (H.sapiens) ribosomal protein L36; 60S ribosomal protein L36 [Homo sapiens]
			320335		Transcribed sequence with moderate similarity to protein ref:NP_056229.2 (H.sapiens) ribosomal protein L36; 60S ribosomal protein L36 [Homo sapiens]
GAAAACTTAA	Æ	109	-		no reliable match (4 unreliable matches)
GGGGAAATCG	Æ	107	3532	Tmsb10	thymosin, beta 10	7	19240	MGI:109146
			346305		M.musculus mRNA for testis-specific thymosin beta-10
			354556		Transcribed sequence with strong similarity to protein ref:NP_066926.1 (H.sapiens) thymosin, beta 10 [Homo sapiens]
GCCTTCCAAT	Æ	106	220038	Ddx5	DEAD (Asp-Glu-Ala-Asp) box polypeptide 5	11	13207	MGI:105037
			296370		Similar to Probable RNA-dependent helicase p68 (DEAD-box protein p68) (DEAD-box protein 5) (DEAD-box RNA helicase DEAD1) (mDEAD1) (LOC277016), mRNA	11	277016
			342351		Transcribed sequences
TCGGTGCCTC	Æ	106	3075	Dnajb3	DnaJ (Hsp40) homolog, subfamily B, member 3	1	15504	MGI:1306822
TAACTGACAA	Æ	105	147226	Mt2	metallothionein 2	8	17750	MGI:97172
AAGGTCTGCC	Æ	104	332810	Gpx4	glutathione peroxidase 4	10	14779	MGI:104767
			2400	Gpx4	glutathione peroxidase 4	10	14779	MGI:104767
GCCACCGTGT	Æ	104	272519	1700013G24Rik	RIKEN cDNA 1700013G24 gene	4	69380	MGI:1916630
GCTGCCCTCC	Æ	103	-	mt-Co1	mitochondrial genome (cytochrome c oxidase I, mitochondrial)	MT	17708	MGI:102504
CAGGCCATCC	Æ	101	27287	AI414495	expressed sequence AI414495	7	50722	MGI:1354963
TTGTAACAAC	Æ	101	46125		Adult male testis cDNA, RIKEN full-length enriched library, clone:4932413P05 product:protein phospatase 3, regulatory subunit B, alpha isoform (calcineurin B, type II), full insert sequence
GCTGCTGTCT	Æ	100	171374	1110032A03Rik	RIKEN cDNA 1110032A03 gene	9	68721	MGI:1915971
GGCGGGAGCC	Æ	99	271161		Adult male testis cDNA, RIKEN full-length enriched library, clone:1700125D06 product:unknown EST, full insert sequence
TGTGTGAGGA	Æ	99	258927	Eef1d	eukaryotic translation elongation factor 1 delta (guanine nucleotide exchange protein)	15	66656	MGI:1913906
			334078	Agpat3	1-acylglycerol-3-phosphate O-acyltransferase 3	10	28169	MGI:1336186
			301026		Similar to eukaryotic translation elongation factor 1 delta (guanine nucleotide exchange protein) (LOC217280), mRNA	11	217280
GCACAACTTG	Æ	98	329243	Calm2	calmodulin 2	17	12314	MGI:103250
GAAGCTGTTG	Æ	97	219627	Pgam2	phosphoglycerate mutase 2	11	56012	MGI:1933118
GGGAAAGGCG	Æ	97	154333	1700029I08Rik	RIKEN cDNA 1700029I08 gene	17	69481	MGI:1916731
CTAATAAAGC	Æ	96	329631	Fau	Finkel-Biskis-Reilly murine sarcoma virus (FBR-MuSV) ubiquitously expressed (fox derived)	19	14109	MGI:102547
			289685	Fau	Finkel-Biskis-Reilly murine sarcoma virus (FBR-MuSV) ubiquitously expressed (fox derived)	19	14109	MGI:102547
TAGAATAGCT	Æ	95	21005	Cst9	cystatin 9	2	13013	MGI:1340053
TGGTTGCTGG	Æ	95	-		repetitive tag, B2 derived
AAACAGAGTC	Æ	94	272173	Tcte3	t-complex-associated testis expressed 3	17	21647	MGI:98642
TGGTGACAAA	Æ	93	280083	2010004J23Rik	RIKEN cDNA 2010004J23 gene	9	67891	MGI:1915141
ATGTCATTGG	Æ	92	27023	1700001F04Rik	RIKEN cDNA 1700001F04 gene	3	75439	MGI:1922689
TGGATCAGTC	Æ	92	323894	Rpl19	ribosomal protein L19	11	19921	MGI:98020
			30806		Transcribed sequence with moderate similarity to protein sp:P14118 (H.sapiens) RL19_HUMAN 60S ribosomal protein L19
			309019		Transcribed sequence with strong similarity to protein sp:P14118 (H.sapiens) RL19_HUMAN 60S ribosomal protein L19
ACAATGCTGG	Æ	91	45824	1700001L23Rik	RIKEN cDNA 1700001L23 gene	9	75469	MGI:1922719
CGAGCAAGGA	Æ	90	87748	Akap3	A kinase (PRKA) anchor protein 3	6	11642	MGI:1341149
TGCAACTGGC	Æ	90	330116	Odf2	outer dense fiber of sperm tails 2	2	18286	MGI:1098824
TTCCATCTCT	Æ	90	331200	Oaz3	ornithine decarboxylase antizyme 3	3	53814	MGI:1858170
TAAAGAGGCC	Æ	89	261679	Rps26	ribosomal protein S26	10	27370	MGI:1351628
			324741		Transcribed sequence with strong similarity to protein sp:P02383 (H.sapiens) RS26_HUMAN 40S ribosomal protein S26
			322119		Transcribed sequence with strong similarity to protein sp:P02383 (H.sapiens) RS26_HUMAN 40S ribosomal protein S26
			297947	LOC380758	Unknown (protein for IMAGE:30276387)	12	380758
AAACAGAAAA	Æ	88	272746	Cklfsf2a	chemokine-like factor super family 2A	8	73381	MGI:2447160
GCCCCAATAA	Æ	87	345188	Stard10	START domain containing 10	7	56018	MGI:1860093
GGAGCGATGA	Æ	86	-		no reliable match (1 unreliable match)
GGACGACATA	Æ	85	239376	1700026L06Rik	RIKEN cDNA 1700026L06 gene	2	69987	MGI:1917237
GCCTTTAGCA	Æ	84	30958	Arpm2	actin related protein M2	4	73353	MGI:1920603
AGCCCATCAA	Æ	82	29801	1110011K10Rik	RIKEN cDNA 1110011K10 gene	9	66126	MGI:1913376
GCTGCCAGGG	Æ	82	688	Bag1	Bcl2-associated athanogene 1	4	12017	MGI:108047
TTGCCAGTCA	Æ	82	-		no reliable match (2 unreliable matches)
CAAAAAAAAA	Æ	80	-		low complexity tag, multiple matches
AAGTCACCAT	Æ	79	253542	Rnf138	ring finger protein 138	18	56515	MGI:1929211
GAAGGAAATA	Æ	79	143764	Pdcl2	phosducin-like 2	5	79455	MGI:1890655
GAGGTTAGCC	Æ	79	46114	4922502D21Rik	RIKEN cDNA 4922502D21 gene	6	381816	MGI:2685920
TTTAGCCGAG	Æ	78	1729	Gapds	glyceraldehyde-3-phosphate dehydrogenase, spermatogenic	7	14447	MGI:95653
TGGCAGGGCA	Æ	77	299952	Creb3l4	cAMP responsive element binding protein 3-like 4	3	78284	MGI:1916603
CCAGAACAGA	Æ	76	3487	Rpl30	ribosomal protein L30	15	19946	MGI:98037
			339968		Transcribed sequence with strong similarity to protein sp:P04645 (H.sapiens) RL30_HUMAN 60S ribosomal protein L30
			320910		Transcribed sequence with strong similarity to protein sp:P04645 (H.sapiens) RL30_HUMAN 60S ribosomal protein L30
			328240		Transcribed sequences
TCCACTGTGC	Æ	76	227260	4930542G03Rik	RIKEN cDNA 4930542G03 gene	2	227613	MGI:1915472
			330038	4931415M17	4931415M17 mRNA	2	68222
			4655	Gal	galanin	19	14419	MGI:95637
TTCAGCAATG	Æ	76	321524	Ppp1r2	protein phosphatase 1, regulatory (inhibitor) subunit 2	16	66849	MGI:1914099
GGGCCTGGGA	Æ	75	42257	Tekt1	tektin 1	11	21689	MGI:1333819
GCCACAATGA	Æ	74	-		no reliable match (4 unreliable matches)
TGGTGTAGGA	Æ	74	330160	Hspa5	heat shock 70kD protein 5 (glucose-regulated protein)	2	14828	MGI:95835
CCCCAGGACT	Æ	73	234165	2610318N02Rik	RIKEN cDNA 2610318N02 gene	16	70458	MGI:1917708
			312649		Transcribed sequences
GAGGTGAAAC	Æ	71	261391	Bcl2l14	Bcl2-like 14 (apoptosis facilitator)	6	66813	MGI:1914063
GCGGCGGTGC	Æ	71	261670	Hist2h2aa1	histone 2, H2aa1	3	15267	MGI:96097
GCTTAACTTC	Æ	71	279725		Adult male testis cDNA, RIKEN full-length enriched library, clone:1700015G11 product:unknown EST, full insert sequence
CCAAATAAAA	Æ	70	29324	Ldh1	lactate dehydrogenase 1, A chain	7	16828	MGI:96759
			354064		Transcribed sequences
			343439		Transcribed sequences
			343055		Transcribed sequences
GTCTGGTAAG	Æ	70	247201	4933414G08	hypothetical protein 4933414G08	4	329972
TAGATATAGG	Æ	70	-		mitochondrial genome	MT
GCCTAATGTA	Æ	69	212197		Similar to ribosomal protein L21 (LOC380995), mRNA	15	380995
			304319		Similar to ribosomal protein L21 (LOC382211), mRNA	X	382211
			167971	Gtf3a	general transcription factor III A	5	66596	MGI:1913846
			316592		Transcribed sequence with strong similarity to protein prf:2113200B (H.sapiens) 2113200B ribosomal protein L21 [Homo sapiens]
			314051		Transcribed sequence with strong similarity to protein prf:2113200B (H.sapiens) 2113200B ribosomal protein L21 [Homo sapiens]
			35546	2700085M18Rik	RIKEN cDNA 2700085M18 gene	8	78833	MGI:1926083
			353383		Transcribed sequence with moderate similarity to protein prf:2113200B (H.sapiens) 2113200B ribosomal protein L21 [Homo sapiens]
			311572		Similar to ribosomal protein L21 (LOC280412), mRNA	3	280412
			316730		Transcribed sequence with moderate similarity to protein prf:2113200B (H.sapiens) 2113200B ribosomal protein L21 [Homo sapiens]
			342326		Transcribed sequence with moderate similarity to protein prf:2113200B (H.sapiens) 2113200B ribosomal protein L21 [Homo sapiens]
TGGAAGAAAC	Æ	69	272389	2900010M23Rik	RIKEN cDNA 2900010M23 gene	17	67267	MGI:1914517
TTAAAAAAAA	Æ	69	-		low complexity tag, multiple matches
CCTGAATGGA	Æ	68	32233	4933411K16Rik	RIKEN cDNA 4933411K16 gene	19	66765	MGI:1914015
CGCCGCCGGC	Æ	68	159754	Rpl35	ribosomal protein L35	2	66489	MGI:1913739
			345333		Transcribed sequence with strong similarity to protein sp:P42766 (H.sapiens) RL35_HUMAN 60S ribosomal protein L35
			297796	1700123D08Rik	RIKEN cDNA 1700123D08 gene	2	76646	MGI:1923896
			345892		Transcribed sequence with strong similarity to protein sp:P42766 (H.sapiens) RL35_HUMAN 60S ribosomal protein L35
TGTAGTGTAA	Æ	66	205037	Rps8	ribosomal protein S8	4	20116	MGI:98166
			260904	Rps8	ribosomal protein S8	4	20116	MGI:98166
			314267		Transcribed sequence with strong similarity to protein pir:S25022 (H.sapiens) S25022 ribosomal protein S8, cytosolic - human
			336390		Similar to 40S ribosomal protein S8 (LOC211247), mRNA	1	211247
			322243		Transcribed sequence with strong similarity to protein pir:S25022 (H.sapiens) S25022 ribosomal protein S8, cytosolic - human
GCACTCACTA	Æ	65	260590	1700030G11Rik	RIKEN cDNA 1700030G11 gene	2	70065	MGI:1917315
TAAGGGAAAT	Æ	65	4222	Tpi	triosephosphate isomerase	6	21991	MGI:98797
			261906	Grcc9	gene rich cluster, C9 gene	6	14794	MGI:1315199
			261934		Transcribed sequences
TAGCCCAAAC	Æ	65	229630		Adult male testis cDNA, RIKEN full-length enriched library, clone:4930403D09 product:unknown EST, full insert sequence
GGTATGGAGG	Æ	64	29978	Egln2	EGL nine homolog 2 (C. elegans)	7	112406	MGI:1932287
			350144	Egln2	EGL nine homolog 2 (C. elegans)	7	112406	MGI:1932287
			346396		Transcribed sequence with strong similarity to protein ref:NP_444274.1 (H.sapiens) EGL nine
TAGCCCCAAA	Æ	64	-		no reliable match (4 unreliable matches)
ACTGCCTGCT	Æ	63	258993	C1qtnf4	C1q and tumor necrosis factor related protein 4	2	67445	MGI:1914695
TGGACAACCC	Æ	63	28986	Sqrdl	sulfide quinone reductase-like (yeast)	2	59010	MGI:1929899
			133037	Egln3	EGL nine homolog 3 (C. elegans)	12	112407	MGI:1932288
TGTGCCAAGT	Æ	63	140568	1100001I22Rik	RIKEN cDNA 1100001I22 gene	3	68436	MGI:1915686
			291750		Similar to 60S ribosomal protein L34 (LOC384425), mRNA	6	384425
TTGGAAAAGT	Æ	63	311985	Acyp1	acylphosphatase 1, erythrocyte (common) type	12	66204	MGI:1913454
CAAAATACAT	Æ	62	27578	Maged1	melanoma antigen, family D, 1	X	94275	MGI:1930187
			84977	1700123L14Rik	RIKEN cDNA 1700123L14 gene	6	78482	MGI:1925732
GGCACTGCAG	Æ	62	141324	Dmrtb1	DMRT-like family B with proline-rich C-terminal, 1	4	56296	MGI:1927125
GAACATCACT	Æ	61	318	2010107E04Rik	RIKEN cDNA 2010107E04 gene	12	70257	MGI:1917507
TTTTATGTTT	Æ	61	104368	Rpl32	ribosomal protein L32	6	19951	MGI:98038
			277683	2210404G23Rik	RIKEN cDNA 2210404G23 gene	6	67088	MGI:1914338
			10331	Tnfaip1	tumor necrosis factor, alpha-induced protein 1 (endothelial)	11	21927	MGI:104961
			338370		Transcribed sequence with strong similarity to protein sp:P02433 (H.sapiens) RL32_HUMAN 60S ribosomal protein L32
AGGCCCCTAC	Æ	59	61206	Gk-rs2	glucokinase activity, related sequence 2	5	14626	MGI:1329027
CTATTAAAGC	Æ	58	23887	1700113O17Rik	RIKEN cDNA 1700113O17 gene	2	68231	MGI:1915481
GCAAAAAAAA	Æ	58	257925	Hipk3	homeodomain interacting protein kinase 3	2	15259	MGI:1314882
			297721	E130307A14	hypothetical protein E130307A14	10	327744
			218630	9030624L02Rik	RIKEN cDNA 9030624L02 gene	8	234673	MGI:2443170
			4138	Dmbt1	deleted in malignant brain tumors 1	7	12945	MGI:106210
			28193	1810031K17Rik	RIKEN cDNA 1810031K17 gene	1	69171	MGI:1916421
			259026	2700078E11Rik	RIKEN cDNA 2700078E11 gene	19	78832	MGI:1926082
			25626	LOC208748	transmembrane gamma-carboxyglutamic acid protein 3	X	208748
TGGGTTAGAC	Æ	58	30184	Pfdn1	prefoldin 1	18	67199	MGI:1914449
			306552	Pfdn1	prefoldin 1	18	67199	MGI:1914449
TGCCGTTTTG	Æ	57	282351	Gstm5	glutathione S-transferase, mu 5	3	14866	MGI:1309466
TGTAGACGGA	Æ	57	52392	A930038C07Rik	RIKEN cDNA A930038C07 gene	6	68169	MGI:1915419
			331007		MRNA similar to NADH dehydrogenase (ubiquinone) 1, subcomplex unknown, 1 (cDNA clone IMAGE:5683265)
			666	Ndufc1	NADH dehydrogenase (ubiquinone) 1, subcomplex unknown, 1	3	66377	MGI:1913627
GGGGACGCAT	Æ	56	34191	BC036718	cDNA sequence BC036718	14	213484	MGI:2385853
GTGGAACATC	Æ	56	271255	1700013F07Rik	RIKEN cDNA 1700013F07 gene	3	75504	MGI:1922754
TCGCGATTGA	Æ	56	335947		Adult male testis cDNA, RIKEN full-length enriched library, clone:1700008B15 product:unknown EST, full insert sequence	4	331213
			271802		Transcribed sequence with strong similarity to protein ref:NP_286085.1 (E. coli) beta-D-galactosidase [Escherichia coli O157:H7 EDL933]
TCTGAATCAT	Æ	55	-		no reliable match (2 unreliable matches)
TGAAAAAAAA	Æ	55	-		low complexity tag, multiple matches
TGGGGGCTTG	Æ	55	281079	Wdr12	WD repeat domain 12	1	57750	MGI:1927241
ACGCCCCACT	Æ	54	234060		Clone IMAGE:6771329, mRNA
GCTTGGGCAA	Æ	54	76911	Rbm7	RNA binding motif protein 7	9	67010	MGI:1914260
TAATAGTAAC	Æ	54	273403	Cox5a	cytochrome c oxidase, subunit Va	9	12858	MGI:88474
			304912		Similar to CYTOCHROME C OXIDASE POLYPEPTIDE VA, MITOCHONDRIAL PRECURSOR (LOC383952), mRNA	3	383952
TGGGTTTAGA	Æ	54	347915	Hig1	hypoxia induced gene 1	9	56295	MGI:1930666
			7381		Transcribed sequence with moderate similarity to protein pir:T14766 (H.sapiens) T14766 hypothetical protein DKFZp564K247.1 - human
TTGGGCCAGA	Æ	54	43786	Cox7c	cytochrome c oxidase, subunit VIIc	13	12867	MGI:103226
			340387		Transcribed sequence with moderate similarity to protein sp:P15954 (H.sapiens) COXO_HUMAN Cytochrome c oxidase polypeptide VIIc, mitochondrial precursor
TAGGCCCAGA	Æ	53	46102	4933406J07Rik	RIKEN cDNA 4933406J07 gene	7	74075	MGI:1921325
			225649	A930008G19Rik	RIKEN cDNA A930008G19 gene	7	77938	MGI:1925188
TGACCTTAAT	Æ	53	270287	Oxct2a	3-oxoacid CoA transferase 2A	4	64059	MGI:1891061
			189660	Oxct2b	3-oxoacid CoA transferase 2B		353371	MGI:2664115
AAAAAATAAA	Æ	52	34580	Tbk1	TANK-binding kinase 1	10	56480	MGI:1929658
			99528	Rnase9	epididymal RNase	14	328401
			28560	Lyar	Ly1 antibody reactive clone	5	17089	MGI:107470
			27742	2310036D22Rik	RIKEN cDNA 2310036D22 gene	6	71900	MGI:1919150
			202358	Kpna6	karyopherin (importin) alpha 6	4	16650	MGI:1100836
AAGAGGCAAG	Æ	52	288212	Rps15a	ribosomal protein S15a	7	267019	MGI:2389091
			196611	Syn1	synapsin I	X	20964	MGI:98460
			282752		Transcribed sequence with strong similarity to protein sp:P39027 (H.sapiens) RS1A_HUMAN 40S ribosomal protein S15a
			315537		Transcribed sequence with strong similarity to protein pir:S52339 (H.sapiens) S52339 ribosomal protein S15a, cytosolic - human
			346230		Transcribed sequence with strong similarity to protein sp:P39027 (H.sapiens) RS1A_HUMAN 40S ribosomal protein S15a
GAGGGCATCC	Æ	52	289832	Psmc3	proteasome (prosome, macropain) 26S subunit, ATPase 3	2	19182	MGI:1098754
GATTCCGTGA	Æ	52	346239	Rpl37	ribosomal protein L37	15	67281	MGI:1914531
			10474	Rpl37	ribosomal protein L37	15	67281	MGI:1914531
CGGGAGATGC	Æ	51	41	Atp5o	ATP synthase, H+ transporting, mitochondrial F1 complex, O subunit	16	28080	MGI:106341
			297484		Similar to ATP synthase, H+ transporting, mitochondrial F1 complex, O subunit (LOC217703), mRNA	12	217703
CTAATAAAAG	Æ	51	2136	Cox4i1	cytochrome c oxidase subunit IV isoform 1	8	12857	MGI:88473
TAGCCATCCT	Æ	51	81009		Adult male testis cDNA, RIKEN full-length enriched library, clone:4930580A02 product:hypothetical protein, full insert sequence	14	380907
TATGTTGCGG	Æ	51	28753	1500010M16Rik	RIKEN cDNA 1500010M16 gene	9	68969	MGI:1916219
CAAATTTTTC	Æ	50	307985	4930527E24Rik	RIKEN cDNA 4930527E24 gene	15	75140	MGI:1922390
			48840	4930527E24Rik	RIKEN cDNA 4930527E24 gene	15	75140	MGI:1922390
CTACTTGCAA	Æ	50	-		no reliable match (2 unreliable matches)
GGATTTGGCT	Æ	50	341719	Rplp2	ribosomal protein, large P2	7	67186	MGI:1914436
			14245	Rplp2	ribosomal protein, large P2	7	67186	MGI:1914436
			338622		Transcribed sequence with moderate similarity to protein sp:P05387 (H.sapiens) RLA2_HUMAN 60S acidic ribosomal protein P2
TACACGAGGA	Æ	50	272306	Gsg1	germ cell-specific gene 1	6	14840	MGI:1194499
TGAACTGTAT	Æ	50	179740	Cabyr	calcium-binding tyrosine-(Y)-phosphorylation regulated (fibrousheathin 2)	18	71132	MGI:1918382
			31983	4732460K03Rik	RIKEN cDNA 4732460K03 gene	6	58894	MGI:1889827
TGTGACTGAA	Æ	50	46139	1700001D09Rik	RIKEN cDNA 1700001D09 gene	3	69296	MGI:1916546
AAAATTACAT	Æ	49	78691	1700034J06Rik	RIKEN cDNA 1700034J06 gene	3	73333	MGI:1920583
CAACTATGTA	Æ	49	141471	Galnt15	UDP-N-acetyl-alpha-D-galactosamine:polypeptide N-acetylgalactosaminyltransferase 15	5	67909	MGI:1915159
CTCACCCAGG	Æ	48	29471	4733401H18Rik	RIKEN cDNA 4733401H18 gene	9	66706	MGI:1913956
GGACTTGATG	Æ	48	144202	1700008P20Rik	RIKEN cDNA 1700008P20 gene	7	69301	MGI:1916551
TTCAAGAAGA	Æ	48	28541	1700012G19Rik	RIKEN cDNA 1700012G19 gene	17	67078	MGI:1914328
TAGAAGAGCT	Æ	47	223509	4921536I21Rik	RIKEN cDNA 4921536I21 gene	3	70951	MGI:1918201
			45396	Ctbs	chitobiase, di-N-acetyl-	3	74245	MGI:1921495
ACAGTCTCGC	Æ	46	30043	5730406I15Rik	RIKEN cDNA 5730406I15 gene	7	66624	MGI:1913874
CACCATCTAA	Æ	46	23515	Ropn1	ropporin, rhophilin associated protein 1	16	76378	MGI:1923628
CCTACCAAGA	Æ	46	21938	Rps20	ribosomal protein S20	4	67427	MGI:1914677
			316975		Similar to 40S ribosomal protein S20 (LOC383912), mRNA	3	383912
GAGACCAACA	Æ	46	336341	Xmr	Xlr-related, meiosis regulated	X	22526	MGI:99543
			297542		Similar to XMR (LOC382269), mRNA	X	382269
			14300		CDNA clone MGC:74306 IMAGE:6774630, complete cds
GAGCTGTAAT	Æ	46	28000	Ubxd1	UBX domain containing 1	17	66530	MGI:1913780
			27609	Chaf1a	chromatin assembly factor 1, subunit A (p150)	17	27221	MGI:1351331
TGAGCGCTGC	Æ	46	28015	Pdzk1	PDZ domain containing 1	3	59020	MGI:1928901
			46722	4933412D19Rik	RIKEN cDNA 4933412D19 gene	3	67549	MGI:1914799
CCAGGTTATT	Æ	45	272346	Nola3	nucleolar protein family A, member 3	2	66181	MGI:1913431
GGAAGCCACT	Æ	45	180003	Rps27a	ribosomal protein S27a	9	78294	MGI:1925544
			321863		Transcribed sequence with strong similarity to protein ref:NP_002945.1 (H.sapiens) ubiquitin and ribosomal protein S27a precursor; ubiquitin carboxyl extension protein 80; 40S ribosomal protein S27a; ubiquitin; ubiquitin-CEP80 [Homo sapiens]
GGGTCAAAGG	Æ	45	138832	H3f3a	H3 histone, family 3A	1	15078	MGI:1097686
			352429		H3 histone, family 3A (H3f3a), mRNA
			343426		Adult male small intestine cDNA, RIKEN full-length enriched library, clone:2010200E22 product:H3 histone, family 3A, full insert sequence
			24576	B230106I24Rik	RIKEN cDNA B230106I24 gene	3	320024	MGI:2443191
GTGAGCTTGT	Æ	45	291485	Tarbp2	TAR (HIV) RNA binding protein 2	15	21357	MGI:103027
			349088		Transcribed sequence with strong similarity to protein pir:A38430 (H.sapiens) A38430 trans-activation-responsive RNA-binding protein - human
TATCTCCAAG	Æ	45	32242	Gk-rs1	glucokinase activity, related sequence 1	18	14625	MGI:891990
ATCAGATCAG	Æ	44	151498	5133400G04Rik	RIKEN cDNA 5133400G04 gene	18	71242	MGI:1918492
GAGGAGACGC	Æ	44	14638	Gabarapl1	gamma-aminobutyric acid (GABA(A)) receptor-associated protein-like 1	6	57436	MGI:1914980
			329022	Abcf1	ATP-binding cassette, sub-family F (GCN20), member 1	17	224742	MGI:1351658
GGGTAGATAT	Æ	44	60331	Amhr2	anti-Mullerian hormone type 2 receptor	15	110542	MGI:105062
GGGTTTTTAT	Æ	44	258204	Nsep1	nuclease sensitive element binding protein 1	4	22608	MGI:99146
GGTGTCTGTG	Æ	44	180189	Dgat2	diacylglycerol O-acyltransferase 2	7	67800	MGI:1915050
TCACAAGTGG	Æ	44	196382	1700024K14Rik	RIKEN cDNA 1700024K14 gene	17	78785	MGI:1919100
AACAATGTTG	Æ	43	26654	Fabp9	fatty acid binding protein 9, testis	3	21884	MGI:1194881
			244209	Usp15	ubiquitin specific protease 15	10	14479	MGI:101857
AATAAAAAAA	Æ	43	1498	Akap4	A kinase (PRKA) anchor protein 4	X	11643	MGI:102794
AATATGTGTG	Æ	43	548	Cox6c	cytochrome c oxidase, subunit VIc	15	12864	MGI:104614
			341551		Transcribed sequence with moderate similarity to protein sp:P09669 (H.sapiens) COXH_HUMAN Cytochrome c oxidase polypeptide VIC precursor
CAGGCCACAC	Æ	43	238973	Atp5b	ATP synthase, H+ transporting mitochondrial F1 complex, beta subunit	10	11947	MGI:107801
GCAATGGTGG	Æ	43	233827	1700063I17Rik	RIKEN cDNA 1700063I17 gene	7	68223	MGI:1915473
GCCTCCTCCC	Æ	43	220333	Nfkbib	nuclear factor of kappa light chain gene enhancer in B-cells inhibitor, beta	7	18036	MGI:104752
			29714		16 days neonate thymus cDNA, RIKEN full-length enriched library, clone:A130053G17 product:MRNA OF MUSCLE SPECIFIC GENE M9, COMPLETE CDS (ARG134 PROTEIN) homolog [Homo sapiens], full insert sequence
GTTCACAGAA	Æ	43	65550	1700129C05Rik	RIKEN cDNA 1700129C05 gene	14	67932	MGI:1915182
TACAGTTGCT	Æ	43	5244	Crem	cAMP responsive element modulator	18	12916	MGI:88495
TCGGCTTTGG	Æ	43	-		no reliable match (2 unreliable matches)
TGGGCAAAGC	Æ	43	247762	Eef1g	eukaryotic translation elongation factor 1 gamma	19	67160	MGI:1914410
			334174	Eef1g	eukaryotic translation elongation factor 1 gamma	19	67160	MGI:1914410
CACAAACGGT	Æ	42	270283	Rps27	ribosomal protein S27	3	57294	MGI:1888676
			346528	Rps27	ribosomal protein S27	3	57294	MGI:1888676
			352926		Transcribed sequence with strong similarity to protein pir:A48045 (H.sapiens) A48045 ribosomal protein S27, cytosolic - human
			325823		Transcribed sequence with moderate similarity to protein pir:A48045 (H.sapiens) A48045 ribosomal protein S27, cytosolic - human
CATAATTGTG	Æ	42	331805	1110038M16Rik	RIKEN cDNA 1110038M16 gene	4	68777	MGI:1916027
CCAACCAAAG	Æ	42	336149		CDNA clone MGC:74336 IMAGE:6706856, complete cds
			291732	1700003E24Rik	RIKEN cDNA 1700003E24 gene		69357	MGI:1916607
			296811		Adult male testis cDNA, RIKEN full-length enriched library, clone:1700084M14 product:unknown EST, full insert sequence
CTGTAGTTCC	Æ	42	45187	1700025K23Rik	RIKEN cDNA 1700025K23 gene	10	66337	MGI:1913587
GCGGCTCACC	Æ	42	248188	Lsm4	LSM4 homolog, U6 small nuclear RNA associated (S. cerevisiae)	8	50783	MGI:1354692
GCTAGCAGAC	Æ	42	330038	4931415M17	4931415M17 mRNA	2	68222
GTGTGCGGAC	Æ	42	81035	Spag4	sperm associated antigen 4	2	245865	MGI:2444120
TAGATGTCAA	Æ	42	1296	Crisp2	cysteine-rich secretory protein 2	17	22024	MGI:98815
TTGGTCTTGA	Æ	42	-		no reliable match (2 unreliable matches)
CACACTCGAA	Æ	41	43397	Mrpl54	mitochondrial ribosomal protein L54	10	66047	MGI:1913297
CTCTTCCCCC	Æ	41	195898	Pbp	phosphatidylethanolamine binding protein	5	23980	MGI:1344408
			338476		Similar to Phosphatidylethanolamine-binding protein (PEBP) (HCNPpp) (LOC380632), mRNA	10	380632
CTGGGCCACC	Æ	41	229259		Adult male testis cDNA, RIKEN full-length enriched library, clone:4930571K11 product:hypothetical protein, full insert sequence
GAAGGTGTAT	Æ	41	291868	Tomm7	translocase of outer mitochondrial membrane 7 homolog (yeast)	5	66169	MGI:1913419
GCCGGCAGAG	Æ	41	156068	4930504H06Rik	RIKEN cDNA 4930504H06 gene	12	75040	MGI:1922290
TAGCCTCTGG	Æ	41	27853	D7Wsu180e	DNA segment, Chr 7, Wayne State University 180, expressed	7	27998	MGI:107889
TAGTTCCGAC	Æ	41	30195	Gps1	G protein pathway suppressor 1	11	209318	MGI:2384801
			310704		Transcribed sequence with moderate similarity to protein ref:NP_004118.2 (H.sapiens) G protein pathway suppressor 1; Arabidopsis FUS6/COP11 homolog [Homo sapiens]
TGGTTACTCT	Æ	41	214946	Zdhhc6	zinc finger, DHHC domain containing 6	19	66980	MGI:1914230
			957	Cops4	COP9 (constitutive photomorphogenic) homolog, subunit 4 (Arabidopsis thaliana)	5	26891	MGI:1349414
AGAGCGAAGT	Æ	40	290786	Rpl41	ribosomal protein L41	10	67945	MGI:1915195
			339491		Adult male stomach cDNA, RIKEN full-length enriched library, clone:2210411K19 product:ribosomal protein L41, full insert sequence
			308807		Transcribed sequence with weak similarity to protein sp:Q16465 (H.sapiens) YZA1_HUMAN HYPOTHETICAL PROTEIN
CAAAAATAAA	Æ	40	70666	Eno1	enolase 1, alpha non-neuron	4	13806	MGI:95393
			327368		Transcribed sequence with strong similarity to protein sp:P06733 (H.sapiens) ENOA_HUMAN Alpha enolase
			354170		Transcribed sequence with moderate similarity to protein sp:P06733 (H.sapiens) ENOA_HUMAN Alpha enolase
			353386		Transcribed sequence with moderate similarity to protein sp:P06733 (H.sapiens) ENOA_HUMAN Alpha enolase
			71176		Adult male testis cDNA, RIKEN full-length enriched library, clone:1700019P21 product:unknown EST, full insert sequence
CTGCATCCTT	Æ	40	335747	LOC278676	similar to RIKEN cDNA 1700049E17	14	278676
			334499	1700001E04Rik	RIKEN cDNA 1700001E04 gene	17	75438	MGI:1922688
			277391	4930555G01Rik	RIKEN cDNA 4930555G01 gene	14	108978	MGI:1922055
			327446		Similar to RIKEN cDNA 1700001E04 (LOC380911), mRNA	14	380911
			327387		Transcribed sequences
GACACCAGAG	Æ	40	296191	Bach	brain acyl-CoA hydrolase	4	70025	MGI:1917275
GGGTGCGTCT	Æ	40	196604	Aamp	angio-associated migratory protein	1	227290	MGI:107809
TGTATGTCTG	Æ	40	273418	9430059D04Rik	RIKEN cDNA 9430059D04 gene	10	68114	MGI:1915364
			87130	4921533L14Rik	RIKEN cDNA 4921533L14 gene	1	68187	MGI:1915437
TTGGCTGCCC	Æ	40	43778	Rps14	ribosomal protein S14	18	20044	MGI:98107
			354495		Transcribed sequence with strong similarity to protein sp:P06366 (H.sapiens) RS14_HUMAN 40S ribosomal protein S14
ACTACTAATA	Æ	39	46146	1700054O13Rik	RIKEN cDNA 1700054O13 gene	X	67334	MGI:1914584
ACTTCAGCCA	Æ	39	1948	Tctex1	t-complex testis expressed 1	5	21648	MGI:98643
			333455		Transcribed sequence with strong similarity to protein sp:Q15763 (H.sapiens) DYLX_HUMAN CYTOPLASMIC DYNEIN LIGHT CHAIN
GGGCAGCTGG	Æ	39	286375	Emilin1	elastin microfibril interfacer 1	5	100952	MGI:1926189
			272859	2810408A11Rik	RIKEN cDNA 2810408A11 gene	11	70419	MGI:1917669
			213261	D15Wsu75e	DNA segment, Chr 15, Wayne State University 75, expressed	15	28075	MGI:106313
			38231	8430408G22Rik	RIKEN cDNA 8430408G22 gene	6	213393	MGI:1918730
TGGCTGCTGA	Æ	39	1296	Crisp2	cysteine-rich secretory protein 2	17	22024	MGI:98815
AAGCAAAAAA	Æ	38	193443	Klk26	kallikrein 26	7	16618	MGI:891981
			5193	Klk9	kallikrein 9	7	13648	MGI:95293
			19214	Klk16	kallikrein 16	7	16615	MGI:891982
CCAATTGCTA	Æ	38	30482	Hils1	histone H1-like protein in spermatids 1	11	54388	MGI:2136691
CTAACCAAAG	Æ	38	46121	1700019M22Rik	RIKEN cDNA 1700019M22 gene	12	69423	MGI:1916673
GCCCAGGTGC	Æ	38	151498	5133400G04Rik	RIKEN cDNA 5133400G04 gene	18	71242	MGI:1918492
			231400	1500003O22Rik	RIKEN cDNA 1500003O22 gene	7	101867	MGI:1914251
GGGACTCCAC	Æ	38	46176	Ppp1r11	protein phosphatase 1, regulatory (inhibitor) subunit 11	17	76497	MGI:1923747
TGAAGTATTG	Æ	38	139700	Arl2bp	ADP-ribosylation factor-like 2 binding protein	8	107566	MGI:1349429
TGTATTTGAC	Æ	38	23385	Tex101	testis expressed gene 101	7	56746	MGI:1930791
			209265	Gtl6	gene trap locus 6	9	14897	MGI:1309481
CGCTGGTTCC	Æ	37	276856	2010203J19Rik	RIKEN cDNA 2010203J19 gene	4	67025	MGI:1914275
			343840		Transcribed sequence with strong similarity to protein ref:NP_000966.2 (H.sapiens) ribosomal protein L11; 60S ribosomal protein L11 [Homo sapiens]
			353568		Transcribed sequence with strong similarity to protein ref:NP_000966.2 (H.sapiens) ribosomal protein L11; 60S ribosomal protein L11 [Homo sapiens]
GCCAAGTGGA	Æ	37	83817	Villp	villin-like protein	9	22351	MGI:1201781
			289431	Eef2	eukaryotic translation elongation factor 2	10	13629	MGI:95288
GGGCAGGGTT	Æ	37	34456	2400003N08Rik	RIKEN cDNA 2400003N08 gene	5	71954	MGI:1919204
TAATACTCAA	Æ	37	29722	Usmg5	upregulated during skeletal muscle growth 5	19	66477	MGI:1891435
			147937	Usmg5	upregulated during skeletal muscle growth 5	19	66477	MGI:1891435
			169261	1300015B04Rik	RIKEN cDNA 1300015B04 gene	19	71768	MGI:1919018
			270745		Transcribed sequence with weak similarity to protein ref:NP_075700.1 (M.musculus) upregulated during skeletal muscle growth 5 [Mus musculus]
			301522	Taf5	TAF5 RNA polymerase II, TATA box binding protein (TBP)-associated factor	19	226182	MGI:2442144
TGAAATAAAC	Æ	37	6343	Npm1	nucleophosmin 1	11	18148	MGI:106184
			334980		Similar to Nucleophosmin (NPM) (Nucleolar phosphoprotein B23) (Numatrin) (Nucleolar protein NO38) (LOC385008), mRNA	9	385008
			327607		Transcribed sequences
			319940		Transcribed sequence with strong similarity to protein pir:A32915 (H.sapiens) A32915 nucleophosmin - human
			338451		Transcribed sequences
TGGCAGTGTT	Æ	37	28961	Cpsf5	cleavage and polyadenylation specific factor 5	8	68219	MGI:1915469
			316022		Transcribed sequence with strong similarity to protein sp:P00722 (E. coli) BGAL_ECOLI Beta-galactosidase
			316025		Transcribed sequence with strong similarity to protein ref:NP_008937.1 (H.sapiens) cleavage and polyadenylation specific factor 5, 25 kD subunit; pre-mRNA cleavage factor Im
AAGTACCAAG	Æ	36	250447		Adult male testis cDNA, RIKEN full-length enriched library, clone:1700027A15 product:unclassifiable, full insert sequence
ACATCATAGA	Æ	36	250030	Rpl12	ribosomal protein L12	2	269261	MGI:98002
			286100	Rpl12	ribosomal protein L12	2	269261	MGI:98002
			352617		Transcribed sequence with moderate similarity to protein sp:P30050 (H.sapiens) RL12_HUMAN 60S ribosomal protein L12
			340853		Transcribed sequence with moderate similarity to protein sp:P30050 (H.sapiens) RL12_HUMAN 60S ribosomal protein L12
ATTCTCCAGT	Æ	36	140380	Rpl23	ribosomal protein L23	11	65019	MGI:1929455
			281261		Similar to ribosomal protein L23 (LOC384399), mRNA	6	384399
CGTTTTGATG	Æ	36	96	Itgae	integrin, alpha E, epithelial-associated	11	16407	MGI:1298377
GAGCCTAAAT	Æ	36	44239	Bag5	BCL2-associated athanogene 5	12	70369	MGI:1917619
GGCGGGCCAG	Æ	36	-		no reliable match (1 unreliable match)
TCAAAAAAAA	Æ	36	-		low complexity tag, multiple matches
TGAAAACATC	Æ	36	236287	1700019D03Rik	RIKEN cDNA 1700019D03 gene	1	67080	MGI:1914330
TGACAATAAA	Æ	36	159028	1200013A08Rik	RIKEN cDNA 1200013A08 gene	4	74761	MGI:1922011
			259813		Adult male aorta and vein cDNA, RIKEN full-length enriched library, clone:A530080P10 product:similar to CDNA FLJ32142 FIS, CLONE PLACE5000068, WEAKLY SIMILAR TO C4B-BINDING PROTEIN PRECURSOR (C4BP) [Homo sapiens], full insert sequence	4	381527
			273313	1700011I03Rik	RIKEN cDNA 1700011I03 gene	18	75444	MGI:1922694
TGACCCCACA	Æ	36	46136	1700029H14Rik	RIKEN cDNA 1700029H14 gene	8	66501	MGI:1913751
TGATGGCACG	Æ	36	7884	Hbld2	HESB like domain containing 2	13	69046	MGI:1916296
TTAGGCAGCT	Æ	36	20154	4930488E11Rik	RIKEN cDNA 4930488E11 gene	X	399591	MGI:3026988
AAGTAAAGCG	Æ	35	250563	Sec61g	SEC61, gamma subunit	11	20335	MGI:1202066
			325350		Transcribed sequence with strong similarity to protein sp:P38384 (H.sapiens) S61G_HUMAN Protein transport protein SEC61 gamma subunit
			339095		Transcribed sequence with strong similarity to protein sp:P38384 (H.sapiens) S61G_HUMAN Protein transport protein SEC61 gamma subunit
ATGGATGGCA	Æ	35	103650	Hrasls	HRAS-like suppressor	16	27281	MGI:1351473
GCTCCCTTGA	Æ	35	293591	Ptdss2	phosphatidylserine synthase 2	7	27388	MGI:1351664
TAAAACACTC	Æ	35	25960	1600021C16Rik	RIKEN cDNA 1600021C16 gene	16	72020	MGI:1919270
TGGAATTGCC	Æ	35	141451	1700012F17Rik	RIKEN cDNA 1700012F17 gene	9	68265	MGI:1915515
			314036	Gpr141	G protein-coupled receptor 141	13	353346	MGI:2672983
GAAAAAAGAA	Æ	34	10747	Aif1	allograft inflammatory factor 1	17	11629	MGI:1343098
			304212		Similar to Ser/Thr protein kinase PAR-1A (LOC381936), mRNA	7	381936
			284948		Similar to T-complex protein 11 (LOC381858), mRNA	7	381858
GCTGGAATAA	Æ	34	260403		Nuclear cap binding protein subunit 1, 80kDa, mRNA (cDNA clone IMAGE:6402922)
TAGTTCTCAA	Æ	34	46855	4921511M17Rik	RIKEN cDNA 4921511M17 gene	X	78092	MGI:1925342
TGGACCCTGT	Æ	34	182470		Similar to 2400006P09Rik protein (LOC382121), mRNA	9	382121
			304284	2400006P09Rik	RIKEN cDNA 2400006P09 gene	8	69724	MGI:1916974
TGTAACAGGA	Æ	34	14663	Atp5l	ATP synthase, H+ transporting, mitochondrial F0 complex, subunit g	9	27425	MGI:1351597
			22119	Fcgr2b	Fc receptor, IgG, low affinity IIb	1	14130	MGI:95499
			319172		Transcribed sequence with moderate similarity to protein ref:NP_006467.1 (H.sapiens) ATP synthase, H+ transporting, mitochondrial F0 complex, subunit g; ATP synthase, H+ transporting, mitochondrial F1F0, subunit g [Homo sapiens]
			322707		Transcribed sequence with moderate similarity to protein pir:T08727 (H.sapiens) T08727 probable H+-transporting ATP synthase
			340749		Transcribed sequence with moderate similarity to protein ref:NP_006467.1 (H.sapiens) ATP synthase, H+ transporting, mitochondrial F0 complex, subunit g; ATP synthase, H+ transporting, mitochondrial F1F0, subunit g [Homo sapiens]
TTCCTCTGCT	Æ	34	29044	5033406L14Rik	RIKEN cDNA 5033406L14 gene	14	75965	MGI:1923215
TTGTTCTGAC	Æ	34	589	Gpi1	glucose phosphate isomerase 1	7	14751	MGI:95797
			277488		Similar to glucose-6-phosphate isomerase (EC 5.3.1.9) - mouse (LOC233995), mRNA	8	233995
TTGTTTGCAT	Æ	34	272866	Hmox2	heme oxygenase (decycling) 2	16	15369	MGI:109373
AGGCAGACAG	Æ	33	335315	Eef1a1	eukaryotic translation elongation factor 1 alpha 1	9	13627	MGI:1096881
			138471		Similar to Elongation factor 1-alpha 1 (EF-1-alpha-1) (Elongation factor 1 A-1) (eEF1A-1) (Elongation factor Tu) (EF-Tu) (LOC381363), mRNA	2	381363
			347568		Transcribed sequence with moderate similarity to protein pir:EFHU1 (H.sapiens) EFHU1 translation elongation factor eEF-1 alpha-1 chain - human
			337499		Transcribed sequence with strong similarity to protein pir:EFHU1 (H.sapiens) EFHU1 translation elongation factor eEF-1 alpha-1 chain - human
			196614		Transcribed sequence with strong similarity to protein pir:EFHU1 (H.sapiens) EFHU1 translation elongation factor eEF-1 alpha-1 chain - human
CACCCACAAA	Æ	33	-		no reliable match (3 unreliable matches)
CTACAGAGAA	Æ	33	348050	Sstk	serine/threonine protein kinase SSTK	8	83984	MGI:2148775
CTGGACTTCT	Æ	33	84572	1700029F12Rik	RIKEN cDNA 1700029F12 gene	13	66479	MGI:1913729
CTGTAGGTGA	Æ	33	330987	LOC381438	hypothetical gene supported by AK039231; AK039519; AK039710; AK045832	3	381438
			316398		Similar to ribosomal protein S23 (LOC269435), mRNA	3	269435
			306302	Rps23	ribosomal protein S23	13	66475	MGI:1913725
			261070		ES cells cDNA, RIKEN full-length enriched library, clone:C330021F23 product:unclassifiable, full insert sequence
			336882		Transcribed sequence with moderate similarity to protein ref:NP_001016.1 (H.sapiens) ribosomal protein S23; 40S ribosomal protein S23; homolog of yeast ribosomal protein S28 [Homo sapiens]
			328281		Transcribed sequence with moderate similarity to protein ref:NP_001016.1 (H.sapiens) ribosomal protein S23; 40S ribosomal protein S23; homolog of yeast ribosomal protein S28 [Homo sapiens]
GAAGCAGAAA	Æ	33	276311		Adult male testis cDNA, RIKEN full-length enriched library, clone:1700001J03 product:hypothetical Ras GEF structure containing protein, full insert sequence
GCTGGAAGAT	Æ	33	189668	4922504M18Rik	RIKEN cDNA 4922504M18 gene	7	244179	MGI:2685336
TTGTAAATCA	Æ	33	261045	Ppm1a	protein phosphatase 1A, magnesium dependent, alpha isoform	12	19042	MGI:99878
CTCCTGCCCC	Æ	32	661	Tnp1	transition protein 1	1	21958	MGI:98784
GCAACTAACA	Æ	32	46148	1700029J11Rik	RIKEN cDNA 1700029J11 gene	2	76426	MGI:1923676
GGGGAAAAAG	Æ	32	331893	1700001F22Rik	RIKEN cDNA 1700001F22 gene	4	69317	MGI:1916567
GTACAATTTA	Æ	32	116960	Asb17	ankyrin repeat and SOCS box-containing protein 17	3	66772	MGI:1914022
			175612	Ccnl1	cyclin L1	3	56706	MGI:1922664
GTTCACTTTC	Æ	32	20841	Atp5e	ATP synthase, H+ transporting, mitochondrial F1 complex, epsilon subunit	2	67126	MGI:1855697
TATGCCAACC	Æ	32	273330	1700021C14Rik	RIKEN cDNA 1700021C14 gene	3	76927	MGI:1924177
TGTGTAATAA	Æ	32	45616	1700013N18Rik	RIKEN cDNA 1700013N18 gene	5	73318	MGI:1920568
TGTGTGTGTG	Æ	32	-		low complexity tag, multiple matches
TTAGATGTTT	Æ	32	301148	Taf9	TAF9 RNA polymerase II, TATA box binding protein (TBP)-associated factor	13	108143	MGI:1888697
TTATCCAAGC	Æ	32	39330	Osp94	osmotic stress protein	3	18415	MGI:107422
TTCAAGCCTA	Æ	32	45466	1700024P04Rik	RIKEN cDNA 1700024P04 gene	13	69382	MGI:1916632
TTGGTAATCT	Æ	32	272130	Pscd2	pleckstrin homology, Sec7 and coiled-coil domains 2	4	19158	MGI:1334255
TTTGTCTCCT	Æ	32	104491	Selk	selenoprotein K	14	80795	MGI:1931466
AAACATCAGT	Æ	31	45302	4931420D14Rik	RIKEN cDNA 4931420D14 gene	X	66742	MGI:1913992
			46095	1700006H02Rik	RIKEN cDNA 1700006H02 gene	X	69361	MGI:1916611
			46158	1700009B20Rik	RIKEN cDNA 1700009B20 gene	9	235067	MGI:1916573
			250428	Ckt1	CKT1 protein	X	245566	MGI:2676331
AGAATAAAAA	Æ	31	9621	1700048E23Rik	RIKEN cDNA 1700048E23 gene	2	73373	MGI:1920623
			213266	A630038E17Rik	RIKEN cDNA A630038E17 gene	14	219065	MGI:2444676
AGCATCCAGG	Æ	31	10414	Mlf1	myeloid leukemia factor 1	3	17349	MGI:1341819
CGGTACCAAA	Æ	31	253127	Chn2	chimerin (chimaerin) 2	6	69993	MGI:1917243
CTGCACTCCT	Æ	31	29170	Fbxw5	F-box and WD-40 domain protein 5	2	30839	MGI:1354731
CTTTAACTGA	Æ	31	45377	1700010M22Rik	RIKEN cDNA 1700010M22 gene	2	66328	MGI:1913578
GACACTAAAG	Æ	31	-		no reliable match (2 unreliable matches)
GCCAGACCTG	Æ	31	195625	2610205H19Rik	RIKEN cDNA 2610205H19 gene	1	70456	MGI:1917706
GCCTGTCCTT	Æ	31	298486	Tes3	testis derived transcript 3	3	114893	MGI:2150386
			315167	Tes3-ps	testis derived transcript 3, pseudogene	3	54339	MGI:1858962
GTATCTGCCT	Æ	31	21281	Rnf4	ring finger protein 4	5	19822	MGI:1201691
TCATTAATAA	Æ	31	2310	ORF6	open reading frame 6	19	29805	MGI:1352481
TCCTTGAAAC	Æ	31	46166	1700019I23Rik	RIKEN cDNA 1700019I23 gene	11	66338	MGI:1913588
TGGGCTGAAT	Æ	31	44858	Upf3a	UPF3 regulator of nonsense transcripts homolog A (yeast)	8	67031	MGI:1914281
TTAAAATAGA	Æ	31	72828	4833427G06Rik	RIKEN cDNA 4833427G06 gene	9	235345	MGI:1921013
TTAACCTTTG	Æ	31	159067	4930404H21Rik	RIKEN cDNA 4930404H21 gene	7	73808	MGI:1921058
TTGGACTGAG	Æ	31	257442	Gabarapl2	GABA(A) receptor-associated protein like 2	8	93739	MGI:1890602
			291850		Adult male hippocampus cDNA, RIKEN full-length enriched library, clone:2900019O08 product:similar to GANGLIOSIDE EXPRESSION FACTOR 2 (GEF-2) (GENERAL PROTEIN TRANSPORT FACTOR P16) (GATE-16) [Homo sapiens], full insert sequence
AAGCCGTGGT	Æ	30	29151	Herpud1	homocysteine-inducible, endoplasmic reticulum stress-inducible, ubiquitin-like domain member 1	8	64209	MGI:1927406
AAGGCCTGCC	Æ	30	332809		Transcribed sequence with strong similarity to protein ref:NP_006421.1 (H.sapiens) chaperonin containing TCP1, subunit 4
ACCTAGGCAG	Æ	30	143832	Halapx	haploid specific alanine rich acidic protein, X chromosome	X	60600	MGI:1926610
CAGTTGAGAT	Æ	30	-		no reliable match (3 unreliable matches)
CCAATGCTCA	Æ	30	273326	1700011F03Rik	RIKEN cDNA 1700011F03 gene	6	74221	MGI:1921471
GAAGTAAAAA	Æ	30	29813	1700029G01Rik	RIKEN cDNA 1700029G01 gene	4	66938	MGI:1914188
GACAGCAAGT	Æ	30	332940	Rnf133	ring finger protein 133	6	386611	MGI:2677436
GCCGAGCATA	Æ	30	133551	Atp5j2	ATP synthase, H+ transporting, mitochondrial F0 complex, subunit f, isoform 2	5	57423	MGI:1927558
			325227		Transcribed sequence with moderate similarity to protein ref:NP_004880.1 (H.sapiens) ATP synthase, H+ transporting, mitochondrial F0 complex, subunit f, isoform 2; F1Fo-ATPase synthase f subunit [Homo sapiens]
GCCTTTATGA	Æ	30	16775	Rps24	ribosomal protein S24	13	20088	MGI:98147
			327929		Similar to ribosomal protein S24 (LOC385827), mRNA	16	385827
			345122		Transcribed sequence with strong similarity to protein sp:P16632 (H.sapiens) RS24_HUMAN 40S ribosomal protein S24
GGCCTATACA	Æ	30	291757	0610009I22Rik	RIKEN cDNA 0610009I22 gene	2	66586	MGI:1913836
GTGGTATAAT	Æ	30	20396	Crat	carnitine acetyltransferase	2	12908	MGI:109501
TAAACTGTAA	Æ	30	-		no reliable match (1 unreliable match)
TACCACCATA	Æ	30	-		no reliable match (6 unreliable matches)
TAGGGCAATC	Æ	30	29923	Smt3h2	SMT3 (supressor of mif two, 3) homolog 2 (S. cerevisiae)	11	170930	MGI:2158813
			301373		Transcribed sequence with strong similarity to protein pir:JC4760 (H.sapiens) JC4760 SMT3 protein - human
			351581		Transcribed sequences
			319169		Similar to SMT3 suppressor of mif two 3 homolog 2 (LOC384162), mRNA	5	384162
			336458		Transcribed sequences
TCACAGAAAG	Æ	30	279979	1700013D24Rik	RIKEN cDNA 1700013D24 gene	6	76921	MGI:1924171
TGAAACACTG	Æ	30	1605	Pdcd4	programmed cell death 4	19	18569	MGI:107490
TGATGCTACC	Æ	30	49884	Ube2d3	ubiquitin-conjugating enzyme E2D 3 (UBC4/5 homolog, yeast)	3	66105	MGI:1913355
TGGGTGAAGG	Æ	30	179733	Trim17	tripartite motif protein 17	11	56631	MGI:1861440
TTGACAGACA	Æ	30	43162	Uqcr	ubiquinol-cytochrome c reductase (6.4kD) subunit	10	66594	MGI:1913844
			337888		Transcribed sequence with moderate similarity to protein sp:O14957 (H.sapiens) UCRY_HUMAN Ubiquinol-cytochrome C reductase complex 6.4 kDa protein
ACTCTCTTCA	Æ	29	291723	Ddx25	DEAD (Asp-Glu-Ala-Asp) box polypeptide 25	9	30959	MGI:1353582
			16925	Thy28	thymocyte protein thy28	9	77862	MGI:1925112
CAAACTCTCA	Æ	29	291442	Sparc	secreted acidic cysteine rich glycoprotein	11	20692	MGI:98373
CAGCAGGAAT	Æ	29	27027	1700019N19Rik	RIKEN cDNA 1700019N19 gene	19	67507	MGI:1914757
CTACCTACAG	Æ	29	297652		Adult male testis cDNA, RIKEN full-length enriched library, clone:4930517K23 product:hypothetical Barrier to autointegration factor (BAF) containing protein, full insert sequence	2	228710
GGCTTGATAA	Æ	29	-		no reliable match (1 unreliable match)
GTGCTGGCTT	Æ	29	-		no reliable match (2 unreliable matches)
TCAGCAGATG	Æ	29	297743		Transcribed sequence with weak similarity to protein ref:NP_032607.1 (M.musculus) melanoma antigen, 80 kDa [Mus musculus]
			103226		Transcribed sequence with weak similarity to protein ref:NP_032607.1 (M.musculus) melanoma antigen, 80 kDa [Mus musculus]
TGGCGTATCC	Æ	29	116682	1700055J15Rik	RIKEN cDNA 1700055J15 gene	9	74267	MGI:1921517
TGTGGGGCCC	Æ	29	29118	C030002N13Rik	RIKEN cDNA C030002N13 gene	4	230584	MGI:1915532
TTTCAGTAAA	Æ	29	329666	4921506I22Rik	RIKEN cDNA 4921506I22 gene	19	66704	MGI:1913954
AAGAATAAAA	Æ	28	-		no reliable match (2 unreliable matches)
ATCACAGCCG	Æ	28	60992	4930414C22Rik	RIKEN cDNA 4930414C22 gene	2	320769	MGI:2444701
			186185	Prdx6	peroxiredoxin 6	1	11758	MGI:894320
CCTCCAAATA	Æ	28	5168	Adam3	a disintegrin and metalloprotease domain 3 (cyritestin)	8	11497	MGI:102518
CTGGTACAGA	Æ	28	71168		Adult male testis cDNA, RIKEN full-length enriched library, clone:1700125D20 product:unclassifiable, full insert sequence
GAAGCAAAGA	Æ	28	29802	BC005632	cDNA sequence BC005632	10	216169	MGI:2384913
			268737	Csnb	casein beta	5	12991	MGI:88541
GCTAGCAAGC	Æ	28	143802	Stk22c	serine/threonine kinase 22C (spermiogenesis associated)	4	58864	MGI:1929914
GGGTTCCCCT	Æ	28	41860	Col16a1	procollagen, type XVI, alpha 1	4	107581	MGI:1095396
			27510	Usp21	ubiquitin specific protease 21	1	30941	MGI:1353665
GGTTCCATTA	Æ	28	158150	1700121L12Rik	RIKEN cDNA 1700121L12 gene	18	67365	MGI:1914615
TAAAACCTCT	Æ	28	250432	4930503B20Rik	RIKEN cDNA 4930503B20 gene	3	75015	MGI:1922264
TAATAGCTAG	Æ	28	2395	1110017O22Rik	RIKEN cDNA 1110017O22 gene	9	66167	MGI:1913417
			348533		Transcribed sequence with strong similarity to protein ref:NP_057017.1 (H.sapiens) hypothetical protein HSPC016 [Homo sapiens]
			337944		Transcribed sequence with strong similarity to protein ref:NP_057017.1 (H.sapiens) hypothetical protein HSPC016 [Homo sapiens]
TCAGCTGTTA	Æ	28	27955	Wbscr1	Williams-Beuren syndrome chromosome region 1 homolog (human)	5	22384	MGI:1341822
TGCTAACATC	Æ	28	263615	4921508E09Rik	RIKEN cDNA 4921508E09 gene	9	66712	MGI:1913962
TTCCTGTGAC	Æ	28	-		no reliable match (1 unreliable match)
ACCCATCCAG	Æ	27	29830	4930524H12Rik	RIKEN cDNA 4930524H12 gene	17	66832	MGI:1914082
CAAATGATCT	Æ	27	247951	Efhd1	EF hand domain containing 1	1	98363	MGI:1921607
CAACAAAACC	Æ	27	282093	Ubb	ubiquitin B	11	22187	MGI:98888
			315924		Transcribed sequence with moderate similarity to protein pir:UQHUB (H.sapiens) UQHUB polyubiquitin 3 - human
CAGGTGAGCG	Æ	27	22491	Ube2s	ubiquitin-conjugating enzyme E2S	9	77891	MGI:1925141
			346859		Adult male spleen cDNA, RIKEN full-length enriched library, clone:0910001J09 product:ubiquitin carrier protein E2 homolog [Homo sapiens], full insert sequence
			150856	Hmg20a	high mobility group 20A	9	66867	MGI:1914117
CGACCAGCAG	Æ	27	262327	Vdac2	voltage-dependent anion channel 2	14	22334	MGI:106915
CTACGTTCTC	Æ	27	267692	Txnl2	thioredoxin-like 2	7	30926	MGI:1353653
			318044		Transcribed sequence with strong similarity to protein ref:NP_006532.1 (H.sapiens) thioredoxin-like; thioredoxin-like 2; PKC-interacting cousin of thioredoxin [Homo sapiens]
CTGTAGGAAG	Æ	27	17993	1700027N10Rik	RIKEN cDNA 1700027N10 gene	17	75564	MGI:1922814
CTTGGGAACT	Æ	27	1775	Hn1	hematological and neurological expressed sequence 1	11	15374	MGI:1096361
GATGACACCA	Æ	27	200920	Rps28	ribosomal protein S28	17	54127	MGI:1859516
			321439		B6-derived CD11 +ve dendritic cells cDNA, RIKEN full-length enriched library, clone:F730014O09 product:40S RIBOSOMAL PROTEIN S28 homolog [Ictalurus punctatus], full insert sequence
			352374		Transcribed sequence with strong similarity to protein sp:P25112 (H.sapiens) RS28_HUMAN 40S ribosomal protein S28
			353967		Transcribed sequence with strong similarity to protein sp:P25112 (H.sapiens) RS28_HUMAN 40S ribosomal protein S28
GATTATTCTA	Æ	27	-		no match
GCACCACTTC	Æ	27	-		no match
GCAGCTCACA	Æ	27	333327	Hrh1	histamine receptor H 1	6	15465	MGI:107619
			22111	2010107H07Rik	RIKEN cDNA 2010107H07 gene	14	66487	MGI:1913737
			246831		13 days embryo heart cDNA, RIKEN full-length enriched library, clone:D330050J08 product:hypothetical protein, full insert sequence
			265792		2 days pregnant adult female oviduct cDNA, RIKEN full-length enriched library, clone:E230025L24 product:hypothetical protein, full insert sequence
			270569	5630401D24Rik	RIKEN cDNA 5630401D24 gene	1	71449	MGI:1918699
			7236	Ddost	dolichyl-di-phosphooligosaccharide-protein glycotransferase	4	13200	MGI:1194508
			103182		CDNA clone IMAGE:1548559, partial cds
GCGAAGCTCA	Æ	27	-		no reliable match (2 unreliable matches)
GCGGAGGTTT	Æ	27	35754	6720425G15Rik	RIKEN cDNA 6720425G15 gene	12	217893	MGI:1924399
GCTGACTATT	Æ	27	330409	1700021K07Rik	RIKEN cDNA 1700021K07 gene	2	75641	MGI:1916742
GGAGACAACT	Æ	27	-		no reliable match (2 unreliable matches)
GGCAAGCCCC	Æ	27	336955	Rpl10a	ribosomal protein L10A	17	19896	MGI:1343877
			347060		Transcribed sequence with strong similarity to protein ref:NP_009035.3 (H.sapiens) ribosomal protein L10a; 60S ribosomal protein L10a [Homo sapiens]
GGTAACAGAG	Æ	27	82820	Defb19	defensin beta 19	2	246700	MGI:2385955
GTCACCGGGT	Æ	27	253147	2210404O07Rik	RIKEN cDNA 2210404O07 gene	10	72273	MGI:1919523
TAAGCACCGT	Æ	27	246435	Tomm22	translocase of outer mitochondrial membrane 22 homolog (yeast)	15	223696	MGI:2450248
TAATCTTGGG	Æ	27	-		no reliable match (2 unreliable matches)
TAGGCTGTTC	Æ	27	272826	Ddx20	DEAD (Asp-Glu-Ala-Asp) box polypeptide 20	3	53975	MGI:1858415
TATGAAAATG	Æ	27	251621	1500040F11Rik	RIKEN cDNA 1500040F11 gene	11	22272	MGI:107807
			196581	Mapk1	mitogen activated protein kinase 1	16	26413	MGI:1346858
			233009	Rap1b	RAS related protein 1b	10	215449	MGI:894315
TGCAAAAAAA	Æ	27	2108	Ttr	transthyretin	18	22139	MGI:98865
			3037	Adam10	a disintegrin and metalloprotease domain 10	9	11487	MGI:109548
			4387	Bad	Bcl-associated death promoter	19	12015	MGI:1096330
TGTATAAAAA	Æ	27	87773	Tra1	tumor rejection antigen gp96	10	22027	MGI:98817
			246377	Tubb2	tubulin, beta 2	13	22151	MGI:107861
			71062		Adult male testis cDNA, RIKEN full-length enriched library, clone:1700048O20 product:hypothetical KRAB box containing protein, full insert sequence
			337875		Transcribed sequence with moderate similarity to protein sp:P08113 (M.musculus) ENPL_MOUSE Endoplasmin precursor
ACACCCACGC	Æ	26	23520	Spz1	spermatogenic Zip 1	13	79401	MGI:1930801
ACCCAGGCTG	Æ	26	334841	Cdh13	cadherin 13	8	12554	MGI:99551
AGATTACTGT	Æ	26	850	Srp14	signal recognition particle 14	2	20813	MGI:107169
CAAAGTGCCA	Æ	26	-		no reliable match (2 unreliable matches)
CCACCTAAAG	Æ	26	336160	1700010D01Rik	RIKEN cDNA 1700010D01 gene	X	76386	MGI:1923636
			46105		MRNA similar to RIKEN cDNA 1700010D01 gene (cDNA clone IMAGE:6742752)
GCAGCTGCTG	Æ	26	-		no reliable match (8 unreliable matches)
GGGTGACGTG	Æ	26	-		no reliable match (2 unreliable matches)
GTGCCAGGAA	Æ	26	7271	Nxf1	nuclear RNA export factor 1 homolog (S. cerevisiae)	19	53319	MGI:1858330
GTGCTAGAAA	Æ	26	10414	Mlf1	myeloid leukemia factor 1	3	17349	MGI:1341819
TAGAAGTAGT	Æ	26	242379	Bcap29	B-cell receptor-associated protein 29	12	12033	MGI:101917
TATGTCAAGC	Æ	26	300275	Rps12	ribosomal protein S12	10	20042	MGI:98105
			21289		Transcribed sequence with strong similarity to protein ref:NP_001007.2 (H.sapiens) ribosomal protein S12; 40S ribosomal protein S12 [Homo sapiens]
			324977		Transcribed sequence with strong similarity to protein ref:NP_001007.2 (H.sapiens) ribosomal protein S12; 40S ribosomal protein S12 [Homo sapiens]
			151067	Nphs1	nephrosis 1 homolog, nephrin (human)	7	54631	MGI:1859637
TATTTCATCT	Æ	26	24397	Nudt4	nudix (nucleoside diphosphate linked moiety X)-type motif 4	10	71207	MGI:1918457
TGGCTCGGTC	Æ	26	196173	Actg	actin, gamma, cytoplasmic	11	11465	MGI:87906
			300639	Actg	actin, gamma, cytoplasmic	11	11465	MGI:87906
TTTCCACACG	Æ	26	67591	1700010I14Rik	RIKEN cDNA 1700010I14 gene	17	66931	MGI:1914181
AAAACAGTGG	Æ	25	21529	Rpl37a	ribosomal protein L37a	1	19981	MGI:98068
			342971		Transcribed sequence with strong similarity to protein sp:P12751 (H.sapiens) R37A_HUMAN 60S ribosomal protein L37a
			324412		Transcribed sequence with moderate similarity to protein sp:P12751 (H.sapiens) R37A_HUMAN 60S ribosomal protein L37a
ACAGTGGGGA	Æ	25	348018	9130401M01Rik	RIKEN cDNA 9130401M01 gene	15	75758	MGI:1923008
			305816	Tebp	telomerase binding protein, p23	10	56351	MGI:1929282
ACCTGCAGCC	Æ	25	46175	1700007H20Rik	RIKEN cDNA 1700007H20 gene	11	75482	MGI:1922732
CACGTGGGAT	Æ	25	212793	1700049L16Rik	RIKEN cDNA 1700049L16 gene	10	108950	MGI:1920633
CCGTCTGTAC	Æ	25	333010	1700074P13Rik	RIKEN cDNA 1700074P13 gene	6	73481	MGI:1920731
CTCGAGAAAC	Æ	25	20313	0710001P09Rik	RIKEN cDNA 0710001P09 gene	6	66098	MGI:1913348
CTGAACATCT	Æ	25	5286	Arbp	acidic ribosomal phosphoprotein P0	5	11837	MGI:88066
			324685	Arbp	acidic ribosomal phosphoprotein P0	5	11837	MGI:88066
GCTTTGAATG	Æ	25	2171	Atpi	ATPase inhibitor	4	11983	MGI:1196457
GGAGCCATTG	Æ	25	275780	Ndufa5	NADH dehydrogenase (ubiquinone) 1 alpha subcomplex, 5	6	68202	MGI:1915452
GTGAAAAAAA	Æ	25	2930	Ppan	peter pan homolog (Drosophila)	9	235036	MGI:2178445
			277096	Inpp5a	inositol polyphosphate-5-phosphatase A	7	212111	MGI:2686961
TAGGAGTATC	Æ	25	75066		Adult male testis cDNA, RIKEN full-length enriched library, clone:4930558C23 product:unknown EST, full insert sequence	3	277589
TCGCCTACTG	Æ	25	36699	9430029K10Rik	RIKEN cDNA 9430029K10 gene	7	77254	MGI:1924504
			46332	2200002D01Rik	RIKEN cDNA 2200002D01 gene	7	72275	MGI:1919525
TGAGCTCAGA	Æ	25	72588	4933411G06Rik	RIKEN cDNA 4933411G06 gene	10	71090	MGI:1918340
TGCCCCAACA	Æ	25	348003	Osbp2	oxysterol binding protein 2	11	74309	MGI:1921559
AACAATTTGG	Æ	24	300271	Rpl9	ribosomal protein L9	5	20005	MGI:1298373
			289868	Rpl9	ribosomal protein L9	5	20005	MGI:1298373
			354147		Transcribed sequence with strong similarity to protein ref:NP_000652.2 (H.sapiens) ribosomal protein L9; 60S ribosomal protein L9 [Homo sapiens]
ACCAGCTCAT	Æ	24	-		no reliable match (2 unreliable matches)
ACGGGACAAG	Æ	24	25939	4930579J09Rik	RIKEN cDNA 4930579J09 gene	19	67752	MGI:1915002
AGGGAAGCCA	Æ	24	243926	St14	suppression of tumorigenicity 14 (colon carcinoma)	9	19143	MGI:1338881
			48791		Adult male testis cDNA, RIKEN full-length enriched library, clone:1700092M07 product:unknown EST, full insert sequence
ATGTTGCTTG	Æ	24	541	Prm2	protamine 2	16	19119	MGI:97766
ATTGATTAAA	Æ	24	319530	Mrp63	mitochondrial ribosomal protein 63	14	67840	MGI:1915090
CCTTGCTCAA	Æ	24	4263	Cst3	cystatin C	2	13010	MGI:102519
			124080		3 days neonate thymus cDNA, RIKEN full-length enriched library, clone:A630062G21 product:hypothetical protein, full insert sequence	13	193453
			330646		Transcribed sequence with moderate similarity to protein sp:P01034 (H.sapiens) CYTC_HUMAN Cystatin C precursor
CTATAATGCC	Æ	24	246512	Fbp1	fructose bisphosphatase 1	13	14121	MGI:95492
GAGCCTCACA	Æ	24	10091	Pkig	protein kinase inhibitor, gamma	2	18769	MGI:1343086
GAGCGTTTTG	Æ	24	5246	Ppia	peptidylprolyl isomerase A	11	268373	MGI:97749
			335368		Transcribed sequence with strong similarity to protein pdb:2RMA (H.sapiens) S Chain S, Cyclophilin A
GCACACTGAA	Æ	24	23185	2610510J17Rik	RIKEN cDNA 2610510J17 gene	8	72155	MGI:1919405
GCGGGTAAAG	Æ	24	158282	1700029J07Rik	RIKEN cDNA 1700029J07 gene	8	69479	MGI:1916729
GGAGAAGGCT	Æ	24	45686	1700023O11Rik	RIKEN cDNA 1700023O11 gene	7	75565	MGI:1922815
GGGACAGAAG	Æ	24	295851	1700016D06Rik	RIKEN cDNA 1700016D06 gene	8	76413	MGI:1923663
GTGGTCCTGA	Æ	24	-		no reliable match (3 unreliable matches)
GTGTTGTCGG	Æ	24	347611	Sfrs14	splicing factor, arginine/serine-rich 14	8	234373	MGI:2678085
			347156		Transcribed sequences
TCCTTGAAAA	Æ	24	-		no reliable match (4 unreliable matches)
TCTCTGAGGT	Æ	24	307700	3110013H01Rik	RIKEN cDNA 3110013H01 gene	11	73139	MGI:1920389
TCTGTGTGTT	Æ	24	55827		Adult male testis cDNA, RIKEN full-length enriched library, clone:4930503N14 product:unknown EST, full insert sequence
TGCCCCTGCT	Æ	24	38907	1810007P19Rik	RIKEN cDNA 1810007P19 gene	4	230751	MGI:1916308
TGCTGCCATT	Æ	24	88212	Tuba6	tubulin, alpha 6	15	22146	MGI:1095409
TTCGTTTGTT	Æ	24	87352	Rnf32	ring finger protein 32	5	56874	MGI:1861747
TTTGTTATAG	Æ	24	44226	3010027G13Rik	RIKEN cDNA 3010027G13 gene	11	68066	MGI:1915316
AACAGGTTCA	Æ	23	292027	Rps25	ribosomal protein S25	9	75617	MGI:1922867
			297486		Similar to 40S ribosomal protein S25 (LOC384506), mRNA	6	384506
			353583		Transcribed sequence with moderate similarity to protein sp:P25111 (H.sapiens) RS25_HUMAN 40S ribosomal protein S25
AGATTCTCCA	Æ	23	212727	BC049635	cDNA sequence BC049635	4	277773	MGI:2679716
			44558	4931440N07Rik	RIKEN cDNA 4931440N07 gene	4	381560	MGI:2685877
ATGGCACAGT	Æ	23	-		no reliable match (1 unreliable match)
CAACTGGAAG	Æ	23	247651	Kif2c	kinesin family member 2C	4	73804	MGI:1921054
GATTCAGGAA	Æ	23	-		no reliable match (2 unreliable matches)
GCATCAGCAA	Æ	23	56514	4921509E07Rik	RIKEN cDNA 4921509E07 gene	12	70897	MGI:1918147
GCGAGGGAGC	Æ	23	172411	D18Wsu98e	DNA segment, Chr 18, Wayne State University 98, expressed	18	28062	MGI:106262
GGAAACCACG	Æ	23	32019	Tcp1	t-complex protein 1	17	21454	MGI:98535
			328782	Acat3	acetyl-Coenzyme A acetyltransferase 3	17	224530	MGI:109182
GTACTTTCTG	Æ	23	-		no match
GTGCAGGAGG	Æ	23	14287	Hspa1l	heat shock protein 1-like	17	15482	MGI:96231
GTTGGAGCAG	Æ	23	280943	Mtx1	metaxin 1	3	17827	MGI:103025
TAATCCACTA	Æ	23	23509	1700081D17Rik	RIKEN cDNA 1700081D17 gene	14	73523	MGI:1920773
TATCTACGAA	Æ	23	29161	Slc16a7	solute carrier family 16 (monocarboxylic acid transporters), member 7	10	20503	MGI:1330284
TCTGCCGTGA	Æ	23	272847	Asrgl1	asparaginase like 1	19	66514	MGI:1913764
TGCCTTATGG	Æ	23	272843	Nt5c1b	5'-nucleotidase, cytosolic IB	12	70881	MGI:1918131
TGGAACGATA	Æ	23	41220	Btbd9	BTB (POZ) domain containing 9	17	224671	MGI:1916625
TGGATGTGAA	Æ	23	38951	Sucla2	succinate-Coenzyme A ligase, ADP-forming, beta subunit	14	20916	MGI:1306775
TGGCCCAAAT	Æ	23	204831	1110007M04Rik	RIKEN cDNA 1110007M04 gene	4	68493	MGI:1915743
			702	Rps16	ribosomal protein S16	7	20055	MGI:98118
			320183		Transcribed sequence with strong similarity to protein sp:P17008 (H.sapiens) RS16_HUMAN 40S ribosomal protein S16
TTGTCAGGTA	Æ	23	148155	Mod1	malic enzyme, supernatant	9	17436	MGI:97043
TTTCCAGGTG	Æ	23	42829	Sepw1	selenoprotein W, muscle 1	7	20364	MGI:1100878
AAGGGAGGAA	Æ	22	330511	2810002D13Rik	RIKEN cDNA 2810002D13 gene	2	66606	MGI:1913856
ACACACTGTA	Æ	22	347495	Sh3gl3	SH3-domain GRB2-like 3	7	20408	MGI:700011
ACATTGCCTA	Æ	22	37623	Arl6ip6	ADP-ribosylation factor-like 6 interacting protein 6	2	65103	MGI:1929507
ACTCTGTGTA	Æ	22	20522	Lancl1	LanC (bacterial lantibiotic synthetase component C)-like 1	1	14768	MGI:1336997
AGAAAAAAAA	Æ	22	272210	Cntfr	ciliary neurotrophic factor receptor	4	12804	MGI:99605
			269736	1110020P15Rik	RIKEN cDNA 1110020P15 gene	11	66152	MGI:1913402
			1121	Lor	loricrin	3	16939	MGI:96816
AGGGTGGACA	Æ	22	272871	Dnajb8	DnaJ (Hsp40) homolog, subfamily B, member 8	6	56691	MGI:1922801
CAGAATGTGC	Æ	22	29867	Ndufa2	NADH dehydrogenase (ubiquinone) 1 alpha subcomplex, 2	18	17991	MGI:1343103
CCCGTTCTCC	Æ	22	288630	Calm3	calmodulin 3	7	12315	MGI:103249
CGACTCTGTT	Æ	22	293117	Gtf2a2	general transcription factor II A, 2	9	235459	MGI:1933289
CTTAATAAAA	Æ	22	163766	2310076O21Rik	RIKEN cDNA 2310076O21 gene	7	70209	MGI:1917459
			126534	Paip2	polyadenylate-binding protein-interacting protein 2	18	67869	MGI:1915119
GCCTTTTGTT	Æ	22	227704	Vdac3	voltage-dependent anion channel 3	8	22335	MGI:106922
			313975		Transcribed sequence with strong similarity to protein sp:Q9Y277 (H.sapiens) POR3_HUMAN Voltage-dependent anion-selective channel protein 3
GGAAACATAC	Æ	22	353936	1700017D01Rik	RIKEN cDNA 1700017D01 gene	19	69369	MGI:1916619
			158268		Transcribed sequences
GGAAGTACAG	Æ	22	138749	Mrpl51	mitochondrial ribosomal protein L51	6	66493	MGI:1913743
			354426		Transcribed sequence with moderate similarity to protein ref:NP_057581.2 (H.sapiens) mitochondrial ribosomal protein 64; mitochondrial ribosomal protein bMRP64 [Homo sapiens]
TAGATCCTAG	Æ	22	30113	Ndufs3	NADH dehydrogenase (ubiquinone) Fe-S protein 3	2	68349	MGI:1915599
			340095		Similar to Ndufs3 protein (LOC380697), mRNA	11	380697
TAGGCCAGGG	Æ	22	9500	Zpbp	zona pellucida binding protein	11	53604	MGI:1855701
TCCAAATTAT	Æ	22	56404	Odf3	outer dense fiber of sperm tails 3	7	69287	MGI:1916537
AAGAGGAGAG	Æ	21	349600		Clone IMAGE:6705433, mRNA
CAGCTCAAGT	Æ	21	52511		Adult male testis cDNA, RIKEN full-length enriched library, clone:1700122B10 product:unknown EST, full insert sequence
CAGTACTGCC	Æ	21	-		no reliable match (1 unreliable match)
CGGGTCATAT	Æ	21	32912	Psmb1	proteasome (prosome, macropain) subunit, beta type 1	17	19170	MGI:104884
CTCTGACTTA	Æ	21	726	Bsg	basigin	10	12215	MGI:88208
CTGGGAAAGC	Æ	21	290829	Rfc2	replication factor C (activator 1) 2	5	19718	MGI:1341868
GACCCTGTGA	Æ	21	159159	1700095G12Rik	RIKEN cDNA 1700095G12 gene	11	74288	MGI:1921538
			4682	Hoxb3	homeo box B3	11	15410	MGI:96184
GAGGACTAGA	Æ	21	222812	D030069K18	hypothetical protein D030069K18	7	330577
GCGGCGGATG	Æ	21	43831	Lgals1	lectin, galactose binding, soluble 1	15	16852	MGI:96777
GCGTAAAAGA	Æ	21	45374	1110004E09Rik	RIKEN cDNA 1110004E09 gene	16	68001	MGI:1915251
GCGTACTCTG	Æ	21	262369	1700051C09Rik	RIKEN cDNA 1700051C09 gene	11	68107	MGI:1923965
			178947	Becn1	beclin 1 (coiled-coil, myosin-like BCL2-interacting protein)	11	56208	MGI:1891828
GGCAGGGCCA	Æ	21	46136	1700029H14Rik	RIKEN cDNA 1700029H14 gene	8	66501	MGI:1913751
GGGGCTCAGC	Æ	21	589	Gpi1	glucose phosphate isomerase 1	7	14751	MGI:95797
			277488		Similar to glucose-6-phosphate isomerase (EC 5.3.1.9) - mouse (LOC233995), mRNA	8	233995
GGTGGGACCT	Æ	21	84572	1700029F12Rik	RIKEN cDNA 1700029F12 gene	13	66479	MGI:1913729
TACATCCTTG	Æ	21	116957	Zswim2	zinc finger, SWIM domain containing 2	2	71861	MGI:1919111
TATCATCTAT	Æ	21	138549		Adult male testis cDNA, RIKEN full-length enriched library, clone:1700123E23 product:unknown EST, full insert sequence
TATGAAGTCA	Æ	21	-		no reliable match (2 unreliable matches)
TCAGAGAAGG	Æ	21	84974	4921511C16	hypothetical protein 4921511C16	5	330188
			213298	9030624J02Rik	RIKEN cDNA 9030624J02 gene	7	71517	MGI:1918767
TCTGGAACAA	Æ	21	36718	Nubp2	nucleotide binding protein 2	17	26426	MGI:1347072
TGGAGACCCA	Æ	21	250441	A130092J06Rik	RIKEN cDNA A130092J06 gene	2	241303	MGI:2443569
TTAATAAAAG	Æ	21	332336	9130413I22Rik	RIKEN cDNA 9130413I22 gene	5	67568	MGI:1914818
			33183	Dip2	disco interacting protein 2 homolog (Drosophila)	10	64451	MGI:2385920
			2136	Cox4i1	cytochrome c oxidase subunit IV isoform 1	8	12857	MGI:88473
TTAATATTTA	Æ	21	27570	Ndufa6	NADH dehydrogenase (ubiquinone) 1 alpha subcomplex, 6 (B14)	15	67130	MGI:1914380
TTCACGCAAT	Æ	21	249695	Ppm1b	protein phosphatase 1B, magnesium dependent, beta isoform	17	19043	MGI:101841
TTCAGCTCGA	Æ	21	313263	Rps7	ribosomal protein S7	12	20115	MGI:1333818
			279839		Similar to Rpl7a protein (LOC245667), mRNA	X	245667
TTTATCTTAA	Æ	21	229332	Txnrd3	thioredoxin reductase 3	6	232223	MGI:2386711
AAACGCAAAA	Æ	20	-		no reliable match (3 unreliable matches)
AACTAATAAA	Æ	20	143889	Adam5	a disintegrin and metalloprotease domain 5	8	11499	MGI:104730
ACACAGAAAT	Æ	20	1444	Cops7a	COP9 (constitutive photomorphogenic) homolog, subunit 7a (Arabidopsis thaliana)	6	26894	MGI:1349400
			332387	Pcdh7	protocadherin 7	5	54216	MGI:1860487
ACCGACGCCT	Æ	20	-		no reliable match (1 unreliable match)
ATGGTGGATT	Æ	20	2137	Sin3b	transcriptional regulator, SIN3B (yeast)	8	20467	MGI:107158
			248478	Samhd1	SAM domain and HD domain, 1	2	56045	MGI:1927468
ATTAATGTTC	Æ	20	178707	1700011L22Rik	RIKEN cDNA 1700011L22 gene	8	67687	MGI:1914937
CAGAACCCAC	Æ	20	42790	Rps18	ribosomal protein S18	17	20084	MGI:98146
			342487		Transcribed sequence with strong similarity to protein ref:NP_072045.1 (H.sapiens) ribosomal protein S18; 40S ribosomal protein S18 [Homo sapiens]
			298745		Transcribed sequence with strong similarity to protein ref:NP_072045.1 (H.sapiens) ribosomal protein S18; 40S ribosomal protein S18 [Homo sapiens]
			324762		Transcribed sequence with strong similarity to protein ref:NP_072045.1 (H.sapiens) ribosomal protein S18; 40S ribosomal protein S18 [Homo sapiens]
CAGCTGACAC	Æ	20	29845	Suclg1	succinate-CoA ligase, GDP-forming, alpha subunit	6	56451	MGI:1927234
			19016	Dbn1	drebrin 1	13	56320	MGI:1931838
CATCATCCAA	Æ	20	-		no reliable match (2 unreliable matches)
CCAAAAAAAA	Æ	20	-		low complexity tag, multiple matches
CTGCGGCTTC	Æ	20	-		mitochondrial genome	MT
GAAACTATTT	Æ	20	27090	C330018L13Rik	RIKEN cDNA C330018L13 gene	2	140629	MGI:2154658
GAGCTGATGC	Æ	20	21667	Psmd12	proteasome (prosome, macropain) 26S subunit, non-ATPase, 12	11	66997	MGI:1914247
			87357	4930429J24Rik	RIKEN cDNA 4930429J24 gene	4	67402	MGI:1914652
GATTTCTGTC	Æ	20	317256	Gng5	guanine nucleotide binding protein (G protein), gamma 5 subunit	3	14707	MGI:109164
			140804	Gng5	guanine nucleotide binding protein (G protein), gamma 5 subunit	3	14707	MGI:109164
			309550	Gng5	guanine nucleotide binding protein (G protein), gamma 5 subunit	3	14707	MGI:109164
GCAGCCTGGG	Æ	20	261906	Grcc9	gene rich cluster, C9 gene	6	14794	MGI:1315199
GCCTATCCAA	Æ	20	288737	1200015A19Rik	RIKEN cDNA 1200015A19 gene	4	67808	MGI:1915058
			7454	Igbp1	immunoglobulin (CD79A) binding protein 1	X	18518	MGI:1346500
GCTACAGAGG	Æ	20	-		no reliable match (3 unreliable matches)
GGCCCTGCCA	Æ	20	347910	Acrbp	proacrosin binding protein	6	54137	MGI:1859515
GGCGGGGCCC	Æ	20	234912	Plec1	plectin 1	15	18810	MGI:1277961
			307601	Plec1	plectin 1	15	18810	MGI:1277961
GGGGGAGGGA	Æ	20	273915	Grcc3f	gene rich cluster, C3f gene	6	14792	MGI:1315211
GTGAAACTAA	Æ	20	66	Rps4x	ribosomal protein S4, X-linked	X	20102	MGI:98158
			314744		Transcribed sequence with strong similarity to protein sp:P12750 (H.sapiens) RS4_HUMAN 40S ribosomal protein S4, X isoform
TAGACGTGGT	Æ	20	39293	Ccdc5	coiled-coil domain containing 5	18	225745	MGI:2385076
TGGGGAAGGG	Æ	20	333501	1700034J05Rik	RIKEN cDNA 1700034J05 gene	6	73344	MGI:1920594
			27582	2810413N20Rik	RIKEN cDNA 2810413N20 gene	8	109006	MGI:1922083
TGTGCTTCCC	Æ	20	296566	Nedd8	neural precursor cell expressed, developmentally down-regulated gene 8	14	18002	MGI:97301
TTAAGAGGCG	Æ	20	257181	Nasp	nuclear autoantigenic sperm protein (histone-binding)	4	50927	MGI:1355328
TTCGGGTTGC	Æ	20	196239	Map1lc3a	microtubule-associated protein 1 light chain 3 alpha	2	66734	MGI:1915661
TTGGACACCA	Æ	20	-		no reliable match (1 unreliable match)
TTGGGCCTTG	Æ	20	313023	Brms1	breast cancer metastasis-suppressor 1	19	107392	MGI:2388804
AAATGCTGTG	Æ	19	45615	1700008A05Rik	RIKEN cDNA 1700008A05 gene	3	66326	MGI:1913576
			4481	Il17r	interleukin 17 receptor	6	16172	MGI:107399
AAGCAAATGA	Æ	19	-		no reliable match (8 unreliable matches)
AAGCTGAAGA	Æ	19	197473	5730496F10Rik	RIKEN cDNA 5730496F10 gene	3	70604	MGI:1917854
			28722	Oog3	oogenesin 3	4	394234	MGI:2684047
AAGGTGGAAG	Æ	19	180873		Similar to 60S ribosomal protein L18a (LOC381323), mRNA	1	381323
			297931	2510019J09Rik	RIKEN cDNA 2510019J09 gene	8	76808	MGI:1924058
AATAAACATC	Æ	19	130015	Slc25a27	solute carrier family 25, member 27	17	74011	MGI:1921261
			87077	D130020L05Rik	RIKEN cDNA D130020L05 gene	12	319760	MGI:2450270
ACCACTGATA	Æ	19	50424	AI591476	expressed sequence AI591476	6	231986	MGI:2141450
AGCAGTCCCC	Æ	19	-	mt-Co2	mitochondrial genome (cytochrome c oxidase II, mitochondrial)	MT	17709	MGI:102503
ATAAAAAAAA	Æ	19	51510	5530401P19Rik	RIKEN cDNA 5530401P19 gene	11	71453	MGI:1918703
			4514	Aldh1a1	aldehyde dehydrogenase family 1, subfamily A1	19	11668	MGI:1353450
CACGGAGATA	Æ	19	-		no reliable match (3 unreliable matches)
CCAGGCAATG	Æ	19	34166	1700001O22Rik	RIKEN cDNA 1700001O22 gene	2	73598	MGI:1923631
CTGAGTGGCC	Æ	19	196315	Calr3	calreticulin 3	8	73316	MGI:1920566
CTGCCTCCGT	Æ	19	32237	4933401K09Rik	RIKEN cDNA 4933401K09 gene	9	234964	MGI:2443026
GAAAAACAAT	Æ	19	325325	1700006H03Rik	RIKEN cDNA 1700006H03 gene	15	74174	MGI:1921424
GACAAGTTCC	Æ	19	276086	1700015F17Rik	RIKEN cDNA 1700015F17 gene	5	403196	MGI:2686532
			46218	0610010I17Rik	RIKEN cDNA 0610010I17 gene	10	66847	MGI:1914097
GACTGATCTT	Æ	19	136458	C330023F11Rik	RIKEN cDNA C330023F11 gene	1	109232	MGI:1924486
GAGCAGTGAG	Æ	19	-		no reliable match (3 unreliable matches)
GGCATCCCGG	Æ	19	1404	Mesp1	mesoderm posterior 1	7	17292	MGI:107785
GGGAAGGCGG	Æ	19	331113	Rps3a	ribosomal protein S3a	3	20091	MGI:1202063
			303029		Similar to ribosomal protein S3a (LOC270030), mRNA	8	270030
			250645		Similar to ribosomal protein S3a (LOC216347), mRNA	10	216347
			6957		Transcribed sequence with strong similarity to protein sp:P49241 (H.sapiens) RS3A_HUMAN 40S ribosomal protein S3A
			343333		Similar to 40S RIBOSOMAL PROTEIN S3A (V-FOS TRANSFORMATION EFFECTOR PROTEIN) (LOC268700), mRNA	13	268700
			322269		Similar to 40S RIBOSOMAL PROTEIN S3A (V-FOS TRANSFORMATION EFFECTOR PROTEIN) (LOC381850), mRNA	7	381850
			289921		Transcribed sequence with moderate similarity to protein sp:P49241 (H.sapiens) RS3A_HUMAN 40S ribosomal protein S3A
GTACCAGGAC	Æ	19	45683	1500034E06Rik	RIKEN cDNA 1500034E06 gene	11	78304	MGI:1925554
			340375	2600017H02Rik	RIKEN cDNA 2600017H02 gene	11	67020	MGI:1914270
GTCAAAAAAA	Æ	19	209491	2610318I01Rik	RIKEN cDNA 2610318I01 gene	3	214459	MGI:1925642
			4827	F7	coagulation factor VII	8	14068	MGI:109325
GTGGAGGCCG	Æ	19	212913	4933402J07	hypothetical protein 4933402J07	8	330820
			87077	D130020L05Rik	RIKEN cDNA D130020L05 gene	12	319760	MGI:2450270
GTTAAAAAAA	Æ	19	119717	Btrc	beta-transducin repeat containing protein	19	12234	MGI:1338871
TAAGATGGCA	Æ	19	41063	Trim24	tripartite motif protein 24	6	21848	MGI:109275
TAGAAACTAA	Æ	19	275526	Spata6	spermatogenesis associated 6	4	67946	MGI:1915196
TAGGGTACAG	Æ	19	248906	Sca10	spinocerebellar ataxia 10 homolog (human)	15	54138	MGI:1859293
TCAGCCTTGT	Æ	19	34002	2410015M20Rik	RIKEN cDNA 2410015M20 gene	17	224904	MGI:2442174
TGACTCACAG	Æ	19	32231	4922501K12Rik	RIKEN cDNA 4922501K12 gene	14	105511	MGI:2145650
TTATACTCCT	Æ	19	-		no reliable match (1 unreliable match)
TTGACAAACA	Æ	19	152656	4933413G11Rik	RIKEN cDNA 4933413G11 gene	1	71066	MGI:1918316
TTGCTGTTTT	Æ	19	104919	Bcas2	breast carcinoma amplified sequence 2	3	68183	MGI:1915433
TTGGGAACAA	Æ	19	46096		Adult male testis cDNA, RIKEN full-length enriched library, clone:1700007J24 product:unknown EST, full insert sequence
TTTCGGGGGG	Æ	19	-		no reliable match (2 unreliable matches)
AAGGAAATGG	Æ	18	298467	Rpl31	ribosomal protein L31	1	114641	MGI:2149632
			285021	Rpl31	ribosomal protein L31	1	114641	MGI:2149632
			108652	Hydin	hydrocephalus inducing	8	244653	MGI:2389007
AATTTCAAAA	Æ	18	42767	Rps17	ribosomal protein S17	7	20068	MGI:1309526
			327766		Transcribed sequence with strong similarity to protein sp:P08708 (H.sapiens) RS17_HUMAN 40S ribosomal protein S17
			327291		Transcribed sequence with moderate similarity to protein sp:P08708 (H.sapiens) RS17_HUMAN 40S ribosomal protein S17
			341997		Transcribed sequence with moderate similarity to protein sp:P08708 (H.sapiens) RS17_HUMAN 40S ribosomal protein S17
AATTTTCAAA	Æ	18	261025	Cdv3	carnitine deficiency-associated gene expressed in ventricle 3	9	321022	MGI:2448759
ACAAACTTAG	Æ	18	285993	Calm1	calmodulin 1	12	12313	MGI:88251
AGCCACTGGA	Æ	18	259739	1700020B09Rik	RIKEN cDNA 1700020B09 gene	7	76415	MGI:1923665
AGCTCACTGG	Æ	18	141452	1700011N24Rik	RIKEN cDNA 1700011N24 gene	9	71829	MGI:1919079
ATACTTGTTC	Æ	18	46106	1700007F22Rik	RIKEN cDNA 1700007F22 gene	5	69982	MGI:1917232
ATTGTCTTAT	Æ	18	251288	Chl1	cell adhesion molecule with homology to L1CAM	6	12661	MGI:1098266
ATTTAAGAAG	Æ	18	193526	Csda	cold shock domain protein A	6	56449	MGI:2137670
CAAGGAGTCC	Æ	18	328890	Zbtb9	zinc finger and BTB domain containing 9	17	70772	MGI:1918022
CCCAAAGACA	Æ	18	18516	H3f3b	H3 histone, family 3B	11	15081	MGI:1101768
CCGGCCTCCC	Æ	18	273147	Znhit1	zinc finger, HIT domain containing 1	5	70103	MGI:1917353
			251003	Plod3	procollagen-lysine, 2-oxoglutarate 5-dioxygenase 3	5	26433	MGI:1347008
CTAAAAAAAA	Æ	18	12882	Hsd17b7	hydroxysteroid (17-beta) dehydrogenase 7	1	15490	MGI:1330808
			206782	3010019O03Rik	RIKEN cDNA 3010019O03 gene	2	70408	MGI:1924086
			2999	Smc2l1	SMC2 structural maintenance of chromosomes 2-like 1 (yeast)	4	14211	MGI:106067
			7729	Aldo3	aldolase 3, C isoform	11	11676	MGI:101863
			288606	AL023001	expressed sequence AL023001	16	106298	MGI:2146525
			806	Cd81	CD 81 antigen	7	12520	MGI:1096398
CTAGGGGAGA	Æ	18	-		no reliable match (2 unreliable matches)
GACAAAGCCC	Æ	18	46177	1700003F12Rik	RIKEN cDNA 1700003F12 gene	2	75480	MGI:1922730
			25709	Ing1	inhibitor of growth family, member 1	8	26356	MGI:1349481
GAGATCCTGG	Æ	18	279728	Pdcd5	programmed cell death 5	7	56330	MGI:1913538
			290036	2400003C14Rik	RIKEN cDNA 2400003C14 gene	8	71955	MGI:1919205
			338148		Transcribed sequence with strong similarity to protein ref:NP_004699.1 (H.sapiens) programmed cell death 5; TFAR19 novel apoptosis-related gene [Homo sapiens]
GAGATTTGCT	Æ	18	296181	Hspa2	heat shock protein 2	12	15512	MGI:96243
GCAGGGTGGC	Æ	18	-		no reliable match (5 unreliable matches)
GCCCCCTCTG	Æ	18	46115	4930442L21Rik	RIKEN cDNA 4930442L21 gene	14	67580	MGI:1914830
GCCTCTGGTG	Æ	18	21444	1110003H09Rik	RIKEN cDNA 1110003H09 gene	2	68475	MGI:1915725
			182867	2810002O09Rik	RIKEN cDNA 2810002O09 gene	X	72345	MGI:1919595
			340210		Transcribed sequences
GCGATGCCAC	Æ	18	-		no match
GCTCCCTCTG	Æ	18	43640	4921506J03Rik	RIKEN cDNA 4921506J03 gene	10	67721	MGI:1914971
GGCAGGCCCA	Æ	18	-		no reliable match (2 unreliable matches)
GGGTGGGTTC	Æ	18	307701	3110030K17Rik	RIKEN cDNA 3110030K17 gene	4	73162	MGI:1920412
GTAATAAACT	Æ	18	-		no reliable match (4 unreliable matches)
TAAGTGGAAT	Æ	18	3360	Ywhaz	tyrosine 3-monooxygenase/tryptophan 5-monooxygenase activation protein, zeta polypeptide	15	22631	MGI:109484
			316658	Ywhaz	tyrosine 3-monooxygenase/tryptophan 5-monooxygenase activation protein, zeta polypeptide	15	22631	MGI:109484
TAATAAATAA	Æ	18	218423	Riok2	RIO kinase 2 (yeast)	17	67045	MGI:1914295
			329655	Cfl1	cofilin 1, non-muscle	19	12631	MGI:101757
			245776		Transcribed sequence with weak similarity to protein ref:NP_002943.2 (H.sapiens) ribosomal protein S2; 40S ribosomal protein S2 [Homo sapiens]
			339524		Transcribed sequence with moderate similarity to protein pir:S12207 (M.musculus) S12207 hypothetical protein
TACCACTACA	Æ	18	26189	4933405K18Rik	RIKEN cDNA 4933405K18 gene	1	98558	MGI:2138453
TCACTCAGCG	Æ	18	12817	Capza3	capping protein (actin filament) muscle Z-line, alpha 3	6	12344	MGI:106221
TCAGGCTGCC	Æ	18	1776	Fth	ferritin heavy chain	19	14319	MGI:95588
			289995		Transcribed sequence with moderate similarity to protein sp:P02794 (H.sapiens) FRIH_HUMAN Ferritin heavy chain
TCAGTAATTT	Æ	18	303071	Srp9	signal recognition particle 9	1	27058	MGI:1350930
			4869	Rel	reticuloendotheliosis oncogene	11	19696	MGI:97897
			273196		Transcribed sequence with strong similarity to protein sp:P49458 (H.sapiens) SR09_HUMAN Signal recognition particle 9 kDa protein
TGAACCCACT	Æ	18	43415	Cox6a1	cytochrome c oxidase, subunit VI a, polypeptide 1	5	12861	MGI:103099
TGGGACCCTG	Æ	18	250828	1700092C17Rik	RIKEN cDNA 1700092C17 gene	2	74295	MGI:1921545
TGGTGTCGAT	Æ	18	291214	2310005N01Rik	RIKEN cDNA 2310005N01 gene	4	70088	MGI:1917338
TTAAAATAAA	Æ	18	7233	Cpeb2	cytoplasmic polyadenylation element binding protein 2	5	231207	MGI:2442640
			276295	2210404A22Rik	RIKEN cDNA 2210404A22 gene	8	75677	MGI:1922927
TTCAGCAACG	Æ	18	326683	Tcp10b	t-complex protein 10b	17	21461	MGI:98542
			212785	Tcp10b	t-complex protein 10b	17	21461	MGI:98542
TTGCATAGAA	Æ	18	-		no reliable match (1 unreliable match)
TTGTACAACA	Æ	18	253185	0610016J10Rik	RIKEN cDNA 0610016J10 gene	17	76890	MGI:1924140
TTGTTGCTAC	Æ	18	-		no match
TTTCAGCAGG	Æ	18	28593	1110057H19Rik	RIKEN cDNA 1110057H19 gene	18	66191	MGI:1913441
AAAAATTTTC	Æ	17	304354	LOC382301	similar to RIKEN cDNA 3830403N18	Y	382301
AACTCTGTCA	Æ	17	21846	Ubl3	ubiquitin-like 3	5	24109	MGI:1344373
AACTTGATTA	Æ	17	27886	2410011G03Rik	RIKEN cDNA 2410011G03 gene	10	66414	MGI:1913664
			350580	2410011G03Rik	RIKEN cDNA 2410011G03 gene	10	66414	MGI:1913664
ACAAAAAAAA	Æ	17	2823	Btg3	B-cell translocation gene 3	16	12228	MGI:109532
			252063	Mbp	myelin basic protein	18	17196	MGI:96925
			196971	Pde6c	phosphodiesterase 6C, cGMP specific, cone, alpha prime	19	110855	MGI:105956
			200692	Eomes	eomesodermin homolog (Xenopus laevis)	9	13813	MGI:1201683
AGACCCCTGC	Æ	17	296945	Btbd1	BTB (POZ) domain containing 1	7	83962	MGI:1933765
AGCACCTCGG	Æ	17	276332	1700010A17Rik	RIKEN cDNA 1700010A17 gene	2	75495	MGI:1922745
AGGGAGTGGG	Æ	17	297033	Mrps11	mitochondrial ribosomal protein S11	7	67994	MGI:1915244
ATACTGAAGC	Æ	17	319719	Rpl13	ribosomal protein L13	8	270106	MGI:105922
			42578		Transcribed sequence with strong similarity to protein ref:NP_150254.1 (H.sapiens) ribosomal protein L13; 60S ribosomal protein L13; breast basic conserved protein 1 [Homo sapiens]
			347815		Transcribed sequence with strong similarity to protein ref:NP_150254.1 (H.sapiens) ribosomal protein L13; 60S ribosomal protein L13; breast basic conserved protein 1 [Homo sapiens]
ATGAGAGCCG	Æ	17	258841	1700021P22Rik	RIKEN cDNA 1700021P22 gene	7	75538	MGI:1922788
ATGTGTTCCA	Æ	17	49985	A330021E22Rik	RIKEN cDNA A330021E22 gene	5	207686	MGI:2443778
CACAAAGTCT	Æ	17	107718	1700026P10Rik	RIKEN cDNA 1700026P10 gene	15	70069	MGI:1917319
CACCCAAAAA	Æ	17	45208	Mopt	protein containing single MORN motif in testis	17	378462	MGI:2674071
CAGAAAAACA	Æ	17	-		no reliable match (3 unreliable matches)
CCAGTCCTGG	Æ	17	298690	Atp5g1	ATP synthase, H+ transporting, mitochondrial F0 complex, subunit c (subunit 9), isoform 1	11	11951	MGI:107653
			258	Atp5g1	ATP synthase, H+ transporting, mitochondrial F0 complex, subunit c (subunit 9), isoform 1	11	11951	MGI:107653
GAAGTTTGAA	Æ	17	46167	1700006C19Rik	RIKEN cDNA 1700006C19 gene	2	69294	MGI:1916544
			250256	Enpp2	ectonucleotide pyrophosphatase/phosphodiesterase 2	15	18606	MGI:1321390
GATAATGCAC	Æ	17	253142	Ndufs4	NADH dehydrogenase (ubiquinone) Fe-S protein 4	13	17993	MGI:1343135
GCAACTTGTT	Æ	17	-		no match
GCAGGTCCAC	Æ	17	6534	Capns1	calpain, small subunit 1	7	12336	MGI:88266
GCATTCTCGG	Æ	17	3845	Etf1	eukaryotic translation termination factor 1	18	225363	MGI:2385071
			329353		Transcribed sequence with strong similarity to protein pir:S50853 (H.sapiens) S50853 translation releasing factor eRF-1 [validated] - human
GCCCCCTTGT	Æ	17	-		no reliable match (5 unreliable matches)
GCGCAGCCTA	Æ	17	142735	1700049M11Rik	RIKEN cDNA 1700049M11 gene	2	68221	MGI:1915471
GCTGCATAAC	Æ	17	29756	Aqp11	aquaporin 11	7	66333	MGI:1913583
GGAAGATGGT	Æ	17	121285	5033405K12Rik	RIKEN cDNA 5033405K12 gene	5	75991	MGI:1923241
GGCTGTGCTC	Æ	17	189648	4933400F01Rik	RIKEN cDNA 4933400F01 gene	7	232973	MGI:2687054
GTCCAGGCTA	Æ	17	288894	Eps15-rs	epidermal growth factor receptor pathway substrate 15, related sequence	8	13859	MGI:104582
GTGCTGGAAA	Æ	17	29135	Snrpd2	small nuclear ribonucleoprotein D2	7	107686	MGI:98345
			113724	Nfia	nuclear factor I/A	4	18027	MGI:108056
			339427		Transcribed sequence with strong similarity to protein sp:P43330 (H.sapiens) SMD2_HUMAN Small nuclear ribonucleoprotein Sm D2
GTGGGCGTGT	Æ	17	643	Rps15	ribosomal protein S15	10	20054	MGI:98117
			321866		Similar to ribosomal protein S15 (LOC381772), mRNA	6	381772
GTGTTTTGTG	Æ	17	18725	Crygc	crystallin, gamma C	1	12966	MGI:88523
TAAAGTTAAA	Æ	17	45820	4930522H14Rik	RIKEN cDNA 4930522H14 gene	4	67646	MGI:1914896
TAACTCAGAA	Æ	17	31577	Vmd2	vitelliform macular dystrophy 2 homolog (human)	19	24115	MGI:1346332
			209880	Kctd3	potassium channel tetramerisation domain containing 3	1	226823	MGI:2444629
TACATACGTA	Æ	17	-		no reliable match (1 unreliable match)
TAGTTTTTTA	Æ	17	251075	BC030440	cDNA sequence BC030440	10	210035	MGI:2446113
TATCTTGGCA	Æ	17	88535	Fbxo17	F-box only protein 17	7	50760	MGI:1354707
			331189	Hnrpl	heterogeneous nuclear ribonucleoprotein L	7	15388	MGI:104816
TCACTAAAAA	Æ	17	29515	Pxk	PX domain containing serine/threonine kinase	14	218699	MGI:1289230
			252406	4930430E16Rik	RIKEN cDNA 4930430E16 gene	11	73873	MGI:1921123
TCCTTCCTTC	Æ	17	347948	Rabl5	RAB, member of RAS oncogene family-like 5	5	67286	MGI:1914536
TCGCAAGCAA	Æ	17	3746	Naca	nascent polypeptide-associated complex alpha polypeptide	10	17938	MGI:106095
			341955		Similar to alpha NAC/1.9.2. protein (LOC380777), mRNA	12	380777
TCGTCCGAGA	Æ	17	20071	1700020D05Rik	RIKEN cDNA 1700020D05 gene	19	75555	MGI:1922805
TCGTGATTGT	Æ	17	683		Ornithine decarboxylase antizyme (Oaz1), mRNA	17	224533
			328806		Transcribed sequence with moderate similarity to protein sp:P54368 (H.sapiens) OAZ_HUMAN Ornithine decarboxylase antizyme
TGAATGGCCT	Æ	17	234368	Klhdc2	kelch domain containing 2	12	69554	MGI:1916804
TGATAATAAA	Æ	17	55891	1700011H22Rik	RIKEN cDNA 1700011H22 gene	4	69314	MGI:1916564
TGCCTGAGAA	Æ	17	335855	1700001F09Rik	RIKEN cDNA 1700001F09 gene	14	71826	MGI:1919076
TGCTGGGCTG	Æ	17	424	Atp1b3	ATPase, Na+/K+ transporting, beta 3 polypeptide	9	11933	MGI:107788
TGGGGAAGAG	Æ	17	196598	G430041M01Rik	RIKEN cDNA G430041M01 gene	6	101214	MGI:2141532
TTCAGCTATC	Æ	17	285609	Stag3	stromal antigen 3	5	50878	MGI:1355311
TTGGATCGCG	Æ	17	291868	Tomm7	translocase of outer mitochondrial membrane 7 homolog (yeast)	5	66169	MGI:1913419
TTTATATAAA	Æ	17	177746	E030030I06Rik	RIKEN cDNA E030030I06 gene	10	319887	MGI:2442914
			12481	Cetn3	centrin 3	13	12626	MGI:1097706
TTTATTCCTC	Æ	17	305990		Adult male xiphoid cartilage cDNA, RIKEN full-length enriched library, clone:5230400C04 product:unknown EST, full insert sequence	4	329967
TTTCCCTGGT	Æ	17	260866	5730411O18Rik	RIKEN cDNA 5730411O18 gene	11	279766	MGI:2444684
AATCTGAAAA	Æ	16	196252		RIKEN cDNA 2310002J21 gene, mRNA (cDNA clone IMAGE:3980778), partial cds
ACAGTTCATA	Æ	16	-		no reliable match (1 unreliable match)
ACTCAACCAG	Æ	16	174834	4933425O20Rik	RIKEN cDNA 4933425O20 gene	2	66766	MGI:1914016
AGAAACCTTG	Æ	16	282386	Kcne3	potassium voltage-gated channel, Isk-related subfamily, gene 3	7	57442	MGI:1891124
AGGTCGGGTG	Æ	16	180458	Rpl13a	ribosomal protein L13a	7	22121	MGI:1351455
			340573		Transcribed sequence with strong similarity to protein pir:S29539 (H.sapiens) S29539 ribosomal protein L13a, cytosolic - human
ATGAGTCTGT	Æ	16	128663	4931428D14Rik	RIKEN cDNA 4931428D14 gene	11	216618	MGI:1913994
ATTTTCTCAA	Æ	16	310288	Morf4l1	mortality factor 4 like 1	9	21761	MGI:1096551
			196508	Morf4l1	mortality factor 4 like 1	9	21761	MGI:1096551
CAAAGACCAT	Æ	16	233854	BC048671	cDNA sequence BC048671	6	243535	MGI:2679261
CAAGGTCAGT	Æ	16	-		no reliable match (2 unreliable matches)
CAGTTTGAAA	Æ	16	25549	1700016A15Rik	RIKEN cDNA 1700016A15 gene	12	75553	MGI:1922803
			5364		0 day neonate cerebellum cDNA, RIKEN full-length enriched library, clone:C230032N07 product:hypothetical G-protein beta WD-40 repeats containing protein, full insert sequence
CCAGCTAGGG	Æ	16	-		no reliable match (2 unreliable matches)
CGACGGACCT	Æ	16	-		no reliable match (3 unreliable matches)
CTCCAGGGCT	Æ	16	33811	LOC210145	similar to hypothetical protein R30953_1	7	210145	MGI:2685320
			98333		Similar to beta-1,3-N-acetylglucosaminyltransferase protein, clone IMAGE:4912490, mRNA	7	272411
CTGAAAAAAA	Æ	16	228619	Manbal	mannosidase, beta A, lysosomal-like	2	69161	MGI:1916411
			45225	2510005D08Rik	RIKEN cDNA 2510005D08 gene	14	68043	MGI:1915293
			335386	3222402P14Rik	RIKEN cDNA 3222402P14 gene	9	235542	MGI:2442104
			10724	Ehf	ets homologous factor	2	13661	MGI:1270840
GAAACCAGAG	Æ	16	-		no reliable match (3 unreliable matches)
GAAACCCCTC	Æ	16	-		no reliable match (7 unreliable matches)
GACTGTGCCA	Æ	16	256858	Dnclc1	dynein, cytoplasmic, light chain 1	5	56455	MGI:1861457
GAGCCTACCA	Æ	16	116705	1700057K13Rik	RIKEN cDNA 1700057K13 gene	1	73435	MGI:1920685
			276116	5730521P14Rik	RIKEN cDNA 5730521P14 gene	6	70637	MGI:1917887
GAGCCTCTCC	Æ	16	-		no reliable match (1 unreliable match)
GCACCTCTTA	Æ	16	254223	E130317O14Rik	RIKEN cDNA E130317O14 gene	7	232989	MGI:2443517
GCCATTAAAG	Æ	16	159156	1700084J23Rik	RIKEN cDNA 1700084J23 gene	15	74281	MGI:1921531
GCCCCCGCAT	Æ	16	167971	Gtf3a	general transcription factor III A	5	66596	MGI:1913846
GCGGGGGGAG	Æ	16	-		no reliable match (2 unreliable matches)
GCGTGCTCAG	Æ	16	-		no reliable match (3 unreliable matches)
GCTTCATTTC	Æ	16	28852	1810004F21Rik	RIKEN cDNA 1810004F21 gene	14	69019	MGI:1916269
			34520	BC027231	cDNA sequence BC027231	16	212547	MGI:2384836
GGGCTGCTTG	Æ	16	54292	1700029P11Rik	RIKEN cDNA 1700029P11 gene	X	66346	MGI:1913596
GTGCATCCAG	Æ	16	26789	Csnk2b	casein kinase II, beta subunit	17	13001	MGI:88548
GTTCCCCTGG	Æ	16	281887	2610020H15Rik	RIKEN cDNA 2610020H15 gene	11	66569	MGI:1913819
TACAATAAAC	Æ	16	40321	Pgrmc2	progesterone receptor membrane component 2	3	70804	MGI:1918054
TATTAAAGCT	Æ	16	-		no reliable match (1 unreliable match)
TCAACAGTGT	Æ	16	279041	Nol7	nucleolar protein 7	13	70078	MGI:1917328
TCTCCCTCAA	Æ	16	331209		Adult male testis cDNA, RIKEN full-length enriched library, clone:1700128A13 product:unknown EST, full insert sequence	3	229588
TCTCTAAGCA	Æ	16	8709	Srpk2	serine/arginine-rich protein specific kinase 2	5	20817	MGI:1201408
TGGAAAAAAA	Æ	16	248779	4932434G09Rik	RIKEN cDNA 4932434G09 gene	15	67724	MGI:1914974
			31283	4930569K13Rik	RIKEN cDNA 4930569K13 gene	4	77632	MGI:1924882
			41557	Scrn1	secernin 1	6	69938	MGI:1917188
TTAAGAGGAG	Æ	16	72491	1700025F22Rik	RIKEN cDNA 1700025F22 gene	19	69416	MGI:1916666
TTGCTGGACA	Æ	16	9493	Pabpc2	poly A binding protein, cytoplasmic 2	18	18459	MGI:1349723
			10294	Dapk3	death-associated kinase 3	10	13144	MGI:1203520
TTTCTGCAAA	Æ	16	335615	1300013B24Rik	RIKEN cDNA 1300013B24 gene	13	67475	MGI:1914725
TTTTTAATGT	Æ	16	138832	H3f3a	H3 histone, family 3A	1	15078	MGI:1097686
			353199		Transcribed sequence with strong similarity to protein sp:P00722 (E. coli) BGAL_ECOLI Beta-galactosidase
			304662		Similar to LSM5 homolog, U6 small nuclear RNA associated (LOC386522), mRNA	17	386522
			352429		H3 histone, family 3A (H3f3a), mRNA
			352891		Transcribed sequences
AAGTTCAGAA	Æ	15	1406	Npm3	nucleoplasmin 3	19	18150	MGI:894653
AAGTTGGTCA	Æ	15	292041	Aven	apoptosis, caspase activation inhibitor	2	74268	MGI:1921518
ACAAATAAAC	Æ	15	100665	D1Ertd251e	DNA segment, Chr 1, ERATO Doi 251, expressed	1	27878	MGI:1196415
			28375	Sec61a1	Sec61 alpha 1 subunit (S. cerevisiae)	6	53421	MGI:1858417
			41751	Esam1	endothelial cell-specific adhesion molecule	9	69524	MGI:1916774
			333238		Transcribed sequences
ACTCGTAGGG	Æ	15	29808	Bspry	B-box and SPRY domain containing	4	192120	MGI:2177191
ACTGCTTTTC	Æ	15	29513	Ndufa7	NADH dehydrogenase (ubiquinone) 1 alpha subcomplex, 7 (B14.5a)	17	66416	MGI:1913666
AGCAATTCAA	Æ	15	-	mt-Nd3	mitochondrial genome (NADH dehydrogenase 3, mitochondrial)	MT	17718	MGI:102499
AGCGCAACCG	Æ	15	46159	1700010O16Rik	RIKEN cDNA 1700010O16 gene	17	67504	MGI:1914754
ATAAAGCTCC	Æ	15	-		no match
ATAAATACAT	Æ	15	206505	Timp2	tissue inhibitor of metalloproteinase 2	11	21858	MGI:98753
ATTTAGAGGT	Æ	15	322186	Rasl2-9	RAS-like, family 2, locus 9	7	19428	MGI:104605
			297440	Ran	RAN, member RAS oncogene family	5	19384	MGI:1333112
			314288		Transcribed sequence with strong similarity to protein pdb:1I2M (H.sapiens) A Chain A, Ran-Rcc1-So4 Complex
CAAATAAAAA	Æ	15	213292	D16Wsu109e	DNA segment, Chr 16, Wayne State University 109, expressed	16	28185	MGI:106295
			148163	Ppp1r3f	protein phosphatase 1, regulatory (inhibitor) subunit 3F	X	54646	MGI:1859617
CAAGCACCTG	Æ	15	276229	Fbxo30	F-box protein 30	10	71865	MGI:1919115
CAATGAGGTA	Æ	15	-		no match
CAGCGATTCT	Æ	15	284587	2700084L22Rik	RIKEN cDNA 2700084L22 gene	1	67196	MGI:1914446
CAGCGCCCCT	Æ	15	17649	1700026D08Rik	RIKEN cDNA 1700026D08 gene	7	75556	MGI:1922806
CCGGAGCCCG	Æ	15	127378	4930586I02Rik	RIKEN cDNA 4930586I02 gene	12	68149	MGI:1915399
CCTGTCTACT	Æ	15	30210	Psma6	proteasome (prosome, macropain) subunit, alpha type 6	12	26443	MGI:1347006
CGACCAGGGG	Æ	15	46142	4933415F23Rik	RIKEN cDNA 4933415F23 gene	1	66755	MGI:1914005
CGCTGTATTC	Æ	15	222228	Cks2	CDC28 protein kinase regulatory subunit 2	13	66197	MGI:1913447
CGGGAGAAAG	Æ	15	28000	Ubxd1	UBX domain containing 1	17	66530	MGI:1913780
CTATTTCAAA	Æ	15	345904		Transcribed sequence with moderate similarity to protein ref:NP_004536.1 (H.sapiens) NADH dehydrogenase
CTCGAGTCTC	Æ	15	321828	Pabpc1	poly A binding protein, cytoplasmic 1	15	18458	MGI:1349722
			311292		Partial mRNA for hypothetical protein, clone mvx2005
CTGGACGCCA	Æ	15	-		no reliable match (3 unreliable matches)
CTTGACAACC	Æ	15	-		no reliable match (3 unreliable matches)
CTTGCAAGTG	Æ	15	322294	Ndufb9	NADH dehydrogenase (ubiquinone) 1 beta subcomplex, 9	15	66218	MGI:1913468
CTTTGGGGGC	Æ	15	331861	1110065P20Rik	RIKEN cDNA 1110065P20 gene	4	68920	MGI:1916170
			272397	Mtf1	metal response element binding transcription factor 1	4	17764	MGI:101786
GAAATGATGA	Æ	15	158264	Pfdn5	prefoldin 5	15	56612	MGI:1928753
GAAGCCATAG	Æ	15	-		no reliable match (1 unreliable match)
GACAAATAAA	Æ	15	141197	Wbp11	WW domain binding protein 11	6	60321	MGI:1891823
GACCTGAGTA	Æ	15	3981	Cops6	COP9 (constitutive photomorphogenic) homolog, subunit 6 (Arabidopsis thaliana)	5	26893	MGI:1349439
GAGACTAAGC	Æ	15	42170	Kif9	kinesin family member 9	9	16578	MGI:1098237
GAGGACTTGA	Æ	15	285771	Taf10	TAF10 RNA polymerase II, TATA box binding protein (TBP)-associated factor	7	24075	MGI:1346320
			300948		Similar to Ilk protein (LOC216185), mRNA	10	216185
			274846	Ilk	integrin linked kinase	7	16202	MGI:1195267
GATAATAAAG	Æ	15	173813	Notch4	Notch gene homolog 4 (Drosophila)	17	18132	MGI:107471
			259642	4933417K05Rik	RIKEN cDNA 4933417K05 gene	10	237465	MGI:2444738
			2161	Apom	apolipoprotein M	17	55938	MGI:1930124
			80772	Mox2r	antigen identified by monoclonal antibody MRC OX-2 receptor	16	57781	MGI:1889024
GATTCTTGAG	Æ	15	330669	Defb36	defensin beta 36	2	266620	MGI:2385956
			47059		Transcribed sequences
GGAACACAAG	Æ	15	46117	1700025E21Rik	RIKEN cDNA 1700025E21 gene	6	75647	MGI:1922897
GGCACTGCGG	Æ	15	279823	Ndufa11	NADH dehydrogenase (ubiquinone) 1 alpha subcomplex	17	69875	MGI:1917125
GGCTATTTTA	Æ	15	290816	2810453I06Rik	RIKEN cDNA 2810453I06 gene	5	67238	MGI:1914488
			317794		Transcribed sequences
GGGCAGAGAG	Æ	15	-		no reliable match (1 unreliable match)
GGGTAACAAC	Æ	15	241472	2610204K14Rik	RIKEN cDNA 2610204K14 gene	7	67148	MGI:1914398
			350148		Transcribed sequence with moderate similarity to protein ref:NP_113640.1 (H.sapiens) hypothetical protein MGC2560 [Homo sapiens]
GGTCCCTGGC	Æ	15	334300	D930023J19Rik	RIKEN cDNA D930023J19 gene	7	101631	MGI:2142008
GTAACAATAA	Æ	15	279939	Txndc3	thioredoxin domain containing 3 (spermatozoa)	13	73412	MGI:1920662
GTAGAGCAAT	Æ	15	347950	4921536K21Rik	RIKEN cDNA 4921536K21 gene	11	67430	MGI:1914680
GTATTCCCCT	Æ	15	7723	Pabpn1	poly(A) binding protein, nuclear 1	14	54196	MGI:1859158
GTGACCTGGC	Æ	15	1008	Ptgds	prostaglandin D2 synthase (brain)	2	19215	MGI:99261
GTTAAGTTAA	Æ	15	666	Ndufc1	NADH dehydrogenase (ubiquinone) 1, subcomplex unknown, 1	3	66377	MGI:1913627
			331007		MRNA similar to NADH dehydrogenase (ubiquinone) 1, subcomplex unknown, 1 (cDNA clone IMAGE:5683265)
TACTATAGTC	Æ	15	228484	Polb	polymerase (DNA directed), beta	8	18970	MGI:97740
TCATCTCAGA	Æ	15	10409	Golga4	golgi autoantigen, golgin subfamily a, 4	9	54214	MGI:1859646
TCCGGGAGCC	Æ	15	239566	D11Wsu47e	DNA segment, Chr 11, Wayne State University 47, expressed	11	276852	MGI:106356
TCTCCAGGCG	Æ	15	200608	Clu	clusterin	14	12759	MGI:88423
TGCAGAAGGA	Æ	15	-		no reliable match (2 unreliable matches)
TGCTTAAGCA	Æ	15	251779		Adult male testis cDNA, RIKEN full-length enriched library, clone:1700015C21 product:unknown EST, full insert sequence
TGGCATTCTA	Æ	15	326683	Tcp10b	t-complex protein 10b	17	21461	MGI:98542
TGGGTGCCCT	Æ	15	312328	2810481F14Rik	RIKEN cDNA 2810481F14 gene	12	104884	MGI:1920036
TGGTTCCTGT	Æ	15	-		no reliable match (3 unreliable matches)
TGTTTCCTCA	Æ	15	46679	3110070M22Rik	RIKEN cDNA 3110070M22 gene		67304	MGI:1914554
TTACACTTGA	Æ	15	-		no reliable match (2 unreliable matches)
TTACCTCACT	Æ	15	131623	1700095F04Rik	RIKEN cDNA 1700095F04 gene	2	67356	MGI:1914606
TTCATTTCTG	Æ	15	30959	Actl7a	actin-like 7a	4	11470	MGI:1343051
TTCTAGATCA	Æ	15	21501	Chchd3	coiled-coil-helix-coiled-coil-helix domain containing 3	6	66075	MGI:1913325
TTCTGGCTGC	Æ	15	335460	Uqcrc1	ubiquinol-cytochrome c reductase core protein 1	9	22273	MGI:107876
			194811	Uqcrc1	ubiquinol-cytochrome c reductase core protein 1	9	22273	MGI:107876
TTGAAGGGGT	Æ	15	138490	1700067P10Rik	RIKEN cDNA 1700067P10 gene	17	68224	MGI:1915474
TTGATCCCCA	Æ	15	16716	Lamp1	lysosomal membrane glycoprotein 1	8	16783	MGI:96745
TTGATCCTGG	Æ	15	16769	Tegt	testis enhanced gene transcript	15	110213	MGI:99682
TTGCAAAGGG	Æ	15	261831	Bzw1	basic leucine zipper and W2 domains 1	1	66882	MGI:1914132
TTGTGTTGAT	Æ	15	50087	4930584F24Rik	RIKEN cDNA 4930584F24 gene	5	75942	MGI:1923192
TTTTTGGTGT	Æ	15	29868	Atp6v1g1	ATPase, H+ transporting, V1 subunit G isoform 1	4	66290	MGI:1913540
			354100		Transcribed sequence with strong similarity to protein ref:NP_004879.1 (H.sapiens) ATPase, H+ transporting, lysosomal, subunit G1; vacuolar H
AAAAATGTTT	Æ	14	-		no reliable match (5 unreliable matches)
AGCGAGAAAT	Æ	14	347983	Fbxo24	F-box only protein 24	5	71176	MGI:1918426
AGGCATCTTG	Æ	14	-		no reliable match (1 unreliable match)
ATTAAATATT	Æ	14	-		no reliable match (2 unreliable matches)
CAGATCTTTG	Æ	14	331	Ubc	ubiquitin C	5	22190	MGI:98889
CAGCAGTGGC	Æ	14	311985	Acyp1	acylphosphatase 1, erythrocyte (common) type	12	66204	MGI:1913454
CAGGAGGAGT	Æ	14	263177	Grp58	glucose regulated protein	2	14827	MGI:95834
CCAGCCAAGA	Æ	14	23361	Nurit	novel leucine zipper testicular protein	14	67926	MGI:1915176
CCCACATTTC	Æ	14	258431	Pcmt1	protein-L-isoaspartate (D-aspartate) O-methyltransferase 1	10	18537	MGI:97502
CCCAGGCTGA	Æ	14	41890	2010315L10Rik	RIKEN cDNA 2010315L10 gene	8	67023	MGI:1914273
CCCCAGCCAG	Æ	14	236868	Rps3	ribosomal protein S3	7	27050	MGI:1350917
			38527	Egfl4	EGF-like-domain, multiple 4	7	269878	MGI:2446294
			274314	4732486I23Rik	RIKEN cDNA 4732486I23 gene	2	99003	MGI:2138986
			327564		Transcribed sequence with moderate similarity to protein ref:NP_000996.2 (H.sapiens) ribosomal protein S3; 40S ribosomal protein S3 [Homo sapiens]
			2160	Hrg	histidine-rich glycoprotein	16	94175	MGI:2146636
CGACTCCAGG	Æ	14	-		no reliable match (1 unreliable match)
CGGAGGAAAC	Æ	14	27123	4921525H23Rik	RIKEN cDNA 4921525H23 gene	19	67979	MGI:1915229
CGGCGATACG	Æ	14	27903	6330407G11Rik	RIKEN cDNA 6330407G11 gene	4	68050	MGI:1915300
CGGTACAACG	Æ	14	-		no match
CTGAGTCTAC	Æ	14	-		no match
CTGGCAAAAA	Æ	14	-		no match
CTTTGTACCT	Æ	14	55996	1700017D11Rik	RIKEN cDNA 1700017D11 gene	11	69376	MGI:1916626
GAAAGGAAAC	Æ	14	308514	Snrp1c	U1 small nuclear ribonucleoprotein 1C	17	20630	MGI:109489
			103949		Transcribed sequence with strong similarity to protein sp:P09234 (H.sapiens) RU1C_HUMAN U1 small nuclear ribonucleoprotein C
GAAATCTTAT	Æ	14	87325	Fhl5	four and a half LIM domains 5	4	57756	MGI:1913192
GAAATTATTC	Æ	14	276411		Transcribed sequences
GAACTATGTT	Æ	14	276536	Timm8b	translocase of inner mitochondrial membrane 8 homolog b (yeast)	9	30057	MGI:1353424
GAAGCAGGAC	Æ	14	329655	Cfl1	cofilin 1, non-muscle	19	12631	MGI:101757
GAGAAAGGAG	Æ	14	174155	Ccnk	cyclin K	12	12454	MGI:1276106
			12758	Fkbp4	FK506 binding protein 4	6	14228	MGI:95543
GAGCTCACGC	Æ	14	-		no reliable match (1 unreliable match)
GATTAGTTAT	Æ	14	212157	4930453N24Rik	RIKEN cDNA 4930453N24 gene	16	67609	MGI:1914859
GCAAAGCTTA	Æ	14	-		no reliable match (5 unreliable matches)
GCCCGGCCGC	Æ	14	21981	Cdc34	cell division cycle 34 homolog (S. cerevisiae)	11	216150	MGI:102657
GCCTGTATGT	Æ	14	8019	Ptpn20	protein tyrosine phosphatase, non-receptor type 20	14	19256	MGI:1196295
GCTACGCTCA	Æ	14	173395	Dpep3	dipeptidase 3	8	71854	MGI:1919104
GGCCACCGAA	Æ	14	75101	1700067K01Rik	RIKEN cDNA 1700067K01 gene	8	73453	MGI:1920703
GGCTTTACAA	Æ	14	271775	Sh3glb1	SH3-domain GRB2-like B1 (endophilin)	3	54673	MGI:1859730
GGGAAAAAAA	Æ	14	44736	Dnm	dynamin	2	13429	MGI:107384
GGGATTGGTG	Æ	14	248776	Dnajb10	DnaJ (Hsp40) homolog, subfamily B, member 10	1	56812	MGI:1928739
GGGCCTTCTC	Æ	14	45442	1700042G07Rik	RIKEN cDNA 1700042G07 gene	4	67323	MGI:1914573
GGGCTCTACA	Æ	14	158317	1700028J19Rik	RIKEN cDNA 1700028J19 gene	7	70004	MGI:1917254
GGTTTCAACT	Æ	14	52583	D13Wsu50e	DNA segment, Chr 13, Wayne State University 50, expressed	13	28077	MGI:106331
			351984		CDNA clone IMAGE:6409750, partial cds
			238127	Tyr	tyrosinase	7	22173	MGI:98880
GTACTTGTTT	Æ	14	45462		Adult male testis cDNA, RIKEN full-length enriched library, clone:4930553D05 product:unknown EST, full insert sequence
GTGCTCGCAG	Æ	14	179463		Adult male testis cDNA, RIKEN full-length enriched library, clone:1700101O22 product:unclassifiable, full insert sequence
GTGGCTCATA	Æ	14	87216	Rabggta	Rab geranylgeranyl transferase, a subunit	14	56187	MGI:1860443
			38529	2810441A10Rik	RIKEN cDNA 2810441A10 gene	2	67229	MGI:1914479
			347947	2810441A10Rik	RIKEN cDNA 2810441A10 gene	2	67229	MGI:1914479
			353726		Transcribed sequence with moderate similarity to protein pir:S12207 (M.musculus) S12207 hypothetical protein
			319331		Transcribed sequence with strong similarity to protein pir:S12207 (M.musculus) S12207 hypothetical protein
			325294		Transcribed sequence with moderate similarity to protein pir:S12207 (M.musculus) S12207 hypothetical protein
GTGTGAACTA	Æ	14	280233	Ube2b	ubiquitin-conjugating enzyme E2B, RAD6 homology (S. cerevisiae)	11	22210	MGI:102944
GTGTGGGGTG	Æ	14	249005	Zfp294	zinc finger protein 294	16	78913	MGI:1926163
GTTGAATTTT	Æ	14	335888	Speer1-ps1	spermatogenesis associated glutamate (E)-rich protein 1, pseudogene 1	5	70896	MGI:1918146
			304068		Similar to Speer1-ps1 protein (LOC381614), mRNA	5	381614
			46103		Adult male testis cDNA, RIKEN full-length enriched library, clone:4933402N22 product:hypothetical protein, full insert sequence
TAACTGACGC	Æ	14	50808	Plcz1	phospholipase C, zeta 1	6	114875	MGI:2150308
TAAGTAGCAA	Æ	14	4266	Itm2b	integral membrane protein 2B	14	16432	MGI:1309517
TACAGAGAGG	Æ	14	-		no reliable match (1 unreliable match)
TACATTTTCA	Æ	14	21764	Snrpg	small nuclear ribonucleoprotein polypeptide G	6	68011	MGI:1915261
			353287		Transcribed sequence with strong similarity to protein pir:S55054 (H.sapiens) S55054 Sm protein G - human
TAGCTCAACA	Æ	14	293273	Wdfy1	WD repeat and FYVE domain containing 1	1	69368	MGI:1916618
TATACAGTTT	Æ	14	218	Mns1	meiosis-specific nuclear structural protein 1	9	17427	MGI:107933
TATATATGGA	Æ	14	262859	Rnf38	ring finger protein 38	4	73469	MGI:1920719
TCACAGCAAA	Æ	14	73234	4933440J22Rik	RIKEN cDNA 4933440J22 gene	13	74470	MGI:1921720
TCATCTGTTG	Æ	14	347972	1700016C15Rik	RIKEN cDNA 1700016C15 gene	1	69428	MGI:1916678
TCCTCCACTT	Æ	14	292423	1810063B07Rik	RIKEN cDNA 1810063B07 gene	14	67509	MGI:1914759
TCGCTGCTTT	Æ	14	-		no reliable match (4 unreliable matches)
TGACAAGGCA	Æ	14	56997	1700020H15	hypothetical protein 1700020H15	6	232717
TGCAAGCAAG	Æ	14	195451	Gosr2	golgi SNAP receptor complex member 2	11	56494	MGI:1927204
TGCCTTAGAT	Æ	14	307198	1700019B01Rik	RIKEN cDNA 1700019B01 gene	7	70054	MGI:1917304
TGCTGGGATG	Æ	14	220333	Nfkbib	nuclear factor of kappa light chain gene enhancer in B-cells inhibitor, beta	7	18036	MGI:104752
TGGCAGCATA	Æ	14	182193	AW209059	expressed sequence AW209059	17	268930	MGI:2137630
TGGCTATAAG	Æ	14	-		mitochondrial genome	MT
TGGTTGTGGT	Æ	14	347961	4930457P18Rik	RIKEN cDNA 4930457P18 gene	8	68270	MGI:1915520
TGTTTTTAAA	Æ	14	341540	4933425L11Rik	RIKEN cDNA 4933425L11 gene	12	66767	MGI:1914017
TTGCTGCCTT	Æ	14	-		no reliable match (7 unreliable matches)
TTTCAAGGGA	Æ	14	41665	Grina	glutamate receptor, ionotropic, N-methyl D-asparate-associated protein 1 (glutamate binding)	15	66168	MGI:1913418
AAATCTAGGA	Æ	13	-		no reliable match (3 unreliable matches)
AAGCTGTGAG	Æ	13	180410	4930566A11Rik	RIKEN cDNA 4930566A11 gene	8	75871	MGI:1923121
ACAAATTATT	Æ	13	102407	Tex2	testis expressed gene 2	11	21763	MGI:102465
ACAACTTCCT	Æ	13	287807	Gm2a	GM2 ganglioside activator protein	11	14667	MGI:95762
ACGAGGAAGG	Æ	13	240044	Ube2i	ubiquitin-conjugating enzyme E2I	17	22196	MGI:107365
			315638		Transcribed sequence with strong similarity to protein pdb:1A3S (H.sapiens) Human Ubc9
ACGTTTGTGG	Æ	13	271249	Ppp2r3a	protein phosphatase 2 (formerly 2A), regulatory subunit B'', alpha		19054	MGI:1335093
			267128		Transcribed sequence with weak similarity to protein ref:NP_037371.1 (H.sapiens) protein phosphatase 2A 48 kDa regulatory subunit; actin binding protein; macrophin [Homo sapiens]
ATCCCAACCT	Æ	13	143774	Rangnrf	RAN guanine nucleotide release factor	11	57785	MGI:1889073
			323687		Transcribed sequence with moderate similarity to protein ref:NP_057576.1 (H.sapiens) MOG1; HSPC165 protein; homolog of yeast MOG1 [Homo sapiens]
			298622	1810012H11Rik	RIKEN cDNA 1810012H11 gene	11	71998	MGI:1919248
ATGCTCCTCC	Æ	13	261620	D11Wsu99e	DNA segment, Chr 11, Wayne State University 99, expressed	11	28081	MGI:106351
ATGTCTCAAA	Æ	13	209290	Tuba2	tubulin, alpha 2	15	22143	MGI:107804
			347674		Similar to Tuba2 protein (LOC269044), mRNA	13	269044
			343377		Similar to tubulin, alpha 2; tubulin alpha 2 (LOC381137), mRNA	18	381137
			291784		Similar to tubulin, alpha 2; tubulin alpha 2 (LOC382068), mRNA	9	382068
			260171		Transcribed sequence with weak similarity to protein pir:I77403 (H.sapiens) I77403 tubulin alpha-1 chain - human
			339945		Transcribed sequence with weak similarity to protein pir:I77403 (H.sapiens) I77403 tubulin alpha-1 chain - human
CAAGGTGACA	Æ	13	299566	Rps2	ribosomal protein S2	X	16898	MGI:105110
			328846	Rps2	ribosomal protein S2	X	16898	MGI:105110
			327768	Rps2	ribosomal protein S2	X	16898	MGI:105110
			308628		Similar to 40S ribosomal protein S2 (LOC211925), mRNA	14	211925
			308627		Similar to 40S ribosomal protein S2 (LOC380872), mRNA	13	380872
CACGGCCTTC	Æ	13	52024	1810056O20Rik	RIKEN cDNA 1810056O20 gene	6	78653	MGI:1925903
CAGCAGCTCC	Æ	13	29163	Cast	calpastatin	13	12380	MGI:1098236
			25366	Rnf44	ring finger protein 44	13	105239	MGI:2145310
CAGCCTGAGG	Æ	13	273316	1700001K19Rik	RIKEN cDNA 1700001K19 gene	12	66323	MGI:1913573
CAGTAGCACA	Æ	13	-		no match
CATACTGTGC	Æ	13	23095	Chrac1	chromatin accessibility complex 1	15	93696	MGI:2135796
			308396	A730041O15Rik	RIKEN cDNA A730041O15 gene	5	269717	MGI:2443195
CCCTAGCATT	Æ	13	-		no reliable match (2 unreliable matches)
CCGTCAAAAA	Æ	13	-		no match
CGCATTTGCC	Æ	13	291901	X83328	EST X83328	11	13929	MGI:104837
CTCCGATTCC	Æ	13	210766	Nphp1	nephronophthisis 1 (juvenile) homolog (human)	2	53885	MGI:1858233
CTCTCTTCTA	Æ	13	275446	Drap1	Dr1 associated protein 1 (negative cofactor 2 alpha)	19	66556	MGI:1913806
CTGCAAAGGC	Æ	13	-		no match
GAAATATATG	Æ	13	2966	Atp5g3	ATP synthase, H+ transporting, mitochondrial F0 complex, subunit c (subunit 9), isoform 3	2	228033	MGI:2442035
GAAATGTAAG	Æ	13	236513	Pcbp2	poly(rC) binding protein 2	15	18521	MGI:108202
			172897	Map3k12	mitogen activated protein kinase kinase kinase 12	15	26404	MGI:1346881
GACTATATAT	Æ	13	296338	Psma3	proteasome (prosome, macropain) subunit, alpha type 3	12	19167	MGI:104883
			349041		Transcribed sequence with strong similarity to protein sp:P25788 (H.sapiens) PSA3_HUMAN Proteasome subunit alpha type 3
			268737	Csnb	casein beta	5	12991	MGI:88541
GACTGAATCT	Æ	13	9244	Suv39h1	suppressor of variegation 3-9 homolog 1 (Drosophila)	X	20937	MGI:1099440
			298	Slc25a3	solute carrier family 25 (mitochondrial carrier; phosphate carrier), member 3	10	18674	MGI:1353498
GAGAAAGTCT	Æ	13	1775	Hn1	hematological and neurological expressed sequence 1	11	15374	MGI:1096361
			339652		Transcribed sequences
GAGAACACAC	Æ	13	272976	4632412E09Rik	RIKEN cDNA 4632412E09 gene	4	70533	MGI:1915312
			304503		Transcribed sequence with moderate similarity to protein pir:JC1235 (H.sapiens) JC1235 transcription factor BTF3a - human
			268676		Transcribed sequences
GATGTGGCTG	Æ	13	2718	Eef1b2	eukaryotic translation elongation factor 1 beta 2	1	55949	MGI:1929520
			316634		Transcribed sequence with strong similarity to protein ref:NP_066944.1 (H.sapiens) eukaryotic translation elongation factor 1 beta 2; eukaryotic translation elongation factor 1 beta 1 [Homo sapiens]
			70666	Eno1	enolase 1, alpha non-neuron	4	13806	MGI:95393
			327368		Transcribed sequence with strong similarity to protein sp:P06733 (H.sapiens) ENOA_HUMAN Alpha enolase
			354170		Transcribed sequence with moderate similarity to protein sp:P06733 (H.sapiens) ENOA_HUMAN Alpha enolase
			173119	2610204K03Rik	RIKEN cDNA 2610204K03 gene	14	218811	MGI:1919746
GCAGAGTGCG	Æ	13	292504	Rps6	ribosomal protein S6	4	20104	MGI:98159
			325584		Transcribed sequence with strong similarity to protein sp:P10660 (H.sapiens) RS6_HUMAN 40S ribosomal protein S6
			327840		Transcribed sequence with moderate similarity to protein sp:P10660 (H.sapiens) RS6_HUMAN 40S ribosomal protein S6
GCCGCTAGGC	Æ	13	277327	H13	histocompatibility 13	2	14950	MGI:95886
GCCGGAGGTT	Æ	13	28924	1810008A14Rik	RIKEN cDNA 1810008A14 gene	9	66268	MGI:1913518
GCCTCTGCAT	Æ	13	204887	Oas3	2'-5' oligoadenylate synthetase 3	5	246727	MGI:2180850
			9550	Lass5	longevity assurance homolog 5 (S. cerevisiae)	15	71949	MGI:1919199
GGTCTCAGCA	Æ	13	50304	Dnali1	dynein, axonemal, light intermediate polypeptide 1	4	75563	MGI:1922813
GGTGTTACGG	Æ	13	232593	Cklfsf2b	chemokine-like factor super family 2B	8	75502	MGI:2447311
GTCCCAGAAA	Æ	13	-		no reliable match (4 unreliable matches)
TAATCCTCAT	Æ	13	-		no reliable match (1 unreliable match)
TACATAGACC	Æ	13	138434	A930008A22Rik	RIKEN cDNA A930008A22 gene	9	235283	MGI:1925037
TAGCTCTCAA	Æ	13	159533	Spinlw1	serine protease inhibitor-like, with Kunitz and WAP domains 1 (eppin)	2	75526	MGI:1922776
TCAGTGGAAA	Æ	13	268025	Lin7a	lin 7 homolog a (C. elegans)	10	108030	MGI:2135609
			156727	BC027756	cDNA sequence, BC027756	1	214498	MGI:2384876
TCAGTTTATT	Æ	13	218473	Tde1	tumor differentially expressed 1	2	26943	MGI:1349457
TCCGAACAAA	Æ	13	241484	Nudt9	nudix (nucleoside diphosphate linked moiety X)-type motif 9	5	74167	MGI:1921417
TCTCGCAATG	Æ	13	280778	Tulp2	tubby-like protein 2	7	56734	MGI:1861600
TCTGAGTGGT	Æ	13	172720	AA959742	expressed sequence AA959742	11	98238	MGI:2138133
			246696	6820428D13	hypothetical protein 6820428D13	11	268465
TGACTGTCGT	Æ	13	289584	Bmi1	B lymphoma Mo-MLV insertion region 1	2	12151	MGI:88174
TGAGGCCACA	Æ	13	541	Prm2	protamine 2	16	19119	MGI:97766
TGCAATAAAA	Æ	13	24174	Aars	alanyl-tRNA synthetase	8	234734	MGI:2384560
TGCGACTGTT	Æ	13	5181	Rnf19	ring finger protein (C3HC4 type) 19	15	30945	MGI:1353623
TGCGATGAAA	Æ	13	144699	Nudt3	nudix (nucleotide diphosphate linked moiety X)-type motif 3	17	56409	MGI:1928484
TGCGGCGCTA	Æ	13	29788	4933406A14	hypothetical protein 4933406A14	4	194219
TGTAAAAAAA	Æ	13	30145	Enpp5	ectonucleotide pyrophosphatase/phosphodiesterase 5	17	83965	MGI:1933830
TGTCTGGAGA	Æ	13	244078	Clmn	calmin	12	94040	MGI:2136957
			41776	Oc90	otoconin 90	15	18256	MGI:1313269
TGTGAATGAT	Æ	13	139176	5230400G24Rik	RIKEN cDNA 5230400G24 gene	1	75734	MGI:1922984
TTATGAAATG	Æ	13	34869	Ndufa1	NADH dehydrogenase (ubiquinone) 1 alpha subcomplex, 1	X	54405	MGI:1929511
TTGAATTAAA	Æ	13	3572	1110033J19Rik	RIKEN cDNA 1110033J19 gene	6	66184	MGI:1913434
TTGATGTACA	Æ	13	223946	2610019N13Rik	RIKEN cDNA 2610019N13 gene	3	69207	MGI:1916457
TTGCCCAGGA	Æ	13	-		no reliable match (3 unreliable matches)
TTGGTGGACA	Æ	13	101656	4930432J16Rik	RIKEN cDNA 4930432J16 gene	16	76872	MGI:1924122
TTTGTCAGAT	Æ	13	291032	C330027G06Rik	RIKEN cDNA C330027G06 gene	3	68280	MGI:1915530
AAACAGGGAA	Æ	12	271285		Adult male testis cDNA, RIKEN full-length enriched library, clone:4930567K20 product:unknown EST, full insert sequence
AAATGAAAAG	Æ	12	87067	1700067I02Rik	RIKEN cDNA 1700067I02 gene	5	73472	MGI:1920722
AAGATGACGC	Æ	12	55848	4930540L03Rik	RIKEN cDNA 4930540L03 gene	4	67652	MGI:1914902
AAGCACCCCA	Æ	12	206798	Tnp2	transition protein 2	16	21959	MGI:98785
AATCGCCGCG	Æ	12	29625	Coxvib2	cytochrome c oxidase subunit VIb, testes-specific	5	333182
AATGCTGCAG	Æ	12	-		no reliable match (5 unreliable matches)
AATTAGTTGT	Æ	12	353	Atp5j	ATP synthase, H+ transporting, mitochondrial F0 complex, subunit F	16	11957	MGI:107777
			339565		Transcribed sequence with weak similarity to protein pir:JT0563 (H.sapiens) JT0563 coupling factor 6 precursor, mitochondrial - human
ACAAAAATGA	Æ	12	250465	1700006D24Rik	RIKEN cDNA 1700006D24 gene	11	69297	MGI:1916547
			202697		Adult male corpus striatum cDNA, RIKEN full-length enriched library, clone:C030011D20 product:unknown EST, full insert sequence	4	381596
			30038	Epb4.1	erythrocyte protein band 4.1	4	269587	MGI:95401
ACACATTGTG	Æ	12	-		no reliable match (2 unreliable matches)
ACATACAATT	Æ	12	2462	Psmc2	proteasome (prosome, macropain) 26S subunit, ATPase 2	5	19181	MGI:109555
AGGACCCGTA	Æ	12	75006		Adult male testis cDNA, RIKEN full-length enriched library, clone:1700022H01 product:unclassifiable, full insert sequence
AGGACGGAGG	Æ	12	20488	Fln29	FLN29 gene product	5	231712	MGI:1923551
			29382	1110038D17Rik	RIKEN cDNA 1110038D17 gene	10	68778	MGI:1916028
ATGAAAAAAA	Æ	12	13787	Cp	ceruloplasmin	3	12870	MGI:88476
			291482	1810057E01Rik	RIKEN cDNA 1810057E01 gene	18	81500	MGI:1932040
			116971	A630002K24	immune associated nucleotide family member	6	317758
ATGAATGTAA	Æ	12	52319	Dnaja4	DnaJ (Hsp40) homolog, subfamily A, member 4	9	58233	MGI:1927638
CAAATCATTG	Æ	12	-		no reliable match (2 unreliable matches)
CAAATCCAAA	Æ	12	-		no reliable match (1 unreliable match)
CAAGCTACAA	Æ	12	272850	Tgifx1	TGIF homeobox 1	X	245583	MGI:2387796
CACATTAAAA	Æ	12	296976		CDNA clone IMAGE:4976405, partial cds		107695
CACGCCGTGG	Æ	12	282284	Pgls	6-phosphogluconolactonase	8	66171	MGI:1913421
CACTCGTTAG	Æ	12	2945	Capzb	capping protein (actin filament) muscle Z-line, beta	4	12345	MGI:104652
CAGAGACAGA	Æ	12	-		no reliable match (4 unreliable matches)
CAGCGCGCCC	Æ	12	4923		Clone IMAGE:3371572, mRNA	5	381633
CCAATTATAG	Æ	12	-		no reliable match (3 unreliable matches)
CGACCCTGTG	Æ	12	160666	4933437N03Rik	RIKEN cDNA 4933437N03 gene	4	66783	MGI:1914033
CGGGAGGAGA	Æ	12	210745	Glul	glutamate-ammonia ligase (glutamine synthase)	1	14645	MGI:95739
CGTTATTGTT	Æ	12	9648	Mad2l2	MAD2 mitotic arrest deficient-like 2 (yeast)	4	71890	MGI:1919140
CTGCACCTAC	Æ	12	160043	4930572D21Rik	RIKEN cDNA 4930572D21 gene	7	78052	MGI:1925302
CTGCATCGTT	Æ	12	326891	2610042L04Rik	RIKEN cDNA 2610042L04 gene	14	67055	MGI:1914305
			277357	2610042L04Rik	RIKEN cDNA 2610042L04 gene	14	67055	MGI:1914305
			334499	1700001E04Rik	RIKEN cDNA 1700001E04 gene	17	75438	MGI:1922688
			159636		Transcribed sequence with weak similarity to protein ref:NP_082216.1 (M.musculus) RIKEN cDNA 1700001F09 [Mus musculus]
			327042		Transcribed sequences
			327147		Transcribed sequences
CTGGGGTGAC	Æ	12	32760	1700009P17Rik	RIKEN cDNA 1700009P17 gene	1	75472	MGI:1922722
GAACACCAAA	Æ	12	-		no match
GAACCCTCTA	Æ	12	-		no reliable match (2 unreliable matches)
GAGACTCCAG	Æ	12	9745	Ldh2	lactate dehydrogenase 2, B chain	6	16832	MGI:96763
GAGCCCTTCC	Æ	12	12775	Pdk3	pyruvate dehydrogenase kinase, isoenzyme 3	X	236900	MGI:2384308
GAGGAAATTG	Æ	12	295554	1700007N18Rik	RIKEN cDNA 1700007N18 gene	16	69339	MGI:1916589
			313536	Pik3ap1	phosphoinositide-3-kinase adaptor protein 1	19	83490	MGI:1933177
GAGGAGAAGA	Æ	12	290899	Rpl3	ribosomal protein L3	15	27367	MGI:1351605
			321484		Similar to 60S RIBOSOMAL PROTEIN L3 (L4) (LOC381794), mRNA	6	381794
			327876		Similar to Ribosomal protein L3 (LOC386490), mRNA	X	386490
			296846		Similar to Ribosomal protein L3 (LOC230616), mRNA	4	230616
			290771		Transcribed sequence with strong similarity to protein pir:S34195 (H.sapiens) S34195 ribosomal protein L3, cytosolic - human
GAGTCAGCAT	Æ	12	2115	Hnrpu	heterogeneous nuclear ribonucleoprotein U	1	51810	MGI:1858195
GATCCCAGGC	Æ	12	35802	9030607L17Rik	RIKEN cDNA 9030607L17 gene	10	71564	MGI:1918814
GCACTGCTGT	Æ	12	196605	Hk1	hexokinase 1	10	15275	MGI:96103
GCCAAGGGTC	Æ	12	325521	Rpl29	ribosomal protein L29	9	19944	MGI:99687
			288696	Rpl29	ribosomal protein L29	9	19944	MGI:99687
			336717	Rpl29	ribosomal protein L29	9	19944	MGI:99687
			259301	Rxrip110	retinoid X receptor interacting protein 110	13	20184	MGI:103185
			304265		Transcribed sequence with moderate similarity to protein sp:P47914 (H.sapiens) RL29_HUMAN 60S ribosomal protein L29
GCCTCCTCCT	Æ	12	276856	2010203J19Rik	RIKEN cDNA 2010203J19 gene	4	67025	MGI:1914275
			343840		Transcribed sequence with strong similarity to protein ref:NP_000966.2 (H.sapiens) ribosomal protein L11; 60S ribosomal protein L11 [Homo sapiens]
GCGCATTTGT	Æ	12	275688	4930487N19Rik	RIKEN cDNA 4930487N19 gene	14	70646	MGI:1922259
GCTGAATCCT	Æ	12	-		no match
GGAAAAAAAA	Æ	12	225289	1300010A20Rik	RIKEN cDNA 1300010A20 gene	6	232670	MGI:1919012
			28219	Cdipt	CDP-diacylglycerol--inositol 3-phosphatidyltransferase (phosphatidylinositol synthase)	7	52858	MGI:105491
			274926	Emb	embigin	13	13723	MGI:95321
GGAAAAGTGA	Æ	12	1639	Mcl1	myeloid cell leukemia sequence 1	3	17210	MGI:101769
GGAGGCCACA	Æ	12	-		no reliable match (2 unreliable matches)
GGATGTAGAG	Æ	12	319512	Hip2	huntingtin interacting protein 2	5	53323	MGI:1858216
GGCCTGCTTC	Æ	12	3172	Grcc10	gene rich cluster, C10 gene	6	14790	MGI:1315201
GGGATTGCTG	Æ	12	294759	2310044H10Rik	RIKEN cDNA 2310044H10 gene	7	69683	MGI:1916933
GGGCTGGAAA	Æ	12	79072	4933412L05	hypothetical protein 4933412L05	4	329954
			258670	Tnnt1	troponin T1, skeletal, slow	7	21955	MGI:1333868
			38405		9 days embryo whole body cDNA, RIKEN full-length enriched library, clone:D030066L21 product:unclassifiable, full insert sequence
GGGTTCAGAG	Æ	12	196316	4930425N13Rik	RIKEN cDNA 4930425N13 gene	9	73893	MGI:1921143
GTAAAACGGC	Æ	12	250842		Adult male testis cDNA, RIKEN full-length enriched library, clone:1700013G23 product:unknown EST, full insert sequence
GTCCCTAAAC	Æ	12	52550	1700016G05Rik	RIKEN cDNA 1700016G05 gene	6	67690	MGI:1914940
GTGCCTACCT	Æ	12	18889	Pacrg	Park2 co-regulated	17	69310	MGI:1916560
GTGTCAGGGA	Æ	12	-		no reliable match (2 unreliable matches)
TAACCTGGGG	Æ	12	258927	Eef1d	eukaryotic translation elongation factor 1 delta (guanine nucleotide exchange protein)	15	66656	MGI:1913906
TAAGATCCTT	Æ	12	153159	Cct6a	chaperonin subunit 6a (zeta)	5	12466	MGI:107943
TAATAAAGTC	Æ	12	217759	Atox1	ATX1 (antioxidant protein 1) homolog 1 (yeast)	11	11927	MGI:1333855
TAATCACCAA	Æ	12	116749	Oaz2	ornithine decarboxylase antizyme 2	9	18247	MGI:109492
TACAACTCCA	Æ	12	23690	4930517K11Rik	RIKEN cDNA 4930517K11 gene	16	68172	MGI:1915422
TACTGCTGAT	Æ	12	250419	Ccni	cyclin I	5	12453	MGI:1341077
TAGCATTGCA	Æ	12	138090	AV249152	expressed sequence AV249152	11	216560	MGI:2144467
TAGCGGAGGA	Æ	12	-		no match
TAGTGCATAT	Æ	12	261004	Uchl5	ubiquitin carboxyl-terminal esterase L5	1	56207	MGI:1914848
TCAATTGAAA	Æ	12	143764	Pdcl2	phosducin-like 2	5	79455	MGI:1890655
TCATAAAGTG	Æ	12	260220	Slc2a5	solute carrier family 2 (facilitated glucose transporter), member 5	4	56485	MGI:1928369
TCCGTTTTGT	Æ	12	18344	Psmc3ip	proteasome (prosome, macropain) 26S subunit, ATPase 3, interacting protein	11	19183	MGI:1098610
TCCTGTAAAT	Æ	12	12508	Kpna2	karyopherin (importin) alpha 2	11	16647	MGI:103561
			312059		Transcribed sequence with strong similarity to protein sp:P52292 (H.sapiens) IMA2_HUMAN Importin alpha-2 subunit
			289983		Transcribed sequences
			319595		Transcribed sequences
			305921	Usp49	ubiquitin specific protease 49	17	56771	MGI:1929648
TCTAGATGAG	Æ	12	87759	Enah	enabled homolog (Drosophila)	1	13800	MGI:108360
			20465	Gpr37	G protein-coupled receptor 37	6	14763	MGI:1313297
TCTCGGCGTC	Æ	12	167258	4930455F23Rik	RIKEN cDNA 4930455F23 gene	1	74895	MGI:1922145
TGACCATTAG	Æ	12	139700	Arl2bp	ADP-ribosylation factor-like 2 binding protein	8	107566	MGI:1349429
TGGCCCTACC	Æ	12	272427	Qars	glutaminyl-tRNA synthetase	9	97541	MGI:1915851
TGGGCACCCT	Æ	12	125196	Axud1	AXIN1 up-regulated 1	9	215418	MGI:2387989
TGGTGCCTCT	Æ	12	292056	Facl5	fatty acid Coenzyme A ligase, long chain 5	19	71879	MGI:1919129
TGTGTGGGGA	Æ	12	17757	1700071K18Rik	RIKEN cDNA 1700071K18 gene	7	76612	MGI:1923862
			271674	Itgb4bp	integrin beta 4 binding protein	2	16418	MGI:1196288
TGTTCAATCA	Æ	12	344671	Sap18	Sin3-associated polypeptide 18	14	20220	MGI:1277978
TGTTCTTCAC	Æ	12	260737	Spag9	sperm associated antigen 9	11	70834	MGI:1918084
			278865	Stxbp1	syntaxin binding protein 1	2	20910	MGI:107363
TTGTTACTGT	Æ	12	247838	Rg9mtd2	RNA (guanine-9-) methyltransferase domain containing 2	3	108943	MGI:1920421
TTTGGCCCCT	Æ	12	29460	Ak2	adenylate kinase 2	4	11637	MGI:87978
TTTTTATTTC	Æ	12	24262	C730048E16Rik	RIKEN cDNA C730048E16 gene	15	223690	MGI:2444209
AAATGAAATT	Æ	11	31700	1700012B07Rik	RIKEN cDNA 1700012B07 gene	11	69324	MGI:1916574
ACACTTGGAA	Æ	11	-		no reliable match (2 unreliable matches)
ACGGAGCTGG	Æ	11	36697	2410005K17Rik	RIKEN cDNA 2410005K17 gene	4	69216	MGI:1916466
			119068		Adult male diencephalon cDNA, RIKEN full-length enriched library, clone:9330185P08 product:CDNA FLJ10704 FIS, CLONE NT2RP3000841 homolog [Homo sapiens], full insert sequence
ACTGCCAAAA	Æ	11	171186	Lgals8	lectin, galactose binding, soluble 8	13	56048	MGI:1928481
ACTGGGGGAA	Æ	11	-		no reliable match (3 unreliable matches)
AGATCTGCCC	Æ	11	29868	Atp6v1g1	ATPase, H+ transporting, V1 subunit G isoform 1	4	66290	MGI:1913540
AGCTTAATAA	Æ	11	23397		Adult male testis cDNA, RIKEN full-length enriched library, clone:1700001C18 product:hypothetical protein, full insert sequence
AGGGCACTGG	Æ	11	27396		CDNA clone MGC:58837 IMAGE:6773943, complete cds
AGTTTGTGAA	Æ	11	282423	4833420I20Rik	RIKEN cDNA 4833420I20 gene	2	98758	MGI:2138741
ATAAACAAGA	Æ	11	116803	4921526K24Rik	RIKEN cDNA 4921526K24 gene	19	66727	MGI:1913977
ATAGACGCAA	Æ	11	310288	Morf4l1	mortality factor 4 like 1	9	21761	MGI:1096551
			277480	Morf4l1	mortality factor 4 like 1	9	21761	MGI:1096551
			196508	Morf4l1	mortality factor 4 like 1	9	21761	MGI:1096551
			316370		Transcribed sequences
			353651		Transcribed sequences
ATCCGGCGCC	Æ	11	153758	Tceb2	transcription elongation factor B (SIII), polypeptide 2 (18 kDa, elongin B)	17	67673	MGI:1914923
ATGGATAAAA	Æ	11	-		no reliable match (3 unreliable matches)
CAACAAAAAA	Æ	11	5193	Klk9	kallikrein 9	7	13648	MGI:95293
			103622	Klk24	kallikrein 24	7	16617	MGI:892021
			143833	Klk21	kallikrein 21	7	16616	MGI:892022
CACATTAGCA	Æ	11	-		no reliable match (4 unreliable matches)
CACCACCACA	Æ	11	305750	Rpl27a	ribosomal protein L27a	7	26451	MGI:1347076
			142380		CDNA clone MGC:66730 IMAGE:6817520, complete cds
			221403	Pdgfra	platelet derived growth factor receptor, alpha polypeptide	5	18595	MGI:97530
CACGCTCCCG	Æ	11	14798	Rps13	ribosomal protein S13	7	68052	MGI:1915302
			345443	Rps13	ribosomal protein S13	7	68052	MGI:1915302
CAGCTAATTA	Æ	11	46405	2310007A19Rik	RIKEN cDNA 2310007A19 gene	3	66353	MGI:1913603
CAGGAGCACG	Æ	11	272091	4930553D19Rik	RIKEN cDNA 4930553D19 gene	12	75266	MGI:1922516
CAGGGAATTA	Æ	11	-		no match
CAGTTCCCGT	Æ	11	167537	Dctn2	dynactin 2	10	69654	MGI:107733
CATCTTCGCC	Æ	11	292027	Rps25	ribosomal protein S25	9	75617	MGI:1922867
CATTCAGCCT	Æ	11	153625	Lpin1	lipin 1	12	14245	MGI:1891340
CCCTTTTTCA	Æ	11	331192	Mcsp	mitochondrial capsule selenoprotein	3	17235	MGI:96945
			211229	Trio	triple functional domain (PTPRF interacting)	15	223435	MGI:1927230
CCGATCAGAT	Æ	11	183491	1700025B11Rik	RIKEN cDNA 1700025B11 gene	15	76409	MGI:1923659
CTACAGCCTG	Æ	11	-		no reliable match (1 unreliable match)
CTGCAGCCTA	Æ	11	153061	Stx5a	syntaxin 5A	19	56389	MGI:1928483
			353615		7 days neonate cerebellum cDNA, RIKEN full-length enriched library, clone:A730098P03 product:unknown EST, full insert sequence
CTGCAGCCTG	Æ	11	259672	4930534K13Rik	RIKEN cDNA 4930534K13 gene	4	75234	MGI:1922484
CTGCTGGTGG	Æ	11	22473	Rabac1	Rab acceptor 1 (prenylated)	7	14470	MGI:1201692
			197628	Fzd10	frizzled homolog 10 (Drosophila)	5	93897	MGI:2136761
CTGGATGGTT	Æ	11	251434	Actl7b	actin-like 7b	4	11471	MGI:1343053
			248769	D17Wsu94e	DNA segment, Chr 17, Wayne State University 94, expressed	17	28064	MGI:106280
CTGTCAGATG	Æ	11	45306	1700030J15Rik	RIKEN cDNA 1700030J15 gene		70073	MGI:1917323
CTGTCAGTGA	Æ	11	2847	Siah2	seven in absentia 2	3	20439	MGI:108062
GAAACCAGGA	Æ	11	45994	9030418M05Rik	RIKEN cDNA 9030418M05 gene	4	66805	MGI:1914055
			30688	4932414K18Rik	RIKEN cDNA 4932414K18 gene	5	231225	MGI:2683537
			87446	1700022A21Rik	RIKEN cDNA 1700022A21 gene	5	72252	MGI:1919502
GAACTCTAAA	Æ	11	-		no match
GAATTTGGCT	Æ	11	143889	Adam5	a disintegrin and metalloprotease domain 5	8	11499	MGI:104730
GAGATGAAGC	Æ	11	159141	1700016H13Rik	RIKEN cDNA 1700016H13 gene	5	74218	MGI:1921468
			35064	Elmo2	engulfment and cell motility 2, ced-12 homolog (C. elegans)	2	140579	MGI:2153045
			153159	Cct6a	chaperonin subunit 6a (zeta)	5	12466	MGI:107943
			35828	Wdr18	WD repeat domain 18	10	216156	MGI:2158400
GAGGAAGAAA	Æ	11	57452	1700001K23Rik	RIKEN cDNA 1700001K23 gene	19	69319	MGI:1916569
GAGGAGTGGC	Æ	11	272846	1700030J22Rik	RIKEN cDNA 1700030J22 gene	8	69528	MGI:1916778
GAGGGAGTGT	Æ	11	-		no reliable match (1 unreliable match)
GAGGGTAGCT	Æ	11	273152	Psmd8	proteasome (prosome, macropain) 26S subunit, non-ATPase, 8	7	57296	MGI:1888669
GAGTAAGTAG	Æ	11	12067	4933426L22Rik	RIKEN cDNA 4933426L22 gene	1	71098	MGI:1918348
GATTCTTGTG	Æ	11	182927	Mrpl15	mitochondrial ribosomal protein L15	1	27395	MGI:1351639
GCACAGAAGC	Æ	11	157323	4921507P07Rik	RIKEN cDNA 4921507P07 gene	6	70821	MGI:1918071
GCAGAGTTTT	Æ	11	277661	Lrpap1	low density lipoprotein receptor-related protein associated protein 1	5	16976	MGI:96829
GCCACAAAAA	Æ	11	-		no reliable match (2 unreliable matches)
GCCACTTCCT	Æ	11	275762	Ncoa4	nuclear receptor coactivator 4	14	27057	MGI:1350932
			34102	Odc	ornithine decarboxylase, structural	12	18263	MGI:97402
GCGACAGCCA	Æ	11	4896	Polr2j	polymerase (RNA) II (DNA directed) polypeptide J	5	20022	MGI:109582
GCTCCCTACT	Æ	11	-		no reliable match (2 unreliable matches)
GCTCCTTTAA	Æ	11	660	1700007F21Rik	RIKEN cDNA 1700007F21 gene	12	75483	MGI:1922733
GCTGCATAGC	Æ	11	-		no reliable match (3 unreliable matches)
GCTGGGCACT	Æ	11	159026	1700091F14Rik	RIKEN cDNA 1700091F14 gene	15	73542	MGI:1920792
GGAGTAAGAA	Æ	11	18516	H3f3b	H3 histone, family 3B	11	15081	MGI:1101768
			290863		Transcribed sequences
GGGCCCCTGA	Æ	11	220333	Nfkbib	nuclear factor of kappa light chain gene enhancer in B-cells inhibitor, beta	7	18036	MGI:104752
GGGGCTCTGG	Æ	11	2261	Psmd4	proteasome (prosome, macropain) 26S subunit, non-ATPase, 4	3	19185	MGI:1201670
			46301	Tyrobp	TYRO protein tyrosine kinase binding protein	7	22177	MGI:1277211
GGTAGCTATC	Æ	11	301082	Tfam	transcription factor A, mitochondrial	10	21780	MGI:107810
			229292		10 days neonate cerebellum cDNA, RIKEN full-length enriched library, clone:6530418B21 product:transcription factor A, mitochondrial, full insert sequence
GGTCCAGCCT	Æ	11	55982	4930522D07Rik	RIKEN cDNA 4930522D07 gene	3	67591	MGI:1914841
GTAAATTGAC	Æ	11	294983	Kntc2	kinetochore associated 2	17	67052	MGI:1914302
			256735		12 days embryo embryonic body between diaphragm region and neck cDNA, RIKEN full-length enriched library, clone:9430041D22 product:inferred: Mus musculus, Similar to highly expressed in cancer, rich in leucine heptad repeats, clone MGC:8 ...		382186
GTAAGCACAG	Æ	11	-		no match
GTATGGGCAC	Æ	11	301527	Pdhb	pyruvate dehydrogenase (lipoamide) beta	14	68263	MGI:1915513
GTCTCATCTG	Æ	11	24397	Nudt4	nudix (nucleoside diphosphate linked moiety X)-type motif 4	10	71207	MGI:1918457
			16773	Alb1	albumin 1	5	11657	MGI:87991
GTGAAGTCAA	Æ	11	-		no reliable match (4 unreliable matches)
GTGATAGCTT	Æ	11	17436	Trim37	tripartite motif protein 37	11	68729	MGI:2153072
GTGCACTCCA	Æ	11	26654	Fabp9	fatty acid binding protein 9, testis	3	21884	MGI:1194881
GTGGTTCACA	Æ	11	89961	Birc1b	baculoviral IAP repeat-containing 1b	13	17948	MGI:1298226
			12145	Rbbp4	retinoblastoma binding protein 4	4	19646	MGI:1194912
			248913		Transcribed sequence with moderate similarity to protein pir:S12207 (M.musculus) S12207 hypothetical protein
			280755		Adult male testis cDNA, RIKEN full-length enriched library, clone:4930509E16 product:hypothetical protein, full insert sequence
			332975		0 day neonate kidney cDNA, RIKEN full-length enriched library, clone:D630037F22 product:unknown EST, full insert sequence
GTGTTTGAGT	Æ	11	754	Ace	angiotensin converting enzyme	11	11421	MGI:87874
TAAATAAAGA	Æ	11	3444	Brd2	bromodomain containing 2	17	14312	MGI:99495
TAACAGTTGT	Æ	11	248827	Canx	calnexin	11	12330	MGI:88261
TACCTGGTGA	Æ	11	29683	Clgn	calmegin	8	12745	MGI:107472
TAGAGTGTGC	Æ	11	294625	Nap1l4	nucleosome assembly protein 1-like 4	7	17955	MGI:1316687
TAGCGAGTTG	Æ	11	-		no reliable match (1 unreliable match)
TAGTAGTGGA	Æ	11	158231	Sdha	succinate dehydrogenase complex, subunit A, flavoprotein (Fp)	13	66945	MGI:1914195
TATAAACATA	Æ	11	27609	Chaf1a	chromatin assembly factor 1, subunit A (p150)	17	27221	MGI:1351331
TATGCCTTAA	Æ	11	87439	1700011H14Rik	RIKEN cDNA 1700011H14 gene	14	67082	MGI:1914332
TATTAGTCTT	Æ	11	1843	Hspca	heat shock protein 1, alpha	12	15519	MGI:96250
			300203		Transcribed sequence with strong similarity to protein ref:NP_005339.1 (H.sapiens) heat shock 90kD protein 1, alpha [Homo sapiens]
TCAGAGGTGT	Æ	11	325657	A2bp1	ataxin 2 binding protein 1	16	268859	MGI:1926224
TCCAGTAAAG	Æ	11	110220	Ddit3	DNA-damage inducible transcript 3	10	13198	MGI:109247
			28173	Mars	methionine-tRNA synthetase	10	104419	MGI:1345633
TCCTCTTCCC	Æ	11	278458	Fkbp1a	FK506 binding protein 1a	2	14225	MGI:95541
			35597	Dppa4	developmental pluripotency associated 4	16	73693	MGI:2157525
TCGAAATGTT	Æ	11	9757	Pde8a	phosphodiesterase 8A	7	18584	MGI:1277116
TCTTCTGGAG	Æ	11	-		no reliable match (1 unreliable match)
TGAGCGGGCC	Æ	11	215814	4933429I20Rik	RIKEN cDNA 4933429I20 gene	4	242669	MGI:2442093
TGATGAAAGC	Æ	11	336584	1700006J14Rik	RIKEN cDNA 1700006J14 gene	10	321010	MGI:2447818
TGCCTGCTCC	Æ	11	329658	AI837181	expressed sequence AI837181	19	107242	MGI:2147598
TGCTGGGGAT	Æ	11	335193	4930535E21Rik	RIKEN cDNA 4930535E21 gene	9	382077	MGI:1922464
TGCTGTGACC	Æ	11	30181	Map17	membrane-associated protein 17	4	67182	MGI:1914432
TGCTTGAGGC	Æ	11	-		no reliable match (2 unreliable matches)
TGGAACCTGA	Æ	11	21520	1810011K17Rik	RIKEN cDNA 1810011K17 gene	1	226591	MGI:1915087
TGTTGGCCGA	Æ	11	23377	1700028O09Rik	RIKEN cDNA 1700028O09 gene	12	75671	MGI:1922921
TTAAAGTTGT	Æ	11	-		no reliable match (1 unreliable match)
TTGGTGAAGG	Æ	11	142729	Tmsb4x	thymosin, beta 4, X chromosome	X	19241	MGI:99510
			32314	9030625G08Rik	RIKEN cDNA 9030625G08 gene	10	66816	MGI:1914066
TTTCTATTAA	Æ	11	197421		Adult male corpus striatum cDNA, RIKEN full-length enriched library, clone:C030003M08 product:unclassifiable, full insert sequence
TTTTGAGCAC	Æ	11	305562	D6Ertd32e	DNA segment, Chr 6, ERATO Doi 32, expressed	6	52055	MGI:1098586
AAAAAAAAAG	Æ	10	-		no reliable match (16 unreliable matches)
AAAAAGACCA	Æ	10	195831	Cetn1	centrin 1	18	26369	MGI:1347086
AAAGACTGGT	Æ	10	268996	4930583C14Rik	RIKEN cDNA 4930583C14 gene	10	75886	MGI:1923136
AACGACAGCT	Æ	10	302693	0610012D17Rik	RIKEN cDNA 0610012D17 gene	16	66061	MGI:1913311
AAGACCAATT	Æ	10	38543	1700018C11Rik	RIKEN cDNA 1700018C11 gene	4	75524	MGI:1922774
AAGATGTATC	Æ	10	-		no reliable match (2 unreliable matches)
AAGCTAAAGG	Æ	10	268004	Coil	coilin	11	12812	MGI:104842
AAGCTACCTG	Æ	10	33648	2410116G06Rik	RIKEN cDNA 2410116G06 gene	2	68236	MGI:1915486
AAGGAGGAGA	Æ	10	273571	A930035F14Rik	RIKEN cDNA A930035F14 gene	4	212647	MGI:2443883
AAGTGATGGC	Æ	10	251303	BC006583	cDNA sequence BC006583	6	232664	MGI:2385256
AATAAAGCAA	Æ	10	29702	D3Ucla1	DNA segment, Chr 3, University of California at Los Angeles 1	3	28146	MGI:92638
ACTAACTGTG	Æ	10	12145	Rbbp4	retinoblastoma binding protein 4	4	19646	MGI:1194912
AGAAATAAAG	Æ	10	2654	Wdr1	WD repeat domain 1	5	22388	MGI:1337100
AGAGGCTCTT	Æ	10	-		no reliable match (2 unreliable matches)
AGCCCGGATG	Æ	10	293018	1700023A18Rik	RIKEN cDNA 1700023A18 gene	6	76400	MGI:1923650
AGCTGTACAG	Æ	10	277413		Expressed sequence C77604, mRNA (cDNA clone IMAGE:3594956), containing frame-shift errors
			332840	1110069M14Rik	RIKEN cDNA 1110069M14 gene	5	71799	MGI:1919049
AGGAGATGGA	Æ	10	246240	Trabid	TRAF-binding protein	7	360216
AGTTACTGGA	Æ	10	-		no reliable match (1 unreliable match)
ATCTCTCTGT	Æ	10	52671	1700022P22Rik	RIKEN cDNA 1700022P22 gene	1	75558	MGI:1922808
ATGATAATGG	Æ	10	33344	D14Ertd449e	DNA segment, Chr 14, ERATO Doi 449, expressed	14	66039	MGI:1196450
			28835	Tnfsf13b	tumor necrosis factor (ligand) superfamily, member 13b	8	24099	MGI:1344376
			158759	3200001D21Rik	RIKEN cDNA 3200001D21 gene	12	71818	MGI:1919068
ATGCTCCGTT	Æ	10	334425		Adult male testis cDNA, RIKEN full-length enriched library, clone:4933440E22 product:hypothetical protein, full insert sequence
ATGGATAATA	Æ	10	-		no reliable match (2 unreliable matches)
CAATATTGCA	Æ	10	-		no reliable match (1 unreliable match)
CAATGCTGCC	Æ	10	140380	Rpl23	ribosomal protein L23	11	65019	MGI:1929455
CAGAAGGCGG	Æ	10	325769		Transcribed sequence with weak similarity to protein sp:P04554 (H.sapiens) HSP2_HUMAN Sperm histone P2 precursor
			541	Prm2	protamine 2	16	19119	MGI:97766
CAGCTTGTGT	Æ	10	272443	Sirt2	sirtuin 2 (silent mating type information regulation 2, homolog) 2 (S. cerevisiae)	7	64383	MGI:1927664
			354553		Transcribed sequence with moderate similarity to protein ref:NP_036369.2 (H.sapiens) sirtuin 2, isoform 1; SIR2
CAGGGAAGCA	Æ	10	132901	Mad4	Max dimerization protein 4	5	17122	MGI:104991
			259260		10, 11 days embryo whole body cDNA, RIKEN full-length enriched library, clone:2810410A03 product:unknown EST, full insert sequence
CAGTCTCTCA	Æ	10	275810	2210402A09Rik	RIKEN cDNA 2210402A09 gene	17	67097	MGI:1914347
			326497		Similar to 40S ribosomal protein S10 (LOC385608), mRNA	16	385608
CCACACTGTC	Æ	10	19142	Capza1	capping protein (actin filament) muscle Z-line, alpha 1	3	12340	MGI:106227
			337336	Capza1	capping protein (actin filament) muscle Z-line, alpha 1	3	12340	MGI:106227
CCAGGGTTTG	Æ	10	274853	0610037L13Rik	RIKEN cDNA 0610037L13 gene	4	74098	MGI:1921348
CCCCCTAAAA	Æ	10	63979	1110030H02Rik	RIKEN cDNA 1110030H02 gene	12	68737	MGI:1915987
CCCTTCACTG	Æ	10	274819	Orc3l	origin recognition complex, subunit 3-like (S. cerevisiae)	4	50793	MGI:1354944
			290003	Myh6	myosin, heavy polypeptide 6, cardiac muscle, alpha	14	17888	MGI:97255
CCGCACTGGA	Æ	10	296625	Gkap42	cGMP-dependent protein kinase anchoring protein	13	56278	MGI:1891694
CCTAGGTGGA	Æ	10	87320	4921510J17Rik	RIKEN cDNA 4921510J17 gene	11	70894	MGI:1918144
CCTCAGGGAT	Æ	10	283045	1500003D12Rik	RIKEN cDNA 1500003D12 gene	5	66999	MGI:1914249
CGGACGGCTT	Æ	10	200766	Asb8	ankyrin repeat and SOCS box-containing protein 8	15	78541	MGI:1925791
CGGGCTGCGG	Æ	10	296545	ORF19	open reading frame 19	17	68767	MGI:1916017
CTGAAGTTGC	Æ	10	104789	8430408H12Rik	RIKEN cDNA 8430408H12 gene	9	67561	MGI:1914811
CTGAGCAGAA	Æ	10	239865	Hspa4	heat shock protein 4	11	15525	MGI:1342292
CTGGGCCTAG	Æ	10	174788	1700020A23Rik	RIKEN cDNA 1700020A23 gene	2	75656	MGI:1922906
CTTAGTGCCG	Æ	10	29200	2310006I24Rik	RIKEN cDNA 2310006I24 gene	2	69482	MGI:1916732
CTTGACAAAA	Æ	10	87357	4930429J24Rik	RIKEN cDNA 4930429J24 gene	4	67402	MGI:1914652
GAAAAAACAA	Æ	10	50751	LOC380905	similar to Tudor domain containing protein 4	14	380905
			335790	D830030K20Rik	RIKEN cDNA D830030K20 gene	17	320333	MGI:2443830
GAAAATAAAA	Æ	10	205421	D14Ertd453e	DNA segment, Chr 14, ERATO Doi 453, expressed	14	319448	MGI:1196463
GAACAGAAAT	Æ	10	17436	Trim37	tripartite motif protein 37	11	68729	MGI:2153072
GAACGCGACC	Æ	10	275970	Uchl3	ubiquitin carboxyl-terminal esterase L3 (ubiquitin thiolesterase)	14	50933	MGI:1355274
GAAGCCCGGC	Æ	10	158172	4930560E09Rik	RIKEN cDNA 4930560E09 gene	17	67737	MGI:1914987
GAAGTGTAAG	Æ	10	4149	Ncf1	neutrophil cytosolic factor 1	5	17969	MGI:97283
			138617	D930038J03Rik	RIKEN cDNA D930038J03 gene	5	319668	MGI:2442505
GAATGTCAGA	Æ	10	158157		Adult male testis cDNA, RIKEN full-length enriched library, clone:1700104F14 product:unclassifiable, full insert sequence
GACCAAAAAA	Æ	10	45609	Ppm1d	protein phosphatase 1D magnesium-dependent, delta isoform	11	53892	MGI:1858214
GACTAGCCCG	Æ	10	304247	1500034J01Rik	RIKEN cDNA 1500034J01 gene	8	66498	MGI:1913748
			260360	1500034J01Rik	RIKEN cDNA 1500034J01 gene	8	66498	MGI:1913748
GAGCCAGCGG	Æ	10	-		no match
GATGCTATTA	Æ	10	12723	Arl4	ADP-ribosylation factor-like 4	12	11861	MGI:99437
			26412	Smc1l1	SMC (structural maintenance of chromosomes 1)-like 1 (S. cerevisiae)	X	24061	MGI:1344345
GATTAAAAAC	Æ	10	346842	4921515A04Rik	RIKEN cDNA 4921515A04 gene	10	268301	MGI:1918110
GCAATTTAAC	Æ	10	336245	Rex3	reduced expression 3	X	19716	MGI:1328321
GCACAGCACC	Æ	10	-		no reliable match (3 unreliable matches)
GCAGGGGTTT	Æ	10	22948	BC016129	cDNA sequence BC016129	19	226122	MGI:2385092
GCATAAATTG	Æ	10	34356	1110031E24Rik	RIKEN cDNA 1110031E24 gene	8	68718	MGI:1915968
GCATACGGCG	Æ	10	136093	Atp5k	ATP synthase, H+ transporting, mitochondrial F1F0 complex, subunit e	5	11958	MGI:106636
GCATTCTCTT	Æ	10	27659	1700003M02Rik	RIKEN cDNA 1700003M02 gene	4	69329	MGI:1916579
GCCAAGAAAA	Æ	10	56468	Xkh	McLeod syndrome gene homolog	X	22439	MGI:103569
			350551		CDNA clone MGC:58116 IMAGE:6770892, complete cds
GCCAGTGATG	Æ	10	158705	9530020D24Rik	RIKEN cDNA 9530020D24 gene	2	227746	MGI:2139530
GCCCAGGCTC	Æ	10	289800	Eif3s3	eukaryotic translation initiation factor 3, subunit 3 (gamma)	15	68135	MGI:1915385
GCCCAGGTTT	Æ	10	293517	Sdf4	stromal cell derived factor 4	4	20318	MGI:108079
			289800	Eif3s3	eukaryotic translation initiation factor 3, subunit 3 (gamma)	15	68135	MGI:1915385
GCGGCGGGGC	Æ	10	148693	Dazap1	DAZ associated protein 1	10	70248	MGI:1917498
			351488	Dazap1	DAZ associated protein 1	10	70248	MGI:1917498
GCTCCCGTGG	Æ	10	274650	Mipep	mitochondrial intermediate peptidase	14	70478	MGI:1917728
GCTGCCAGCA	Æ	10	-		no match
GCTTGAAGCC	Æ	10	347554	Stk22a	serine/threonine kinase 22A (spermiogenesis associated)	16	22114	MGI:1347557
GGATGAGAAG	Æ	10	-		no reliable match (6 unreliable matches)
GGCCACCACA	Æ	10	-		no match
GGCTGAGGGG	Æ	10	-		no reliable match (4 unreliable matches)
GGCTGCTCTG	Æ	10	287826	Sfrs9	splicing factor, arginine/serine rich 9	5	108014	MGI:104896
			229308	2010003O18Rik	RIKEN cDNA 2010003O18 gene	5	76526	MGI:1923776
			288741	Scap	Sreb cleavage-activating protein	9	235623	MGI:2135958
			29644	2610007K22Rik	RIKEN cDNA 2610007K22 gene	15	67040	MGI:1914290
GGGAACTAAG	Æ	10	271174		10 days neonate skin cDNA, RIKEN full-length enriched library, clone:4732452F11 product:weakly similar to DC50 (DC23) [Homo sapiens], full insert sequence	12	380773
			312131	Skiip	SKI interacting protein	12	66354	MGI:1913604
GGTGCTGGCC	Æ	10	41479	Plekhj1	pleckstrin homology domain containing, family J member 1	10	78670	MGI:1925920
GGTTAAATGT	Æ	10	930	Ctsl	cathepsin L	13	13039	MGI:88564
GTATAGGTGC	Æ	10	23495	Spo11	sporulation protein, meiosis-specific, SPO11 homolog (S. cerevisiae)	2	26972	MGI:1349669
GTCAAACGGA	Æ	10	29945	Edf1	endothelial differentiation-related factor 1	2	59022	MGI:1891227
GTCTAGGCTA	Æ	10	-		no reliable match (1 unreliable match)
GTGACAAGCT	Æ	10	347914	Abhd2	abhydrolase domain containing 2	7	54608	MGI:1914344
			246203	Mapk14	mitogen activated protein kinase 14	12	26416	MGI:1346865
GTGATTTCAA	Æ	10	9052	Pgrmc1	progesterone receptor membrane component 1	X	53328	MGI:1858305
GTGGAGCCGC	Æ	10	196721	Brf1	BRF1 homolog, subunit of RNA polymerase III transcription initiation factor IIIB (S. cerevisiae)	12	72308	MGI:1919558
GTGTAATAAG	Æ	10	155896	Hnrpa2b1	heterogeneous nuclear ribonucleoprotein A2/B1	6	53379	MGI:104819
GTGTCTCTTC	Æ	10	44151	Crsp6	cofactor required for Sp1 transcriptional activation, subunit 6	9	234959	MGI:2182585
			164547	Lincr	lung-inducible neuralized-related C3HC4 RING domain protein	1	214854	MGI:2429944
			336716		13 days embryo heart cDNA, RIKEN full-length enriched library, clone:D330008I21 product:hypothetical protein, full insert sequence
GTTGTCTCCA	Æ	10	25351	Oit1	oncoprotein induced transcript 1	14	18300	MGI:1201784
TACCGTGTGC	Æ	10	33629	Spag4l	sperm associated antigen 4-like	2	76407	MGI:1923657
TACTATTTTC	Æ	10	299312	Ssfa1	sperm specific antigen 1	9	20826	MGI:893586
			137966	2410195B05Rik	RIKEN cDNA 2410195B05 gene	5	67956	MGI:1915206
TACTCACAAG	Æ	10	-		no reliable match (1 unreliable match)
TAGCTATGGA	Æ	10	52526	2810439F02Rik	RIKEN cDNA 2810439F02 gene	18	72747	MGI:1919997
TAGCTTTAAA	Æ	10	233470	Igfbp7	insulin-like growth factor binding protein 7	5	29817	MGI:1352480
			273217	Polr2b	polymerase (RNA) II (DNA directed) polypeptide B	5	231329	MGI:2388280
TATGTCTCCC	Æ	10	-		no reliable match (3 unreliable matches)
TATTGAAAGT	Æ	10	113942	2300009A05Rik	RIKEN cDNA 2300009A05 gene	9	69478	MGI:1916728
TCATTAAAGA	Æ	10	268341	AV340375	expressed sequence AV340375	9	213550	MGI:2143272
TCCGGCTTGT	Æ	10	-		no match
TCGGACCTTC	Æ	10	-		no reliable match (2 unreliable matches)
TCTGTGATGT	Æ	10	30179	1110002M09Rik	RIKEN cDNA 1110002M09 gene	1	66915	MGI:1914165
TGAAAGTAAA	Æ	10	-		no reliable match (1 unreliable match)
TGCACACACA	Æ	10	-		low complexity tag, multiple matches
TGCAGTGTGC	Æ	10	6698	Sara1	SAR1a gene homolog 1 (S. cerevisiae)	10	20224	MGI:98230
			196592	Sara2	SAR1a gene homolog 2 (S. cerevisiae)	11	66397	MGI:1913647
TGCCATCACC	Æ	10	290953	BC023835	cDNA sequence, BC023835	7	213350	MGI:2387178
			42233	Aanat	arylalkylamine N-acetyltransferase	11	11298	MGI:1328365
TGCTCCATCA	Æ	10	61330	Gtf2a1lf	general transcription factor II A, 1-like factor	17	71828	MGI:1919078
TGCTCCGAGC	Æ	10	-		no reliable match (4 unreliable matches)
TGCTGACAGA	Æ	10	196045	4930467B06Rik	RIKEN cDNA 4930467B06 gene	4	68273	MGI:1915523
TGGAGTGAGT	Æ	10	6374		Transcribed sequences
TGGGGACCTG	Æ	10	2402	AA536749	expressed sequence AA536749	11	26936	MGI:1349438
TGGTATTAAT	Æ	10	193526	Csda	cold shock domain protein A	6	56449	MGI:2137670
TGTAAAAACC	Æ	10	212395	Rai14	retinoic acid induced 14	15	75646	MGI:1922896
TGTAAATAAA	Æ	10	250424	1110058L19Rik	RIKEN cDNA 1110058L19 gene	1	68002	MGI:1915252
TTCTTTACAT	Æ	10	275430	Nme5	expressed in non-metastatic cells 5	18	75533	MGI:1922783
			18972	Sugt1	SGT1, suppressor of G2 allele of SKP1 (S. cerevisiae)	14	67955	MGI:1915205
TTGAGGATGT	Æ	10	-		no reliable match (3 unreliable matches)
TTGAGGGGGG	Æ	10	247039	Asrij	asrij protein	5	68095	MGI:1915345
TTGCACGCAC	Æ	10	45616	1700013N18Rik	RIKEN cDNA 1700013N18 gene	5	73318	MGI:1920568
TTGGAAATAA	Æ	10	32414	Snx24	sorting nexing 24	18	69226	MGI:1916476
			998	Psen1	presenilin 1	12	19164	MGI:1202717
TTGGCCAGCT	Æ	10	36834	9530003A05	hypothetical protein 9530003A05	2	227634
TTGGTACAAA	Æ	10	262037	Eif1a	eukaryotic translation initiation factor 1A	18	13664	MGI:95298
TTGGTTAAAA	Æ	10	275926	Cdc42ep3	CDC42 effector protein (Rho GTPase binding) 3	17	260409	MGI:2384718
TTTCTAAAGC	Æ	10	252733	1700023A16Rik	RIKEN cDNA 1700023A16 gene	6	69371	MGI:1916621
TTTGATAGAA	Æ	10	281836	Arf4	ADP-ribosylation factor 4	14	11843	MGI:99433
TTTGCTACAA	Æ	10	289992	Eif3s6	eukaryotic translation initiation factor 3, subunit 6	15	16341	MGI:99257
			312963		Similar to Eukaryotic translation initiation factor 3 subunit 6 (eIF-3 p48) (eIF3e) (Mammary tumor-associated protein INT-6) (Viral integration site protein INT-6) (LOC225827), mRNA	18	225827
			339594		Transcribed sequence with strong similarity to protein sp:Q64252 (H.sapiens) IF36_HUMAN Eukaryotic translation initiation factor 3 subunit 6
TTTTTCAGAA	Æ	10	261226	Eppb9	endothelial precursor protein B9	11	27078	MGI:1351471
			200383	Arcp	armadillo repeat containing protein	3	74252	MGI:1921502
AAAAATAAAA	Æ	9	331389	Ppp3ca	protein phosphatase 3, catalytic subunit, alpha isoform	3	19055	MGI:107164
			26688	Thbs2	thrombospondin 2	17	21826	MGI:98738
			45151	Snrpd3	small nuclear ribonucleoprotein D3	10	67332	MGI:1914582
			299755	Myef2	myelin basic protein expression factor 2, repressor	2	17876	MGI:104592
			27742	2310036D22Rik	RIKEN cDNA 2310036D22 gene	6	71900	MGI:1919150
			23064		Transcribed sequences
AAAGAAAAAA	Æ	9	87312	Gmfb	glia maturation factor, beta	14	63985	MGI:1927133
AAATAAAACA	Æ	9	182042	Atp5h	ATP synthase, H+ transporting, mitochondrial F0 complex, subunit d	11	71679	MGI:1918929
			308999		Transcribed sequence with moderate similarity to protein ref:NP_006347.1 (H.sapiens) ATP synthase, H+ transporting, mitochondrial F0 complex, subunit d; ATP synthase, H+ transporting, mitochondrial F1F0, subunit d [Homo sapiens]
AAATAAATGT	Æ	9	5181	Rnf19	ring finger protein (C3HC4 type) 19	15	30945	MGI:1353623
			241355	Mag	myelin-associated glycoprotein	7	17136	MGI:96912
			45785	2610318C08Rik	RIKEN cDNA 2610318C08 gene	2	70466	MGI:1917716
			289244	Acad8	acyl-Coenzyme A dehydrogenase family, member 8	9	66948	MGI:1914198
			295397	Depdc6	DEP domain containing 6	15	97998	MGI:2146322
AACATCAAGC	Æ	9	214841	1700008D07Rik	RIKEN cDNA 1700008D07 gene	7	69358	MGI:1916608
AACCCCAGGG	Æ	9	34339	Socs7	suppressor of cytokine signaling 7	11	192157	MGI:2651588
			322656	2500001K11Rik	RIKEN cDNA 2500001K11 gene	1	226351	MGI:1917634
AAGACTCGTC	Æ	9	-		no reliable match (1 unreliable match)
AAGGAGTTAC	Æ	9	-		no reliable match (6 unreliable matches)
AATAAAAACT	Æ	9	287987	Ubl5	ubiquitin-like 5	9	66177	MGI:1913427
AATAGACACA	Æ	9	-		no reliable match (2 unreliable matches)
AATTCTCTGT	Æ	9	273319	2410015A16Rik	RIKEN cDNA 2410015A16 gene	15	76486	MGI:1923736
ACAAATACGG	Æ	9	60690	4930503B16Rik	RIKEN cDNA 4930503B16 gene	5	78174	MGI:1925424
ACAACCTCTT	Æ	9	278554	1700014P03Rik	RIKEN cDNA 1700014P03 gene	7	69387	MGI:1916637
ACACTGTGTG	Æ	9	303537	Diablo	diablo homolog (Drosophila)	5	66593	MGI:1913843
			46716		Transcribed sequence with moderate similarity to protein sp:Q9NR28 (H.sapiens) SMAC_HUMAN Smac protein, mitochondrial precursor
ACATCACTCA	Æ	9	304353	Ssty2	spermiogenesis specific transcript on the Y 2	Y	70009	MGI:1917259
			304287		MRNA similar to RIKEN cDNA 1700029H17 gene (cDNA clone MGC:58210 IMAGE:6774561), complete cds	9	382133
			293019	Ssty2	spermiogenesis specific transcript on the Y 2	Y	70009	MGI:1917259
			304359		Similar to RIKEN cDNA 1700029H17 (LOC382305), mRNA	Y	382305
			350930	Ssty2	spermiogenesis specific transcript on the Y 2	Y	70009	MGI:1917259
			305489		Similar to RIKEN cDNA 1700029H17 (LOC385544), mRNA	Y	385544
			327006		Similar to RIKEN cDNA 1700029H17 (LOC382334), mRNA	Y	382334
AGACCCTCCT	Æ	9	99776	Xpnpep1	X-prolyl aminopeptidase (aminopeptidase P) 1, soluble	19	170750	MGI:2180003
AGAGAAATAA	Æ	9	-		no reliable match (6 unreliable matches)
AGCCACAGTG	Æ	9	273327	1700034E13Rik	RIKEN cDNA 1700034E13 gene	18	78414	MGI:1925664
AGCCATTCTA	Æ	9	37560	BC025519	cDNA sequence BC025519	15	223722	MGI:2388651
AGCTAAATAA	Æ	9	-		no reliable match (1 unreliable match)
AGGCTCTGGG	Æ	9	159369	Atp6v1e2	ATPase, H+ transporting, V1 subunit E-like 2 isoform 2	17	74915	MGI:1922165
ATAAACTGCA	Æ	9	271829	Tes	testis derived transcript	6	21753	MGI:105081
ATAAAGTAAC	Æ	9	22584	Strap	serine/threonine kinase receptor associated protein	6	20901	MGI:1329037
ATAGCTCGGT	Æ	9	24431	Taf13	TAF13 RNA polymerase II, TATA box binding protein (TBP)-associated factor	3	99730	MGI:1913500
ATATTGAAGA	Æ	9	46044	Akap9	A kinase (PRKA) anchor protein (yotiao) 9	5	100986	MGI:2178217
			12848	4930511A21Rik	RIKEN cDNA 4930511A21 gene	12	59032	MGI:1930009
ATCAGCTGTC	Æ	9	46140		Adult male testis cDNA, RIKEN full-length enriched library, clone:1700008K24 product:unknown EST, full insert sequence
ATCCGAAAGA	Æ	9	41923	Rpl18	ribosomal protein L18	4	19899	MGI:98003
			300263	Rpl28	ribosomal protein L28	5	19943	MGI:101839
			349277	Rpl18	ribosomal protein L18	4	19899	MGI:98003
			324067	Rpl28	ribosomal protein L28	5	19943	MGI:101839
			333552	Rpl28	ribosomal protein L28	5	19943	MGI:101839
			320250		Transcribed sequence with strong similarity to protein ref:NP_000982.2 (H.sapiens) ribosomal protein L28; 60S ribosomal protein L28 [Homo sapiens]
			314212		Transcribed sequence with strong similarity to protein ref:NP_000970.1 (H.sapiens) ribosomal protein L18; 60S ribosomal protein L18 [Homo sapiens]
			331547	Aco1	aconitase 1	4	11428	MGI:87879
ATGAGCAGGT	Æ	9	-		no reliable match (4 unreliable matches)
ATGCTGCTTC	Æ	9	-		no reliable match (1 unreliable match)
ATGGGCAGTT	Æ	9	51136	Csnk2a2	casein kinase II, alpha 2, polypeptide	8	13000	MGI:88547
ATGGTCAGAG	Æ	9	246520	Ccnd3	cyclin D3	17	12445	MGI:88315
ATGGTCTGGC	Æ	9	-		no match
CACGTGTGCG	Æ	9	-		no reliable match (2 unreliable matches)
CAGACCAACG	Æ	9	329659	1810013N20Rik	RIKEN cDNA 1810013N20 gene	19	78306	MGI:1925556
CAGCCCGACT	Æ	9	-		no reliable match (2 unreliable matches)
CATACTGTGT	Æ	9	255045	Chc1	chromosome condensation 1	4	100088	MGI:1913989
CCACATCCCA	Æ	9	272173	Tcte3	t-complex-associated testis expressed 3	17	21647	MGI:98642
CCAGCCCTGG	Æ	9	2519	2610018L09Rik	RIKEN cDNA 2610018L09 gene	14	105638	MGI:1922658
CCCCCAAAAA	Æ	9	87470	4930503L19Rik	RIKEN cDNA 4930503L19 gene	18	269033	MGI:1922045
			9537	Lcn2	lipocalin 2	2	16819	MGI:96757
CCCCCTGTGC	Æ	9	76862	Znrf4	zinc and ring finger 4	17	20834	MGI:1341258
CCCGTGTGCT	Æ	9	13944	3010033P07Rik	RIKEN cDNA 3010033P07 gene	7	76846	MGI:1924096
CCCTCCTCAG	Æ	9	21687	0610025L06Rik	RIKEN cDNA 0610025L06 gene	11	67803	MGI:1915053
CGACTTTCCG	Æ	9	-		no reliable match (1 unreliable match)
CGCACCAGCA	Æ	9	-		no reliable match (2 unreliable matches)
CGCCCTAAAG	Æ	9	277129	Cxcl16	chemokine (C-X-C motif) ligand 16	11	66102	MGI:1932682
CTAATGAAAA	Æ	9	72786	1700028P14Rik	RIKEN cDNA 1700028P14 gene	19	67483	MGI:1914733
			348002	1300004G08Rik	RIKEN cDNA 1300004G08 gene	17	74154	MGI:1921404
CTATCTGACT	Æ	9	-		no match
CTGACTCAAA	Æ	9	324	Amy2	amylase 2, pancreatic	3	11723	MGI:88020
			331312		Transcribed sequence with moderate similarity to protein sp:P04745 (H.sapiens) AMYS_HUMAN Alpha-amylase, salivary precursor
			348068		Transcribed sequence with moderate similarity to protein sp:P04746 (H.sapiens) AMYP_HUMAN Alpha-amylase, pancreatic precursor
			331311	Amy2	amylase 2, pancreatic	3	11723	MGI:88020
CTGCACAGGG	Æ	9	296819	3100002J23Rik	RIKEN cDNA 3100002J23 gene	11	75429	MGI:1922679
CTGCATAGAT	Æ	9	-		no reliable match (1 unreliable match)
CTGCCACATC	Æ	9	30494	1700124B08Rik	RIKEN cDNA 1700124B08 gene	1	76668	MGI:1923918
CTGCCTTAAT	Æ	9	246520	Ccnd3	cyclin D3	17	12445	MGI:88315
			318687		Transcribed sequences
CTGCGAGATT	Æ	9	2206	Ndufv2	NADH dehydrogenase (ubiquinone) flavoprotein 2	17	72900	MGI:1920150
CTGTCATTTG	Æ	9	6787	Sfrs3	splicing factor, arginine/serine-rich 3 (SRp20)	17	20383	MGI:98285
			312147		Transcribed sequences
CTGTTAGAAC	Æ	9	48686	Ppp4r1	protein phosphatase 4, regulatory subunit 1	17	70351	MGI:1917601
CTTAGAAATA	Æ	9	292352		Similar to uncharacterized hypothalamus protein HT013 (LOC228730), mRNA	2	228730
CTTAGCTGTT	Æ	9	219643	2410018M14Rik	RIKEN cDNA 2410018M14 gene	2	66984	MGI:1914234
			288508	Zdhhc5	zinc finger, DHHC domain containing 5	2	228136	MGI:1923573
			177847		Adult male testis cDNA, RIKEN full-length enriched library, clone:1700016P04 product:unknown EST, full insert sequence
GAAAAGACAC	Æ	9	108632	1700006E09Rik	RIKEN cDNA 1700006E09 gene	11	75437	MGI:1922687
GAACTGATTT	Æ	9	-		no reliable match (3 unreliable matches)
GAACTGCAGG	Æ	9	335946	Ccl27	chemokine (C-C motif) ligand 27	4	20301	MGI:1343459
			348239	Ccl27	chemokine (C-C motif) ligand 27	4	20301	MGI:1343459
GAAGGCCAAT	Æ	9	274473	Phkg2	5phosphorylase kinase, gamma 2 (testis)	7	68961	MGI:1916211
GAAGGGCCCA	Æ	9	207048	Tsga13	testis specific gene A13	6	116732	MGI:1891413
			50115	1700056E22Rik	RIKEN cDNA 1700056E22 gene	1	73363	MGI:1920613
GAATAATAAA	Æ	9	290774	Hspa8	heat shock protein 8	9	15481	MGI:105384
			308709		Similar to Heat shock cognate 71 kDa protein (LOC223127), mRNA	14	223127
			336743	Hspa8	heat shock protein 8	9	15481	MGI:105384
			342059		Transcribed sequence with moderate similarity to protein sp:P11142 (H.sapiens) HS7C_HUMAN Heat shock cognate 71 kDa protein
			188432	Spin	spindlin	13	20729	MGI:109242
			308710		Transcribed sequence with strong similarity to protein sp:P11142 (H.sapiens) HS7C_HUMAN Heat shock cognate 71 kDa protein
			127657		Transcribed sequence with moderate similarity to protein sp:P11142 (H.sapiens) HS7C_HUMAN Heat shock cognate 71 kDa protein
			321342		Transcribed sequence with moderate similarity to protein sp:P11142 (H.sapiens) HS7C_HUMAN Heat shock cognate 71 kDa protein
			347828		Transcribed sequence with strong similarity to protein sp:P11142 (H.sapiens) HS7C_HUMAN Heat shock cognate 71 kDa protein
GAGAAATATA	Æ	9	84725	Mycbpap	Mycbp associated protein	11	104601	MGI:2388726
			245938	0610040D20Rik	RIKEN cDNA 0610040D20 gene	9	66070	MGI:1913320
GAGGAAGCCG	Æ	9	209774	1810060J02Rik	RIKEN cDNA 1810060J02 gene	6	67015	MGI:1914265
GAGGATGAAG	Æ	9	250425	2310065K24Rik	RIKEN cDNA 2310065K24 gene	8	102122	MGI:1919637
			271914	Mjd	Machado-Joseph disease (spinocerebellar ataxia 3, olivopontocerebellar ataxia 3, autosomal dominant, ataxin 3) homolog (human)	12	110616	MGI:1099442
			6853	Sprr2a	small proline-rich protein 2A	3	20755	MGI:1330350
GAGGTTAACC	Æ	9	271222	Eif5	eukaryotic translation initiation factor 5	12	217869	MGI:95309
			347547	Eif5	eukaryotic translation initiation factor 5	12	217869	MGI:95309
GAGTCTCGGC	Æ	9	49994	Hook1	hook homolog 1 (Drosophila)	4	77963	MGI:1925213
GATCATTCAA	Æ	9	335431	1700042N06Rik	RIKEN cDNA 1700042N06 gene	9	67320	MGI:1914570
GCACCCCACT	Æ	9	85000	4933425K02Rik	RIKEN cDNA 4933425K02 gene	3	74446	MGI:1921696
GCAGAAGCCA	Æ	9	-		no reliable match (3 unreliable matches)
GCAGCCGGAG	Æ	9	241109	Rsn	restin (Reed-Steinberg cell-expressed intermediate filament-associated protein)	5	56430	MGI:1928401
GCATATTGGT	Æ	9	269857	Slc2a3	solute carrier family 2 (facilitated glucose transporter), member 3	6	20527	MGI:95757
GCCACCCTTG	Æ	9	28853	1810010L20Rik	RIKEN cDNA 1810010L20 gene	10	108705	MGI:1916311
GCCACTCTAC	Æ	9	451	Akr1b3	aldo-keto reductase family 1, member B3 (aldose reductase)	6	11677	MGI:1353494
			339309		2 days pregnant adult female oviduct cDNA, RIKEN full-length enriched library, clone:E230024H01 product:unknown EST, full insert sequence
GCCCGACTGT	Æ	9	50263	4930435E12Rik	RIKEN cDNA 4930435E12 gene	16	74663	MGI:1921913
GCCCTCCCTC	Æ	9	-		no reliable match (2 unreliable matches)
GCCTGTCTTC	Æ	9	253329	MGC18837	hypothetical protein MGC18837	9	235043
GCGACGCGGG	Æ	9	-		no reliable match (6 unreliable matches)
GCGCACTGTG	Æ	9	88694	Kif3a	kinesin family member 3A	11	16568	MGI:107689
			87382	4933413B09Rik	RIKEN cDNA 4933413B09 gene	16	71089	MGI:1918339
GCGGAGGTGC	Æ	9	159445	4930527J03Rik	RIKEN cDNA 4930527J03 gene	1	75164	MGI:1922414
GCGGCGGACC	Æ	9	177990	1700008C22Rik	RIKEN cDNA 1700008C22 gene	2	75454	MGI:1922704
GCTAACACTG	Æ	9	24245	Tcea2	transcription elongation factor A (SII), 2	2	21400	MGI:107368
GCTATGGCTC	Æ	9	8122	Tenr	testis nuclear RNA binding protein	3	21744	MGI:103258
GCTCAGCTTA	Æ	9	249986	2410016F01Rik	RIKEN cDNA 2410016F01 gene	11	108660	MGI:1914224
GCTGCTTTAA	Æ	9	84618	1700027L20Rik	RIKEN cDNA 1700027L20 gene	1	69453	MGI:1916703
GGAAATATAT	Æ	9	299955	Lypla1	lysophospholipase 1	1	18777	MGI:1344588
GGCTTTGGAG	Æ	9	219626	1810006K21Rik	RIKEN cDNA 1810006K21 gene	19	69038	MGI:1916288
GGGATCCAGG	Æ	9	196635	Mrpl24	mitochondrial ribosomal protein L24	3	67707	MGI:1914957
GGGCTCACTT	Æ	9	620	Arsa	arylsulfatase A	15	11883	MGI:88077
GGGGCCTCTG	Æ	9	325564	1110001K21Rik	RIKEN cDNA 1110001K21 gene	16	66911	MGI:1914161
GGGGGCCCAG	Æ	9	44202	Yif1	Yip1 interacting factor homolog (S. cerevisiae)	19	68090	MGI:1915340
			279485	Rnh1	ribonuclease/angiogenin inhibitor 1	7	107702	MGI:1195456
GGGGGTGAGG	Æ	9	220817	AW555814	expressed sequence AW555814	1	227399	MGI:2142810
GGGTGGGGTG	Æ	9	44292	Tnrc4	trinucleotide repeat containing 4	3	78784	MGI:1926034
GGGTTGCCTT	Æ	9	4627	Npr1	natriuretic peptide receptor 1	3	18160	MGI:97371
GGTATTTCCA	Æ	9	28403	1700037C18Rik	RIKEN cDNA 1700037C18 gene	16	73261	MGI:1920511
GGTCCAGTGT	Æ	9	-		no reliable match (2 unreliable matches)
GGTCTAATTT	Æ	9	247788	Cct2	chaperonin subunit 2 (beta)	10	12461	MGI:107186
GGTCTCCAGC	Æ	9	-		no reliable match (4 unreliable matches)
GTACTCTATT	Æ	9	23379	Tcfl5	transcription factor-like 5 (basic helix-loop-helix)	2	277353	MGI:2672878
GTATTGACCA	Æ	9	-		no reliable match (2 unreliable matches)
GTGACTCACA	Æ	9	157070	Mcm8	minichromosome maintenance deficient 8 (S. cerevisiae)	2	66634	MGI:1913884
			22702	Slc23a1	solute carrier family 23 (nucleobase transporters), member 1	18	20522	MGI:1341903
			149720	Lifr	leukemia inhibitory factor receptor	15	16880	MGI:96788
			331182	Snapap	SNAP-associated protein	3	20615	MGI:1333745
			22501	3526402J09Rik	RIKEN cDNA 3526402J09 gene	11	237960	MGI:2444121
			262369	1700051C09Rik	RIKEN cDNA 1700051C09 gene	11	68107	MGI:1923965
			227258	Ilf2	interleukin enhancer binding factor 2	3	67781	MGI:1915031
			311889		Transcribed sequence with moderate similarity to protein pir:S12207 (M.musculus) S12207 hypothetical protein
			29317	Actr10	ARP10 actin-related protein 10 homolog (S. cerevisiae)	12	56444	MGI:1891654
GTGGCTTACA	Æ	9	294617	1500002M01Rik	RIKEN cDNA 1500002M01 gene	11	68979	MGI:1916229
			26156		Transcribed sequence with weak similarity to protein pir:S12207 (M.musculus) S12207 hypothetical protein
GTGGGGTCTG	Æ	9	-		no reliable match (1 unreliable match)
GTGTGGTCAC	Æ	9	272356	Thap4	THAP domain containing 4	1	67026	MGI:1914276
			222825	1700015E05Rik	RIKEN cDNA 1700015E05 gene	12	71853	MGI:1919103
TAAAAATAAA	Æ	9	226554	Tfb1m	transcription factor B1, mitochondrial	17	224481	MGI:2146851
			46647	2310047B19Rik	RIKEN cDNA 2310047B19 gene	9	66962	MGI:1914212
			341336		Transcribed sequences
TAAAATTGTA	Æ	9	316438	Ckmt2	creatine kinase, mitochondrial 2	13	76722	MGI:1923972
TAAATTAAAA	Æ	9	-		no reliable match (4 unreliable matches)
TACACGTGAG	Æ	9	86833	2500002L14Rik	RIKEN cDNA 2500002L14 gene	6	66510	MGI:1913760
			333157	2500002L14Rik	RIKEN cDNA 2500002L14 gene	6	66510	MGI:1913760
TAGAACCATC	Æ	9	26944	Cstf1	cleavage stimulation factor, 3' pre-RNA, subunit 1	2	67337	MGI:1914587
TAGAGAACTC	Æ	9	84941	1100001A21Rik	RIKEN cDNA 1100001A21 gene	9	66595	MGI:1913845
TAGATGGCTC	Æ	9	328072	Pvrl3	poliovirus receptor-related 3	16	58998	MGI:1930171
TAGGACACTT	Æ	9	236004	Vps4a	vacuolar protein sorting 4a (yeast)	8	116733	MGI:1890520
TAGGATGGTA	Æ	9	-		no reliable match (1 unreliable match)
TAGGTCGCAA	Æ	9	-		no match
TATGATGAAA	Æ	9	260042	1500032L24Rik	RIKEN cDNA 1500032L24 gene	15	69029	MGI:1916279
TATGCACAGG	Æ	9	4347	Xrcc1	X-ray repair complementing defective repair in Chinese hamster cells 1	7	22594	MGI:99137
			300373		Transcribed sequence with moderate similarity to protein pir:A36353 (H.sapiens) A36353 DNA repair protein XRCC1 - human
TATGGGATAG	Æ	9	27662	1500011H22Rik	RIKEN cDNA 1500011H22 gene	5	68948	MGI:1916198
TCAGCACCTG	Æ	9	7411	Pwwp1	PWWP domain containing 1	13	15192	MGI:1194493
TCATCAGATT	Æ	9	6370	Miz1	Msx-interacting-zinc finger	18	17344	MGI:1096566
TCATCCTGCC	Æ	9	259107	Mtmr9	myotubularin related protein 9	14	210376	MGI:2442842
TCCTGGGACG	Æ	9	29517	Mrpl37	mitochondrial ribosomal protein L37	4	56280	MGI:1926268
			27839	D19Ertd721e	DNA segment, Chr 19, ERATO Doi 721, expressed	19	225896	MGI:1289301
TCTTAATGAA	Æ	9	260084	Eif4a2	eukaryotic translation initiation factor 4A2	16	13682	MGI:106906
			309539		Transcribed sequences
TGAATCCCAT	Æ	9	33766	D930005D10Rik	RIKEN cDNA D930005D10 gene	5	231858	MGI:2443088
TGAATTTTAA	Æ	9	18485	Ube2g1	ubiquitin-conjugating enzyme E2G 1 (UBC7 homolog, C. elegans)	11	67128	MGI:1914378
TGACCCCGGA	Æ	9	-		no reliable match (2 unreliable matches)
TGACTCCCTC	Æ	9	-		no reliable match (2 unreliable matches)
TGACTGCCTG	Æ	9	13705	Rrbp1	ribosome binding protein 1	2	81910	MGI:1932395
TGCACTCTGT	Æ	9	45821	1700030E15Rik	RIKEN cDNA 1700030E15 gene	9	75667	MGI:1922917
			212567	Cald1	caldesmon 1	6	109624	MGI:88250
TGGGTGTCTT	Æ	9	42944	Skp1a	S-phase kinase-associated protein 1A	11	21402	MGI:103575
TGTATGACTG	Æ	9	103413	0610009K11Rik	RIKEN cDNA 0610009K11 gene	4	68350	MGI:1915600
TGTGAGCCTG	Æ	9	295454		Transcribed sequence with moderate similarity to protein sp:P00722 (E. coli) BGAL_ECOLI Beta-galactosidase
			292405	Zfp216	zinc finger protein 216	19	22682	MGI:1278334
TGTGTCCCGC	Æ	9	287810	Ipo13	importin 13	4	230673	MGI:2385205
TTAAGTCGGT	Æ	9	81898	Mapk6	mitogen-activated protein kinase 6	9	50772	MGI:1354946
TTATAGCCTT	Æ	9	-		no reliable match (2 unreliable matches)
TTCAACAATG	Æ	9	-		no reliable match (2 unreliable matches)
TTCAGTTCTA	Æ	9	-		no reliable match (2 unreliable matches)
TTCTGAATAA	Æ	9	348017	1700029F09Rik	RIKEN cDNA 1700029F09 gene	1	75623	MGI:1922873
TTCTGGGTAG	Æ	9	2060	Ndufb8	NADH dehydrogenase (ubiquinone) 1 beta subcomplex 8	19	67264	MGI:1914514
TTGGAAAGCC	Æ	9	-		no reliable match (4 unreliable matches)
TTGTATCTGC	Æ	9	141150	2410012H22Rik	RIKEN cDNA 2410012H22 gene	11	69747	MGI:1916997
TTGTCAGCTC	Æ	9	274794	Tce1	T-complex expressed gene 1	17	79043	MGI:1891471
TTTCTGTATG	Æ	9	18516	H3f3b	H3 histone, family 3B	11	15081	MGI:1101768
TTTGATCCAT	Æ	9	63828	Etd	embryonic testis differentiation	X	69501	MGI:1916751
TTTGTAAAAA	Æ	9	25549	1700016A15Rik	RIKEN cDNA 1700016A15 gene	12	75553	MGI:1922803
			4587	Ppic	peptidylprolyl isomerase C	18	19038	MGI:97751
TTTTTCAGAG	Æ	9	-		no reliable match (3 unreliable matches)
AAAAGAAATA	Æ	8	2942	Asns	asparagine synthetase	6	27053	MGI:1350929
			291247	Arl1	ADP-ribosylation factor-like 1	10	104303	MGI:99436
AAATGAAAAA	Æ	8	-		no reliable match (1 unreliable match)
AAGAACTAGC	Æ	8	133623	4933411K20Rik	RIKEN cDNA 4933411K20 gene	8	66756	MGI:1914006
AAGATGATTT	Æ	8	46699		Adult male tongue cDNA, RIKEN full-length enriched library, clone:2310068J07 product:unknown EST, full insert sequence	11	208501
AAGCTGGATT	Æ	8	279907	Rdbp	RD RNA-binding protein	17	27632	MGI:102744
			653	H2-Bf	histocompatibility 2, complement component factor B	17	14962	MGI:105975
AAGGTCGAGC	Æ	8	347958	Rpl24	ribosomal protein L24	16	68193	MGI:1915443
			107869	1110027M19Rik	RIKEN cDNA 1110027M19 gene	9	73748	MGI:1920998
ACAAACTCTG	Æ	8	-		no reliable match (1 unreliable match)
ACACACTTTG	Æ	8	-		no reliable match (2 unreliable matches)
ACACAGCACA	Æ	8	-		no reliable match (3 unreliable matches)
ACACGGACTC	Æ	8	263708	1700016M24Rik	RIKEN cDNA 1700016M24 gene	15	69439	MGI:1916689
ACCTACTTGA	Æ	8	196290	5830411E10Rik	RIKEN cDNA 5830411E10 gene	1	109019	MGI:1923258
ACCTTATCTC	Æ	8	148278	Map4k1	mitogen activated protein kinase kinase kinase kinase 1	3	26411	MGI:1346882
ACGCAACTGT	Æ	8	292049	Phtf1	putative homeodomain transcription factor 1	3	18685	MGI:1332671
			347844	Phtf1	putative homeodomain transcription factor 1	3	18685	MGI:1332671
ACGGGCAAAA	Æ	8	181430	Dnchc1	dynein, cytoplasmic, heavy chain 1	12	13424	MGI:103147
ACTCGGAGCC	Æ	8	285993	Calm1	calmodulin 1	12	12313	MGI:88251
			337111		Transcribed sequences
ACTGCGAAAC	Æ	8	50108	1700011E24Rik	RIKEN cDNA 1700011E24 gene	17	75467	MGI:1922717
AGACGTTCTT	Æ	8	141485	4930412F15Rik	RIKEN cDNA 4930412F15 gene	4	242408	MGI:2441678
AGCAAGAATT	Æ	8	1061	Fdx1	ferredoxin 1	9	14148	MGI:103224
AGCTACACAG	Æ	8	159541	1700020C07Rik	RIKEN cDNA 1700020C07 gene	2	75642	MGI:1922892
			281005	Akap8l	A kinase (PRKA) anchor protein 8-like	17	54194	MGI:1860606
AGGAGCGTCT	Æ	8	55982	4930522D07Rik	RIKEN cDNA 4930522D07 gene	3	67591	MGI:1914841
AGGGACCCTG	Æ	8	331208	AI839562	expressed sequence AI839562	3	56772	MGI:1929671
AGTGACTGCC	Æ	8	24635	2310075G12Rik	RIKEN cDNA 2310075G12 gene	11	69674	MGI:1916924
ATAAATCTTC	Æ	8	-		no reliable match (1 unreliable match)
ATCCCGGGGA	Æ	8	210323	Facl2	fatty acid Coenzyme A ligase, long chain 2	8	14081	MGI:102797
ATGGCTCACA	Æ	8	103384	2600005N12Rik	RIKEN cDNA 2600005N12 gene	11	70317	MGI:1917567
			1276	Sag	retinal S-antigen	1	20215	MGI:98227
			15781	1810073K19Rik	RIKEN cDNA 1810073K19 gene	7	66438	MGI:1913688
			227738	C730034F03Rik	RIKEN cDNA C730034F03 gene	15	319362	MGI:2441921
			309711		16 days neonate male diencephalon cDNA, RIKEN full-length enriched library, clone:G630039M15 product:hypothetical protein, full insert sequence
			251048		13 days embryo male testis cDNA, RIKEN full-length enriched library, clone:6030405P05 product:unclassifiable, full insert sequence	1	226652
			42588		Transcribed sequences
			259301	Rxrip110	retinoid X receptor interacting protein 110	13	20184	MGI:103185
			302083	Nfat5	nuclear factor of activated T-cells 5	8	54446	MGI:1859333
ATGGGAGCTC	Æ	8	347910	Acrbp	proacrosin binding protein	6	54137	MGI:1859515
ATTCACTTCT	Æ	8	307084	1700019A02Rik	RIKEN cDNA 1700019A02 gene	1	69397	MGI:1916647
ATTGGCTTAA	Æ	8	263862	Phb	prohibitin	11	18673	MGI:97572
			170905	Fyb	FYN binding protein	15	23880	MGI:1346327
CAAAAGGCTC	Æ	8	29194	Kcmf1	potassium channel modulatory factor 1	6	74287	MGI:1921537
CAAAGCTATA	Æ	8	-		no reliable match (3 unreliable matches)
CAAATAAATT	Æ	8	12926	Pparbp	peroxisome proliferator activated receptor binding protein	11	19014	MGI:1100846
CAAATCCACC	Æ	8	27888	Fbxo36	F-box only protein 36	1	66153	MGI:1289192
CAAATGAGGC	Æ	8	-		no reliable match (6 unreliable matches)
CAACAAAAGC	Æ	8	286177	Serf1	small EDRK-rich factor 1	13	20365	MGI:1337114
CAAGAGCCTC	Æ	8	212777	LOC280621	similar to selenoprotein W	7	280621
CACAGACTGT	Æ	8	30120	Rps27l	ribosomal protein S27-like	9	67941	MGI:1915191
CAGACAAGAA	Æ	8	-		no reliable match (4 unreliable matches)
CAGCCAAACC	Æ	8	260064	Eif3s4	eukaryotic translation initiation factor 3, subunit 4 (delta)	9	53356	MGI:1858258
CAGCTTCGAA	Æ	8	24118	Gstt2	glutathione S-transferase, theta 2	10	14872	MGI:106188
CAGGACTACG	Æ	8	-		no reliable match (1 unreliable match)
CAGTGTTACG	Æ	8	272687	0610009H04Rik	RIKEN cDNA 0610009H04 gene	11	55978	MGI:1915585
CCAAACTTCA	Æ	8	20435	Cst8	cystatin 8 (cystatin-related epididymal spermatogenic)	2	13012	MGI:107161
CCAGGCACAG	Æ	8	42102	Tulp1	tubby like protein 1	17	22157	MGI:109571
CCATTGTTGA	Æ	8	-		no reliable match (1 unreliable match)
CCCGAGAGTG	Æ	8	10154	Tesk1	testis specific protein kinase 1	4	21754	MGI:1201675
			188157	Cd72	CD72 antigen	4	12517	MGI:88345
CCCTGCCCCA	Æ	8	245980		10 day old male pancreas cDNA, RIKEN full-length enriched library, clone:1810049I09 product:unknown EST, full insert sequence
CCTGTAAAAA	Æ	8	-		no reliable match (3 unreliable matches)
CCTTTGGCAA	Æ	8	2246	Psmb7	proteasome (prosome, macropain) subunit, beta type 7	2	19177	MGI:107637
			143818	Nek6	NIMA (never in mitosis gene a)-related expressed kinase 6	2	59126	MGI:1891638
			328050		Transcribed sequences
CGCTCAGTAC	Æ	8	287784	Tuba3	tubulin, alpha 3	6	22144	MGI:1095406
CGGCGTTCCT	Æ	8	196288	4931407K02Rik	RIKEN cDNA 4931407K02 gene	15	77627	MGI:1924877
CGGGGAGGCG	Æ	8	28140	Tbc1d10	TBC1 domain family, member 10	11	103724	MGI:2144164
CGTCTTGCAA	Æ	8	-		no reliable match (1 unreliable match)
CGTGAAGGGG	Æ	8	-		no match
CGTGATTCCC	Æ	8	268474	4930430F08Rik	RIKEN cDNA 4930430F08 gene	10	68281	MGI:1921197
CTAGGCTTCC	Æ	8	-		no reliable match (2 unreliable matches)
CTATTCTAAT	Æ	8	-		no match
CTCAATATAG	Æ	8	33864	4930578I06Rik	RIKEN cDNA 4930578I06 gene	14	67750	MGI:1915000
CTGACTTAAG	Æ	8	56955	Tal2	T-cell acute lymphocytic leukemia 2	4	21350	MGI:99540
			23926	2810004N20Rik	RIKEN cDNA 2810004N20 gene	2	66461	MGI:1913711
CTGGAAAATA	Æ	8	69030	1700067C01Rik	RIKEN cDNA 1700067C01 gene	7	76718	MGI:1923968
CTGGGCCCAG	Æ	8	6483	Pld3	phospholipase D3	7	18807	MGI:1333782
CTGTACCAGT	Æ	8	39053	Ap2b1	adaptor-related protein complex 2, beta 1 subunit	11	71770	MGI:1919020
CTTACACAGT	Æ	8	-		no match
CTTACATTTG	Æ	8	296565	1700009P13Rik	RIKEN cDNA 1700009P13 gene	10	215814	MGI:2443508
CTTGGACTCA	Æ	8	247039	Asrij	asrij protein	5	68095	MGI:1915345
GAACAATGGA	Æ	8	41746	Rpo2tc1	RNA polymerase II transcriptional coactivator	15	20024	MGI:104811
GAACTGTAAT	Æ	8	22856	B130052G07Rik	RIKEN cDNA B130052G07 gene	1	226841	MGI:2444826
GAAGAGATTT	Æ	8	264016	5730596K20Rik	RIKEN cDNA 5730596K20 gene	19	109168	MGI:1924270
			291569	Serpina3k	serine (or cysteine) proteinase inhibitor, clade A, member 3K	12	20714	MGI:98377
GACACACATC	Æ	8	-		no match
GACCTCATCT	Æ	8	157778	2610034E13Rik	RIKEN cDNA 2610034E13 gene	7	75613	MGI:1922863
GAGCAGATGC	Æ	8	276155	Ihpk1	inositol hexaphosphate kinase 1	9	27399	MGI:1351633
GAGCAGGAGC	Æ	8	22665	Hdac5	histone deacetylase 5	11	15184	MGI:1333784
GAGGGACATT	Æ	8	44213	1810073E21Rik	RIKEN cDNA 1810073E21 gene	7	67091	MGI:1914341
GAGTTTCTAA	Æ	8	28071	1810030N24Rik	RIKEN cDNA 1810030N24 gene	4	66291	MGI:1913541
GATATAAATT	Æ	8	272766	1700030F18Rik	RIKEN cDNA 1700030F18 gene	15	72277	MGI:1919527
GATTAAAACA	Æ	8	28286	4931406I20Rik	RIKEN cDNA 4931406I20 gene	4	66743	MGI:1913993
GATTTATTAT	Æ	8	125288	BC019367	cDNA sequence BC019367	11	192191	MGI:2183151
GCAACCAGAA	Æ	8	-		no reliable match (4 unreliable matches)
GCACACTCAT	Æ	8	-		no match
GCACCAGACA	Æ	8	22225	Zfp313	zinc finger protein 313	2	81018	MGI:1933159
GCAGGCACTC	Æ	8	273538	Tubb5	tubulin, beta 5	17	22154	MGI:107812
			317498		Transcribed sequences
GCAGGTGGAG	Æ	8	296470	D130073L02Rik	RIKEN cDNA D130073L02 gene	10	399622	MGI:3026965
GCATTACAAA	Æ	8	-		no reliable match (1 unreliable match)
GCATTGAATT	Æ	8	136458	C330023F11Rik	RIKEN cDNA C330023F11 gene	1	109232	MGI:1924486
GCATTGTACA	Æ	8	-		no reliable match (1 unreliable match)
GCCACTCTCT	Æ	8	28222	Ddx39	DEAD (Asp-Glu-Ala-Asp) box polypeptide 39	8	68278	MGI:1915528
GCCAGCCTCT	Æ	8	-		no reliable match (8 unreliable matches)
GCCAGCTGCC	Æ	8	-		no reliable match (5 unreliable matches)
GCCATTAAAA	Æ	8	88763	0910001K20Rik	RIKEN cDNA 0910001K20 gene	1	68421	MGI:1915671
GCCCTCAGCC	Æ	8	79127	Dnaic1	dynein, axonemal, intermediate chain 1	4	68922	MGI:1916172
GCCCTGCAGA	Æ	8	28768	Ptges	prostaglandin E synthase	2	64292	MGI:1927593
			48686	Ppp4r1	protein phosphatase 4, regulatory subunit 1	17	70351	MGI:1917601
GCCGGCCTCT	Æ	8	-		no reliable match (2 unreliable matches)
GCCGGGCCCT	Æ	8	143805	Ghrl	ghrelin	6	58991	MGI:1930008
[truncated: 7,237 more rows]
