# Supplementary material for: Global transcriptome analysis of the C57BL/6J mouse testis by SAGE: evidence for nonrandom gene order
Source: BMC Genomics. 2005 Mar 5;6:29. doi: 10.1186/1471-2164-6-29 (PMC1079818; doi:10.1186/1471-2164-6-29)
Supplement: Additional File 2 — Tags with significantly different tag counts between total testis and adult testis somatic cells. List of 3 258 tags with significantly different tag counts between the total testis and adult testis somatic cells SAGE libraries determined by Monte Carlo simulations (1 691 tags have increased tag counts in total testis, 1 567 tags have increased tag counts in adult testis somatic cells at p-chance < 0.05). The reliable tag identification according to the Mouse SAGE Site database is provided. [file 1471-2164-6-29-S2.xls]

## Sheet: Table description
Additional file 2 - Tags with significantly different tag counts between total testis and adult testis somatic cells
List of 3 258 tags with significantly different tag counts between the total testis (TT 1+2, 76 854 tags) and adult testis somatic cells (ATSC, 81 478 tags) SAGE libraries determined by Monte Carlo simulations. Out of the 42 239 unique tags in both SAGE libraries, 3 258 tags exhibited significantly different tag counts at p-chance < 0.05 (1 691 tags have increased tag counts in total testis, 1 56…
Reliable tag identification according to the Mouse SAGE Site database is provided (Divina and Forejt, Nucleic Acids Res, 32, D482-3, 2004). The tag-to-gene identification is considered reliable if supported by at least one mRNA sequence or at least 3 EST with a poly(A) signal or at least 8 EST with no poly(A) signal. Multiple reliable matches for a particular tag are listed on subsequent lines.
The following color coding is used: blue records = reliable match supported by at least one mRNA sequence, black records = reliable match supported only by EST sequences, violet records = reliable match to the mouse mitochondrial genome sequence, green records = repetitive and low complexity tags (with >= 12 reliable matches), red records = no reliable match or no match.
Tag identification is based on Mouse UniGene build #136 (March 26, 2004) and the corresponding SAGEmap and LocusLink databases from April 3, 2004. The arrows (Æ) provide links to Mouse SAGE Site database (http://mouse.biomed.cas.cz/sage/) to display up-to-date tag identification based on the recent UniGene and SAGEmap builds.

## Sheet: Inreased in TT1+2, reliable
List of 1 225 tags with significantly increased tag counts in total testis (TT 1+2) and reliable identification
Tag	Æ	TT 1+2	ATSC	Fold	p-chance	UniGene	Gene symbol	Gene name	Ch	Locus	MGI
TCGATGTCTG	Æ	1336.3	36.8198	-36.293	0	541	Prm2	protamine 2	16	19119	MGI:97766
GATTAAAGCT	Æ	1200.98	6.13663	-195.707	0	206798	Tnp2	transition protein 2	16	21959	MGI:98785
AAAAAAAAAA	Æ	713.04	100.641	-7.08501	0	-		low complexity tag, multiple matches
TGACCCCGGG	Æ	650.584	295.785	-2.19951	0	297372	Uba52	ubiquitin A-52 residue ribosomal protein fusion product 1	8	22186	MGI:98887
						43005	Uba52	ubiquitin A-52 residue ribosomal protein fusion product 1	8	22186	MGI:98887
						336329		Similar to ubiquitin A-52 residue ribosomal protein fusion product 1 (LOC386565), mRNA	X	386565
						325174		Transcribed sequence with moderate similarity to protein pir:UQHUR (H.sapiens) UQHUR ubiquitin / ribosomal protein CEP52 - human
GTAAGCATAA	Æ	629.766	50.3203	-12.5151	0	282093	Ubb	ubiquitin B	11	22187	MGI:98888
						343805		Mouse 1400 base pair ubiquitin mRNA, 5' end	14	218963
						315924		Transcribed sequence with moderate similarity to protein pir:UQHUB (H.sapiens) UQHUB polyubiquitin 3 - human
GCCAGATACC	Æ	567.309	9.8186	-57.779	0	42733	Prm1	protamine 1	16	19118	MGI:97765
AGGACATCAG	Æ	543.888	20.8645	-26.0676	0	661	Tnp1	transition protein 1	1	21958	MGI:98784
GTAAGCAAAA	Æ	458.011	45.411	-10.0859	0	282093	Ubb	ubiquitin B	11	22187	MGI:98888
						343805		Mouse 1400 base pair ubiquitin mRNA, 5' end	14	218963
GTGTCTTACA	Æ	430.687	3.68198	-116.972	0	2688	Meig1	meiosis expressed gene 1	2	104362	MGI:1202878
						158450	Ocilrp1	osteoclast inhibitory lectin related protein	6	70809	MGI:1918059
TAAAAAAAAA	Æ	416.374	34.3651	-12.1162	0	-		low complexity tag, multiple matches
TGCCACCTGA	Æ	416.374	8.59128	-48.4647	0	29286	Ybx2	Y box protein 2	11	53422	MGI:1096372
GAAAAAAAAA	Æ	346.111	14.7279	-23.5003	0	-		low complexity tag, multiple matches
ATAATACATA	Æ	334.4	224.601	-1.48887	9.16667e-05	-	mt-Atp6	mitochondrial genome (ATP synthase 6, mitochondrial)	MT	17705	MGI:99927
GGTCTGGCTG	Æ	320.087	6.13663	-52.1602	0	270295	Tuba7	tubulin, alpha 7	6	22147	MGI:1095408
						287784	Tuba3	tubulin, alpha 3	6	22144	MGI:1095406
						27735	4930431E10Rik	RIKEN cDNA 4930431E10 gene	5	75788	MGI:1923038
GTAAAAAAAA	Æ	287.558	13.5006	-21.2997	0	6670	Prkag1	protein kinase, AMP-activated, gamma 1 non-catalytic subunit	15	19082	MGI:108411
						33403	2010320H07Rik	RIKEN cDNA 2010320H07 gene	2	72090	MGI:1919340
						41977	Taf1c	TATA box binding protein (Tbp)-associated factor, RNA polymerase I, C	8	21341	MGI:109576
						328835	E030034P13Rik	RIKEN cDNA E030034P13 gene	17	224613	MGI:2442638
						282093	Ubb	ubiquitin B	11	22187	MGI:98888
TGTCTTCTGT	Æ	266.74	14.7279	-18.1112	0	1296	Crisp2	cysteine-rich secretory protein 2	17	22024	MGI:98815
TGTGCAGTGG	Æ	248.523	1.22733	-202.492	0	76832	1700028F16Rik	RIKEN cDNA 1700028F16 gene	4	69469	MGI:1916719
GCTCCACTGG	Æ	247.222	3.68198	-67.1438	0	347413	Dbil5	diazepam binding inhibitor-like 5	11	13168	MGI:108039
TGCTGAGAAT	Æ	229.006	78.5488	-2.91546	0	280784	Ppp1cc	protein phosphatase 1, catalytic subunit, gamma isoform	5	19047	MGI:104872
						334198		Transcribed sequence with strong similarity to protein pdb:1JK7 (H.sapiens) A Chain A, Crystal Structure Of The Tumor-Promoter Okadaic Acid Bound To Protein Phosphatase-1
						215389	Trp53bp1	transformation related protein 53 binding protein 1	2	27223	MGI:1351320
GCCCAGACCT	Æ	226.403	3.68198	-61.4896	0	273251	Sdh1	sorbitol dehydrogenase 1	2	20322	MGI:98266
TCAACAACTG	Æ	219.897	6.13663	-35.8336	0	29758	Tcp11	t-complex protein 11	17	21463	MGI:98544
GGGACTCCAA	Æ	214.693	1.22733	-174.927	0	46176	Ppp1r11	protein phosphatase 1, regulatory (inhibitor) subunit 11	17	76497	MGI:1923747
						27244	BC021608	cDNA sequence BC021608	9	192653	MGI:2384760
ACCGCTGAGG	Æ	212.09	15.9552	-13.2929	0	16563	Ldh3	lactate dehydrogenase 3, C chain, sperm specific	7	16833	MGI:96764
TATCACTCTG	Æ	187.368	8.59128	-21.8091	0	227011	Mea1	male enhanced antigen 1	17	17256	MGI:96957
						314117		M.musculus tex271 mRNA (3'region)
						295009	Ppp2r5d	protein phosphatase 2, regulatory subunit B (B56), delta isoform	17	21770	MGI:2388481
GGCTTCGGTC	Æ	183.465	1.22733	-149.483	0	3158	Rplp1	ribosomal protein, large, P1	9	56040	MGI:1927099
						292991		Transcribed sequence with strong similarity to protein sp:P05386 (H.sapiens) RLA1_HUMAN 60S acidic ribosomal protein P1
						9392	Golga3	golgi autoantigen, golgin subfamily a, 3	5	269682	MGI:96958
						300814		Transcribed sequence with strong similarity to protein sp:P05386 (H.sapiens) RLA1_HUMAN 60S acidic ribosomal protein P1
TGTGTGTCGC	Æ	180.862	23.3192	-7.75595	0	246436	6720463E02Rik	RIKEN cDNA 6720463E02 gene	11	68097	MGI:1915347
TGCTTCCTCC	Æ	176.959	4.9093	-36.0456	0	5348	Phf7	PHD finger protein 7	14	71838	MGI:1919088
TGGCCAGTAA	Æ	176.959	2.45465	-72.0913	0	210053	AI661438	expressed sequence AI661438	12	104871	MGI:2144877
TAGCCCCTGC	Æ	174.357	0	-142.062	0	252830	Odf1	outer dense fiber of sperm tails 1	15	18285	MGI:97424
CCGACTGGGG	Æ	173.055	4.9093	-35.2505	0	258354		Adult male testis cDNA, RIKEN full-length enriched library, clone:4930403E08 product:hypothetical protein, full insert sequence
AAAAGTAATC	Æ	173.055	3.68198	-47.0007	0	8637	Spa17	sperm autoantigenic protein 17	9	20686	MGI:1333778
GTCGACCGAT	Æ	170.453	2.45465	-69.4409	0	2688	Meig1	meiosis expressed gene 1	2	104362	MGI:1202878
CTTAGGAGAA	Æ	167.851	6.13663	-27.3523	0	321674	AV047578	expressed sequence AV047578	15	252967	MGI:2182357
TCAACCTCTC	Æ	165.248	4.9093	-33.6603	0	275526	Spata6	spermatogenesis associated 6	4	67946	MGI:1915196
TTGCTGTGGT	Æ	163.947	6.13663	-26.7162	0	29431	1810014L12Rik	RIKEN cDNA 1810014L12 gene	11	69071	MGI:1916321
						272687	0610009H04Rik	RIKEN cDNA 0610009H04 gene	11	55978	MGI:1915585
CAATAAACTG	Æ	161.345	25.7738	-6.26003	0	13886	Sui1-rs1	suppressor of initiator codon mutations, related sequence 1 (S. cerevisiae)	11	20918	MGI:105125
						326431		Transcribed sequence with moderate similarity to protein pdb:2IF1 (H.sapiens) Human Translation Initiation Factor Eif1, Nmr, 29 Structures
						348844		Transcribed sequence with strong similarity to protein pdb:2IF1 (H.sapiens) Human Translation Initiation Factor Eif1, Nmr, 29 Structures
						18892	Emd	emerin	X	13726	MGI:108117
TCAACTATTA	Æ	161.345	1.22733	-131.461	0	717	Pgk2	phosphoglycerate kinase 2	3	18663	MGI:97563
GAGGAAGTAG	Æ	160.044	9.8186	-16.3001	0	45833	1700001N01Rik	RIKEN cDNA 1700001N01 gene	8	69281	MGI:1916531
ATGTGAGAAA	Æ	154.839	7.36395	-21.0266	0	46163	Fhl4	four and a half LIM domains 4	10	14202	MGI:1338765
TGGGCATCCA	Æ	153.538	40.5017	-3.7909	0	306548		Ribosomal protein L26 (Rpl26), mRNA	5	384135
						3229	Rpl26	ribosomal protein L26	11	19941	MGI:106022
TAAAAATTAG	Æ	152.237	0	-124.039	0	36783		CDNA clone MGC:58382 IMAGE:6774154, complete cds
GCAACCAAAA	Æ	143.129	2.45465	-58.3091	0	3990	Skd3	suppressor of K+ transport defect 3	7	20480	MGI:1100517
GGGGAAATCG	Æ	139.225	0	-113.438	0	3532	Tmsb10	thymosin, beta 10	7	19240	MGI:109146
						346305		M.musculus mRNA for testis-specific thymosin beta-10
						354556		Transcribed sequence with strong similarity to protein ref:NP_066926.1 (H.sapiens) thymosin, beta 10 [Homo sapiens]
GCCTTCCAAT	Æ	137.924	35.5924	-3.87509	0	220038	Ddx5	DEAD (Asp-Glu-Ala-Asp) box polypeptide 5	11	13207	MGI:105037
						296370		Similar to Probable RNA-dependent helicase p68 (DEAD-box protein p68) (DEAD-box protein 5) (DEAD-box RNA helicase DEAD1) (mDEAD1) (LOC277016), mRNA	11	277016
						342351		Transcribed sequences
TCGGTGCCTC	Æ	137.924	1.22733	-112.378	0	3075	Dnajb3	DnaJ (Hsp40) homolog, subfamily B, member 3	1	15504	MGI:1306822
TAACTGACAA	Æ	136.623	47.8657	-2.85429	0	147226	Mt2	metallothionein 2	8	17750	MGI:97172
AAGGTCTGCC	Æ	135.322	7.36395	-18.3762	0	332810	Gpx4	glutathione peroxidase 4	10	14779	MGI:104767
						2400	Gpx4	glutathione peroxidase 4	10	14779	MGI:104767
GCCACCGTGT	Æ	135.322	0	-110.257	0	272519	1700013G24Rik	RIKEN cDNA 1700013G24 gene	4	69380	MGI:1916630
CAGGCCATCC	Æ	131.418	0	-107.077	0	27287	AI414495	expressed sequence AI414495	7	50722	MGI:1354963
TTGTAACAAC	Æ	131.418	0	-107.077	0	46125		Adult male testis cDNA, RIKEN full-length enriched library, clone:4932413P05 product:protein phospatase 3, regulatory subunit B, alpha isoform (calcineurin B, type II), full insert sequence
GCTGCTGTCT	Æ	130.117	4.9093	-26.5042	0	171374	1110032A03Rik	RIKEN cDNA 1110032A03 gene	9	68721	MGI:1915971
TGTGTGAGGA	Æ	128.816	28.2285	-4.56332	0	258927	Eef1d	eukaryotic translation elongation factor 1 delta (guanine nucleotide exchange protein)	15	66656	MGI:1913906
						334078	Agpat3	1-acylglycerol-3-phosphate O-acyltransferase 3	10	28169	MGI:1336186
						301026		Similar to eukaryotic translation elongation factor 1 delta (guanine nucleotide exchange protein) (LOC217280), mRNA	11	217280
GGCGGGAGCC	Æ	128.816	1.22733	-104.956	0	271161		Adult male testis cDNA, RIKEN full-length enriched library, clone:1700125D06 product:unknown EST, full insert sequence
GAAGCTGTTG	Æ	126.213	2.45465	-51.4181	0	219627	Pgam2	phosphoglycerate mutase 2	11	56012	MGI:1933118
GGGAAAGGCG	Æ	126.213	2.45465	-51.4181	0	154333	1700029I08Rik	RIKEN cDNA 1700029I08 gene	17	69481	MGI:1916731
CTAATAAAGC	Æ	124.912	42.9564	-2.90788	0	329631	Fau	Finkel-Biskis-Reilly murine sarcoma virus (FBR-MuSV) ubiquitously expressed (fox derived)	19	14109	MGI:102547
						289685	Fau	Finkel-Biskis-Reilly murine sarcoma virus (FBR-MuSV) ubiquitously expressed (fox derived)	19	14109	MGI:102547
TAGAATAGCT	Æ	123.611	71.1849	-1.73648	0.000953333	21005	Cst9	cystatin 9	2	13013	MGI:1340053
TGGTTGCTGG	Æ	123.611	29.4558	-4.19649	0	-		repetitive tag, B2 derived
AAACAGAGTC	Æ	122.31	7.36395	-16.6093	0	272173	Tcte3	t-complex-associated testis expressed 3	17	21647	MGI:98642
TGGTGACAAA	Æ	121.009	31.9105	-3.79213	0	280083	2010004J23Rik	RIKEN cDNA 2010004J23 gene	9	67891	MGI:1915141
ATGTCATTGG	Æ	119.707	2.45465	-48.7676	0	27023	1700001F04Rik	RIKEN cDNA 1700001F04 gene	3	75439	MGI:1922689
ACAATGCTGG	Æ	118.406	3.68198	-32.1584	0	45824	1700001L23Rik	RIKEN cDNA 1700001L23 gene	9	75469	MGI:1922719
TTCCATCTCT	Æ	117.105	3.68198	-31.805	0	331200	Oaz3	ornithine decarboxylase antizyme 3	3	53814	MGI:1858170
CGAGCAAGGA	Æ	117.105	0	-95.4149	0	87748	Akap3	A kinase (PRKA) anchor protein 3	6	11642	MGI:1341149
TGCAACTGGC	Æ	117.105	0	-95.4149	0	330116	Odf2	outer dense fiber of sperm tails 2	2	18286	MGI:1098824
AAACAGAAAA	Æ	114.503	1.22733	-93.2946	0	272746	Cklfsf2a	chemokine-like factor super family 2A	8	73381	MGI:2447160
GCCCCAATAA	Æ	113.202	1.22733	-92.2344	0	345188	Stard10	START domain containing 10	7	56018	MGI:1860093
GGACGACATA	Æ	110.599	2.45465	-45.0571	0	239376	1700026L06Rik	RIKEN cDNA 1700026L06 gene	2	69987	MGI:1917237
GCCTTTAGCA	Æ	109.298	0	-89.0539	0	30958	Arpm2	actin related protein M2	4	73353	MGI:1920603
GCTGCCAGGG	Æ	106.696	28.2285	-3.77972	0	688	Bag1	Bcl2-associated athanogene 1	4	12017	MGI:108047
AGCCCATCAA	Æ	106.696	4.9093	-21.7334	0	29801	1110011K10Rik	RIKEN cDNA 1110011K10 gene	9	66126	MGI:1913376
CAAAAAAAAA	Æ	104.093	13.5006	-7.7103	0	-		low complexity tag, multiple matches
AAGTCACCAT	Æ	102.792	3.68198	-27.9177	0	253542	Rnf138	ring finger protein 138	18	56515	MGI:1929211
GAAGGAAATA	Æ	102.792	1.22733	-83.7531	0	143764	Pdcl2	phosducin-like 2	5	79455	MGI:1890655
GAGGTTAGCC	Æ	102.792	1.22733	-83.7531	0	46114	4922502D21Rik	RIKEN cDNA 4922502D21 gene	6	381816	MGI:2685920
TTTAGCCGAG	Æ	101.491	1.22733	-82.6929	0	1729	Gapds	glyceraldehyde-3-phosphate dehydrogenase, spermatogenic	7	14447	MGI:95653
TGGCAGGGCA	Æ	100.19	2.45465	-40.8164	0	299952	Creb3l4	cAMP responsive element binding protein 3-like 4	3	78284	MGI:1916603
TCCACTGTGC	Æ	98.8888	35.5924	-2.77837	0	227260	4930542G03Rik	RIKEN cDNA 4930542G03 gene	2	227613	MGI:1915472
						330038	4931415M17	4931415M17 mRNA	2	68222
						4655	Gal	galanin	19	14419	MGI:95637
TTCAGCAATG	Æ	98.8888	0	-80.5726	0	321524	Ppp1r2	protein phosphatase 1, regulatory (inhibitor) subunit 2	16	66849	MGI:1914099
GGGCCTGGGA	Æ	97.5876	2.45465	-39.7562	0	42257	Tekt1	tektin 1	11	21689	MGI:1333819
CCCCAGGACT	Æ	94.9853	7.36395	-12.8987	0	234165	2610318N02Rik	RIKEN cDNA 2610318N02 gene	16	70458	MGI:1917708
						312649		Transcribed sequences
GCGGCGGTGC	Æ	92.383	1.22733	-75.2718	0	261670	Hist2h2aa1	histone 2, H2aa1	3	15267	MGI:96097
GAGGTGAAAC	Æ	92.383	0	-75.2718	0	261391	Bcl2l14	Bcl2-like 14 (apoptosis facilitator)	6	66813	MGI:1914063
GCTTAACTTC	Æ	92.383	0	-75.2718	0	279725		Adult male testis cDNA, RIKEN full-length enriched library, clone:1700015G11 product:unknown EST, full insert sequence
TAGATATAGG	Æ	91.0818	14.7279	-6.1843	0	-		mitochondrial genome	MT
CCAAATAAAA	Æ	91.0818	12.2733	-7.42116	0	29324	Ldh1	lactate dehydrogenase 1, A chain	7	16828	MGI:96759
						354064		Transcribed sequences
						343439		Transcribed sequences
						343055		Transcribed sequences
GTCTGGTAAG	Æ	91.0818	2.45465	-37.1058	0	247201	4933414G08	hypothetical protein 4933414G08	4	329972
TTAAAAAAAA	Æ	89.7806	17.1826	-5.2251	0	-		low complexity tag, multiple matches
TGGAAGAAAC	Æ	89.7806	0	-73.1515	0	272389	2900010M23Rik	RIKEN cDNA 2900010M23 gene	17	67267	MGI:1914517
CCTGAATGGA	Æ	88.4795	3.68198	-24.0304	0	32233	4933411K16Rik	RIKEN cDNA 4933411K16 gene	19	66765	MGI:1914015
TAAGGGAAAT	Æ	84.5759	13.5006	-6.26462	0	4222	Tpi	triosephosphate isomerase	6	21991	MGI:98797
						261906	Grcc9	gene rich cluster, C9 gene	6	14794	MGI:1315199
						261934		Transcribed sequences
TAGCCCAAAC	Æ	84.5759	4.9093	-17.2277	0	229630		Adult male testis cDNA, RIKEN full-length enriched library, clone:4930403D09 product:unknown EST, full insert sequence
GCACTCACTA	Æ	84.5759	0	-68.9108	0	260590	1700030G11Rik	RIKEN cDNA 1700030G11 gene	2	70065	MGI:1917315
GGTATGGAGG	Æ	83.2748	14.7279	-5.65422	0	29978	Egln2	EGL nine homolog 2 (C. elegans)	7	112406	MGI:1932287
						350144	Egln2	EGL nine homolog 2 (C. elegans)	7	112406	MGI:1932287
						346396		Transcribed sequence with strong similarity to protein ref:NP_444274.1 (H.sapiens) EGL nine
TTGGAAAAGT	Æ	81.9736	1.22733	-66.7905	0	311985	Acyp1	acylphosphatase 1, erythrocyte (common) type	12	66204	MGI:1913454
ACTGCCTGCT	Æ	81.9736	0	-66.7905	0	258993	C1qtnf4	C1q and tumor necrosis factor related protein 4	2	67445	MGI:1914695
TGGACAACCC	Æ	81.9736	0	-66.7905	0	28986	Sqrdl	sulfide quinone reductase-like (yeast)	2	59010	MGI:1929899
						133037	Egln3	EGL nine homolog 3 (C. elegans)	12	112407	MGI:1932288
CAAAATACAT	Æ	80.6724	39.2744	-2.05407	0.00099	27578	Maged1	melanoma antigen, family D, 1	X	94275	MGI:1930187
						84977	1700123L14Rik	RIKEN cDNA 1700123L14 gene	6	78482	MGI:1925732
GGCACTGCAG	Æ	80.6724	3.68198	-21.9101	0	141324	Dmrtb1	DMRT-like family B with proline-rich C-terminal, 1	4	56296	MGI:1927125
GAACATCACT	Æ	79.3713	47.8657	-1.65821	0.017355	318	2010107E04Rik	RIKEN cDNA 2010107E04 gene	12	70257	MGI:1917507
TTTTATGTTT	Æ	79.3713	35.5924	-2.23	0.000303333	104368	Rpl32	ribosomal protein L32	6	19951	MGI:98038
						277683	2210404G23Rik	RIKEN cDNA 2210404G23 gene	6	67088	MGI:1914338
						10331	Tnfaip1	tumor necrosis factor, alpha-induced protein 1 (endothelial)	11	21927	MGI:104961
						338370		Transcribed sequence with strong similarity to protein sp:P02433 (H.sapiens) RL32_HUMAN 60S ribosomal protein L32
AGGCCCCTAC	Æ	76.7689	3.68198	-20.8499	0	61206	Gk-rs2	glucokinase activity, related sequence 2	5	14626	MGI:1329027
TGGGTTAGAC	Æ	75.4678	34.3651	-2.19606	0.000546667	30184	Pfdn1	prefoldin 1	18	67199	MGI:1914449
						306552	Pfdn1	prefoldin 1	18	67199	MGI:1914449
GCAAAAAAAA	Æ	75.4678	4.9093	-15.3724	0	257925	Hipk3	homeodomain interacting protein kinase 3	2	15259	MGI:1314882
						297721	E130307A14	hypothetical protein E130307A14	10	327744
						218630	9030624L02Rik	RIKEN cDNA 9030624L02 gene	8	234673	MGI:2443170
						4138	Dmbt1	deleted in malignant brain tumors 1	7	12945	MGI:106210
						28193	1810031K17Rik	RIKEN cDNA 1810031K17 gene	1	69171	MGI:1916421
						259026	2700078E11Rik	RIKEN cDNA 2700078E11 gene	19	78832	MGI:1926082
						25626	LOC208748	transmembrane gamma-carboxyglutamic acid protein 3	X	208748
CTATTAAAGC	Æ	75.4678	0	-61.4896	0	23887	1700113O17Rik	RIKEN cDNA 1700113O17 gene	2	68231	MGI:1915481
TGTAGACGGA	Æ	74.1666	15.9552	-4.64842	0	52392	A930038C07Rik	RIKEN cDNA A930038C07 gene	6	68169	MGI:1915419
						331007		MRNA similar to NADH dehydrogenase (ubiquinone) 1, subcomplex unknown, 1 (cDNA clone IMAGE:5683265)
						666	Ndufc1	NADH dehydrogenase (ubiquinone) 1, subcomplex unknown, 1	3	66377	MGI:1913627
TGCCGTTTTG	Æ	74.1666	0	-60.4295	0	282351	Gstm5	glutathione S-transferase, mu 5	3	14866	MGI:1309466
GGGGACGCAT	Æ	72.8654	7.36395	-9.89488	0	34191	BC036718	cDNA sequence BC036718	14	213484	MGI:2385853
GTGGAACATC	Æ	72.8654	0	-59.3693	0	271255	1700013F07Rik	RIKEN cDNA 1700013F07 gene	3	75504	MGI:1922754
TCGCGATTGA	Æ	72.8654	0	-59.3693	0	335947		Adult male testis cDNA, RIKEN full-length enriched library, clone:1700008B15 product:unknown EST, full insert sequence	4	331213
						271802		Transcribed sequence with strong similarity to protein ref:NP_286085.1 (E. coli) beta-D-galactosidase [Escherichia coli O157:H7 EDL933]
TGAAAAAAAA	Æ	71.5643	15.9552	-4.48532	0	-		low complexity tag, multiple matches
TGGGGGCTTG	Æ	71.5643	3.68198	-19.4364	0	281079	Wdr12	WD repeat domain 12	1	57750	MGI:1927241
TTGGGCCAGA	Æ	70.2631	35.5924	-1.9741	0.00284667	43786	Cox7c	cytochrome c oxidase, subunit VIIc	13	12867	MGI:103226
						340387		Transcribed sequence with moderate similarity to protein sp:P15954 (H.sapiens) COXO_HUMAN Cytochrome c oxidase polypeptide VIIc, mitochondrial precursor
TAATAGTAAC	Æ	70.2631	20.8645	-3.36759	0	273403	Cox5a	cytochrome c oxidase, subunit Va	9	12858	MGI:88474
						304912		Similar to CYTOCHROME C OXIDASE POLYPEPTIDE VA, MITOCHONDRIAL PRECURSOR (LOC383952), mRNA	3	383952
TGGGTTTAGA	Æ	70.2631	14.7279	-4.77075	0	347915	Hig1	hypoxia induced gene 1	9	56295	MGI:1930666
						7381		Transcribed sequence with moderate similarity to protein pir:T14766 (H.sapiens) T14766 hypothetical protein DKFZp564K247.1 - human
ACGCCCCACT	Æ	70.2631	0	-57.249	0	234060		Clone IMAGE:6771329, mRNA
GCTTGGGCAA	Æ	70.2631	0	-57.249	0	76911	Rbm7	RNA binding motif protein 7	9	67010	MGI:1914260
TAGGCCCAGA	Æ	68.9619	1.22733	-56.1888	0	46102	4933406J07Rik	RIKEN cDNA 4933406J07 gene	7	74075	MGI:1921325
						225649	A930008G19Rik	RIKEN cDNA A930008G19 gene	7	77938	MGI:1925188
TGACCTTAAT	Æ	68.9619	0	-56.1888	0	270287	Oxct2a	3-oxoacid CoA transferase 2A	4	64059	MGI:1891061
						189660	Oxct2b	3-oxoacid CoA transferase 2B		353371	MGI:2664115
GAGGGCATCC	Æ	67.6608	17.1826	-3.93776	0	289832	Psmc3	proteasome (prosome, macropain) 26S subunit, ATPase 3	2	19182	MGI:1098754
AAAAAATAAA	Æ	67.6608	9.8186	-6.89108	0	34580	Tbk1	TANK-binding kinase 1	10	56480	MGI:1929658
						99528	Rnase9	epididymal RNase	14	328401
						28560	Lyar	Ly1 antibody reactive clone	5	17089	MGI:107470
						27742	2310036D22Rik	RIKEN cDNA 2310036D22 gene	6	71900	MGI:1919150
						202358	Kpna6	karyopherin (importin) alpha 6	4	16650	MGI:1100836
TATGTTGCGG	Æ	66.3596	14.7279	-4.50571	1.66667e-06	28753	1500010M16Rik	RIKEN cDNA 1500010M16 gene	9	68969	MGI:1916219
CTAATAAAAG	Æ	66.3596	12.2733	-5.40685	0	2136	Cox4i1	cytochrome c oxidase subunit IV isoform 1	8	12857	MGI:88473
TAGCCATCCT	Æ	66.3596	0	-54.0685	0	81009		Adult male testis cDNA, RIKEN full-length enriched library, clone:4930580A02 product:hypothetical protein, full insert sequence	14	380907
CAAATTTTTC	Æ	65.0584	4.9093	-13.2521	0	307985	4930527E24Rik	RIKEN cDNA 4930527E24 gene	15	75140	MGI:1922390
						48840	4930527E24Rik	RIKEN cDNA 4930527E24 gene	15	75140	MGI:1922390
TGAACTGTAT	Æ	65.0584	2.45465	-26.5042	0	179740	Cabyr	calcium-binding tyrosine-(Y)-phosphorylation regulated (fibrousheathin 2)	18	71132	MGI:1918382
						31983	4732460K03Rik	RIKEN cDNA 4732460K03 gene	6	58894	MGI:1889827
TACACGAGGA	Æ	65.0584	1.22733	-53.0083	0	272306	Gsg1	germ cell-specific gene 1	6	14840	MGI:1194499
TGTGACTGAA	Æ	65.0584	0	-53.0083	0	46139	1700001D09Rik	RIKEN cDNA 1700001D09 gene	3	69296	MGI:1916546
CAACTATGTA	Æ	63.7573	1.22733	-51.9481	0	141471	Galnt15	UDP-N-acetyl-alpha-D-galactosamine:polypeptide N-acetylgalactosaminyltransferase 15	5	67909	MGI:1915159
AAAATTACAT	Æ	63.7573	0	-51.9481	0	78691	1700034J06Rik	RIKEN cDNA 1700034J06 gene	3	73333	MGI:1920583
TTCAAGAAGA	Æ	62.4561	12.2733	-5.0888	1.66667e-06	28541	1700012G19Rik	RIKEN cDNA 1700012G19 gene	17	67078	MGI:1914328
CTCACCCAGG	Æ	62.4561	4.9093	-12.722	0	29471	4733401H18Rik	RIKEN cDNA 4733401H18 gene	9	66706	MGI:1913956
GGACTTGATG	Æ	62.4561	2.45465	-25.444	0	144202	1700008P20Rik	RIKEN cDNA 1700008P20 gene	7	69301	MGI:1916551
TAGAAGAGCT	Æ	61.1549	1.22733	-49.8278	0	223509	4921536I21Rik	RIKEN cDNA 4921536I21 gene	3	70951	MGI:1918201
						45396	Ctbs	chitobiase, di-N-acetyl-	3	74245	MGI:1921495
GAGCTGTAAT	Æ	59.8537	6.13663	-9.75353	0	28000	Ubxd1	UBX domain containing 1	17	66530	MGI:1913780
						27609	Chaf1a	chromatin assembly factor 1, subunit A (p150)	17	27221	MGI:1351331
ACAGTCTCGC	Æ	59.8537	4.9093	-12.1919	0	30043	5730406I15Rik	RIKEN cDNA 5730406I15 gene	7	66624	MGI:1913874
GAGACCAACA	Æ	59.8537	2.45465	-24.3838	0	336341	Xmr	Xlr-related, meiosis regulated	X	22526	MGI:99543
						297542		Similar to XMR (LOC382269), mRNA	X	382269
						14300		CDNA clone MGC:74306 IMAGE:6774630, complete cds
CACCATCTAA	Æ	59.8537	0	-48.7676	0	23515	Ropn1	ropporin, rhophilin associated protein 1	16	76378	MGI:1923628
TGAGCGCTGC	Æ	59.8537	0	-48.7676	0	28015	Pdzk1	PDZ domain containing 1	3	59020	MGI:1928901
						46722	4933412D19Rik	RIKEN cDNA 4933412D19 gene	3	67549	MGI:1914799
CCAGGTTATT	Æ	58.5526	15.9552	-3.66981	5e-06	272346	Nola3	nucleolar protein family A, member 3	2	66181	MGI:1913431
GGGTCAAAGG	Æ	58.5526	9.8186	-5.96343	0	138832	H3f3a	H3 histone, family 3A	1	15078	MGI:1097686
						352429		H3 histone, family 3A (H3f3a), mRNA
						343426		Adult male small intestine cDNA, RIKEN full-length enriched library, clone:2010200E22 product:H3 histone, family 3A, full insert sequence
						24576	B230106I24Rik	RIKEN cDNA B230106I24 gene	3	320024	MGI:2443191
GTGAGCTTGT	Æ	58.5526	7.36395	-7.95125	0	291485	Tarbp2	TAR (HIV) RNA binding protein 2	15	21357	MGI:103027
						349088		Transcribed sequence with strong similarity to protein pir:A38430 (H.sapiens) A38430 trans-activation-responsive RNA-binding protein - human
TATCTCCAAG	Æ	58.5526	0	-47.7075	0	32242	Gk-rs1	glucokinase activity, related sequence 1	18	14625	MGI:891990
GGGTTTTTAT	Æ	57.2514	11.0459	-5.18303	0	258204	Nsep1	nuclease sensitive element binding protein 1	4	22608	MGI:99146
ATCAGATCAG	Æ	57.2514	7.36395	-7.77455	0	151498	5133400G04Rik	RIKEN cDNA 5133400G04 gene	18	71242	MGI:1918492
GGTGTCTGTG	Æ	57.2514	2.45465	-23.3237	0	180189	Dgat2	diacylglycerol O-acyltransferase 2	7	67800	MGI:1915050
TCACAAGTGG	Æ	57.2514	2.45465	-23.3237	0	196382	1700024K14Rik	RIKEN cDNA 1700024K14 gene	17	78785	MGI:1919100
GAGGAGACGC	Æ	57.2514	0	-46.6473	0	14638	Gabarapl1	gamma-aminobutyric acid (GABA(A)) receptor-associated protein-like 1	6	57436	MGI:1914980
						329022	Abcf1	ATP-binding cassette, sub-family F (GCN20), member 1	17	224742	MGI:1351658
TGGGCAAAGC	Æ	55.9502	29.4558	-1.89946	0.014745	247762	Eef1g	eukaryotic translation elongation factor 1 gamma	19	67160	MGI:1914410
						334174	Eef1g	eukaryotic translation elongation factor 1 gamma	19	67160	MGI:1914410
GCCTCCTCCC	Æ	55.9502	11.0459	-5.06524	0	220333	Nfkbib	nuclear factor of kappa light chain gene enhancer in B-cells inhibitor, beta	7	18036	MGI:104752
						29714		16 days neonate thymus cDNA, RIKEN full-length enriched library, clone:A130053G17 product:MRNA OF MUSCLE SPECIFIC GENE M9, COMPLETE CDS (ARG134 PROTEIN) homolog [Homo sapiens], full insert sequence
AACAATGTTG	Æ	55.9502	6.13663	-9.11743	0	26654	Fabp9	fatty acid binding protein 9, testis	3	21884	MGI:1194881
						244209	Usp15	ubiquitin specific protease 15	10	14479	MGI:101857
TACAGTTGCT	Æ	55.9502	1.22733	-45.5871	0	5244	Crem	cAMP responsive element modulator	18	12916	MGI:88495
AATAAAAAAA	Æ	55.9502	0	-45.5871	0	1498	Akap4	A kinase (PRKA) anchor protein 4	X	11643	MGI:102794
GCAATGGTGG	Æ	55.9502	0	-45.5871	0	233827	1700063I17Rik	RIKEN cDNA 1700063I17 gene	7	68223	MGI:1915473
GTTCACAGAA	Æ	55.9502	0	-45.5871	0	65550	1700129C05Rik	RIKEN cDNA 1700129C05 gene	14	67932	MGI:1915182
GCGGCTCACC	Æ	54.6491	12.2733	-4.4527	3.33333e-06	248188	Lsm4	LSM4 homolog, U6 small nuclear RNA associated (S. cerevisiae)	8	50783	MGI:1354692
CATAATTGTG	Æ	54.6491	3.68198	-14.8423	0	331805	1110038M16Rik	RIKEN cDNA 1110038M16 gene	4	68777	MGI:1916027
CCAACCAAAG	Æ	54.6491	2.45465	-22.2635	0	336149		CDNA clone MGC:74336 IMAGE:6706856, complete cds
						291732	1700003E24Rik	RIKEN cDNA 1700003E24 gene		69357	MGI:1916607
						296811		Adult male testis cDNA, RIKEN full-length enriched library, clone:1700084M14 product:unknown EST, full insert sequence
GCTAGCAGAC	Æ	54.6491	2.45465	-22.2635	0	330038	4931415M17	4931415M17 mRNA	2	68222
CTGTAGTTCC	Æ	54.6491	0	-44.527	0	45187	1700025K23Rik	RIKEN cDNA 1700025K23 gene	10	66337	MGI:1913587
GTGTGCGGAC	Æ	54.6491	0	-44.527	0	81035	Spag4	sperm associated antigen 4	2	245865	MGI:2444120
TAGATGTCAA	Æ	54.6491	0	-44.527	0	1296	Crisp2	cysteine-rich secretory protein 2	17	22024	MGI:98815
GAAGGTGTAT	Æ	53.3479	28.2285	-1.88986	0.017325	291868	Tomm7	translocase of outer mitochondrial membrane 7 homolog (yeast)	5	66169	MGI:1913419
TGGTTACTCT	Æ	53.3479	13.5006	-3.95153	1.33333e-05	214946	Zdhhc6	zinc finger, DHHC domain containing 6	19	66980	MGI:1914230
						957	Cops4	COP9 (constitutive photomorphogenic) homolog, subunit 4 (Arabidopsis thaliana)	5	26891	MGI:1349414
CACACTCGAA	Æ	53.3479	11.0459	-4.82965	1.66667e-06	43397	Mrpl54	mitochondrial ribosomal protein L54	10	66047	MGI:1913297
TAGCCTCTGG	Æ	53.3479	3.68198	-14.4889	0	27853	D7Wsu180e	DNA segment, Chr 7, Wayne State University 180, expressed	7	27998	MGI:107889
CTGGGCCACC	Æ	53.3479	1.22733	-43.4668	0	229259		Adult male testis cDNA, RIKEN full-length enriched library, clone:4930571K11 product:hypothetical protein, full insert sequence
CTCTTCCCCC	Æ	53.3479	0	-43.4668	0	195898	Pbp	phosphatidylethanolamine binding protein	5	23980	MGI:1344408
						338476		Similar to Phosphatidylethanolamine-binding protein (PEBP) (HCNPpp) (LOC380632), mRNA	10	380632
GCCGGCAGAG	Æ	53.3479	0	-43.4668	0	156068	4930504H06Rik	RIKEN cDNA 4930504H06 gene	12	75040	MGI:1922290
GGGTGCGTCT	Æ	52.0467	14.7279	-3.53389	3.16667e-05	196604	Aamp	angio-associated migratory protein	1	227290	MGI:107809
CAAAAATAAA	Æ	52.0467	12.2733	-4.24066	1e-05	70666	Eno1	enolase 1, alpha non-neuron	4	13806	MGI:95393
						327368		Transcribed sequence with strong similarity to protein sp:P06733 (H.sapiens) ENOA_HUMAN Alpha enolase
						354170		Transcribed sequence with moderate similarity to protein sp:P06733 (H.sapiens) ENOA_HUMAN Alpha enolase
						353386		Transcribed sequence with moderate similarity to protein sp:P06733 (H.sapiens) ENOA_HUMAN Alpha enolase
						71176		Adult male testis cDNA, RIKEN full-length enriched library, clone:1700019P21 product:unknown EST, full insert sequence
CTGCATCCTT	Æ	52.0467	4.9093	-10.6017	0	335747	LOC278676	similar to RIKEN cDNA 1700049E17	14	278676
						334499	1700001E04Rik	RIKEN cDNA 1700001E04 gene	17	75438	MGI:1922688
						277391	4930555G01Rik	RIKEN cDNA 4930555G01 gene	14	108978	MGI:1922055
						327446		Similar to RIKEN cDNA 1700001E04 (LOC380911), mRNA	14	380911
						327387		Transcribed sequences
TTGGCTGCCC	Æ	52.0467	3.68198	-14.1355	0	43778	Rps14	ribosomal protein S14	18	20044	MGI:98107
						354495		Transcribed sequence with strong similarity to protein sp:P06366 (H.sapiens) RS14_HUMAN 40S ribosomal protein S14
GACACCAGAG	Æ	52.0467	2.45465	-21.2033	0	296191	Bach	brain acyl-CoA hydrolase	4	70025	MGI:1917275
TGTATGTCTG	Æ	52.0467	1.22733	-42.4066	0	273418	9430059D04Rik	RIKEN cDNA 9430059D04 gene	10	68114	MGI:1915364
						87130	4921533L14Rik	RIKEN cDNA 4921533L14 gene	1	68187	MGI:1915437
ACTTCAGCCA	Æ	50.7456	27.0012	-1.87939	0.020685	1948	Tctex1	t-complex testis expressed 1	5	21648	MGI:98643
						333455		Transcribed sequence with strong similarity to protein sp:Q15763 (H.sapiens) DYLX_HUMAN CYTOPLASMIC DYNEIN LIGHT CHAIN
ACTACTAATA	Æ	50.7456	0	-41.3465	0	46146	1700054O13Rik	RIKEN cDNA 1700054O13 gene	X	67334	MGI:1914584
GGGCAGCTGG	Æ	50.7456	0	-41.3465	0	286375	Emilin1	elastin microfibril interfacer 1	5	100952	MGI:1926189
						272859	2810408A11Rik	RIKEN cDNA 2810408A11 gene	11	70419	MGI:1917669
						213261	D15Wsu75e	DNA segment, Chr 15, Wayne State University 75, expressed	15	28075	MGI:106313
						38231	8430408G22Rik	RIKEN cDNA 8430408G22 gene	6	213393	MGI:1918730
TGGCTGCTGA	Æ	50.7456	0	-41.3465	0	1296	Crisp2	cysteine-rich secretory protein 2	17	22024	MGI:98815
AAGCAAAAAA	Æ	49.4444	3.68198	-13.4288	0	193443	Klk26	kallikrein 26	7	16618	MGI:891981
						5193	Klk9	kallikrein 9	7	13648	MGI:95293
						19214	Klk16	kallikrein 16	7	16615	MGI:891982
TGAAGTATTG	Æ	49.4444	3.68198	-13.4288	0	139700	Arl2bp	ADP-ribosylation factor-like 2 binding protein	8	107566	MGI:1349429
CTAACCAAAG	Æ	49.4444	2.45465	-20.1432	0	46121	1700019M22Rik	RIKEN cDNA 1700019M22 gene	12	69423	MGI:1916673
GGGACTCCAC	Æ	49.4444	2.45465	-20.1432	0	46176	Ppp1r11	protein phosphatase 1, regulatory (inhibitor) subunit 11	17	76497	MGI:1923747
TGTATTTGAC	Æ	49.4444	1.22733	-40.2863	0	23385	Tex101	testis expressed gene 101	7	56746	MGI:1930791
						209265	Gtl6	gene trap locus 6	9	14897	MGI:1309481
CCAATTGCTA	Æ	49.4444	0	-40.2863	0	30482	Hils1	histone H1-like protein in spermatids 1	11	54388	MGI:2136691
GCCCAGGTGC	Æ	49.4444	0	-40.2863	0	151498	5133400G04Rik	RIKEN cDNA 5133400G04 gene	18	71242	MGI:1918492
						231400	1500003O22Rik	RIKEN cDNA 1500003O22 gene	7	101867	MGI:1914251
TAATACTCAA	Æ	48.1432	24.5465	-1.96131	0.0166233	29722	Usmg5	upregulated during skeletal muscle growth 5	19	66477	MGI:1891435
						147937	Usmg5	upregulated during skeletal muscle growth 5	19	66477	MGI:1891435
						169261	1300015B04Rik	RIKEN cDNA 1300015B04 gene	19	71768	MGI:1919018
						270745		Transcribed sequence with weak similarity to protein ref:NP_075700.1 (M.musculus) upregulated during skeletal muscle growth 5 [Mus musculus]
						301522	Taf5	TAF5 RNA polymerase II, TATA box binding protein (TBP)-associated factor	19	226182	MGI:2442144
GCCAAGTGGA	Æ	48.1432	20.8645	-2.30742	0.00382333	83817	Villp	villin-like protein	9	22351	MGI:1201781
						289431	Eef2	eukaryotic translation elongation factor 2	10	13629	MGI:95288
GGGCAGGGTT	Æ	48.1432	18.4099	-2.61508	0.00115167	34456	2400003N08Rik	RIKEN cDNA 2400003N08 gene	5	71954	MGI:1919204
TGGCAGTGTT	Æ	48.1432	18.4099	-2.61508	0.00121	28961	Cpsf5	cleavage and polyadenylation specific factor 5	8	68219	MGI:1915469
						316022		Transcribed sequence with strong similarity to protein sp:P00722 (E. coli) BGAL_ECOLI Beta-galactosidase
						316025		Transcribed sequence with strong similarity to protein ref:NP_008937.1 (H.sapiens) cleavage and polyadenylation specific factor 5, 25 kD subunit; pre-mRNA cleavage factor Im
TGAAATAAAC	Æ	48.1432	11.0459	-4.35846	1e-05	6343	Npm1	nucleophosmin 1	11	18148	MGI:106184
						334980		Similar to Nucleophosmin (NPM) (Nucleolar phosphoprotein B23) (Numatrin) (Nucleolar protein NO38) (LOC385008), mRNA	9	385008
						327607		Transcribed sequences
						319940		Transcribed sequence with strong similarity to protein pir:A32915 (H.sapiens) A32915 nucleophosmin - human
						338451		Transcribed sequences
TCAAAAAAAA	Æ	46.8421	7.36395	-6.361	0	-		low complexity tag, multiple matches
TGACAATAAA	Æ	46.8421	4.9093	-9.54149	0	159028	1200013A08Rik	RIKEN cDNA 1200013A08 gene	4	74761	MGI:1922011
						259813		Adult male aorta and vein cDNA, RIKEN full-length enriched library, clone:A530080P10 product:similar to CDNA FLJ32142 FIS, CLONE PLACE5000068, WEAKLY SIMILAR TO C4B-BINDING PROTEIN PRECURSOR (C4BP) [Homo sapiens], full insert sequence	4	381527
						273313	1700011I03Rik	RIKEN cDNA 1700011I03 gene	18	75444	MGI:1922694
TGAAAACATC	Æ	46.8421	3.68198	-12.722	0	236287	1700019D03Rik	RIKEN cDNA 1700019D03 gene	1	67080	MGI:1914330
CGTTTTGATG	Æ	46.8421	1.22733	-38.166	0	96	Itgae	integrin, alpha E, epithelial-associated	11	16407	MGI:1298377
GAGCCTAAAT	Æ	46.8421	1.22733	-38.166	0	44239	Bag5	BCL2-associated athanogene 5	12	70369	MGI:1917619
TGACCCCACA	Æ	46.8421	1.22733	-38.166	0	46136	1700029H14Rik	RIKEN cDNA 1700029H14 gene	8	66501	MGI:1913751
AAGTACCAAG	Æ	46.8421	0	-38.166	0	250447		Adult male testis cDNA, RIKEN full-length enriched library, clone:1700027A15 product:unclassifiable, full insert sequence
TGATGGCACG	Æ	46.8421	0	-38.166	0	7884	Hbld2	HESB like domain containing 2	13	69046	MGI:1916296
TTAGGCAGCT	Æ	46.8421	0	-38.166	0	20154	4930488E11Rik	RIKEN cDNA 4930488E11 gene	X	399591	MGI:3026988
GCTCCCTTGA	Æ	45.5409	3.68198	-12.3686	0	293591	Ptdss2	phosphatidylserine synthase 2	7	27388	MGI:1351664
ATGGATGGCA	Æ	45.5409	1.22733	-37.1058	0	103650	Hrasls	HRAS-like suppressor	16	27281	MGI:1351473
TAAAACACTC	Æ	45.5409	1.22733	-37.1058	0	25960	1600021C16Rik	RIKEN cDNA 1600021C16 gene	16	72020	MGI:1919270
TGGAATTGCC	Æ	45.5409	1.22733	-37.1058	0	141451	1700012F17Rik	RIKEN cDNA 1700012F17 gene	9	68265	MGI:1915515
						314036	Gpr141	G protein-coupled receptor 141	13	353346	MGI:2672983
TTGTTCTGAC	Æ	44.2397	24.5465	-1.80228	0.04019	589	Gpi1	glucose phosphate isomerase 1	7	14751	MGI:95797
						277488		Similar to glucose-6-phosphate isomerase (EC 5.3.1.9) - mouse (LOC233995), mRNA	8	233995
TTGTTTGCAT	Æ	44.2397	12.2733	-3.60456	9e-05	272866	Hmox2	heme oxygenase (decycling) 2	16	15369	MGI:109373
GCTGGAATAA	Æ	44.2397	4.9093	-9.01141	0	260403		Nuclear cap binding protein subunit 1, 80kDa, mRNA (cDNA clone IMAGE:6402922)
GAAAAAAGAA	Æ	44.2397	2.45465	-18.0228	0	10747	Aif1	allograft inflammatory factor 1	17	11629	MGI:1343098
						304212		Similar to Ser/Thr protein kinase PAR-1A (LOC381936), mRNA	7	381936
						284948		Similar to T-complex protein 11 (LOC381858), mRNA	7	381858
TTCCTCTGCT	Æ	44.2397	1.22733	-36.0456	0	29044	5033406L14Rik	RIKEN cDNA 5033406L14 gene	14	75965	MGI:1923215
TAGTTCTCAA	Æ	44.2397	0	-36.0456	0	46855	4921511M17Rik	RIKEN cDNA 4921511M17 gene	X	78092	MGI:1925342
TGGACCCTGT	Æ	44.2397	0	-36.0456	0	182470		Similar to 2400006P09Rik protein (LOC382121), mRNA	9	382121
						304284	2400006P09Rik	RIKEN cDNA 2400006P09 gene	8	69724	MGI:1916974
GCTGGAAGAT	Æ	42.9386	1.22733	-34.9855	0	189668	4922504M18Rik	RIKEN cDNA 4922504M18 gene	7	244179	MGI:2685336
CTACAGAGAA	Æ	42.9386	0	-34.9855	0	348050	Sstk	serine/threonine protein kinase SSTK	8	83984	MGI:2148775
CTGGACTTCT	Æ	42.9386	0	-34.9855	0	84572	1700029F12Rik	RIKEN cDNA 1700029F12 gene	13	66479	MGI:1913729
GAAGCAGAAA	Æ	42.9386	0	-34.9855	0	276311		Adult male testis cDNA, RIKEN full-length enriched library, clone:1700001J03 product:hypothetical Ras GEF structure containing protein, full insert sequence
TTGTAAATCA	Æ	42.9386	0	-34.9855	0	261045	Ppm1a	protein phosphatase 1A, magnesium dependent, alpha isoform	12	19042	MGI:99878
GTTCACTTTC	Æ	41.6374	14.7279	-2.82711	0.00131167	20841	Atp5e	ATP synthase, H+ transporting, mitochondrial F1 complex, epsilon subunit	2	67126	MGI:1855697
TTAGATGTTT	Æ	41.6374	14.7279	-2.82711	0.001275	301148	Taf9	TAF9 RNA polymerase II, TATA box binding protein (TBP)-associated factor	13	108143	MGI:1888697
TTGGTAATCT	Æ	41.6374	12.2733	-3.39253	0.000268333	272130	Pscd2	pleckstrin homology, Sec7 and coiled-coil domains 2	4	19158	MGI:1334255
TTATCCAAGC	Æ	41.6374	3.68198	-11.3084	0	39330	Osp94	osmotic stress protein	3	18415	MGI:107422
TATGCCAACC	Æ	41.6374	2.45465	-16.9627	0	273330	1700021C14Rik	RIKEN cDNA 1700021C14 gene	3	76927	MGI:1924177
CTCCTGCCCC	Æ	41.6374	1.22733	-33.9253	0	661	Tnp1	transition protein 1	1	21958	MGI:98784
GGGGAAAAAG	Æ	41.6374	1.22733	-33.9253	0	331893	1700001F22Rik	RIKEN cDNA 1700001F22 gene	4	69317	MGI:1916567
GTACAATTTA	Æ	41.6374	1.22733	-33.9253	0	116960	Asb17	ankyrin repeat and SOCS box-containing protein 17	3	66772	MGI:1914022
						175612	Ccnl1	cyclin L1	3	56706	MGI:1922664
GCAACTAACA	Æ	41.6374	0	-33.9253	0	46148	1700029J11Rik	RIKEN cDNA 1700029J11 gene	2	76426	MGI:1923676
TGTGTAATAA	Æ	41.6374	0	-33.9253	0	45616	1700013N18Rik	RIKEN cDNA 1700013N18 gene	5	73318	MGI:1920568
TTCAAGCCTA	Æ	41.6374	0	-33.9253	0	45466	1700024P04Rik	RIKEN cDNA 1700024P04 gene	13	69382	MGI:1916632
TTTGTCTCCT	Æ	41.6374	0	-33.9253	0	104491	Selk	selenoprotein K	14	80795	MGI:1931466
CTGCACTCCT	Æ	40.3362	8.59128	-4.69502	1.66667e-05	29170	Fbxw5	F-box and WD-40 domain protein 5	2	30839	MGI:1354731
AGCATCCAGG	Æ	40.3362	4.9093	-8.21629	0	10414	Mlf1	myeloid leukemia factor 1	3	17349	MGI:1341819
AGAATAAAAA	Æ	40.3362	2.45465	-16.4326	0	9621	1700048E23Rik	RIKEN cDNA 1700048E23 gene	2	73373	MGI:1920623
						213266	A630038E17Rik	RIKEN cDNA A630038E17 gene	14	219065	MGI:2444676
CGGTACCAAA	Æ	40.3362	2.45465	-16.4326	0	253127	Chn2	chimerin (chimaerin) 2	6	69993	MGI:1917243
GCCAGACCTG	Æ	40.3362	2.45465	-16.4326	0	195625	2610205H19Rik	RIKEN cDNA 2610205H19 gene	1	70456	MGI:1917706
TCATTAATAA	Æ	40.3362	2.45465	-16.4326	0	2310	ORF6	open reading frame 6	19	29805	MGI:1352481
TGGGCTGAAT	Æ	40.3362	2.45465	-16.4326	0	44858	Upf3a	UPF3 regulator of nonsense transcripts homolog A (yeast)	8	67031	MGI:1914281
CTTTAACTGA	Æ	40.3362	1.22733	-32.8651	0	45377	1700010M22Rik	RIKEN cDNA 1700010M22 gene	2	66328	MGI:1913578
AAACATCAGT	Æ	40.3362	0	-32.8651	0	45302	4931420D14Rik	RIKEN cDNA 4931420D14 gene	X	66742	MGI:1913992
						46095	1700006H02Rik	RIKEN cDNA 1700006H02 gene	X	69361	MGI:1916611
						46158	1700009B20Rik	RIKEN cDNA 1700009B20 gene	9	235067	MGI:1916573
						250428	Ckt1	CKT1 protein	X	245566	MGI:2676331
GCCTGTCCTT	Æ	40.3362	0	-32.8651	0	298486	Tes3	testis derived transcript 3	3	114893	MGI:2150386
						315167	Tes3-ps	testis derived transcript 3, pseudogene	3	54339	MGI:1858962
GTATCTGCCT	Æ	40.3362	0	-32.8651	0	21281	Rnf4	ring finger protein 4	5	19822	MGI:1201691
TCCTTGAAAC	Æ	40.3362	0	-32.8651	0	46166	1700019I23Rik	RIKEN cDNA 1700019I23 gene	11	66338	MGI:1913588
TTAAAATAGA	Æ	40.3362	0	-32.8651	0	72828	4833427G06Rik	RIKEN cDNA 4833427G06 gene	9	235345	MGI:1921013
TTAACCTTTG	Æ	40.3362	0	-32.8651	0	159067	4930404H21Rik	RIKEN cDNA 4930404H21 gene	7	73808	MGI:1921058
GCCGAGCATA	Æ	39.0351	19.6372	-1.98781	0.0252533	133551	Atp5j2	ATP synthase, H+ transporting, mitochondrial F0 complex, subunit f, isoform 2	5	57423	MGI:1927558
						325227		Transcribed sequence with moderate similarity to protein ref:NP_004880.1 (H.sapiens) ATP synthase, H+ transporting, mitochondrial F0 complex, subunit f, isoform 2; F1Fo-ATPase synthase f subunit [Homo sapiens]
TGAAACACTG	Æ	39.0351	9.8186	-3.97562	9.33333e-05	1605	Pdcd4	programmed cell death 4	19	18569	MGI:107490
GGCCTATACA	Æ	39.0351	7.36395	-5.30083	1.33333e-05	291757	0610009I22Rik	RIKEN cDNA 0610009I22 gene	2	66586	MGI:1913836
CCAATGCTCA	Æ	39.0351	2.45465	-15.9025	0	273326	1700011F03Rik	RIKEN cDNA 1700011F03 gene	6	74221	MGI:1921471
TGATGCTACC	Æ	39.0351	2.45465	-15.9025	0	49884	Ube2d3	ubiquitin-conjugating enzyme E2D 3 (UBC4/5 homolog, yeast)	3	66105	MGI:1913355
ACCTAGGCAG	Æ	39.0351	1.22733	-31.805	0	143832	Halapx	haploid specific alanine rich acidic protein, X chromosome	X	60600	MGI:1926610
GAAGTAAAAA	Æ	39.0351	1.22733	-31.805	0	29813	1700029G01Rik	RIKEN cDNA 1700029G01 gene	4	66938	MGI:1914188
GTGGTATAAT	Æ	39.0351	1.22733	-31.805	0	20396	Crat	carnitine acetyltransferase	2	12908	MGI:109501
AAGCCGTGGT	Æ	39.0351	0	-31.805	0	29151	Herpud1	homocysteine-inducible, endoplasmic reticulum stress-inducible, ubiquitin-like domain member 1	8	64209	MGI:1927406
AAGGCCTGCC	Æ	39.0351	0	-31.805	0	332809		Transcribed sequence with strong similarity to protein ref:NP_006421.1 (H.sapiens) chaperonin containing TCP1, subunit 4
GACAGCAAGT	Æ	39.0351	0	-31.805	0	332940	Rnf133	ring finger protein 133	6	386611	MGI:2677436
TCACAGAAAG	Æ	39.0351	0	-31.805	0	279979	1700013D24Rik	RIKEN cDNA 1700013D24 gene	6	76921	MGI:1924171
TGGGTGAAGG	Æ	39.0351	0	-31.805	0	179733	Trim17	tripartite motif protein 17	11	56631	MGI:1861440
TTTCAGTAAA	Æ	37.7339	2.45465	-15.3724	0	329666	4921506I22Rik	RIKEN cDNA 4921506I22 gene	19	66704	MGI:1913954
ACTCTCTTCA	Æ	37.7339	0	-30.7448	0	291723	Ddx25	DEAD (Asp-Glu-Ala-Asp) box polypeptide 25	9	30959	MGI:1353582
						16925	Thy28	thymocyte protein thy28	9	77862	MGI:1925112
CAGCAGGAAT	Æ	37.7339	0	-30.7448	0	27027	1700019N19Rik	RIKEN cDNA 1700019N19 gene	19	67507	MGI:1914757
CTACCTACAG	Æ	37.7339	0	-30.7448	0	297652		Adult male testis cDNA, RIKEN full-length enriched library, clone:4930517K23 product:hypothetical Barrier to autointegration factor (BAF) containing protein, full insert sequence	2	228710
TGGCGTATCC	Æ	37.7339	0	-30.7448	0	116682	1700055J15Rik	RIKEN cDNA 1700055J15 gene	9	74267	MGI:1921517
ATCACAGCCG	Æ	36.4327	17.1826	-2.12033	0.0195217	60992	4930414C22Rik	RIKEN cDNA 4930414C22 gene	2	320769	MGI:2444701
						186185	Prdx6	peroxiredoxin 6	1	11758	MGI:894320
GAAGCAAAGA	Æ	36.4327	13.5006	-2.6986	0.00331333	29802	BC005632	cDNA sequence BC005632	10	216169	MGI:2384913
						268737	Csnb	casein beta	5	12991	MGI:88541
CCTCCAAATA	Æ	36.4327	2.45465	-14.8423	1.66667e-06	5168	Adam3	a disintegrin and metalloprotease domain 3 (cyritestin)	8	11497	MGI:102518
TGCTAACATC	Æ	36.4327	2.45465	-14.8423	0	263615	4921508E09Rik	RIKEN cDNA 4921508E09 gene	9	66712	MGI:1913962
GCTAGCAAGC	Æ	36.4327	1.22733	-29.6846	0	143802	Stk22c	serine/threonine kinase 22C (spermiogenesis associated)	4	58864	MGI:1929914
GGGTTCCCCT	Æ	36.4327	1.22733	-29.6846	0	41860	Col16a1	procollagen, type XVI, alpha 1	4	107581	MGI:1095396
						27510	Usp21	ubiquitin specific protease 21	1	30941	MGI:1353665
CTGGTACAGA	Æ	36.4327	0	-29.6846	0	71168		Adult male testis cDNA, RIKEN full-length enriched library, clone:1700125D20 product:unclassifiable, full insert sequence
GGTTCCATTA	Æ	36.4327	0	-29.6846	0	158150	1700121L12Rik	RIKEN cDNA 1700121L12 gene	18	67365	MGI:1914615
TAAAACCTCT	Æ	36.4327	0	-29.6846	0	250432	4930503B20Rik	RIKEN cDNA 4930503B20 gene	3	75015	MGI:1922264
TCAGCTGTTA	Æ	36.4327	0	-29.6846	0	27955	Wbscr1	Williams-Beuren syndrome chromosome region 1 homolog (human)	5	22384	MGI:1341822
CGACCAGCAG	Æ	35.1315	18.4099	-1.9083	0.043585	262327	Vdac2	voltage-dependent anion channel 2	14	22334	MGI:106915
CTACGTTCTC	Æ	35.1315	17.1826	-2.04461	0.027555	267692	Txnl2	thioredoxin-like 2	7	30926	MGI:1353653
						318044		Transcribed sequence with strong similarity to protein ref:NP_006532.1 (H.sapiens) thioredoxin-like; thioredoxin-like 2; PKC-interacting cousin of thioredoxin [Homo sapiens]
TAAGCACCGT	Æ	35.1315	11.0459	-3.1805	0.00116833	246435	Tomm22	translocase of outer mitochondrial membrane 22 homolog (yeast)	15	223696	MGI:2450248
CTTGGGAACT	Æ	35.1315	9.8186	-3.57806	0.000505	1775	Hn1	hematological and neurological expressed sequence 1	11	15374	MGI:1096361
GCAGCTCACA	Æ	35.1315	8.59128	-4.08921	0.000418333	333327	Hrh1	histamine receptor H 1	6	15465	MGI:107619
						22111	2010107H07Rik	RIKEN cDNA 2010107H07 gene	14	66487	MGI:1913737
						246831		13 days embryo heart cDNA, RIKEN full-length enriched library, clone:D330050J08 product:hypothetical protein, full insert sequence
						265792		2 days pregnant adult female oviduct cDNA, RIKEN full-length enriched library, clone:E230025L24 product:hypothetical protein, full insert sequence
						270569	5630401D24Rik	RIKEN cDNA 5630401D24 gene	1	71449	MGI:1918699
						7236	Ddost	dolichyl-di-phosphooligosaccharide-protein glycotransferase	4	13200	MGI:1194508
						103182		CDNA clone IMAGE:1548559, partial cds
ACCCATCCAG	Æ	35.1315	6.13663	-5.7249	5e-05	29830	4930524H12Rik	RIKEN cDNA 4930524H12 gene	17	66832	MGI:1914082
TGCAAAAAAA	Æ	35.1315	6.13663	-5.7249	5.16667e-05	2108	Ttr	transthyretin	18	22139	MGI:98865
						3037	Adam10	a disintegrin and metalloprotease domain 10	9	11487	MGI:109548
						4387	Bad	Bcl-associated death promoter	19	12015	MGI:1096330
CTGTAGGAAG	Æ	35.1315	4.9093	-7.15612	8.33333e-06	17993	1700027N10Rik	RIKEN cDNA 1700027N10 gene	17	75564	MGI:1922814
TAGGCTGTTC	Æ	35.1315	4.9093	-7.15612	2.16667e-05	272826	Ddx20	DEAD (Asp-Glu-Ala-Asp) box polypeptide 20	3	53975	MGI:1858415
CAACAAAACC	Æ	35.1315	0	-28.6245	0	282093	Ubb	ubiquitin B	11	22187	MGI:98888
						315924		Transcribed sequence with moderate similarity to protein pir:UQHUB (H.sapiens) UQHUB polyubiquitin 3 - human
CAGGTGAGCG	Æ	35.1315	0	-28.6245	0	22491	Ube2s	ubiquitin-conjugating enzyme E2S	9	77891	MGI:1925141
						346859		Adult male spleen cDNA, RIKEN full-length enriched library, clone:0910001J09 product:ubiquitin carrier protein E2 homolog [Homo sapiens], full insert sequence
						150856	Hmg20a	high mobility group 20A	9	66867	MGI:1914117
GCGGAGGTTT	Æ	35.1315	0	-28.6245	0	35754	6720425G15Rik	RIKEN cDNA 6720425G15 gene	12	217893	MGI:1924399
GCTGACTATT	Æ	35.1315	0	-28.6245	0	330409	1700021K07Rik	RIKEN cDNA 1700021K07 gene	2	75641	MGI:1916742
GTCACCGGGT	Æ	35.1315	0	-28.6245	0	253147	2210404O07Rik	RIKEN cDNA 2210404O07 gene	10	72273	MGI:1919523
AGATTACTGT	Æ	33.8304	15.9552	-2.12033	0.02371	850	Srp14	signal recognition particle 14	2	20813	MGI:107169
TGGCTCGGTC	Æ	33.8304	13.5006	-2.50585	0.00756167	196173	Actg	actin, gamma, cytoplasmic	11	11465	MGI:87906
						300639	Actg	actin, gamma, cytoplasmic	11	11465	MGI:87906
ACCCAGGCTG	Æ	33.8304	6.13663	-5.51286	4.5e-05	334841	Cdh13	cadherin 13	8	12554	MGI:99551
GTGCTAGAAA	Æ	33.8304	4.9093	-6.89108	2.66667e-05	10414	Mlf1	myeloid leukemia factor 1	3	17349	MGI:1341819
TAGAAGTAGT	Æ	33.8304	3.68198	-9.18811	5e-06	242379	Bcap29	B-cell receptor-associated protein 29	12	12033	MGI:101917
TATTTCATCT	Æ	33.8304	2.45465	-13.7822	1.66667e-06	24397	Nudt4	nudix (nucleoside diphosphate linked moiety X)-type motif 4	10	71207	MGI:1918457
CCACCTAAAG	Æ	33.8304	1.22733	-27.5643	0	336160	1700010D01Rik	RIKEN cDNA 1700010D01 gene	X	76386	MGI:1923636
						46105		MRNA similar to RIKEN cDNA 1700010D01 gene (cDNA clone IMAGE:6742752)
TTTCCACACG	Æ	33.8304	1.22733	-27.5643	0	67591	1700010I14Rik	RIKEN cDNA 1700010I14 gene	17	66931	MGI:1914181
ACACCCACGC	Æ	33.8304	0	-27.5643	0	23520	Spz1	spermatogenic Zip 1	13	79401	MGI:1930801
TCGCCTACTG	Æ	32.5292	9.8186	-3.31302	0.00251333	36699	9430029K10Rik	RIKEN cDNA 9430029K10 gene	7	77254	MGI:1924504
						46332	2200002D01Rik	RIKEN cDNA 2200002D01 gene	7	72275	MGI:1919525
CTCGAGAAAC	Æ	32.5292	4.9093	-6.62604	3.83333e-05	20313	0710001P09Rik	RIKEN cDNA 0710001P09 gene	6	66098	MGI:1913348
CTGAACATCT	Æ	32.5292	2.45465	-13.2521	1.66667e-06	5286	Arbp	acidic ribosomal phosphoprotein P0	5	11837	MGI:88066
						324685	Arbp	acidic ribosomal phosphoprotein P0	5	11837	MGI:88066
GTGAAAAAAA	Æ	32.5292	2.45465	-13.2521	1.66667e-06	2930	Ppan	peter pan homolog (Drosophila)	9	235036	MGI:2178445
						277096	Inpp5a	inositol polyphosphate-5-phosphatase A	7	212111	MGI:2686961
TGCCCCAACA	Æ	32.5292	2.45465	-13.2521	1.66667e-06	348003	Osbp2	oxysterol binding protein 2	11	74309	MGI:1921559
ACCTGCAGCC	Æ	32.5292	1.22733	-26.5042	0	46175	1700007H20Rik	RIKEN cDNA 1700007H20 gene	11	75482	MGI:1922732
TGAGCTCAGA	Æ	32.5292	1.22733	-26.5042	0	72588	4933411G06Rik	RIKEN cDNA 4933411G06 gene	10	71090	MGI:1918340
CACGTGGGAT	Æ	32.5292	0	-26.5042	0	212793	1700049L16Rik	RIKEN cDNA 1700049L16 gene	10	108950	MGI:1920633
CCGTCTGTAC	Æ	32.5292	0	-26.5042	0	333010	1700074P13Rik	RIKEN cDNA 1700074P13 gene	6	73481	MGI:1920731
TAGGAGTATC	Æ	32.5292	0	-26.5042	0	75066		Adult male testis cDNA, RIKEN full-length enriched library, clone:4930558C23 product:unknown EST, full insert sequence	3	277589
GTGTTGTCGG	Æ	31.228	9.8186	-3.1805	0.00396833	347611	Sfrs14	splicing factor, arginine/serine-rich 14	8	234373	MGI:2678085
						347156		Transcribed sequences
GGAGAAGGCT	Æ	31.228	8.59128	-3.63485	0.00180167	45686	1700023O11Rik	RIKEN cDNA 1700023O11 gene	7	75565	MGI:1922815
CTATAATGCC	Æ	31.228	4.9093	-6.361	8.33333e-05	246512	Fbp1	fructose bisphosphatase 1	13	14121	MGI:95492
TCTCTGAGGT	Æ	31.228	4.9093	-6.361	6.33333e-05	307700	3110013H01Rik	RIKEN cDNA 3110013H01 gene	11	73139	MGI:1920389
ATTGATTAAA	Æ	31.228	3.68198	-8.48133	1e-05	319530	Mrp63	mitochondrial ribosomal protein 63	14	67840	MGI:1915090
TTTGTTATAG	Æ	31.228	2.45465	-12.722	1.66667e-06	44226	3010027G13Rik	RIKEN cDNA 3010027G13 gene	11	68066	MGI:1915316
AGGGAAGCCA	Æ	31.228	1.22733	-25.444	1.66667e-06	243926	St14	suppression of tumorigenicity 14 (colon carcinoma)	9	19143	MGI:1338881
						48791		Adult male testis cDNA, RIKEN full-length enriched library, clone:1700092M07 product:unknown EST, full insert sequence
ACGGGACAAG	Æ	31.228	0	-25.444	0	25939	4930579J09Rik	RIKEN cDNA 4930579J09 gene	19	67752	MGI:1915002
ATGTTGCTTG	Æ	31.228	0	-25.444	0	541	Prm2	protamine 2	16	19119	MGI:97766
GCACACTGAA	Æ	31.228	0	-25.444	0	23185	2610510J17Rik	RIKEN cDNA 2610510J17 gene	8	72155	MGI:1919405
GCGGGTAAAG	Æ	31.228	0	-25.444	0	158282	1700029J07Rik	RIKEN cDNA 1700029J07 gene	8	69479	MGI:1916729
GGGACAGAAG	Æ	31.228	0	-25.444	0	295851	1700016D06Rik	RIKEN cDNA 1700016D06 gene	8	76413	MGI:1923663
TCTGTGTGTT	Æ	31.228	0	-25.444	0	55827		Adult male testis cDNA, RIKEN full-length enriched library, clone:4930503N14 product:unknown EST, full insert sequence
TGCCCCTGCT	Æ	31.228	0	-25.444	0	38907	1810007P19Rik	RIKEN cDNA 1810007P19 gene	4	230751	MGI:1916308
TTCGTTTGTT	Æ	31.228	0	-25.444	0	87352	Rnf32	ring finger protein 32	5	56874	MGI:1861747
GGAAACCACG	Æ	29.9269	13.5006	-2.21671	0.0387233	32019	Tcp1	t-complex protein 1	17	21454	MGI:98535
						328782	Acat3	acetyl-Coenzyme A acetyltransferase 3	17	224530	MGI:109182
TGGATGTGAA	Æ	29.9269	13.5006	-2.21671	0.0386	38951	Sucla2	succinate-Coenzyme A ligase, ADP-forming, beta subunit	14	20916	MGI:1306775
TGGAACGATA	Æ	29.9269	11.0459	-2.70931	0.0122983	41220	Btbd9	BTB (POZ) domain containing 9	17	224671	MGI:1916625
GTTGGAGCAG	Æ	29.9269	7.36395	-4.06397	0.00108	280943	Mtx1	metaxin 1	3	17827	MGI:103025
GCGAGGGAGC	Æ	29.9269	6.13663	-4.87676	0.000416667	172411	D18Wsu98e	DNA segment, Chr 18, Wayne State University 98, expressed	18	28062	MGI:106262
TGGCCCAAAT	Æ	29.9269	6.13663	-4.87676	0.000393333	204831	1110007M04Rik	RIKEN cDNA 1110007M04 gene	4	68493	MGI:1915743
						702	Rps16	ribosomal protein S16	7	20055	MGI:98118
						320183		Transcribed sequence with strong similarity to protein sp:P17008 (H.sapiens) RS16_HUMAN 40S ribosomal protein S16
AGATTCTCCA	Æ	29.9269	3.68198	-8.12794	2.66667e-05	212727	BC049635	cDNA sequence BC049635	4	277773	MGI:2679716
						44558	4931440N07Rik	RIKEN cDNA 4931440N07 gene	4	381560	MGI:2685877
TCTGCCGTGA	Æ	29.9269	3.68198	-8.12794	3.16667e-05	272847	Asrgl1	asparaginase like 1	19	66514	MGI:1913764
CAACTGGAAG	Æ	29.9269	1.22733	-24.3838	0	247651	Kif2c	kinesin family member 2C	4	73804	MGI:1921054
GCATCAGCAA	Æ	29.9269	1.22733	-24.3838	0	56514	4921509E07Rik	RIKEN cDNA 4921509E07 gene	12	70897	MGI:1918147
GTGCAGGAGG	Æ	29.9269	1.22733	-24.3838	0	14287	Hspa1l	heat shock protein 1-like	17	15482	MGI:96231
TATCTACGAA	Æ	29.9269	1.22733	-24.3838	0	29161	Slc16a7	solute carrier family 16 (monocarboxylic acid transporters), member 7	10	20503	MGI:1330284
TGCCTTATGG	Æ	29.9269	1.22733	-24.3838	6.66667e-06	272843	Nt5c1b	5'-nucleotidase, cytosolic IB	12	70881	MGI:1918131
TAATCCACTA	Æ	29.9269	0	-24.3838	0	23509	1700081D17Rik	RIKEN cDNA 1700081D17 gene	14	73523	MGI:1920773
AGAAAAAAAA	Æ	28.6257	11.0459	-2.59152	0.0182	272210	Cntfr	ciliary neurotrophic factor receptor	4	12804	MGI:99605
						269736	1110020P15Rik	RIKEN cDNA 1110020P15 gene	11	66152	MGI:1913402
						1121	Lor	loricrin	3	16939	MGI:96816
GCCTTTTGTT	Æ	28.6257	11.0459	-2.59152	0.01841	227704	Vdac3	voltage-dependent anion channel 3	8	22335	MGI:106922
						313975		Transcribed sequence with strong similarity to protein sp:Q9Y277 (H.sapiens) POR3_HUMAN Voltage-dependent anion-selective channel protein 3
ACACACTGTA	Æ	28.6257	6.13663	-4.66473	0.000683333	347495	Sh3gl3	SH3-domain GRB2-like 3	7	20408	MGI:700011
CCCGTTCTCC	Æ	28.6257	4.9093	-5.83091	0.000211667	288630	Calm3	calmodulin 3	7	12315	MGI:103249
GGAAGTACAG	Æ	28.6257	4.9093	-5.83091	0.000243333	138749	Mrpl51	mitochondrial ribosomal protein L51	6	66493	MGI:1913743
						354426		Transcribed sequence with moderate similarity to protein ref:NP_057581.2 (H.sapiens) mitochondrial ribosomal protein 64; mitochondrial ribosomal protein bMRP64 [Homo sapiens]
ACTCTGTGTA	Æ	28.6257	3.68198	-7.77455	6.5e-05	20522	Lancl1	LanC (bacterial lantibiotic synthetase component C)-like 1	1	14768	MGI:1336997
CTTAATAAAA	Æ	28.6257	2.45465	-11.6618	8.33333e-06	163766	2310076O21Rik	RIKEN cDNA 2310076O21 gene	7	70209	MGI:1917459
						126534	Paip2	polyadenylate-binding protein-interacting protein 2	18	67869	MGI:1915119
ACATTGCCTA	Æ	28.6257	1.22733	-23.3237	1.66667e-06	37623	Arl6ip6	ADP-ribosylation factor-like 6 interacting protein 6	2	65103	MGI:1929507
GGAAACATAC	Æ	28.6257	1.22733	-23.3237	0	353936	1700017D01Rik	RIKEN cDNA 1700017D01 gene	19	69369	MGI:1916619
						158268		Transcribed sequences
AAGGGAGGAA	Æ	28.6257	0	-23.3237	0	330511	2810002D13Rik	RIKEN cDNA 2810002D13 gene	2	66606	MGI:1913856
AGGGTGGACA	Æ	28.6257	0	-23.3237	0	272871	Dnajb8	DnaJ (Hsp40) homolog, subfamily B, member 8	6	56691	MGI:1922801
TAGGCCAGGG	Æ	28.6257	0	-23.3237	0	9500	Zpbp	zona pellucida binding protein	11	53604	MGI:1855701
TCCAAATTAT	Æ	28.6257	0	-23.3237	0	56404	Odf3	outer dense fiber of sperm tails 3	7	69287	MGI:1916537
TTAATAAAAG	Æ	27.3245	11.0459	-2.47372	0.0267867	332336	9130413I22Rik	RIKEN cDNA 9130413I22 gene	5	67568	MGI:1914818
						33183	Dip2	disco interacting protein 2 homolog (Drosophila)	10	64451	MGI:2385920
						2136	Cox4i1	cytochrome c oxidase subunit IV isoform 1	8	12857	MGI:88473
CTCTGACTTA	Æ	27.3245	7.36395	-3.71058	0.00312333	726	Bsg	basigin	10	12215	MGI:88208
TCTGGAACAA	Æ	27.3245	7.36395	-3.71058	0.00293333	36718	Nubp2	nucleotide binding protein 2	17	26426	MGI:1347072
AAGAGGAGAG	Æ	27.3245	4.9093	-5.56587	0.000345	349600		Clone IMAGE:6705433, mRNA
CTGGGAAAGC	Æ	27.3245	4.9093	-5.56587	0.000383333	290829	Rfc2	replication factor C (activator 1) 2	5	19718	MGI:1341868
GAGGACTAGA	Æ	27.3245	2.45465	-11.1317	2e-05	222812	D030069K18	hypothetical protein D030069K18	7	330577
GGCAGGGCCA	Æ	27.3245	2.45465	-11.1317	2.5e-05	46136	1700029H14Rik	RIKEN cDNA 1700029H14 gene	8	66501	MGI:1913751
CGGGTCATAT	Æ	27.3245	1.22733	-22.2635	1.66667e-06	32912	Psmb1	proteasome (prosome, macropain) subunit, beta type 1	17	19170	MGI:104884
TATCATCTAT	Æ	27.3245	1.22733	-22.2635	6.66667e-06	138549		Adult male testis cDNA, RIKEN full-length enriched library, clone:1700123E23 product:unknown EST, full insert sequence
TGGAGACCCA	Æ	27.3245	1.22733	-22.2635	3.33333e-06	250441	A130092J06Rik	RIKEN cDNA A130092J06 gene	2	241303	MGI:2443569
TTCACGCAAT	Æ	27.3245	1.22733	-22.2635	6.66667e-06	249695	Ppm1b	protein phosphatase 1B, magnesium dependent, beta isoform	17	19043	MGI:101841
TTCAGCTCGA	Æ	27.3245	1.22733	-22.2635	6.66667e-06	313263	Rps7	ribosomal protein S7	12	20115	MGI:1333818
						279839		Similar to Rpl7a protein (LOC245667), mRNA	X	245667
TTTATCTTAA	Æ	27.3245	1.22733	-22.2635	1.66667e-06	229332	Txnrd3	thioredoxin reductase 3	6	232223	MGI:2386711
CAGCTCAAGT	Æ	27.3245	0	-22.2635	0	52511		Adult male testis cDNA, RIKEN full-length enriched library, clone:1700122B10 product:unknown EST, full insert sequence
GACCCTGTGA	Æ	27.3245	0	-22.2635	0	159159	1700095G12Rik	RIKEN cDNA 1700095G12 gene	11	74288	MGI:1921538
						4682	Hoxb3	homeo box B3	11	15410	MGI:96184
GCGTAAAAGA	Æ	27.3245	0	-22.2635	0	45374	1110004E09Rik	RIKEN cDNA 1110004E09 gene	16	68001	MGI:1915251
GCGTACTCTG	Æ	27.3245	0	-22.2635	0	262369	1700051C09Rik	RIKEN cDNA 1700051C09 gene	11	68107	MGI:1923965
						178947	Becn1	beclin 1 (coiled-coil, myosin-like BCL2-interacting protein)	11	56208	MGI:1891828
GGGGCTCAGC	Æ	27.3245	0	-22.2635	1.66667e-06	589	Gpi1	glucose phosphate isomerase 1	7	14751	MGI:95797
						277488		Similar to glucose-6-phosphate isomerase (EC 5.3.1.9) - mouse (LOC233995), mRNA	8	233995
GGTGGGACCT	Æ	27.3245	0	-22.2635	0	84572	1700029F12Rik	RIKEN cDNA 1700029F12 gene	13	66479	MGI:1913729
TACATCCTTG	Æ	27.3245	0	-22.2635	1.66667e-06	116957	Zswim2	zinc finger, SWIM domain containing 2	2	71861	MGI:1919111
TCAGAGAAGG	Æ	27.3245	0	-22.2635	0	84974	4921511C16	hypothetical protein 4921511C16	5	330188
						213298	9030624J02Rik	RIKEN cDNA 9030624J02 gene	7	71517	MGI:1918767
TTAAGAGGCG	Æ	26.0234	8.59128	-3.02905	0.0108667	257181	Nasp	nuclear autoantigenic sperm protein (histone-binding)	4	50927	MGI:1355328
GCAGCCTGGG	Æ	26.0234	3.68198	-7.06777	0.000171667	261906	Grcc9	gene rich cluster, C9 gene	6	14794	MGI:1315199
GGGGGAGGGA	Æ	26.0234	3.68198	-7.06777	0.00018	273915	Grcc3f	gene rich cluster, C3f gene	6	14792	MGI:1315211
ACACAGAAAT	Æ	26.0234	2.45465	-10.6017	4.16667e-05	1444	Cops7a	COP9 (constitutive photomorphogenic) homolog, subunit 7a (Arabidopsis thaliana)	6	26894	MGI:1349400
						332387	Pcdh7	protocadherin 7	5	54216	MGI:1860487
GAGCTGATGC	Æ	26.0234	2.45465	-10.6017	3.33333e-05	21667	Psmd12	proteasome (prosome, macropain) 26S subunit, non-ATPase, 12	11	66997	MGI:1914247
						87357	4930429J24Rik	RIKEN cDNA 4930429J24 gene	4	67402	MGI:1914652
TTGGGCCTTG	Æ	26.0234	2.45465	-10.6017	4.33333e-05	313023	Brms1	breast cancer metastasis-suppressor 1	19	107392	MGI:2388804
CTGCGGCTTC	Æ	26.0234	1.22733	-21.2033	8.33333e-06	-		mitochondrial genome	MT
GAAACTATTT	Æ	26.0234	1.22733	-21.2033	3.33333e-06	27090	C330018L13Rik	RIKEN cDNA C330018L13 gene	2	140629	MGI:2154658
AACTAATAAA	Æ	26.0234	0	-21.2033	0	143889	Adam5	a disintegrin and metalloprotease domain 5	8	11499	MGI:104730
ATTAATGTTC	Æ	26.0234	0	-21.2033	0	178707	1700011L22Rik	RIKEN cDNA 1700011L22 gene	8	67687	MGI:1914937
GGCCCTGCCA	Æ	26.0234	0	-21.2033	0	347910	Acrbp	proacrosin binding protein	6	54137	MGI:1859515
TAGACGTGGT	Æ	26.0234	0	-21.2033	0	39293	Ccdc5	coiled-coil domain containing 5	18	225745	MGI:2385076
TGGGGAAGGG	Æ	26.0234	0	-21.2033	0	333501	1700034J05Rik	RIKEN cDNA 1700034J05 gene	6	73344	MGI:1920594
						27582	2810413N20Rik	RIKEN cDNA 2810413N20 gene	8	109006	MGI:1922083
TTCGGGTTGC	Æ	26.0234	0	-21.2033	0	196239	Map1lc3a	microtubule-associated protein 1 light chain 3 alpha	2	66734	MGI:1915661
GTCAAAAAAA	Æ	24.7222	9.8186	-2.51789	0.0321083	209491	2610318I01Rik	RIKEN cDNA 2610318I01 gene	3	214459	MGI:1925642
						4827	F7	coagulation factor VII	8	14068	MGI:109325
TAGGGTACAG	Æ	24.7222	9.8186	-2.51789	0.0322967	248906	Sca10	spinocerebellar ataxia 10 homolog (human)	15	54138	MGI:1859293
ATAAAAAAAA	Æ	24.7222	6.13663	-4.02863	0.00334833	51510	5530401P19Rik	RIKEN cDNA 5530401P19 gene	11	71453	MGI:1918703
						4514	Aldh1a1	aldehyde dehydrogenase family 1, subfamily A1	19	11668	MGI:1353450
AAGCTGAAGA	Æ	24.7222	3.68198	-6.71439	0.000331667	197473	5730496F10Rik	RIKEN cDNA 5730496F10 gene	3	70604	MGI:1917854
						28722	Oog3	oogenesin 3	4	394234	MGI:2684047
AAGGTGGAAG	Æ	24.7222	3.68198	-6.71439	0.000351667	180873		Similar to 60S ribosomal protein L18a (LOC381323), mRNA	1	381323
						297931	2510019J09Rik	RIKEN cDNA 2510019J09 gene	8	76808	MGI:1924058
GACAAGTTCC	Æ	24.7222	3.68198	-6.71439	0.000306667	276086	1700015F17Rik	RIKEN cDNA 1700015F17 gene	5	403196	MGI:2686532
						46218	0610010I17Rik	RIKEN cDNA 0610010I17 gene	10	66847	MGI:1914097
GTTAAAAAAA	Æ	24.7222	2.45465	-10.0716	7.83333e-05	119717	Btrc	beta-transducin repeat containing protein	19	12234	MGI:1338871
AATAAACATC	Æ	24.7222	1.22733	-20.1432	1.16667e-05	130015	Slc25a27	solute carrier family 25, member 27	17	74011	MGI:1921261
						87077	D130020L05Rik	RIKEN cDNA D130020L05 gene	12	319760	MGI:2450270
CCAGGCAATG	Æ	24.7222	1.22733	-20.1432	1.83333e-05	34166	1700001O22Rik	RIKEN cDNA 1700001O22 gene	2	73598	MGI:1923631
CTGCCTCCGT	Æ	24.7222	1.22733	-20.1432	1e-05	32237	4933401K09Rik	RIKEN cDNA 4933401K09 gene	9	234964	MGI:2443026
GAAAAACAAT	Æ	24.7222	1.22733	-20.1432	1.16667e-05	325325	1700006H03Rik	RIKEN cDNA 1700006H03 gene	15	74174	MGI:1921424
TAGAAACTAA	Æ	24.7222	1.22733	-20.1432	8.33333e-06	275526	Spata6	spermatogenesis associated 6	4	67946	MGI:1915196
CTGAGTGGCC	Æ	24.7222	0	-20.1432	0	196315	Calr3	calreticulin 3	8	73316	MGI:1920566
GGCATCCCGG	Æ	24.7222	0	-20.1432	0	1404	Mesp1	mesoderm posterior 1	7	17292	MGI:107785
GTGGAGGCCG	Æ	24.7222	0	-20.1432	0	212913	4933402J07	hypothetical protein 4933402J07	8	330820
						87077	D130020L05Rik	RIKEN cDNA D130020L05 gene	12	319760	MGI:2450270
TCAGCCTTGT	Æ	24.7222	0	-20.1432	0	34002	2410015M20Rik	RIKEN cDNA 2410015M20 gene	17	224904	MGI:2442174
TGACTCACAG	Æ	24.7222	0	-20.1432	0	32231	4922501K12Rik	RIKEN cDNA 4922501K12 gene	14	105511	MGI:2145650
TTGACAAACA	Æ	24.7222	0	-20.1432	1.66667e-06	152656	4933413G11Rik	RIKEN cDNA 4933413G11 gene	1	71066	MGI:1918316
TTGCTGTTTT	Æ	24.7222	0	-20.1432	1.66667e-06	104919	Bcas2	breast carcinoma amplified sequence 2	3	68183	MGI:1915433
TTGGGAACAA	Æ	24.7222	0	-20.1432	0	46096		Adult male testis cDNA, RIKEN full-length enriched library, clone:1700007J24 product:unknown EST, full insert sequence
GAGATTTGCT	Æ	23.421	8.59128	-2.72614	0.0253133	296181	Hspa2	heat shock protein 2	12	15512	MGI:96243
TCAGTAATTT	Æ	23.421	8.59128	-2.72614	0.0255517	303071	Srp9	signal recognition particle 9	1	27058	MGI:1350930
						4869	Rel	reticuloendotheliosis oncogene	11	19696	MGI:97897
						273196		Transcribed sequence with strong similarity to protein sp:P49458 (H.sapiens) SR09_HUMAN Signal recognition particle 9 kDa protein
GCTCCCTCTG	Æ	23.421	7.36395	-3.1805	0.0122617	43640	4921506J03Rik	RIKEN cDNA 4921506J03 gene	10	67721	MGI:1914971
GAGATCCTGG	Æ	23.421	6.13663	-3.8166	0.00527	279728	Pdcd5	programmed cell death 5	7	56330	MGI:1913538
						290036	2400003C14Rik	RIKEN cDNA 2400003C14 gene	8	71955	MGI:1919205
						338148		Transcribed sequence with strong similarity to protein ref:NP_004699.1 (H.sapiens) programmed cell death 5; TFAR19 novel apoptosis-related gene [Homo sapiens]
GCCTCTGGTG	Æ	23.421	6.13663	-3.8166	0.00531167	21444	1110003H09Rik	RIKEN cDNA 1110003H09 gene	2	68475	MGI:1915725
						182867	2810002O09Rik	RIKEN cDNA 2810002O09 gene	X	72345	MGI:1919595
						340210		Transcribed sequences
ATTTAAGAAG	Æ	23.421	4.9093	-4.77075	0.00206	193526	Csda	cold shock domain protein A	6	56449	MGI:2137670
TAATAAATAA	Æ	23.421	4.9093	-4.77075	0.00198167	218423	Riok2	RIO kinase 2 (yeast)	17	67045	MGI:1914295
						329655	Cfl1	cofilin 1, non-muscle	19	12631	MGI:101757
						245776		Transcribed sequence with weak similarity to protein ref:NP_002943.2 (H.sapiens) ribosomal protein S2; 40S ribosomal protein S2 [Homo sapiens]
						339524		Transcribed sequence with moderate similarity to protein pir:S12207 (M.musculus) S12207 hypothetical protein
AGCTCACTGG	Æ	23.421	3.68198	-6.361	0.000583333	141452	1700011N24Rik	RIKEN cDNA 1700011N24 gene	9	71829	MGI:1919079
CCCAAAGACA	Æ	23.421	3.68198	-6.361	0.000551667	18516	H3f3b	H3 histone, family 3B	11	15081	MGI:1101768
TGGTGTCGAT	Æ	23.421	3.68198	-6.361	0.000581667	291214	2310005N01Rik	RIKEN cDNA 2310005N01 gene	4	70088	MGI:1917338
TTGTACAACA	Æ	23.421	2.45465	-9.54149	0.000151667	253185	0610016J10Rik	RIKEN cDNA 0610016J10 gene	17	76890	MGI:1924140
AATTTTCAAA	Æ	23.421	1.22733	-19.083	2.5e-05	261025	Cdv3	carnitine deficiency-associated gene expressed in ventricle 3	9	321022	MGI:2448759
TGGGACCCTG	Æ	23.421	1.22733	-19.083	3e-05	250828	1700092C17Rik	RIKEN cDNA 1700092C17 gene	2	74295	MGI:1921545
AGCCACTGGA	Æ	23.421	0	-19.083	5e-06	259739	1700020B09Rik	RIKEN cDNA 1700020B09 gene	7	76415	MGI:1923665
ATACTTGTTC	Æ	23.421	0	-19.083	1.66667e-06	46106	1700007F22Rik	RIKEN cDNA 1700007F22 gene	5	69982	MGI:1917232
ATTGTCTTAT	Æ	23.421	0	-19.083	3.33333e-06	251288	Chl1	cell adhesion molecule with homology to L1CAM	6	12661	MGI:1098266
CAAGGAGTCC	Æ	23.421	0	-19.083	0	328890	Zbtb9	zinc finger and BTB domain containing 9	17	70772	MGI:1918022
CCGGCCTCCC	Æ	23.421	0	-19.083	0	273147	Znhit1	zinc finger, HIT domain containing 1	5	70103	MGI:1917353
						251003	Plod3	procollagen-lysine, 2-oxoglutarate 5-dioxygenase 3	5	26433	MGI:1347008
GACAAAGCCC	Æ	23.421	0	-19.083	3.33333e-06	46177	1700003F12Rik	RIKEN cDNA 1700003F12 gene	2	75480	MGI:1922730
						25709	Ing1	inhibitor of growth family, member 1	8	26356	MGI:1349481
GCCCCCTCTG	Æ	23.421	0	-19.083	0	46115	4930442L21Rik	RIKEN cDNA 4930442L21 gene	14	67580	MGI:1914830
GGGTGGGTTC	Æ	23.421	0	-19.083	3.33333e-06	307701	3110030K17Rik	RIKEN cDNA 3110030K17 gene	4	73162	MGI:1920412
TACCACTACA	Æ	23.421	0	-19.083	1.66667e-06	26189	4933405K18Rik	RIKEN cDNA 4933405K18 gene	1	98558	MGI:2138453
TCACTCAGCG	Æ	23.421	0	-19.083	0	12817	Capza3	capping protein (actin filament) muscle Z-line, alpha 3	6	12344	MGI:106221
TTAAAATAAA	Æ	23.421	0	-19.083	0	7233	Cpeb2	cytoplasmic polyadenylation element binding protein 2	5	231207	MGI:2442640
						276295	2210404A22Rik	RIKEN cDNA 2210404A22 gene	8	75677	MGI:1922927
TTCAGCAACG	Æ	23.421	0	-19.083	5e-06	326683	Tcp10b	t-complex protein 10b	17	21461	MGI:98542
						212785	Tcp10b	t-complex protein 10b	17	21461	MGI:98542
GGAAGATGGT	Æ	22.1199	8.59128	-2.57469	0.0391917	121285	5033405K12Rik	RIKEN cDNA 5033405K12 gene	5	75991	MGI:1923241
GCATTCTCGG	Æ	22.1199	6.13663	-3.60456	0.00875833	3845	Etf1	eukaryotic translation termination factor 1	18	225363	MGI:2385071
						329353		Transcribed sequence with strong similarity to protein pir:S50853 (H.sapiens) S50853 translation releasing factor eRF-1 [validated] - human
TTTCCCTGGT	Æ	22.1199	6.13663	-3.60456	0.00872333	260866	5730411O18Rik	RIKEN cDNA 5730411O18 gene	11	279766	MGI:2444684
AAAAATTTTC	Æ	22.1199	3.68198	-6.00761	0.00107333	304354	LOC382301	similar to RIKEN cDNA 3830403N18	Y	382301
TAACTCAGAA	Æ	22.1199	3.68198	-6.00761	0.001115	31577	Vmd2	vitelliform macular dystrophy 2 homolog (human)	19	24115	MGI:1346332
						209880	Kctd3	potassium channel tetramerisation domain containing 3	1	226823	MGI:2444629
GAAGTTTGAA	Æ	22.1199	2.45465	-9.01141	0.000233333	46167	1700006C19Rik	RIKEN cDNA 1700006C19 gene	2	69294	MGI:1916544
						250256	Enpp2	ectonucleotide pyrophosphatase/phosphodiesterase 2	15	18606	MGI:1321390
GTCCAGGCTA	Æ	22.1199	2.45465	-9.01141	0.000246667	288894	Eps15-rs	epidermal growth factor receptor pathway substrate 15, related sequence	8	13859	MGI:104582
ACAAAAAAAA	Æ	22.1199	1.22733	-18.0228	6.33333e-05	2823	Btg3	B-cell translocation gene 3	16	12228	MGI:109532
						252063	Mbp	myelin basic protein	18	17196	MGI:96925
						196971	Pde6c	phosphodiesterase 6C, cGMP specific, cone, alpha prime	19	110855	MGI:105956
						200692	Eomes	eomesodermin homolog (Xenopus laevis)	9	13813	MGI:1201683
TCCTTCCTTC	Æ	22.1199	1.22733	-18.0228	4.33333e-05	347948	Rabl5	RAB, member of RAS oncogene family-like 5	5	67286	MGI:1914536
TTCAGCTATC	Æ	22.1199	1.22733	-18.0228	4.83333e-05	285609	Stag3	stromal antigen 3	5	50878	MGI:1355311
TTTATATAAA	Æ	22.1199	1.22733	-18.0228	4.33333e-05	177746	E030030I06Rik	RIKEN cDNA E030030I06 gene	10	319887	MGI:2442914
						12481	Cetn3	centrin 3	13	12626	MGI:1097706
AACTCTGTCA	Æ	22.1199	0	-18.0228	0	21846	Ubl3	ubiquitin-like 3	5	24109	MGI:1344373
AACTTGATTA	Æ	22.1199	0	-18.0228	1.66667e-06	27886	2410011G03Rik	RIKEN cDNA 2410011G03 gene	10	66414	MGI:1913664
						350580	2410011G03Rik	RIKEN cDNA 2410011G03 gene	10	66414	MGI:1913664
AGCACCTCGG	Æ	22.1199	0	-18.0228	1.66667e-06	276332	1700010A17Rik	RIKEN cDNA 1700010A17 gene	2	75495	MGI:1922745
ATACTGAAGC	Æ	22.1199	0	-18.0228	6.66667e-06	319719	Rpl13	ribosomal protein L13	8	270106	MGI:105922
						42578		Transcribed sequence with strong similarity to protein ref:NP_150254.1 (H.sapiens) ribosomal protein L13; 60S ribosomal protein L13; breast basic conserved protein 1 [Homo sapiens]
						347815		Transcribed sequence with strong similarity to protein ref:NP_150254.1 (H.sapiens) ribosomal protein L13; 60S ribosomal protein L13; breast basic conserved protein 1 [Homo sapiens]
ATGAGAGCCG	Æ	22.1199	0	-18.0228	3.33333e-06	258841	1700021P22Rik	RIKEN cDNA 1700021P22 gene	7	75538	MGI:1922788
ATGTGTTCCA	Æ	22.1199	0	-18.0228	5e-06	49985	A330021E22Rik	RIKEN cDNA A330021E22 gene	5	207686	MGI:2443778
CACAAAGTCT	Æ	22.1199	0	-18.0228	5e-06	107718	1700026P10Rik	RIKEN cDNA 1700026P10 gene	15	70069	MGI:1917319
CACCCAAAAA	Æ	22.1199	0	-18.0228	3.33333e-06	45208	Mopt	protein containing single MORN motif in testis	17	378462	MGI:2674071
GCGCAGCCTA	Æ	22.1199	0	-18.0228	3.33333e-06	142735	1700049M11Rik	RIKEN cDNA 1700049M11 gene	2	68221	MGI:1915471
GCTGCATAAC	Æ	22.1199	0	-18.0228	0	29756	Aqp11	aquaporin 11	7	66333	MGI:1913583
GGCTGTGCTC	Æ	22.1199	0	-18.0228	0	189648	4933400F01Rik	RIKEN cDNA 4933400F01 gene	7	232973	MGI:2687054
GTGCTGGAAA	Æ	22.1199	0	-18.0228	0	29135	Snrpd2	small nuclear ribonucleoprotein D2	7	107686	MGI:98345
						113724	Nfia	nuclear factor I/A	4	18027	MGI:108056
						339427		Transcribed sequence with strong similarity to protein sp:P43330 (H.sapiens) SMD2_HUMAN Small nuclear ribonucleoprotein Sm D2
TAAAGTTAAA	Æ	22.1199	0	-18.0228	1.66667e-06	45820	4930522H14Rik	RIKEN cDNA 4930522H14 gene	4	67646	MGI:1914896
TAGTTTTTTA	Æ	22.1199	0	-18.0228	0	251075	BC030440	cDNA sequence BC030440	10	210035	MGI:2446113
TCACTAAAAA	Æ	22.1199	0	-18.0228	3.33333e-06	29515	Pxk	PX domain containing serine/threonine kinase	14	218699	MGI:1289230
						252406	4930430E16Rik	RIKEN cDNA 4930430E16 gene	11	73873	MGI:1921123
TCGTCCGAGA	Æ	22.1199	0	-18.0228	1.66667e-06	20071	1700020D05Rik	RIKEN cDNA 1700020D05 gene	19	75555	MGI:1922805
TGATAATAAA	Æ	22.1199	0	-18.0228	0	55891	1700011H22Rik	RIKEN cDNA 1700011H22 gene	4	69314	MGI:1916564
TGCCTGAGAA	Æ	22.1199	0	-18.0228	1e-05	335855	1700001F09Rik	RIKEN cDNA 1700001F09 gene	14	71826	MGI:1919076
TTGGATCGCG	Æ	22.1199	0	-18.0228	1.66667e-06	291868	Tomm7	translocase of outer mitochondrial membrane 7 homolog (yeast)	5	66169	MGI:1913419
TGGAAAAAAA	Æ	20.8187	7.36395	-2.82711	0.0302017	248779	4932434G09Rik	RIKEN cDNA 4932434G09 gene	15	67724	MGI:1914974
						31283	4930569K13Rik	RIKEN cDNA 4930569K13 gene	4	77632	MGI:1924882
						41557	Scrn1	secernin 1	6	69938	MGI:1917188
ATGAGTCTGT	Æ	20.8187	6.13663	-3.39253	0.0142767	128663	4931428D14Rik	RIKEN cDNA 4931428D14 gene	11	216618	MGI:1913994
AATCTGAAAA	Æ	20.8187	4.9093	-4.24066	0.00565333	196252		RIKEN cDNA 2310002J21 gene, mRNA (cDNA clone IMAGE:3980778), partial cds
GCCCCCGCAT	Æ	20.8187	3.68198	-5.65422	0.00198167	167971	Gtf3a	general transcription factor III A	5	66596	MGI:1913846
CAGTTTGAAA	Æ	20.8187	2.45465	-8.48133	0.000461667	25549	1700016A15Rik	RIKEN cDNA 1700016A15 gene	12	75553	MGI:1922803
						5364		0 day neonate cerebellum cDNA, RIKEN full-length enriched library, clone:C230032N07 product:hypothetical G-protein beta WD-40 repeats containing protein, full insert sequence
TACAATAAAC	Æ	20.8187	2.45465	-8.48133	0.000508333	40321	Pgrmc2	progesterone receptor membrane component 2	3	70804	MGI:1918054
GTGCATCCAG	Æ	20.8187	1.22733	-16.9627	7.66667e-05	26789	Csnk2b	casein kinase II, beta subunit	17	13001	MGI:88548
TCTCTAAGCA	Æ	20.8187	1.22733	-16.9627	9.16667e-05	8709	Srpk2	serine/arginine-rich protein specific kinase 2	5	20817	MGI:1201408
TTTCTGCAAA	Æ	20.8187	1.22733	-16.9627	8.16667e-05	335615	1300013B24Rik	RIKEN cDNA 1300013B24 gene	13	67475	MGI:1914725
ACTCAACCAG	Æ	20.8187	0	-16.9627	1.33333e-05	174834	4933425O20Rik	RIKEN cDNA 4933425O20 gene	2	66766	MGI:1914016
AGAAACCTTG	Æ	20.8187	0	-16.9627	6.66667e-06	282386	Kcne3	potassium voltage-gated channel, Isk-related subfamily, gene 3	7	57442	MGI:1891124
ATTTTCTCAA	Æ	20.8187	0	-16.9627	1.66667e-06	310288	Morf4l1	mortality factor 4 like 1	9	21761	MGI:1096551
						196508	Morf4l1	mortality factor 4 like 1	9	21761	MGI:1096551
CAAAGACCAT	Æ	20.8187	0	-16.9627	5e-06	233854	BC048671	cDNA sequence BC048671	6	243535	MGI:2679261
CTCCAGGGCT	Æ	20.8187	0	-16.9627	1.33333e-05	33811	LOC210145	similar to hypothetical protein R30953_1	7	210145	MGI:2685320
						98333		Similar to beta-1,3-N-acetylglucosaminyltransferase protein, clone IMAGE:4912490, mRNA	7	272411
GAGCCTACCA	Æ	20.8187	0	-16.9627	5e-06	116705	1700057K13Rik	RIKEN cDNA 1700057K13 gene	1	73435	MGI:1920685
						276116	5730521P14Rik	RIKEN cDNA 5730521P14 gene	6	70637	MGI:1917887
GCCATTAAAG	Æ	20.8187	0	-16.9627	8.33333e-06	159156	1700084J23Rik	RIKEN cDNA 1700084J23 gene	15	74281	MGI:1921531
GGGCTGCTTG	Æ	20.8187	0	-16.9627	1e-05	54292	1700029P11Rik	RIKEN cDNA 1700029P11 gene	X	66346	MGI:1913596
GTTCCCCTGG	Æ	20.8187	0	-16.9627	6.66667e-06	281887	2610020H15Rik	RIKEN cDNA 2610020H15 gene	11	66569	MGI:1913819
TCTCCCTCAA	Æ	20.8187	0	-16.9627	1.16667e-05	331209		Adult male testis cDNA, RIKEN full-length enriched library, clone:1700128A13 product:unknown EST, full insert sequence	3	229588
TTAAGAGGAG	Æ	20.8187	0	-16.9627	1e-05	72491	1700025F22Rik	RIKEN cDNA 1700025F22 gene	19	69416	MGI:1916666
TTGCTGGACA	Æ	20.8187	0	-16.9627	6.66667e-06	9493	Pabpc2	poly A binding protein, cytoplasmic 2	18	18459	MGI:1349723
						10294	Dapk3	death-associated kinase 3	10	13144	MGI:1203520
GAGGACTTGA	Æ	19.5175	6.13663	-3.1805	0.0228817	285771	Taf10	TAF10 RNA polymerase II, TATA box binding protein (TBP)-associated factor	7	24075	MGI:1346320
						300948		Similar to Ilk protein (LOC216185), mRNA	10	216185
						274846	Ilk	integrin linked kinase	7	16202	MGI:1195267
CCGGAGCCCG	Æ	19.5175	4.9093	-3.97562	0.009665	127378	4930586I02Rik	RIKEN cDNA 4930586I02 gene	12	68149	MGI:1915399
TACTATAGTC	Æ	19.5175	4.9093	-3.97562	0.00949167	228484	Polb	polymerase (DNA directed), beta	8	18970	MGI:97740
TTCTGGCTGC	Æ	19.5175	4.9093	-3.97562	0.00957167	335460	Uqcrc1	ubiquinol-cytochrome c reductase core protein 1	9	22273	MGI:107876
						194811	Uqcrc1	ubiquinol-cytochrome c reductase core protein 1	9	22273	MGI:107876
ACTCGTAGGG	Æ	19.5175	2.45465	-7.95125	0.000898333	29808	Bspry	B-box and SPRY domain containing	4	192120	MGI:2177191
ATTTAGAGGT	Æ	19.5175	2.45465	-7.95125	0.000893333	322186	Rasl2-9	RAS-like, family 2, locus 9	7	19428	MGI:104605
						297440	Ran	RAN, member RAS oncogene family	5	19384	MGI:1333112
						314288		Transcribed sequence with strong similarity to protein pdb:1I2M (H.sapiens) A Chain A, Ran-Rcc1-So4 Complex
GGAACACAAG	Æ	19.5175	2.45465	-7.95125	0.000908333	46117	1700025E21Rik	RIKEN cDNA 1700025E21 gene	6	75647	MGI:1922897
TCCGGGAGCC	Æ	19.5175	2.45465	-7.95125	0.000861667	239566	D11Wsu47e	DNA segment, Chr 11, Wayne State University 47, expressed	11	276852	MGI:106356
TTCATTTCTG	Æ	19.5175	2.45465	-7.95125	0.000901667	30959	Actl7a	actin-like 7a	4	11470	MGI:1343051
TTCTAGATCA	Æ	19.5175	2.45465	-7.95125	0.000801667	21501	Chchd3	coiled-coil-helix-coiled-coil-helix domain containing 3	6	66075	MGI:1913325
AAGTTGGTCA	Æ	19.5175	1.22733	-15.9025	0.000166667	292041	Aven	apoptosis, caspase activation inhibitor	2	74268	MGI:1921518
ATAAATACAT	Æ	19.5175	1.22733	-15.9025	0.000151667	206505	Timp2	tissue inhibitor of metalloproteinase 2	11	21858	MGI:98753
CAAATAAAAA	Æ	19.5175	1.22733	-15.9025	0.000143333	213292	D16Wsu109e	DNA segment, Chr 16, Wayne State University 109, expressed	16	28185	MGI:106295
						148163	Ppp1r3f	protein phosphatase 1, regulatory (inhibitor) subunit 3F	X	54646	MGI:1859617
CGCTGTATTC	Æ	19.5175	1.22733	-15.9025	0.000138333	222228	Cks2	CDC28 protein kinase regulatory subunit 2	13	66197	MGI:1913447
CTCGAGTCTC	Æ	19.5175	1.22733	-15.9025	0.000135	321828	Pabpc1	poly A binding protein, cytoplasmic 1	15	18458	MGI:1349722
						311292		Partial mRNA for hypothetical protein, clone mvx2005
GATAATAAAG	Æ	19.5175	1.22733	-15.9025	0.000146667	173813	Notch4	Notch gene homolog 4 (Drosophila)	17	18132	MGI:107471
						259642	4933417K05Rik	RIKEN cDNA 4933417K05 gene	10	237465	MGI:2444738
						2161	Apom	apolipoprotein M	17	55938	MGI:1930124
						80772	Mox2r	antigen identified by monoclonal antibody MRC OX-2 receptor	16	57781	MGI:1889024
GGCTATTTTA	Æ	19.5175	1.22733	-15.9025	0.00016	290816	2810453I06Rik	RIKEN cDNA 2810453I06 gene	5	67238	MGI:1914488
						317794		Transcribed sequences
TGCTTAAGCA	Æ	19.5175	1.22733	-15.9025	0.000153333	251779		Adult male testis cDNA, RIKEN full-length enriched library, clone:1700015C21 product:unknown EST, full insert sequence
TTGCAAAGGG	Æ	19.5175	1.22733	-15.9025	0.00015	261831	Bzw1	basic leucine zipper and W2 domains 1	1	66882	MGI:1914132
AGCGCAACCG	Æ	19.5175	0	-15.9025	1.5e-05	46159	1700010O16Rik	RIKEN cDNA 1700010O16 gene	17	67504	MGI:1914754
CAAGCACCTG	Æ	19.5175	0	-15.9025	6.66667e-06	276229	Fbxo30	F-box protein 30	10	71865	MGI:1919115
CAGCGATTCT	Æ	19.5175	0	-15.9025	1.33333e-05	284587	2700084L22Rik	RIKEN cDNA 2700084L22 gene	1	67196	MGI:1914446
CAGCGCCCCT	Æ	19.5175	0	-15.9025	1.5e-05	17649	1700026D08Rik	RIKEN cDNA 1700026D08 gene	7	75556	MGI:1922806
CGACCAGGGG	Æ	19.5175	0	-15.9025	1.5e-05	46142	4933415F23Rik	RIKEN cDNA 4933415F23 gene	1	66755	MGI:1914005
CGGGAGAAAG	Æ	19.5175	0	-15.9025	1e-05	28000	Ubxd1	UBX domain containing 1	17	66530	MGI:1913780
GACAAATAAA	Æ	19.5175	0	-15.9025	2.16667e-05	141197	Wbp11	WW domain binding protein 11	6	60321	MGI:1891823
GAGACTAAGC	Æ	19.5175	0	-15.9025	1e-05	42170	Kif9	kinesin family member 9	9	16578	MGI:1098237
GGGTAACAAC	Æ	19.5175	0	-15.9025	2e-05	241472	2610204K14Rik	RIKEN cDNA 2610204K14 gene	7	67148	MGI:1914398
						350148		Transcribed sequence with moderate similarity to protein ref:NP_113640.1 (H.sapiens) hypothetical protein MGC2560 [Homo sapiens]
GGTCCCTGGC	Æ	19.5175	0	-15.9025	2e-05	334300	D930023J19Rik	RIKEN cDNA D930023J19 gene	7	101631	MGI:2142008
GTAACAATAA	Æ	19.5175	0	-15.9025	1.5e-05	279939	Txndc3	thioredoxin domain containing 3 (spermatozoa)	13	73412	MGI:1920662
GTAGAGCAAT	Æ	19.5175	0	-15.9025	1.16667e-05	347950	4921536K21Rik	RIKEN cDNA 4921536K21 gene	11	67430	MGI:1914680
TGGCATTCTA	Æ	19.5175	0	-15.9025	1.83333e-05	326683	Tcp10b	t-complex protein 10b	17	21461	MGI:98542
TGGGTGCCCT	Æ	19.5175	0	-15.9025	1.16667e-05	312328	2810481F14Rik	RIKEN cDNA 2810481F14 gene	12	104884	MGI:1920036
TGTTTCCTCA	Æ	19.5175	0	-15.9025	1.33333e-05	46679	3110070M22Rik	RIKEN cDNA 3110070M22 gene		67304	MGI:1914554
TTACCTCACT	Æ	19.5175	0	-15.9025	1.5e-05	131623	1700095F04Rik	RIKEN cDNA 1700095F04 gene	2	67356	MGI:1914606
TTGAAGGGGT	Æ	19.5175	0	-15.9025	1.5e-05	138490	1700067P10Rik	RIKEN cDNA 1700067P10 gene	17	68224	MGI:1915474
TTGATCCCCA	Æ	19.5175	0	-15.9025	1.16667e-05	16716	Lamp1	lysosomal membrane glycoprotein 1	8	16783	MGI:96745
TTGATCCTGG	Æ	19.5175	0	-15.9025	1.16667e-05	16769	Tegt	testis enhanced gene transcript	15	110213	MGI:99682
TTGTGTTGAT	Æ	19.5175	0	-15.9025	1.83333e-05	50087	4930584F24Rik	RIKEN cDNA 4930584F24 gene	5	75942	MGI:1923192
GAGAAAGGAG	Æ	18.2164	6.13663	-2.96847	0.035665	174155	Ccnk	cyclin K	12	12454	MGI:1276106
						12758	Fkbp4	FK506 binding protein 4	6	14228	MGI:95543
TAGCTCAACA	Æ	18.2164	6.13663	-2.96847	0.0360017	293273	Wdfy1	WD repeat and FYVE domain containing 1	1	69368	MGI:1916618
GGCTTTACAA	Æ	18.2164	4.9093	-3.71058	0.0155917	271775	Sh3glb1	SH3-domain GRB2-like B1 (endophilin)	3	54673	MGI:1859730
TGGCAGCATA	Æ	18.2164	3.68198	-4.94744	0.00571333	182193	AW209059	expressed sequence AW209059	17	268930	MGI:2137630
CCCACATTTC	Æ	18.2164	2.45465	-7.42116	0.00169167	258431	Pcmt1	protein-L-isoaspartate (D-aspartate) O-methyltransferase 1	10	18537	MGI:97502
CTTTGTACCT	Æ	18.2164	2.45465	-7.42116	0.00158333	55996	1700017D11Rik	RIKEN cDNA 1700017D11 gene	11	69376	MGI:1916626
GGGATTGGTG	Æ	18.2164	2.45465	-7.42116	0.00166167	248776	Dnajb10	DnaJ (Hsp40) homolog, subfamily B, member 10	1	56812	MGI:1928739
GTGTGAACTA	Æ	18.2164	2.45465	-7.42116	0.00169	280233	Ube2b	ubiquitin-conjugating enzyme E2B, RAD6 homology (S. cerevisiae)	11	22210	MGI:102944
TGTTTTTAAA	Æ	18.2164	2.45465	-7.42116	0.00158167	341540	4933425L11Rik	RIKEN cDNA 4933425L11 gene	12	66767	MGI:1914017
CCAGCCAAGA	Æ	18.2164	1.22733	-14.8423	0.000295	23361	Nurit	novel leucine zipper testicular protein	14	67926	MGI:1915176
CGGCGATACG	Æ	18.2164	1.22733	-14.8423	0.000298333	27903	6330407G11Rik	RIKEN cDNA 6330407G11 gene	4	68050	MGI:1915300
GAAAGGAAAC	Æ	18.2164	1.22733	-14.8423	0.000311667	308514	Snrp1c	U1 small nuclear ribonucleoprotein 1C	17	20630	MGI:109489
						103949		Transcribed sequence with strong similarity to protein sp:P09234 (H.sapiens) RU1C_HUMAN U1 small nuclear ribonucleoprotein C
GAAATTATTC	Æ	18.2164	1.22733	-14.8423	0.000365	276411		Transcribed sequences
GGGAAAAAAA	Æ	18.2164	1.22733	-14.8423	0.000258333	44736	Dnm	dynamin	2	13429	MGI:107384
TATACAGTTT	Æ	18.2164	1.22733	-14.8423	0.00032	218	Mns1	meiosis-specific nuclear structural protein 1	9	17427	MGI:107933
TCACAGCAAA	Æ	18.2164	1.22733	-14.8423	0.000363333	73234	4933440J22Rik	RIKEN cDNA 4933440J22 gene	13	74470	MGI:1921720
TCCTCCACTT	Æ	18.2164	1.22733	-14.8423	0.000281667	292423	1810063B07Rik	RIKEN cDNA 1810063B07 gene	14	67509	MGI:1914759
TGCCTTAGAT	Æ	18.2164	1.22733	-14.8423	0.00031	307198	1700019B01Rik	RIKEN cDNA 1700019B01 gene	7	70054	MGI:1917304
AGCGAGAAAT	Æ	18.2164	0	-14.8423	3e-05	347983	Fbxo24	F-box only protein 24	5	71176	MGI:1918426
CAGCAGTGGC	Æ	18.2164	0	-14.8423	2.66667e-05	311985	Acyp1	acylphosphatase 1, erythrocyte (common) type	12	66204	MGI:1913454
CAGGAGGAGT	Æ	18.2164	0	-14.8423	3.66667e-05	263177	Grp58	glucose regulated protein	2	14827	MGI:95834
CGGAGGAAAC	Æ	18.2164	0	-14.8423	3.5e-05	27123	4921525H23Rik	RIKEN cDNA 4921525H23 gene	19	67979	MGI:1915229
GAAATCTTAT	Æ	18.2164	0	-14.8423	2.16667e-05	87325	Fhl5	four and a half LIM domains 5	4	57756	MGI:1913192
GAACTATGTT	Æ	18.2164	0	-14.8423	3.33333e-05	276536	Timm8b	translocase of inner mitochondrial membrane 8 homolog b (yeast)	9	30057	MGI:1353424
GATTAGTTAT	Æ	18.2164	0	-14.8423	3.83333e-05	212157	4930453N24Rik	RIKEN cDNA 4930453N24 gene	16	67609	MGI:1914859
GCCCGGCCGC	Æ	18.2164	0	-14.8423	2e-05	21981	Cdc34	cell division cycle 34 homolog (S. cerevisiae)	11	216150	MGI:102657
GCCTGTATGT	Æ	18.2164	0	-14.8423	2.83333e-05	8019	Ptpn20	protein tyrosine phosphatase, non-receptor type 20	14	19256	MGI:1196295
GCTACGCTCA	Æ	18.2164	0	-14.8423	2.66667e-05	173395	Dpep3	dipeptidase 3	8	71854	MGI:1919104
GGCCACCGAA	Æ	18.2164	0	-14.8423	2.83333e-05	75101	1700067K01Rik	RIKEN cDNA 1700067K01 gene	8	73453	MGI:1920703
GGGCCTTCTC	Æ	18.2164	0	-14.8423	2.66667e-05	45442	1700042G07Rik	RIKEN cDNA 1700042G07 gene	4	67323	MGI:1914573
GGGCTCTACA	Æ	18.2164	0	-14.8423	3.16667e-05	158317	1700028J19Rik	RIKEN cDNA 1700028J19 gene	7	70004	MGI:1917254
GTACTTGTTT	Æ	18.2164	0	-14.8423	2.5e-05	45462		Adult male testis cDNA, RIKEN full-length enriched library, clone:4930553D05 product:unknown EST, full insert sequence
GTGCTCGCAG	Æ	18.2164	0	-14.8423	2.83333e-05	179463		Adult male testis cDNA, RIKEN full-length enriched library, clone:1700101O22 product:unclassifiable, full insert sequence
GTGTGGGGTG	Æ	18.2164	0	-14.8423	3.33333e-05	249005	Zfp294	zinc finger protein 294	16	78913	MGI:1926163
GTTGAATTTT	Æ	18.2164	0	-14.8423	2e-05	335888	Speer1-ps1	spermatogenesis associated glutamate (E)-rich protein 1, pseudogene 1	5	70896	MGI:1918146
						304068		Similar to Speer1-ps1 protein (LOC381614), mRNA	5	381614
						46103		Adult male testis cDNA, RIKEN full-length enriched library, clone:4933402N22 product:hypothetical protein, full insert sequence
TAACTGACGC	Æ	18.2164	0	-14.8423	2.5e-05	50808	Plcz1	phospholipase C, zeta 1	6	114875	MGI:2150308
TATATATGGA	Æ	18.2164	0	-14.8423	2.66667e-05	262859	Rnf38	ring finger protein 38	4	73469	MGI:1920719
TCATCTGTTG	Æ	18.2164	0	-14.8423	5e-05	347972	1700016C15Rik	RIKEN cDNA 1700016C15 gene	1	69428	MGI:1916678
TGACAAGGCA	Æ	18.2164	0	-14.8423	2.83333e-05	56997	1700020H15	hypothetical protein 1700020H15	6	232717
TGCAAGCAAG	Æ	18.2164	0	-14.8423	2.83333e-05	195451	Gosr2	golgi SNAP receptor complex member 2	11	56494	MGI:1927204
TGGCTATAAG	Æ	18.2164	0	-14.8423	2.5e-05	-		mitochondrial genome	MT
TGGTTGTGGT	Æ	18.2164	0	-14.8423	2.33333e-05	347961	4930457P18Rik	RIKEN cDNA 4930457P18 gene	8	68270	MGI:1915520
CGCATTTGCC	Æ	16.9152	4.9093	-3.44554	0.0261533	291901	X83328	EST X83328	11	13929	MGI:104837
TGCAATAAAA	Æ	16.9152	4.9093	-3.44554	0.0261683	24174	Aars	alanyl-tRNA synthetase	8	234734	MGI:2384560
TGCGATGAAA	Æ	16.9152	3.68198	-4.59405	0.0100167	144699	Nudt3	nudix (nucleotide diphosphate linked moiety X)-type motif 3	17	56409	MGI:1928484
AAGCTGTGAG	Æ	16.9152	2.45465	-6.89108	0.00308833	180410	4930566A11Rik	RIKEN cDNA 4930566A11 gene	8	75871	MGI:1923121
ACAAATTATT	Æ	16.9152	2.45465	-6.89108	0.003015	102407	Tex2	testis expressed gene 2	11	21763	MGI:102465
CATACTGTGC	Æ	16.9152	2.45465	-6.89108	0.00295333	23095	Chrac1	chromatin accessibility complex 1	15	93696	MGI:2135796
						308396	A730041O15Rik	RIKEN cDNA A730041O15 gene	5	269717	MGI:2443195
GACTATATAT	Æ	16.9152	2.45465	-6.89108	0.00311833	296338	Psma3	proteasome (prosome, macropain) subunit, alpha type 3	12	19167	MGI:104883
						349041		Transcribed sequence with strong similarity to protein sp:P25788 (H.sapiens) PSA3_HUMAN Proteasome subunit alpha type 3
						268737	Csnb	casein beta	5	12991	MGI:88541
TTGAATTAAA	Æ	16.9152	2.45465	-6.89108	0.00317	3572	1110033J19Rik	RIKEN cDNA 1110033J19 gene	6	66184	MGI:1913434
GGTCTCAGCA	Æ	16.9152	1.22733	-13.7822	0.000626667	50304	Dnali1	dynein, axonemal, light intermediate polypeptide 1	4	75563	MGI:1922813
TACATAGACC	Æ	16.9152	1.22733	-13.7822	0.000655	138434	A930008A22Rik	RIKEN cDNA A930008A22 gene	9	235283	MGI:1925037
TGTCTGGAGA	Æ	16.9152	1.22733	-13.7822	0.000611667	244078	Clmn	calmin	12	94040	MGI:2136957
						41776	Oc90	otoconin 90	15	18256	MGI:1313269
ACAACTTCCT	Æ	16.9152	0	-13.7822	5.33333e-05	287807	Gm2a	GM2 ganglioside activator protein	11	14667	MGI:95762
ATCCCAACCT	Æ	16.9152	0	-13.7822	6.16667e-05	143774	Rangnrf	RAN guanine nucleotide release factor	11	57785	MGI:1889073
						323687		Transcribed sequence with moderate similarity to protein ref:NP_057576.1 (H.sapiens) MOG1; HSPC165 protein; homolog of yeast MOG1 [Homo sapiens]
						298622	1810012H11Rik	RIKEN cDNA 1810012H11 gene	11	71998	MGI:1919248
ATGCTCCTCC	Æ	16.9152	0	-13.7822	5.83333e-05	261620	D11Wsu99e	DNA segment, Chr 11, Wayne State University 99, expressed	11	28081	MGI:106351
CAGCAGCTCC	Æ	16.9152	0	-13.7822	5.66667e-05	29163	Cast	calpastatin	13	12380	MGI:1098236
						25366	Rnf44	ring finger protein 44	13	105239	MGI:2145310
CAGCCTGAGG	Æ	16.9152	0	-13.7822	3.83333e-05	273316	1700001K19Rik	RIKEN cDNA 1700001K19 gene	12	66323	MGI:1913573
GGTGTTACGG	Æ	16.9152	0	-13.7822	5.83333e-05	232593	Cklfsf2b	chemokine-like factor super family 2B	8	75502	MGI:2447311
TCAGTGGAAA	Æ	16.9152	0	-13.7822	5.16667e-05	268025	Lin7a	lin 7 homolog a (C. elegans)	10	108030	MGI:2135609
						156727	BC027756	cDNA sequence, BC027756	1	214498	MGI:2384876
TCTCGCAATG	Æ	16.9152	0	-13.7822	6e-05	280778	Tulp2	tubby-like protein 2	7	56734	MGI:1861600
TGACTGTCGT	Æ	16.9152	0	-13.7822	7e-05	289584	Bmi1	B lymphoma Mo-MLV insertion region 1	2	12151	MGI:88174
TGAGGCCACA	Æ	16.9152	0	-13.7822	6e-05	541	Prm2	protamine 2	16	19119	MGI:97766
TGCGACTGTT	Æ	16.9152	0	-13.7822	7.33333e-05	5181	Rnf19	ring finger protein (C3HC4 type) 19	15	30945	MGI:1353623
TGCGGCGCTA	Æ	16.9152	0	-13.7822	0.000101667	29788	4933406A14	hypothetical protein 4933406A14	4	194219
TTGGTGGACA	Æ	16.9152	0	-13.7822	5.5e-05	101656	4930432J16Rik	RIKEN cDNA 4930432J16 gene	16	76872	MGI:1924122
CACTCGTTAG	Æ	15.614	4.9093	-3.1805	0.0423867	2945	Capzb	capping protein (actin filament) muscle Z-line, beta	4	12345	MGI:104652
GGATGTAGAG	Æ	15.614	4.9093	-3.1805	0.0425133	319512	Hip2	huntingtin interacting protein 2	5	53323	MGI:1858216
TTTTTATTTC	Æ	15.614	4.9093	-3.1805	0.0427917	24262	C730048E16Rik	RIKEN cDNA C730048E16 gene	15	223690	MGI:2444209
GAGCCCTTCC	Æ	15.614	3.68198	-4.24066	0.01758	12775	Pdk3	pyruvate dehydrogenase kinase, isoenzyme 3	X	236900	MGI:2384308
GGAAAAAAAA	Æ	15.614	3.68198	-4.24066	0.01706	225289	1300010A20Rik	RIKEN cDNA 1300010A20 gene	6	232670	MGI:1919012
						28219	Cdipt	CDP-diacylglycerol--inositol 3-phosphatidyltransferase (phosphatidylinositol synthase)	7	52858	MGI:105491
						274926	Emb	embigin	13	13723	MGI:95321
ACAAAAATGA	Æ	15.614	2.45465	-6.361	0.005485	250465	1700006D24Rik	RIKEN cDNA 1700006D24 gene	11	69297	MGI:1916547
						202697		Adult male corpus striatum cDNA, RIKEN full-length enriched library, clone:C030011D20 product:unknown EST, full insert sequence	4	381596
						30038	Epb4.1	erythrocyte protein band 4.1	4	269587	MGI:95401
CGTTATTGTT	Æ	15.614	2.45465	-6.361	0.00543	9648	Mad2l2	MAD2 mitotic arrest deficient-like 2 (yeast)	4	71890	MGI:1919140
GATCCCAGGC	Æ	15.614	2.45465	-6.361	0.00547167	35802	9030607L17Rik	RIKEN cDNA 9030607L17 gene	10	71564	MGI:1918814
TAGCATTGCA	Æ	15.614	2.45465	-6.361	0.00544833	138090	AV249152	expressed sequence AV249152	11	216560	MGI:2144467
TCTCGGCGTC	Æ	15.614	2.45465	-6.361	0.005405	167258	4930455F23Rik	RIKEN cDNA 4930455F23 gene	1	74895	MGI:1922145
AAATGAAAAG	Æ	15.614	1.22733	-12.722	0.00128833	87067	1700067I02Rik	RIKEN cDNA 1700067I02 gene	5	73472	MGI:1920722
AAGATGACGC	Æ	15.614	1.22733	-12.722	0.00122167	55848	4930540L03Rik	RIKEN cDNA 4930540L03 gene	4	67652	MGI:1914902
CAGCGCGCCC	Æ	15.614	1.22733	-12.722	0.00115167	4923		Clone IMAGE:3371572, mRNA	5	381633
CTGCACCTAC	Æ	15.614	1.22733	-12.722	0.00126667	160043	4930572D21Rik	RIKEN cDNA 4930572D21 gene	7	78052	MGI:1925302
GGAAAAGTGA	Æ	15.614	1.22733	-12.722	0.00118167	1639	Mcl1	myeloid cell leukemia sequence 1	3	17210	MGI:101769
GGGTTCAGAG	Æ	15.614	1.22733	-12.722	0.0012	196316	4930425N13Rik	RIKEN cDNA 4930425N13 gene	9	73893	MGI:1921143
TACAACTCCA	Æ	15.614	1.22733	-12.722	0.00119167	23690	4930517K11Rik	RIKEN cDNA 4930517K11 gene	16	68172	MGI:1915422
TCAATTGAAA	Æ	15.614	1.22733	-12.722	0.00129667	143764	Pdcl2	phosducin-like 2	5	79455	MGI:1890655
TCATAAAGTG	Æ	15.614	1.22733	-12.722	0.0012	260220	Slc2a5	solute carrier family 2 (facilitated glucose transporter), member 5	4	56485	MGI:1928369
TGTGTGGGGA	Æ	15.614	1.22733	-12.722	0.00126667	17757	1700071K18Rik	RIKEN cDNA 1700071K18 gene	7	76612	MGI:1923862
						271674	Itgb4bp	integrin beta 4 binding protein	2	16418	MGI:1196288
TTGTTACTGT	Æ	15.614	1.22733	-12.722	0.00125	247838	Rg9mtd2	RNA (guanine-9-) methyltransferase domain containing 2	3	108943	MGI:1920421
AAACAGGGAA	Æ	15.614	0	-12.722	0.000153333	271285		Adult male testis cDNA, RIKEN full-length enriched library, clone:4930567K20 product:unknown EST, full insert sequence
AAGCACCCCA	Æ	15.614	0	-12.722	0.000146667	206798	Tnp2	transition protein 2	16	21959	MGI:98785
AATCGCCGCG	Æ	15.614	0	-12.722	0.000141667	29625	Coxvib2	cytochrome c oxidase subunit VIb, testes-specific	5	333182
AGGACCCGTA	Æ	15.614	0	-12.722	0.000148333	75006		Adult male testis cDNA, RIKEN full-length enriched library, clone:1700022H01 product:unclassifiable, full insert sequence
ATGAAAAAAA	Æ	15.614	0	-12.722	0.000125	13787	Cp	ceruloplasmin	3	12870	MGI:88476
						291482	1810057E01Rik	RIKEN cDNA 1810057E01 gene	18	81500	MGI:1932040
						116971	A630002K24	immune associated nucleotide family member	6	317758
ATGAATGTAA	Æ	15.614	0	-12.722	0.000148333	52319	Dnaja4	DnaJ (Hsp40) homolog, subfamily A, member 4	9	58233	MGI:1927638
CAAGCTACAA	Æ	15.614	0	-12.722	0.000113333	272850	Tgifx1	TGIF homeobox 1	X	245583	MGI:2387796
CACATTAAAA	Æ	15.614	0	-12.722	0.000125	296976		CDNA clone IMAGE:4976405, partial cds		107695
CGACCCTGTG	Æ	15.614	0	-12.722	0.00011	160666	4933437N03Rik	RIKEN cDNA 4933437N03 gene	4	66783	MGI:1914033
CGGGAGGAGA	Æ	15.614	0	-12.722	0.000143333	210745	Glul	glutamate-ammonia ligase (glutamine synthase)	1	14645	MGI:95739
CTGGGGTGAC	Æ	15.614	0	-12.722	0.000165	32760	1700009P17Rik	RIKEN cDNA 1700009P17 gene	1	75472	MGI:1922722
GAGACTCCAG	Æ	15.614	0	-12.722	0.000165	9745	Ldh2	lactate dehydrogenase 2, B chain	6	16832	MGI:96763
GAGGAAATTG	Æ	15.614	0	-12.722	0.000125	295554	1700007N18Rik	RIKEN cDNA 1700007N18 gene	16	69339	MGI:1916589
						313536	Pik3ap1	phosphoinositide-3-kinase adaptor protein 1	19	83490	MGI:1933177
GCACTGCTGT	Æ	15.614	0	-12.722	0.000123333	196605	Hk1	hexokinase 1	10	15275	MGI:96103
GCCAAGGGTC	Æ	15.614	0	-12.722	0.000163333	325521	Rpl29	ribosomal protein L29	9	19944	MGI:99687
						288696	Rpl29	ribosomal protein L29	9	19944	MGI:99687
						336717	Rpl29	ribosomal protein L29	9	19944	MGI:99687
						259301	Rxrip110	retinoid X receptor interacting protein 110	13	20184	MGI:103185
						304265		Transcribed sequence with moderate similarity to protein sp:P47914 (H.sapiens) RL29_HUMAN 60S ribosomal protein L29
GCCTCCTCCT	Æ	15.614	0	-12.722	0.000163333	276856	2010203J19Rik	RIKEN cDNA 2010203J19 gene	4	67025	MGI:1914275
						343840		Transcribed sequence with strong similarity to protein ref:NP_000966.2 (H.sapiens) ribosomal protein L11; 60S ribosomal protein L11 [Homo sapiens]
GCGCATTTGT	Æ	15.614	0	-12.722	0.000146667	275688	4930487N19Rik	RIKEN cDNA 4930487N19 gene	14	70646	MGI:1922259
GGGCTGGAAA	Æ	15.614	0	-12.722	0.00013	79072	4933412L05	hypothetical protein 4933412L05	4	329954
						258670	Tnnt1	troponin T1, skeletal, slow	7	21955	MGI:1333868
						38405		9 days embryo whole body cDNA, RIKEN full-length enriched library, clone:D030066L21 product:unclassifiable, full insert sequence
GTAAAACGGC	Æ	15.614	0	-12.722	0.000135	250842		Adult male testis cDNA, RIKEN full-length enriched library, clone:1700013G23 product:unknown EST, full insert sequence
GTCCCTAAAC	Æ	15.614	0	-12.722	0.000116667	52550	1700016G05Rik	RIKEN cDNA 1700016G05 gene	6	67690	MGI:1914940
GTGCCTACCT	Æ	15.614	0	-12.722	0.000126667	18889	Pacrg	Park2 co-regulated	17	69310	MGI:1916560
TAACCTGGGG	Æ	15.614	0	-12.722	0.000133333	258927	Eef1d	eukaryotic translation elongation factor 1 delta (guanine nucleotide exchange protein)	15	66656	MGI:1913906
TAATCACCAA	Æ	15.614	0	-12.722	0.000131667	116749	Oaz2	ornithine decarboxylase antizyme 2	9	18247	MGI:109492
TAGTGCATAT	Æ	15.614	0	-12.722	0.000136667	261004	Uchl5	ubiquitin carboxyl-terminal esterase L5	1	56207	MGI:1914848
TCCGTTTTGT	Æ	15.614	0	-12.722	0.000143333	18344	Psmc3ip	proteasome (prosome, macropain) 26S subunit, ATPase 3, interacting protein	11	19183	MGI:1098610
TGGGCACCCT	Æ	15.614	0	-12.722	0.00014	125196	Axud1	AXIN1 up-regulated 1	9	215418	MGI:2387989
TGTTCTTCAC	Æ	15.614	0	-12.722	0.00013	260737	Spag9	sperm associated antigen 9	11	70834	MGI:1918084
						278865	Stxbp1	syntaxin binding protein 1	2	20910	MGI:107363
ACGGAGCTGG	Æ	14.3129	3.68198	-3.88727	0.02933	36697	2410005K17Rik	RIKEN cDNA 2410005K17 gene	4	69216	MGI:1916466
						119068		Adult male diencephalon cDNA, RIKEN full-length enriched library, clone:9330185P08 product:CDNA FLJ10704 FIS, CLONE NT2RP3000841 homolog [Homo sapiens], full insert sequence
AGTTTGTGAA	Æ	14.3129	3.68198	-3.88727	0.02915	282423	4833420I20Rik	RIKEN cDNA 4833420I20 gene	2	98758	MGI:2138741
GTGATAGCTT	Æ	14.3129	3.68198	-3.88727	0.029245	17436	Trim37	tripartite motif protein 37	11	68729	MGI:2153072
ACTGCCAAAA	Æ	14.3129	2.45465	-5.83091	0.01015	171186	Lgals8	lectin, galactose binding, soluble 8	13	56048	MGI:1928481
CAGGAGCACG	Æ	14.3129	2.45465	-5.83091	0.00984333	272091	4930553D19Rik	RIKEN cDNA 4930553D19 gene	12	75266	MGI:1922516
GCACAGAAGC	Æ	14.3129	2.45465	-5.83091	0.0101167	157323	4921507P07Rik	RIKEN cDNA 4921507P07 gene	6	70821	MGI:1918071
GCCACTTCCT	Æ	14.3129	2.45465	-5.83091	0.00999833	275762	Ncoa4	nuclear receptor coactivator 4	14	27057	MGI:1350932
						34102	Odc	ornithine decarboxylase, structural	12	18263	MGI:97402
TAAATAAAGA	Æ	14.3129	2.45465	-5.83091	0.0100283	3444	Brd2	bromodomain containing 2	17	14312	MGI:99495
TGCCTGCTCC	Æ	14.3129	2.45465	-5.83091	0.00997833	329658	AI837181	expressed sequence AI837181	19	107242	MGI:2147598
ATCCGGCGCC	Æ	14.3129	1.22733	-11.6618	0.00229667	153758	Tceb2	transcription elongation factor B (SIII), polypeptide 2 (18 kDa, elongin B)	17	67673	MGI:1914923
CATTCAGCCT	Æ	14.3129	1.22733	-11.6618	0.00245	153625	Lpin1	lipin 1	12	14245	MGI:1891340
CCCTTTTTCA	Æ	14.3129	1.22733	-11.6618	0.00240333	331192	Mcsp	mitochondrial capsule selenoprotein	3	17235	MGI:96945
						211229	Trio	triple functional domain (PTPRF interacting)	15	223435	MGI:1927230
CTGTCAGATG	Æ	14.3129	1.22733	-11.6618	0.00244167	45306	1700030J15Rik	RIKEN cDNA 1700030J15 gene		70073	MGI:1917323
CTGTCAGTGA	Æ	14.3129	1.22733	-11.6618	0.00233	2847	Siah2	seven in absentia 2	3	20439	MGI:108062
GAAACCAGGA	Æ	14.3129	1.22733	-11.6618	0.00237	45994	9030418M05Rik	RIKEN cDNA 9030418M05 gene	4	66805	MGI:1914055
						30688	4932414K18Rik	RIKEN cDNA 4932414K18 gene	5	231225	MGI:2683537
						87446	1700022A21Rik	RIKEN cDNA 1700022A21 gene	5	72252	MGI:1919502
GGGCCCCTGA	Æ	14.3129	1.22733	-11.6618	0.002275	220333	Nfkbib	nuclear factor of kappa light chain gene enhancer in B-cells inhibitor, beta	7	18036	MGI:104752
TGCTGGGGAT	Æ	14.3129	1.22733	-11.6618	0.002395	335193	4930535E21Rik	RIKEN cDNA 4930535E21 gene	9	382077	MGI:1922464
TGCTGTGACC	Æ	14.3129	1.22733	-11.6618	0.00242	30181	Map17	membrane-associated protein 17	4	67182	MGI:1914432
TGGAACCTGA	Æ	14.3129	1.22733	-11.6618	0.00244833	21520	1810011K17Rik	RIKEN cDNA 1810011K17 gene	1	226591	MGI:1915087
TGTTGGCCGA	Æ	14.3129	1.22733	-11.6618	0.00238333	23377	1700028O09Rik	RIKEN cDNA 1700028O09 gene	12	75671	MGI:1922921
AAATGAAATT	Æ	14.3129	0	-11.6618	0.00028	31700	1700012B07Rik	RIKEN cDNA 1700012B07 gene	11	69324	MGI:1916574
AGCTTAATAA	Æ	14.3129	0	-11.6618	0.000261667	23397		Adult male testis cDNA, RIKEN full-length enriched library, clone:1700001C18 product:hypothetical protein, full insert sequence
CACGCTCCCG	Æ	14.3129	0	-11.6618	0.000315	14798	Rps13	ribosomal protein S13	7	68052	MGI:1915302
						345443	Rps13	ribosomal protein S13	7	68052	MGI:1915302
CAGCTAATTA	Æ	14.3129	0	-11.6618	0.000318333	46405	2310007A19Rik	RIKEN cDNA 2310007A19 gene	3	66353	MGI:1913603
CATCTTCGCC	Æ	14.3129	0	-11.6618	0.000296667	292027	Rps25	ribosomal protein S25	9	75617	MGI:1922867
CCGATCAGAT	Æ	14.3129	0	-11.6618	0.000301667	183491	1700025B11Rik	RIKEN cDNA 1700025B11 gene	15	76409	MGI:1923659
CTGCAGCCTG	Æ	14.3129	0	-11.6618	0.000315	259672	4930534K13Rik	RIKEN cDNA 4930534K13 gene	4	75234	MGI:1922484
CTGCTGGTGG	Æ	14.3129	0	-11.6618	0.000298333	22473	Rabac1	Rab acceptor 1 (prenylated)	7	14470	MGI:1201692
						197628	Fzd10	frizzled homolog 10 (Drosophila)	5	93897	MGI:2136761
CTGGATGGTT	Æ	14.3129	0	-11.6618	0.00029	251434	Actl7b	actin-like 7b	4	11471	MGI:1343053
						248769	D17Wsu94e	DNA segment, Chr 17, Wayne State University 94, expressed	17	28064	MGI:106280
GAATTTGGCT	Æ	14.3129	0	-11.6618	0.000328333	143889	Adam5	a disintegrin and metalloprotease domain 5	8	11499	MGI:104730
GAGATGAAGC	Æ	14.3129	0	-11.6618	0.00028	159141	1700016H13Rik	RIKEN cDNA 1700016H13 gene	5	74218	MGI:1921468
						35064	Elmo2	engulfment and cell motility 2, ced-12 homolog (C. elegans)	2	140579	MGI:2153045
						153159	Cct6a	chaperonin subunit 6a (zeta)	5	12466	MGI:107943
						35828	Wdr18	WD repeat domain 18	10	216156	MGI:2158400
GAGGAAGAAA	Æ	14.3129	0	-11.6618	0.00028	57452	1700001K23Rik	RIKEN cDNA 1700001K23 gene	19	69319	MGI:1916569
GAGGAGTGGC	Æ	14.3129	0	-11.6618	0.000273333	272846	1700030J22Rik	RIKEN cDNA 1700030J22 gene	8	69528	MGI:1916778
GAGGGTAGCT	Æ	14.3129	0	-11.6618	0.00028	273152	Psmd8	proteasome (prosome, macropain) 26S subunit, non-ATPase, 8	7	57296	MGI:1888669
GAGTAAGTAG	Æ	14.3129	0	-11.6618	0.000303333	12067	4933426L22Rik	RIKEN cDNA 4933426L22 gene	1	71098	MGI:1918348
GCTCCTTTAA	Æ	14.3129	0	-11.6618	0.000255	660	1700007F21Rik	RIKEN cDNA 1700007F21 gene	12	75483	MGI:1922733
GCTGGGCACT	Æ	14.3129	0	-11.6618	0.000306667	159026	1700091F14Rik	RIKEN cDNA 1700091F14 gene	15	73542	MGI:1920792
GGTAGCTATC	Æ	14.3129	0	-11.6618	0.000295	301082	Tfam	transcription factor A, mitochondrial	10	21780	MGI:107810
						229292		10 days neonate cerebellum cDNA, RIKEN full-length enriched library, clone:6530418B21 product:transcription factor A, mitochondrial, full insert sequence
GGTCCAGCCT	Æ	14.3129	0	-11.6618	0.000278333	55982	4930522D07Rik	RIKEN cDNA 4930522D07 gene	3	67591	MGI:1914841
GTAAATTGAC	Æ	14.3129	0	-11.6618	0.000295	294983	Kntc2	kinetochore associated 2	17	67052	MGI:1914302
						256735		12 days embryo embryonic body between diaphragm region and neck cDNA, RIKEN full-length enriched library, clone:9430041D22 product:inferred: Mus musculus, Similar to highly expressed in cancer, rich in leucine heptad repeats, clone MGC:8 ...		382186
GTATGGGCAC	Æ	14.3129	0	-11.6618	0.000283333	301527	Pdhb	pyruvate dehydrogenase (lipoamide) beta	14	68263	MGI:1915513
GTGCACTCCA	Æ	14.3129	0	-11.6618	0.00031	26654	Fabp9	fatty acid binding protein 9, testis	3	21884	MGI:1194881
GTGTTTGAGT	Æ	14.3129	0	-11.6618	0.000238333	754	Ace	angiotensin converting enzyme	11	11421	MGI:87874
TACCTGGTGA	Æ	14.3129	0	-11.6618	0.000301667	29683	Clgn	calmegin	8	12745	MGI:107472
TATAAACATA	Æ	14.3129	0	-11.6618	0.000273333	27609	Chaf1a	chromatin assembly factor 1, subunit A (p150)	17	27221	MGI:1351331
TATGCCTTAA	Æ	14.3129	0	-11.6618	0.00025	87439	1700011H14Rik	RIKEN cDNA 1700011H14 gene	14	67082	MGI:1914332
TCAGAGGTGT	Æ	14.3129	0	-11.6618	0.000263333	325657	A2bp1	ataxin 2 binding protein 1	16	268859	MGI:1926224
TGAGCGGGCC	Æ	14.3129	0	-11.6618	0.00027	215814	4933429I20Rik	RIKEN cDNA 4933429I20 gene	4	242669	MGI:2442093
TGATGAAAGC	Æ	14.3129	0	-11.6618	0.000315	336584	1700006J14Rik	RIKEN cDNA 1700006J14 gene	10	321010	MGI:2447818
TTTCTATTAA	Æ	14.3129	0	-11.6618	0.0003	197421		Adult male corpus striatum cDNA, RIKEN full-length enriched library, clone:C030003M08 product:unclassifiable, full insert sequence
CAGTCTCTCA	Æ	13.0117	3.68198	-3.53389	0.049115	275810	2210402A09Rik	RIKEN cDNA 2210402A09 gene	17	67097	MGI:1914347
						326497		Similar to 40S ribosomal protein S10 (LOC385608), mRNA	16	385608
GAAAATAAAA	Æ	13.0117	3.68198	-3.53389	0.04929	205421	D14Ertd453e	DNA segment, Chr 14, ERATO Doi 453, expressed	14	319448	MGI:1196463
GGTGCTGGCC	Æ	13.0117	3.68198	-3.53389	0.04957	41479	Plekhj1	pleckstrin homology domain containing, family J member 1	10	78670	MGI:1925920
GTGATTTCAA	Æ	13.0117	3.68198	-3.53389	0.0492	9052	Pgrmc1	progesterone receptor membrane component 1	X	53328	MGI:1858305
TGCAGTGTGC	Æ	13.0117	3.68198	-3.53389	0.0493033	6698	Sara1	SAR1a gene homolog 1 (S. cerevisiae)	10	20224	MGI:98230
						196592	Sara2	SAR1a gene homolog 2 (S. cerevisiae)	11	66397	MGI:1913647
AACGACAGCT	Æ	13.0117	2.45465	-5.30083	0.0182083	302693	0610012D17Rik	RIKEN cDNA 0610012D17 gene	16	66061	MGI:1913311
AAGTGATGGC	Æ	13.0117	2.45465	-5.30083	0.0177333	251303	BC006583	cDNA sequence BC006583	6	232664	MGI:2385256
AATAAAGCAA	Æ	13.0117	2.45465	-5.30083	0.018355	29702	D3Ucla1	DNA segment, Chr 3, University of California at Los Angeles 1	3	28146	MGI:92638
CCCTTCACTG	Æ	13.0117	2.45465	-5.30083	0.018075	274819	Orc3l	origin recognition complex, subunit 3-like (S. cerevisiae)	4	50793	MGI:1354944
						290003	Myh6	myosin, heavy polypeptide 6, cardiac muscle, alpha	14	17888	MGI:97255
CTGAAGTTGC	Æ	13.0117	2.45465	-5.30083	0.0180467	104789	8430408H12Rik	RIKEN cDNA 8430408H12 gene	9	67561	MGI:1914811
GAATGTCAGA	Æ	13.0117	2.45465	-5.30083	0.0181667	158157		Adult male testis cDNA, RIKEN full-length enriched library, clone:1700104F14 product:unclassifiable, full insert sequence
GCTCCCGTGG	Æ	13.0117	2.45465	-5.30083	0.0180067	274650	Mipep	mitochondrial intermediate peptidase	14	70478	MGI:1917728
GTGTCTCTTC	Æ	13.0117	2.45465	-5.30083	0.01795	44151	Crsp6	cofactor required for Sp1 transcriptional activation, subunit 6	9	234959	MGI:2182585
						164547	Lincr	lung-inducible neuralized-related C3HC4 RING domain protein	1	214854	MGI:2429944
						336716		13 days embryo heart cDNA, RIKEN full-length enriched library, clone:D330008I21 product:hypothetical protein, full insert sequence
TGCTCCATCA	Æ	13.0117	2.45465	-5.30083	0.0177317	61330	Gtf2a1lf	general transcription factor II A, 1-like factor	17	71828	MGI:1919078
TGTAAATAAA	Æ	13.0117	2.45465	-5.30083	0.0178417	250424	1110058L19Rik	RIKEN cDNA 1110058L19 gene	1	68002	MGI:1915252
TTGGCCAGCT	Æ	13.0117	2.45465	-5.30083	0.0181517	36834	9530003A05	hypothetical protein 9530003A05	2	227634
TTGGTACAAA	Æ	13.0117	2.45465	-5.30083	0.01795	262037	Eif1a	eukaryotic translation initiation factor 1A	18	13664	MGI:95298
TTGGTTAAAA	Æ	13.0117	2.45465	-5.30083	0.0181167	275926	Cdc42ep3	CDC42 effector protein (Rho GTPase binding) 3	17	260409	MGI:2384718
TTTGATAGAA	Æ	13.0117	2.45465	-5.30083	0.01792	281836	Arf4	ADP-ribosylation factor 4	14	11843	MGI:99433
AAGACCAATT	Æ	13.0117	1.22733	-10.6017	0.00454167	38543	1700018C11Rik	RIKEN cDNA 1700018C11 gene	4	75524	MGI:1922774
AAGCTAAAGG	Æ	13.0117	1.22733	-10.6017	0.00463	268004	Coil	coilin	11	12812	MGI:104842
AGAAATAAAG	Æ	13.0117	1.22733	-10.6017	0.00454167	2654	Wdr1	WD repeat domain 1	5	22388	MGI:1337100
AGCCCGGATG	Æ	13.0117	1.22733	-10.6017	0.004585	293018	1700023A18Rik	RIKEN cDNA 1700023A18 gene	6	76400	MGI:1923650
ATGCTCCGTT	Æ	13.0117	1.22733	-10.6017	0.00458833	334425		Adult male testis cDNA, RIKEN full-length enriched library, clone:4933440E22 product:hypothetical protein, full insert sequence
CCAGGGTTTG	Æ	13.0117	1.22733	-10.6017	0.00465667	274853	0610037L13Rik	RIKEN cDNA 0610037L13 gene	4	74098	MGI:1921348
CCTAGGTGGA	Æ	13.0117	1.22733	-10.6017	0.00471667	87320	4921510J17Rik	RIKEN cDNA 4921510J17 gene	11	70894	MGI:1918144
CCTCAGGGAT	Æ	13.0117	1.22733	-10.6017	0.00459833	283045	1500003D12Rik	RIKEN cDNA 1500003D12 gene	5	66999	MGI:1914249
GACCAAAAAA	Æ	13.0117	1.22733	-10.6017	0.00459	45609	Ppm1d	protein phosphatase 1D magnesium-dependent, delta isoform	11	53892	MGI:1858214
GATGCTATTA	Æ	13.0117	1.22733	-10.6017	0.00459	12723	Arl4	ADP-ribosylation factor-like 4	12	11861	MGI:99437
						26412	Smc1l1	SMC (structural maintenance of chromosomes 1)-like 1 (S. cerevisiae)	X	24061	MGI:1344345
GCGGCGGGGC	Æ	13.0117	1.22733	-10.6017	0.0047	148693	Dazap1	DAZ associated protein 1	10	70248	MGI:1917498
						351488	Dazap1	DAZ associated protein 1	10	70248	MGI:1917498
TATTGAAAGT	Æ	13.0117	1.22733	-10.6017	0.00468333	113942	2300009A05Rik	RIKEN cDNA 2300009A05 gene	9	69478	MGI:1916728
TGTAAAAACC	Æ	13.0117	1.22733	-10.6017	0.00460333	212395	Rai14	retinoic acid induced 14	15	75646	MGI:1922896
TTGGAAATAA	Æ	13.0117	1.22733	-10.6017	0.00464333	32414	Snx24	sorting nexing 24	18	69226	MGI:1916476
						998	Psen1	presenilin 1	12	19164	MGI:1202717
AAAAAGACCA	Æ	13.0117	0	-10.6017	0.000573333	195831	Cetn1	centrin 1	18	26369	MGI:1347086
AAAGACTGGT	Æ	13.0117	0	-10.6017	0.000596667	268996	4930583C14Rik	RIKEN cDNA 4930583C14 gene	10	75886	MGI:1923136
AAGCTACCTG	Æ	13.0117	0	-10.6017	0.000603333	33648	2410116G06Rik	RIKEN cDNA 2410116G06 gene	2	68236	MGI:1915486
AAGGAGGAGA	Æ	13.0117	0	-10.6017	0.000623333	273571	A930035F14Rik	RIKEN cDNA A930035F14 gene	4	212647	MGI:2443883
ATCTCTCTGT	Æ	13.0117	0	-10.6017	0.000565	52671	1700022P22Rik	RIKEN cDNA 1700022P22 gene	1	75558	MGI:1922808
CAATGCTGCC	Æ	13.0117	0	-10.6017	0.000643333	140380	Rpl23	ribosomal protein L23	11	65019	MGI:1929455
CAGAAGGCGG	Æ	13.0117	0	-10.6017	0.000615	325769		Transcribed sequence with weak similarity to protein sp:P04554 (H.sapiens) HSP2_HUMAN Sperm histone P2 precursor
						541	Prm2	protamine 2	16	19119	MGI:97766
CAGCTTGTGT	Æ	13.0117	0	-10.6017	0.000616667	272443	Sirt2	sirtuin 2 (silent mating type information regulation 2, homolog) 2 (S. cerevisiae)	7	64383	MGI:1927664
						354553		Transcribed sequence with moderate similarity to protein ref:NP_036369.2 (H.sapiens) sirtuin 2, isoform 1; SIR2
CAGGGAAGCA	Æ	13.0117	0	-10.6017	0.00059	132901	Mad4	Max dimerization protein 4	5	17122	MGI:104991
						259260		10, 11 days embryo whole body cDNA, RIKEN full-length enriched library, clone:2810410A03 product:unknown EST, full insert sequence
CCCCCTAAAA	Æ	13.0117	0	-10.6017	0.000583333	63979	1110030H02Rik	RIKEN cDNA 1110030H02 gene	12	68737	MGI:1915987
CGGACGGCTT	Æ	13.0117	0	-10.6017	0.000663333	200766	Asb8	ankyrin repeat and SOCS box-containing protein 8	15	78541	MGI:1925791
CTGGGCCTAG	Æ	13.0117	0	-10.6017	0.00065	174788	1700020A23Rik	RIKEN cDNA 1700020A23 gene	2	75656	MGI:1922906
CTTAGTGCCG	Æ	13.0117	0	-10.6017	0.00062	29200	2310006I24Rik	RIKEN cDNA 2310006I24 gene	2	69482	MGI:1916732
CTTGACAAAA	Æ	13.0117	0	-10.6017	0.000625	87357	4930429J24Rik	RIKEN cDNA 4930429J24 gene	4	67402	MGI:1914652
GAAAAAACAA	Æ	13.0117	0	-10.6017	0.000585	50751	LOC380905	similar to Tudor domain containing protein 4	14	380905
						335790	D830030K20Rik	RIKEN cDNA D830030K20 gene	17	320333	MGI:2443830
GAACAGAAAT	Æ	13.0117	0	-10.6017	0.000628333	17436	Trim37	tripartite motif protein 37	11	68729	MGI:2153072
GAAGCCCGGC	Æ	13.0117	0	-10.6017	0.000583333	158172	4930560E09Rik	RIKEN cDNA 4930560E09 gene	17	67737	MGI:1914987
GACTAGCCCG	Æ	13.0117	0	-10.6017	0.000601667	304247	1500034J01Rik	RIKEN cDNA 1500034J01 gene	8	66498	MGI:1913748
						260360	1500034J01Rik	RIKEN cDNA 1500034J01 gene	8	66498	MGI:1913748
GATTAAAAAC	Æ	13.0117	0	-10.6017	0.000635	346842	4921515A04Rik	RIKEN cDNA 4921515A04 gene	10	268301	MGI:1918110
GCAGGGGTTT	Æ	13.0117	0	-10.6017	0.000668333	22948	BC016129	cDNA sequence BC016129	19	226122	MGI:2385092
GCATTCTCTT	Æ	13.0117	0	-10.6017	0.00059	27659	1700003M02Rik	RIKEN cDNA 1700003M02 gene	4	69329	MGI:1916579
GCCAAGAAAA	Æ	13.0117	0	-10.6017	0.000635	56468	Xkh	McLeod syndrome gene homolog	X	22439	MGI:103569
						350551		CDNA clone MGC:58116 IMAGE:6770892, complete cds
GCCAGTGATG	Æ	13.0117	0	-10.6017	0.00067	158705	9530020D24Rik	RIKEN cDNA 9530020D24 gene	2	227746	MGI:2139530
GCTTGAAGCC	Æ	13.0117	0	-10.6017	0.000591667	347554	Stk22a	serine/threonine kinase 22A (spermiogenesis associated)	16	22114	MGI:1347557
GTATAGGTGC	Æ	13.0117	0	-10.6017	0.000563333	23495	Spo11	sporulation protein, meiosis-specific, SPO11 homolog (S. cerevisiae)	2	26972	MGI:1349669
GTGACAAGCT	Æ	13.0117	0	-10.6017	0.000576667	347914	Abhd2	abhydrolase domain containing 2	7	54608	MGI:1914344
						246203	Mapk14	mitogen activated protein kinase 14	12	26416	MGI:1346865
GTGGAGCCGC	Æ	13.0117	0	-10.6017	0.000615	196721	Brf1	BRF1 homolog, subunit of RNA polymerase III transcription initiation factor IIIB (S. cerevisiae)	12	72308	MGI:1919558
GTTGTCTCCA	Æ	13.0117	0	-10.6017	0.000583333	25351	Oit1	oncoprotein induced transcript 1	14	18300	MGI:1201784
TACCGTGTGC	Æ	13.0117	0	-10.6017	0.000591667	33629	Spag4l	sperm associated antigen 4-like	2	76407	MGI:1923657
TCATTAAAGA	Æ	13.0117	0	-10.6017	0.000593333	268341	AV340375	expressed sequence AV340375	9	213550	MGI:2143272
TGCCATCACC	Æ	13.0117	0	-10.6017	0.000618333	290953	BC023835	cDNA sequence, BC023835	7	213350	MGI:2387178
						42233	Aanat	arylalkylamine N-acetyltransferase	11	11298	MGI:1328365
TGGAGTGAGT	Æ	13.0117	0	-10.6017	0.000586667	6374		Transcribed sequences
TGGGGACCTG	Æ	13.0117	0	-10.6017	0.000635	2402	AA536749	expressed sequence AA536749	11	26936	MGI:1349438
TGGTATTAAT	Æ	13.0117	0	-10.6017	0.000566667	193526	Csda	cold shock domain protein A	6	56449	MGI:2137670
TTCTTTACAT	Æ	13.0117	0	-10.6017	0.000633333	275430	Nme5	expressed in non-metastatic cells 5	18	75533	MGI:1922783
						18972	Sugt1	SGT1, suppressor of G2 allele of SKP1 (S. cerevisiae)	14	67955	MGI:1915205
TTGCACGCAC	Æ	13.0117	0	-10.6017	0.000558333	45616	1700013N18Rik	RIKEN cDNA 1700013N18 gene	5	73318	MGI:1920568
TTTCTAAAGC	Æ	13.0117	0	-10.6017	0.00062	252733	1700023A16Rik	RIKEN cDNA 1700023A16 gene	6	69371	MGI:1916621
TTTTTCAGAA	Æ	13.0117	0	-10.6017	0.000631667	261226	Eppb9	endothelial precursor protein B9	11	27078	MGI:1351471
						200383	Arcp	armadillo repeat containing protein	3	74252	MGI:1921502
AAAGAAAAAA	Æ	11.7105	2.45465	-4.77075	0.0317367	87312	Gmfb	glia maturation factor, beta	14	63985	MGI:1927133
AATTCTCTGT	Æ	11.7105	2.45465	-4.77075	0.0320517	273319	2410015A16Rik	RIKEN cDNA 2410015A16 gene	15	76486	MGI:1923736
ACAAATACGG	Æ	11.7105	2.45465	-4.77075	0.0316483	60690	4930503B16Rik	RIKEN cDNA 4930503B16 gene	5	78174	MGI:1925424
CTGCGAGATT	Æ	11.7105	2.45465	-4.77075	0.03189	2206	Ndufv2	NADH dehydrogenase (ubiquinone) flavoprotein 2	17	72900	MGI:1920150
TCATCAGATT	Æ	11.7105	2.45465	-4.77075	0.031885	6370	Miz1	Msx-interacting-zinc finger	18	17344	MGI:1096566
TGAATTTTAA	Æ	11.7105	2.45465	-4.77075	0.0319033	18485	Ube2g1	ubiquitin-conjugating enzyme E2G 1 (UBC7 homolog, C. elegans)	11	67128	MGI:1914378
TTCTGAATAA	Æ	11.7105	2.45465	-4.77075	0.0316067	348017	1700029F09Rik	RIKEN cDNA 1700029F09 gene	1	75623	MGI:1922873
AACATCAAGC	Æ	11.7105	1.22733	-9.54149	0.008875	214841	1700008D07Rik	RIKEN cDNA 1700008D07 gene	7	69358	MGI:1916608
AGCCACAGTG	Æ	11.7105	1.22733	-9.54149	0.00884	273327	1700034E13Rik	RIKEN cDNA 1700034E13 gene	18	78414	MGI:1925664
CGCCCTAAAG	Æ	11.7105	1.22733	-9.54149	0.00874167	277129	Cxcl16	chemokine (C-X-C motif) ligand 16	11	66102	MGI:1932682
CTGACTCAAA	Æ	11.7105	1.22733	-9.54149	0.00860167	324	Amy2	amylase 2, pancreatic	3	11723	MGI:88020
						331312		Transcribed sequence with moderate similarity to protein sp:P04745 (H.sapiens) AMYS_HUMAN Alpha-amylase, salivary precursor
						348068		Transcribed sequence with moderate similarity to protein sp:P04746 (H.sapiens) AMYP_HUMAN Alpha-amylase, pancreatic precursor
						331311	Amy2	amylase 2, pancreatic	3	11723	MGI:88020
CTGCCTTAAT	Æ	11.7105	1.22733	-9.54149	0.00872667	246520	Ccnd3	cyclin D3	17	12445	MGI:88315
						318687		Transcribed sequences
GAACTGCAGG	Æ	11.7105	1.22733	-9.54149	0.00881	335946	Ccl27	chemokine (C-C motif) ligand 27	4	20301	MGI:1343459
						348239	Ccl27	chemokine (C-C motif) ligand 27	4	20301	MGI:1343459
GAGTCTCGGC	Æ	11.7105	1.22733	-9.54149	0.00898667	49994	Hook1	hook homolog 1 (Drosophila)	4	77963	MGI:1925213
GCTATGGCTC	Æ	11.7105	1.22733	-9.54149	0.008735	8122	Tenr	testis nuclear RNA binding protein	3	21744	MGI:103258
GGGTGGGGTG	Æ	11.7105	1.22733	-9.54149	0.00867833	44292	Tnrc4	trinucleotide repeat containing 4	3	78784	MGI:1926034
TAGAACCATC	Æ	11.7105	1.22733	-9.54149	0.00869333	26944	Cstf1	cleavage stimulation factor, 3' pre-RNA, subunit 1	2	67337	MGI:1914587
TAGATGGCTC	Æ	11.7105	1.22733	-9.54149	0.00869833	328072	Pvrl3	poliovirus receptor-related 3	16	58998	MGI:1930171
TATGATGAAA	Æ	11.7105	1.22733	-9.54149	0.008725	260042	1500032L24Rik	RIKEN cDNA 1500032L24 gene	15	69029	MGI:1916279
TATGCACAGG	Æ	11.7105	1.22733	-9.54149	0.00883667	4347	Xrcc1	X-ray repair complementing defective repair in Chinese hamster cells 1	7	22594	MGI:99137
						300373		Transcribed sequence with moderate similarity to protein pir:A36353 (H.sapiens) A36353 DNA repair protein XRCC1 - human
TCATCCTGCC	Æ	11.7105	1.22733	-9.54149	0.00892333	259107	Mtmr9	myotubularin related protein 9	14	210376	MGI:2442842
TGTATGACTG	Æ	11.7105	1.22733	-9.54149	0.008865	103413	0610009K11Rik	RIKEN cDNA 0610009K11 gene	4	68350	MGI:1915600
TGTGTCCCGC	Æ	11.7105	1.22733	-9.54149	0.00903333	287810	Ipo13	importin 13	4	230673	MGI:2385205
TTTGTAAAAA	Æ	11.7105	1.22733	-9.54149	0.00900833	25549	1700016A15Rik	RIKEN cDNA 1700016A15 gene	12	75553	MGI:1922803
						4587	Ppic	peptidylprolyl isomerase C	18	19038	MGI:97751
AACCCCAGGG	Æ	11.7105	0	-9.54149	0.00119833	34339	Socs7	suppressor of cytokine signaling 7	11	192157	MGI:2651588
						322656	2500001K11Rik	RIKEN cDNA 2500001K11 gene	1	226351	MGI:1917634
ACAACCTCTT	Æ	11.7105	0	-9.54149	0.00128333	278554	1700014P03Rik	RIKEN cDNA 1700014P03 gene	7	69387	MGI:1916637
ACACTGTGTG	Æ	11.7105	0	-9.54149	0.00124667	303537	Diablo	diablo homolog (Drosophila)	5	66593	MGI:1913843
						46716		Transcribed sequence with moderate similarity to protein sp:Q9NR28 (H.sapiens) SMAC_HUMAN Smac protein, mitochondrial precursor
ACATCACTCA	Æ	11.7105	0	-9.54149	0.00123167	304353	Ssty2	spermiogenesis specific transcript on the Y 2	Y	70009	MGI:1917259
						304287		MRNA similar to RIKEN cDNA 1700029H17 gene (cDNA clone MGC:58210 IMAGE:6774561), complete cds	9	382133
						293019	Ssty2	spermiogenesis specific transcript on the Y 2	Y	70009	MGI:1917259
						304359		Similar to RIKEN cDNA 1700029H17 (LOC382305), mRNA	Y	382305
						350930	Ssty2	spermiogenesis specific transcript on the Y 2	Y	70009	MGI:1917259
						305489		Similar to RIKEN cDNA 1700029H17 (LOC385544), mRNA	Y	385544
						327006		Similar to RIKEN cDNA 1700029H17 (LOC382334), mRNA	Y	382334
AGGCTCTGGG	Æ	11.7105	0	-9.54149	0.00117333	159369	Atp6v1e2	ATPase, H+ transporting, V1 subunit E-like 2 isoform 2	17	74915	MGI:1922165
ATAGCTCGGT	Æ	11.7105	0	-9.54149	0.001335	24431	Taf13	TAF13 RNA polymerase II, TATA box binding protein (TBP)-associated factor	3	99730	MGI:1913500
ATCAGCTGTC	Æ	11.7105	0	-9.54149	0.001345	46140		Adult male testis cDNA, RIKEN full-length enriched library, clone:1700008K24 product:unknown EST, full insert sequence
ATGGTCAGAG	Æ	11.7105	0	-9.54149	0.00130333	246520	Ccnd3	cyclin D3	17	12445	MGI:88315
CAGACCAACG	Æ	11.7105	0	-9.54149	0.001225	329659	1810013N20Rik	RIKEN cDNA 1810013N20 gene	19	78306	MGI:1925556
CATACTGTGT	Æ	11.7105	0	-9.54149	0.00140167	255045	Chc1	chromosome condensation 1	4	100088	MGI:1913989
CCACATCCCA	Æ	11.7105	0	-9.54149	0.00122333	272173	Tcte3	t-complex-associated testis expressed 3	17	21647	MGI:98642
CCAGCCCTGG	Æ	11.7105	0	-9.54149	0.00129333	2519	2610018L09Rik	RIKEN cDNA 2610018L09 gene	14	105638	MGI:1922658
CCCCCTGTGC	Æ	11.7105	0	-9.54149	0.00120333	76862	Znrf4	zinc and ring finger 4	17	20834	MGI:1341258
CCCTCCTCAG	Æ	11.7105	0	-9.54149	0.00117833	21687	0610025L06Rik	RIKEN cDNA 0610025L06 gene	11	67803	MGI:1915053
CTAATGAAAA	Æ	11.7105	0	-9.54149	0.00132	72786	1700028P14Rik	RIKEN cDNA 1700028P14 gene	19	67483	MGI:1914733
						348002	1300004G08Rik	RIKEN cDNA 1300004G08 gene	17	74154	MGI:1921404
CTGCACAGGG	Æ	11.7105	0	-9.54149	0.00137167	296819	3100002J23Rik	RIKEN cDNA 3100002J23 gene	11	75429	MGI:1922679
CTGCCACATC	Æ	11.7105	0	-9.54149	0.00124833	30494	1700124B08Rik	RIKEN cDNA 1700124B08 gene	1	76668	MGI:1923918
CTTAGAAATA	Æ	11.7105	0	-9.54149	0.00122333	292352		Similar to uncharacterized hypothalamus protein HT013 (LOC228730), mRNA	2	228730
GAAAAGACAC	Æ	11.7105	0	-9.54149	0.00132	108632	1700006E09Rik	RIKEN cDNA 1700006E09 gene	11	75437	MGI:1922687
GAAGGCCAAT	Æ	11.7105	0	-9.54149	0.00123667	274473	Phkg2	5phosphorylase kinase, gamma 2 (testis)	7	68961	MGI:1916211
GAAGGGCCCA	Æ	11.7105	0	-9.54149	0.00129167	207048	Tsga13	testis specific gene A13	6	116732	MGI:1891413
						50115	1700056E22Rik	RIKEN cDNA 1700056E22 gene	1	73363	MGI:1920613
GAGGAAGCCG	Æ	11.7105	0	-9.54149	0.0013	209774	1810060J02Rik	RIKEN cDNA 1810060J02 gene	6	67015	MGI:1914265
GAGGATGAAG	Æ	11.7105	0	-9.54149	0.001345	250425	2310065K24Rik	RIKEN cDNA 2310065K24 gene	8	102122	MGI:1919637
						271914	Mjd	Machado-Joseph disease (spinocerebellar ataxia 3, olivopontocerebellar ataxia 3, autosomal dominant, ataxin 3) homolog (human)	12	110616	MGI:1099442
						6853	Sprr2a	small proline-rich protein 2A	3	20755	MGI:1330350
GATCATTCAA	Æ	11.7105	0	-9.54149	0.00130333	335431	1700042N06Rik	RIKEN cDNA 1700042N06 gene	9	67320	MGI:1914570
GCACCCCACT	Æ	11.7105	0	-9.54149	0.00126833	85000	4933425K02Rik	RIKEN cDNA 4933425K02 gene	3	74446	MGI:1921696
GCAGCCGGAG	Æ	11.7105	0	-9.54149	0.00125833	241109	Rsn	restin (Reed-Steinberg cell-expressed intermediate filament-associated protein)	5	56430	MGI:1928401
GCATATTGGT	Æ	11.7105	0	-9.54149	0.00127833	269857	Slc2a3	solute carrier family 2 (facilitated glucose transporter), member 3	6	20527	MGI:95757
GCCCGACTGT	Æ	11.7105	0	-9.54149	0.00127333	50263	4930435E12Rik	RIKEN cDNA 4930435E12 gene	16	74663	MGI:1921913
GCGCACTGTG	Æ	11.7105	0	-9.54149	0.00127	88694	Kif3a	kinesin family member 3A	11	16568	MGI:107689
						87382	4933413B09Rik	RIKEN cDNA 4933413B09 gene	16	71089	MGI:1918339
GCGGAGGTGC	Æ	11.7105	0	-9.54149	0.00124833	159445	4930527J03Rik	RIKEN cDNA 4930527J03 gene	1	75164	MGI:1922414
GCGGCGGACC	Æ	11.7105	0	-9.54149	0.00133	177990	1700008C22Rik	RIKEN cDNA 1700008C22 gene	2	75454	MGI:1922704
GCTAACACTG	Æ	11.7105	0	-9.54149	0.00140667	24245	Tcea2	transcription elongation factor A (SII), 2	2	21400	MGI:107368
GCTCAGCTTA	Æ	11.7105	0	-9.54149	0.00125	249986	2410016F01Rik	RIKEN cDNA 2410016F01 gene	11	108660	MGI:1914224
GCTGCTTTAA	Æ	11.7105	0	-9.54149	0.00124167	84618	1700027L20Rik	RIKEN cDNA 1700027L20 gene	1	69453	MGI:1916703
GGAAATATAT	Æ	11.7105	0	-9.54149	0.00123167	299955	Lypla1	lysophospholipase 1	1	18777	MGI:1344588
GGTATTTCCA	Æ	11.7105	0	-9.54149	0.00128	28403	1700037C18Rik	RIKEN cDNA 1700037C18 gene	16	73261	MGI:1920511
GTACTCTATT	Æ	11.7105	0	-9.54149	0.001345	23379	Tcfl5	transcription factor-like 5 (basic helix-loop-helix)	2	277353	MGI:2672878
TAAAAATAAA	Æ	11.7105	0	-9.54149	0.00126833	226554	Tfb1m	transcription factor B1, mitochondrial	17	224481	MGI:2146851
						46647	2310047B19Rik	RIKEN cDNA 2310047B19 gene	9	66962	MGI:1914212
						341336		Transcribed sequences
TAAAATTGTA	Æ	11.7105	0	-9.54149	0.00121667	316438	Ckmt2	creatine kinase, mitochondrial 2	13	76722	MGI:1923972
TACACGTGAG	Æ	11.7105	0	-9.54149	0.00128333	86833	2500002L14Rik	RIKEN cDNA 2500002L14 gene	6	66510	MGI:1913760
						333157	2500002L14Rik	RIKEN cDNA 2500002L14 gene	6	66510	MGI:1913760
TAGAGAACTC	Æ	11.7105	0	-9.54149	0.00130167	84941	1100001A21Rik	RIKEN cDNA 1100001A21 gene	9	66595	MGI:1913845
TAGGACACTT	Æ	11.7105	0	-9.54149	0.001275	236004	Vps4a	vacuolar protein sorting 4a (yeast)	8	116733	MGI:1890520
TCAGCACCTG	Æ	11.7105	0	-9.54149	0.00117833	7411	Pwwp1	PWWP domain containing 1	13	15192	MGI:1194493
TGAATCCCAT	Æ	11.7105	0	-9.54149	0.00132667	33766	D930005D10Rik	RIKEN cDNA D930005D10 gene	5	231858	MGI:2443088
TGCACTCTGT	Æ	11.7105	0	-9.54149	0.00137	45821	1700030E15Rik	RIKEN cDNA 1700030E15 gene	9	75667	MGI:1922917
						212567	Cald1	caldesmon 1	6	109624	MGI:88250
TGGGTGTCTT	Æ	11.7105	0	-9.54149	0.00128333	42944	Skp1a	S-phase kinase-associated protein 1A	11	21402	MGI:103575
TGTGAGCCTG	Æ	11.7105	0	-9.54149	0.00132667	295454		Transcribed sequence with moderate similarity to protein sp:P00722 (E. coli) BGAL_ECOLI Beta-galactosidase
						292405	Zfp216	zinc finger protein 216	19	22682	MGI:1278334
TTAAGTCGGT	Æ	11.7105	0	-9.54149	0.001245	81898	Mapk6	mitogen-activated protein kinase 6	9	50772	MGI:1354946
TTGTATCTGC	Æ	11.7105	0	-9.54149	0.00129333	141150	2410012H22Rik	RIKEN cDNA 2410012H22 gene	11	69747	MGI:1916997
TTGTCAGCTC	Æ	11.7105	0	-9.54149	0.00140667	274794	Tce1	T-complex expressed gene 1	17	79043	MGI:1891471
AAGAACTAGC	Æ	10.4093	1.22733	-8.48133	0.0166883	133623	4933411K20Rik	RIKEN cDNA 4933411K20 gene	8	66756	MGI:1914006
ACACGGACTC	Æ	10.4093	1.22733	-8.48133	0.016745	263708	1700016M24Rik	RIKEN cDNA 1700016M24 gene	15	69439	MGI:1916689
AGACGTTCTT	Æ	10.4093	1.22733	-8.48133	0.0169083	141485	4930412F15Rik	RIKEN cDNA 4930412F15 gene	4	242408	MGI:2441678
ATCCCGGGGA	Æ	10.4093	1.22733	-8.48133	0.0169967	210323	Facl2	fatty acid Coenzyme A ligase, long chain 2	8	14081	MGI:102797
ATTCACTTCT	Æ	10.4093	1.22733	-8.48133	0.0167483	307084	1700019A02Rik	RIKEN cDNA 1700019A02 gene	1	69397	MGI:1916647
CAACAAAAGC	Æ	10.4093	1.22733	-8.48133	0.0170117	286177	Serf1	small EDRK-rich factor 1	13	20365	MGI:1337114
CCAAACTTCA	Æ	10.4093	1.22733	-8.48133	0.01683	20435	Cst8	cystatin 8 (cystatin-related epididymal spermatogenic)	2	13012	MGI:107161
GAGGGACATT	Æ	10.4093	1.22733	-8.48133	0.0168367	44213	1810073E21Rik	RIKEN cDNA 1810073E21 gene	7	67091	MGI:1914341
GATTTATTAT	Æ	10.4093	1.22733	-8.48133	0.0164733	125288	BC019367	cDNA sequence BC019367	11	192191	MGI:2183151
GCATTGAATT	Æ	10.4093	1.22733	-8.48133	0.0168867	136458	C330023F11Rik	RIKEN cDNA C330023F11 gene	1	109232	MGI:1924486
GGAAAAGAAA	Æ	10.4093	1.22733	-8.48133	0.0166117	286069	Scamp2	secretory carrier membrane protein 2	9	24044	MGI:1346518
GTGACTAATG	Æ	10.4093	1.22733	-8.48133	0.0167067	29131	1110049F12Rik	RIKEN cDNA 1110049F12 gene	4	66193	MGI:1913443
TACATTACAC	Æ	10.4093	1.22733	-8.48133	0.01678	279693	Dpm1	dolichol-phosphate (beta-D) mannosyltransferase 1	2	13480	MGI:1330239
TATGAAAAAA	Æ	10.4093	1.22733	-8.48133	0.01692	271572	Kctd12b	potassium channel tetramerisation domain containing 12b	X	207474	MGI:2444667
						260042	1500032L24Rik	RIKEN cDNA 1500032L24 gene	15	69029	MGI:1916279
						45725	Ddx23	DEAD (Asp-Glu-Ala-Asp) box polypeptide 23	15	74351	MGI:1921601
TATGCAAACT	Æ	10.4093	1.22733	-8.48133	0.0166467	249363	Stk6	serine/threonine kinase 6	2	20878	MGI:894678
TCTAACCTCA	Æ	10.4093	1.22733	-8.48133	0.017185	299916	Pcsk4	proprotein convertase subtilisin/kexin type 4	10	18551	MGI:97514
TCTCATTCAG	Æ	10.4093	1.22733	-8.48133	0.0167783	86448		Transcribed sequence with weak similarity to protein ref:NP_067008.1 (H.sapiens) hypothetical protein DKFZp434A1022 [Homo sapiens]
TGCCAATAAA	Æ	10.4093	1.22733	-8.48133	0.01686	347424	Gpr105	G protein-coupled receptor 105	3	140795	MGI:2155705
						127646	Zfp39	zinc finger protein 39	11	22698	MGI:99183
TGGATCACGG	Æ	10.4093	1.22733	-8.48133	0.0167517	116928	Arpm1	actin related protein M1	3	76652	MGI:1923902
TGTGATGGTG	Æ	10.4093	1.22733	-8.48133	0.016995	29471	4733401H18Rik	RIKEN cDNA 4733401H18 gene	9	66706	MGI:1913956
						6065	Impdh2	inosine 5'-phosphate dehydrogenase 2	9	23918	MGI:109367
TTTGAGCAAA	Æ	10.4093	1.22733	-8.48133	0.0169367	41122	1700120K04Rik	RIKEN cDNA 1700120K04 gene	7	68232	MGI:1915482
AAGATGATTT	Æ	10.4093	0	-8.48133	0.00271333	46699		Adult male tongue cDNA, RIKEN full-length enriched library, clone:2310068J07 product:unknown EST, full insert sequence	11	208501
ACCTACTTGA	Æ	10.4093	0	-8.48133	0.00277833	196290	5830411E10Rik	RIKEN cDNA 5830411E10 gene	1	109019	MGI:1923258
ACCTTATCTC	Æ	10.4093	0	-8.48133	0.00256	148278	Map4k1	mitogen activated protein kinase kinase kinase kinase 1	3	26411	MGI:1346882
ACTGCGAAAC	Æ	10.4093	0	-8.48133	0.00271333	50108	1700011E24Rik	RIKEN cDNA 1700011E24 gene	17	75467	MGI:1922717
AGCTACACAG	Æ	10.4093	0	-8.48133	0.00271	159541	1700020C07Rik	RIKEN cDNA 1700020C07 gene	2	75642	MGI:1922892
						281005	Akap8l	A kinase (PRKA) anchor protein 8-like	17	54194	MGI:1860606
AGGAGCGTCT	Æ	10.4093	0	-8.48133	0.00264167	55982	4930522D07Rik	RIKEN cDNA 4930522D07 gene	3	67591	MGI:1914841
AGGGACCCTG	Æ	10.4093	0	-8.48133	0.00267	331208	AI839562	expressed sequence AI839562	3	56772	MGI:1929671
ATGGGAGCTC	Æ	10.4093	0	-8.48133	0.002805	347910	Acrbp	proacrosin binding protein	6	54137	MGI:1859515
CAAATCCACC	Æ	10.4093	0	-8.48133	0.00257667	27888	Fbxo36	F-box only protein 36	1	66153	MGI:1289192
CAAGAGCCTC	Æ	10.4093	0	-8.48133	0.00267667	212777	LOC280621	similar to selenoprotein W	7	280621
CAGCCAAACC	Æ	10.4093	0	-8.48133	0.00268667	260064	Eif3s4	eukaryotic translation initiation factor 3, subunit 4 (delta)	9	53356	MGI:1858258
CCAGGCACAG	Æ	10.4093	0	-8.48133	0.0026	42102	Tulp1	tubby like protein 1	17	22157	MGI:109571
CCCTGCCCCA	Æ	10.4093	0	-8.48133	0.002655	245980		10 day old male pancreas cDNA, RIKEN full-length enriched library, clone:1810049I09 product:unknown EST, full insert sequence
CGCTCAGTAC	Æ	10.4093	0	-8.48133	0.00267167	287784	Tuba3	tubulin, alpha 3	6	22144	MGI:1095406
CGGCGTTCCT	Æ	10.4093	0	-8.48133	0.00279167	196288	4931407K02Rik	RIKEN cDNA 4931407K02 gene	15	77627	MGI:1924877
CGTGATTCCC	Æ	10.4093	0	-8.48133	0.00274	268474	4930430F08Rik	RIKEN cDNA 4930430F08 gene	10	68281	MGI:1921197
CTCAATATAG	Æ	10.4093	0	-8.48133	0.00276333	33864	4930578I06Rik	RIKEN cDNA 4930578I06 gene	14	67750	MGI:1915000
CTGGAAAATA	Æ	10.4093	0	-8.48133	0.002725	69030	1700067C01Rik	RIKEN cDNA 1700067C01 gene	7	76718	MGI:1923968
CTGTACCAGT	Æ	10.4093	0	-8.48133	0.00267667	39053	Ap2b1	adaptor-related protein complex 2, beta 1 subunit	11	71770	MGI:1919020
CTTACATTTG	Æ	10.4093	0	-8.48133	0.00270667	296565	1700009P13Rik	RIKEN cDNA 1700009P13 gene	10	215814	MGI:2443508
GAACTGTAAT	Æ	10.4093	0	-8.48133	0.00268333	22856	B130052G07Rik	RIKEN cDNA B130052G07 gene	1	226841	MGI:2444826
GAAGAGATTT	Æ	10.4093	0	-8.48133	0.00266333	264016	5730596K20Rik	RIKEN cDNA 5730596K20 gene	19	109168	MGI:1924270
						291569	Serpina3k	serine (or cysteine) proteinase inhibitor, clade A, member 3K	12	20714	MGI:98377
GAGCAGATGC	Æ	10.4093	0	-8.48133	0.00273	276155	Ihpk1	inositol hexaphosphate kinase 1	9	27399	MGI:1351633
GATATAAATT	Æ	10.4093	0	-8.48133	0.00258833	272766	1700030F18Rik	RIKEN cDNA 1700030F18 gene	15	72277	MGI:1919527
GCACCAGACA	Æ	10.4093	0	-8.48133	0.00258833	22225	Zfp313	zinc finger protein 313	2	81018	MGI:1933159
GCAGGTGGAG	Æ	10.4093	0	-8.48133	0.00278	296470	D130073L02Rik	RIKEN cDNA D130073L02 gene	10	399622	MGI:3026965
GCCCTCAGCC	Æ	10.4093	0	-8.48133	0.00268333	79127	Dnaic1	dynein, axonemal, intermediate chain 1	4	68922	MGI:1916172
GCCCTGCAGA	Æ	10.4093	0	-8.48133	0.00266333	28768	Ptges	prostaglandin E synthase	2	64292	MGI:1927593
						48686	Ppp4r1	protein phosphatase 4, regulatory subunit 1	17	70351	MGI:1917601
GCCGGGCCCT	Æ	10.4093	0	-8.48133	0.002835	143805	Ghrl	ghrelin	6	58991	MGI:1930008
GCCGGGCTAT	Æ	10.4093	0	-8.48133	0.00276	4467	2510027N19Rik	RIKEN cDNA 2510027N19 gene	7	67711	MGI:1914961
GGACACGTGG	Æ	10.4093	0	-8.48133	0.00264	73263	4933402P03Rik	RIKEN cDNA 4933402P03 gene	11	108803	MGI:1918293
GGCCAGGGAT	Æ	10.4093	0	-8.48133	0.002715	151940	2010004I09Rik	RIKEN cDNA 2010004I09 gene	11	69802	MGI:1917052
						167868	Srcasm	Src activating and signaling molecule	11	71943	MGI:1919193
GGGTTACCTC	Æ	10.4093	0	-8.48133	0.00262167	42166	Pmfbp1	polyamine modulated factor 1 binding protein 1	8	56523	MGI:1930136
GTATTGGTGG	Æ	10.4093	0	-8.48133	0.00259	273301	1700023D19Rik	RIKEN cDNA 1700023D19 gene	7	75510	MGI:1922760
GTGAAGATTC	Æ	10.4093	0	-8.48133	0.00283	254056	Zfp403	zinc finger protein 403	11	217039	MGI:2387356
						3131	Dld	dihydrolipoamide dehydrogenase	12	13382	MGI:107450
GTTTCAGTGT	Æ	10.4093	0	-8.48133	0.00264667	26088	C730036B01Rik	RIKEN cDNA C730036B01 gene	3	99887	MGI:2139968
GTTTTACCTT	Æ	10.4093	0	-8.48133	0.00272333	46653	1500004A08Rik	RIKEN cDNA 1500004A08 gene	11	216505	MGI:1917016
TAACAGCTAC	Æ	10.4093	0	-8.48133	0.00275667	351581		Transcribed sequences
TACAAGCCCC	Æ	10.4093	0	-8.48133	0.00279167	273318	1190002A17Rik	RIKEN cDNA 1190002A17 gene	2	68870	MGI:1916120
TACCACCAGA	Æ	10.4093	0	-8.48133	0.00265833	139258	2900041A11Rik	RIKEN cDNA 2900041A11 gene	9	72894	MGI:1920144
TAGTAGAGCT	Æ	10.4093	0	-8.48133	0.00273	248337	Dnaja3	DnaJ (Hsp40) homolog, subfamily A, member 3	16	83945	MGI:1933786
TCACCAGTGT	Æ	10.4093	0	-8.48133	0.00263833	124420	Mical3	flavoprotein oxidoreductase MICAL3	6	194401	MGI:2442733
TCAGAAAATC	Æ	10.4093	0	-8.48133	0.00267667	315089	AW456874	expressed sequence AW456874	13	218232	MGI:2145430
TGCAAGGAGT	Æ	10.4093	0	-8.48133	0.002685	168789	Cdkn1c	cyclin-dependent kinase inhibitor 1C (P57)	7	12577	MGI:104564
TGCAGGAAGA	Æ	10.4093	0	-8.48133	0.00264333	209349	3110005P07Rik	RIKEN cDNA 3110005P07 gene	7	65098	MGI:1929510
TGCATAGCCA	Æ	10.4093	0	-8.48133	0.00269	10167	Myohd1	myosin head domain containing 1	11	66196	MGI:1913446
						288689	Myohd1	myosin head domain containing 1	11	66196	MGI:1913446
TGCGGGGGTG	Æ	10.4093	0	-8.48133	0.00262833	294870	Il25	interleukin 25	17	28106	MGI:2156020
TGCTTGGATC	Æ	10.4093	0	-8.48133	0.00264833	29317	Actr10	ARP10 actin-related protein 10 homolog (S. cerevisiae)	12	56444	MGI:1891654
TTCCTTTCTG	Æ	10.4093	0	-8.48133	0.00265667	87318	C030030A07Rik	RIKEN cDNA C030030A07 gene	6	320135	MGI:2443451
TTCTTCTACT	Æ	10.4093	0	-8.48133	0.00259667	67234	1700090G07Rik	RIKEN cDNA 1700090G07 gene	17	78469	MGI:1925719
TTCTTTTTAA	Æ	10.4093	0	-8.48133	0.002615	344708	Cetn4	centrin 4	3	207175	MGI:2677454
AAGACCCCTG	Æ	9.10818	1.22733	-7.42116	0.0320933	221452	Kpnb3	karyopherin (importin) beta 3	14	70572	MGI:1917822
AAGCAGGACC	Æ	9.10818	1.22733	-7.42116	0.0315033	63791	1700020F09Rik	RIKEN cDNA 1700020F09 gene	19	68214	MGI:1915464
						29680	Asf1b	ASF1 anti-silencing function 1 homolog B (S. cerevisiae)	8	66929	MGI:1914179
AGCAGGGATC	Æ	9.10818	1.22733	-7.42116	0.0320033	318969	Ppp1r14b	protein phosphatase 1, regulatory (inhibitor) subunit 14B	19	18938	MGI:107682
						140		Transcribed sequence with strong similarity to protein prf:2208307A (H.sapiens) 2208307A PNG gene [Homo sapiens]
CAAATGGAAA	Æ	9.10818	1.22733	-7.42116	0.0315133	39299	Dyrk3	dual-specificity tyrosine-(Y)-phosphorylation regulated kinase 3	1	226419	MGI:1330300
GACCCGCCTC	Æ	9.10818	1.22733	-7.42116	0.0314933	160124	Rpel1	RPEL repeat containing 1	13	218194	MGI:2659021
GCAATCTGAA	Æ	9.10818	1.22733	-7.42116	0.0314033	181475	1700060H10Rik	RIKEN cDNA 1700060H10 gene	10	73390	MGI:1920640
GCACCCCTGT	Æ	9.10818	1.22733	-7.42116	0.0315017	28528	Rwdd1	RWD domain containing 1	10	66521	MGI:1913771
						318065		Similar to small androgen receptor-interacting protein (LOC384104), mRNA	4	384104
						250981	Ephb2	Eph receptor B2	4	13844	MGI:99611
GCGTGGTGGA	Æ	9.10818	1.22733	-7.42116	0.03212	277585	App	amyloid beta (A4) precursor protein	16	11820	MGI:88059
GGAACAATAA	Æ	9.10818	1.22733	-7.42116	0.0317117	12831	3830421F13Rik	RIKEN cDNA 3830421F13 gene	16	69823	MGI:1917955
GGGTCAGAAA	Æ	9.10818	1.22733	-7.42116	0.03202	272397	Mtf1	metal response element binding transcription factor 1	4	17764	MGI:101786
GGGTTTGGAA	Æ	9.10818	1.22733	-7.42116	0.0316783	23705	Dhx38	DEAH (Asp-Glu-Ala-His) box polypeptide 38	8	64340	MGI:1927617
GGTGCAGGGA	Æ	9.10818	1.22733	-7.42116	0.0316967	261786	Arcn1	archain 1	9	213827	MGI:2387591
						270139	Dedd	death effector domain-containing	1	21945	MGI:1333874
GTGGCACGGG	Æ	9.10818	1.22733	-7.42116	0.0313533	269049	1700001P01Rik	RIKEN cDNA 1700001P01 gene	11	72215	MGI:1919465
TAACTGTGGC	Æ	9.10818	1.22733	-7.42116	0.0317217	232537	Pomt2	protein-O-mannosyltransferase 2	12	217734	MGI:2444430
TACGAAAAAT	Æ	9.10818	1.22733	-7.42116	0.0316933	108831	4930564C03Rik	RIKEN cDNA 4930564C03 gene	17	75341	MGI:1922591
TACTATTGCC	Æ	9.10818	1.22733	-7.42116	0.032045	269219	1700001C14Rik	RIKEN cDNA 1700001C14 gene	8	75458	MGI:1922708
TAGTCCTGAG	Æ	9.10818	1.22733	-7.42116	0.0313733	294777	1300010O06Rik	RIKEN cDNA 1300010O06 gene	8	66894	MGI:1914144
TCACTAACCC	Æ	9.10818	1.22733	-7.42116	0.0317733	252406	4930430E16Rik	RIKEN cDNA 4930430E16 gene	11	73873	MGI:1921123
TCGGGTGGGT	Æ	9.10818	1.22733	-7.42116	0.0316267	74982	4932702G04Rik	RIKEN cDNA 4932702G04 gene	13	105278	MGI:2145349
TTGAGTCCCA	Æ	9.10818	1.22733	-7.42116	0.0312167	3947	Siat7b	sialyltransferase 7 ((alpha-N-acetylneuraminyl 2,3-beta-galactosyl-1,3)-N-acetyl galactosaminde alpha-2,6-sialyltransferase) B	11	20446	MGI:107553
TTTTATTTTT	Æ	9.10818	1.22733	-7.42116	0.0313767	242865	8030446C20Rik	RIKEN cDNA 8030446C20 gene	13	100715	MGI:2140950
						38235	Rp9h	retinitis pigmentosa 9 homolog (human)	9	55934	MGI:2157166
						28300	Zdhhc3	zinc finger, DHHC domain containing 3	9	69035	MGI:1926134
						271775	Sh3glb1	SH3-domain GRB2-like B1 (endophilin)	3	54673	MGI:1859730
TTTTGAGGGT	Æ	9.10818	1.22733	-7.42116	0.0312533	338503	1700011J18Rik	RIKEN cDNA 1700011J18 gene	1	69312	MGI:1916562
AAGCTGGTTC	Æ	9.10818	0	-7.42116	0.00562167	17621	1700003E16Rik	RIKEN cDNA 1700003E16 gene	6	71837	MGI:1919087
AATTAAACAT	Æ	9.10818	0	-7.42116	0.005445	66794		Adult male testis cDNA, RIKEN full-length enriched library, clone:1700001L05 product:unknown EST, full insert sequence
ACACTGGTAG	Æ	9.10818	0	-7.42116	0.00553667	52571	Dusp13	dual specificity phosphatase 13	14	27389	MGI:1351599
ACTCAGGCCG	Æ	9.10818	0	-7.42116	0.00562167	272341		10 day old male pancreas cDNA, RIKEN full-length enriched library, clone:1810005O22 product:similar to HSBP1-LIKE PROTEIN (FRAGMENT) [Cercopithecus aethiops], full insert sequence
ACTGCTCCTC	Æ	9.10818	0	-7.42116	0.00535667	160057	4930571C24Rik	RIKEN cDNA 4930571C24 gene	2	78217	MGI:1925467
AGCTTTGGAG	Æ	9.10818	0	-7.42116	0.00571	81032		Adult male testis cDNA, RIKEN full-length enriched library, clone:4930544D05 product:cholinergic receptor, nicotinic, epsilon polypeptide, full insert sequence
AGGACCAGCT	Æ	9.10818	0	-7.42116	0.00556667	329132	1700013E09Rik	RIKEN cDNA 1700013E09 gene	17	76920	MGI:1924170
AGGACCGCAG	Æ	9.10818	0	-7.42116	0.00565833	200898	AU041707	expressed sequence AU041707	8	102247	MGI:2142716
ATGTGCAGAC	Æ	9.10818	0	-7.42116	0.00552	348047	Usmg4	upregulated during skeletal muscle growth 4	3	83679	MGI:1891434
CAGACCCTAC	Æ	9.10818	0	-7.42116	0.00553667	348231		Transcribed sequence with weak similarity to protein pir:T12522 (H.sapiens) T12522 hypothetical protein DKFZp434J193.1 - human
CAGCTATCAG	Æ	9.10818	0	-7.42116	0.005665	258773	2210402G22Rik	RIKEN cDNA 2210402G22 gene	13	66505	MGI:1913755
CAGTGGGCAC	Æ	9.10818	0	-7.42116	0.00562667	87449	Atoh8	atonal homolog 8 (Drosophila)	6	71093	MGI:1918343
CCTTGATGTT	Æ	9.10818	0	-7.42116	0.00555333	87336	Trim36	tripartite motif-containing 36	18	28105	MGI:106264
CCTTGTTGCC	Æ	9.10818	0	-7.42116	0.00551833	246304	Sypl	synaptophysin-like protein	12	19027	MGI:108081
CGCACCGGTC	Æ	9.10818	0	-7.42116	0.00546	21938	Rps20	ribosomal protein S20	4	67427	MGI:1914677
CGTATTAAAC	Æ	9.10818	0	-7.42116	0.005565	218233	Myh10	myosin heavy chain 10, non-muscle	11	77579	MGI:1930780
CTAATCAGGA	Æ	9.10818	0	-7.42116	0.00555	210155	Txnrd1	thioredoxin reductase 1	10	50493	MGI:1354175
CTCTGCACAG	Æ	9.10818	0	-7.42116	0.00559	201455	Scamp1	secretory carrier membrane protein 1	13	107767	MGI:1349480
CTCTTGGCTG	Æ	9.10818	0	-7.42116	0.00560667	343538	Fdft1	farnesyl diphosphate farnesyl transferase 1	14	14137	MGI:102706
						200714	Bbs4	Bardet-Biedl syndrome 4 homolog (human)	9	102774	MGI:2143311
CTGAACTCGC	Æ	9.10818	0	-7.42116	0.0055	45614	1110017D15Rik	RIKEN cDNA 1110017D15 gene	4	73721	MGI:1920971
CTGCCCTCAG	Æ	9.10818	0	-7.42116	0.00558	63799	1700007L12Rik	RIKEN cDNA 1700007L12 gene	9	75470	MGI:1922720
GACACGTGGA	Æ	9.10818	0	-7.42116	0.00557333	260256	Eif4g1	eukaryotic translation initiation factor 4, gamma 1	16	208643	MGI:2384784
GACTAGACCT	Æ	9.10818	0	-7.42116	0.00566667	40678	Pde1a	phosphodiesterase 1A, calmodulin-dependent	2	18573	MGI:1201792
GAGCAGGTCC	Æ	9.10818	0	-7.42116	0.00552333	67677	Kif2b	kinesin family member 2B	11	73470	MGI:1920720
GATGTGAAAT	Æ	9.10818	0	-7.42116	0.00583833	30120	Rps27l	ribosomal protein S27-like	9	67941	MGI:1915191
GCAAGAGACT	Æ	9.10818	0	-7.42116	0.005625	28058	Ndufb5	NADH dehydrogenase (ubiquinone) 1 beta subcomplex, 5	3	66046	MGI:1913296
GCACCATCAG	Æ	9.10818	0	-7.42116	0.00549833	271891	Snx1	sorting nexin 1	9	56440	MGI:1928395
GCACCCCAAC	Æ	9.10818	0	-7.42116	0.005705	196313	1700029H01Rik	RIKEN cDNA 1700029H01 gene	1	70060	MGI:1917310
GCACGCTTAG	Æ	9.10818	0	-7.42116	0.00568667	61243	1700031F13Rik	RIKEN cDNA 1700031F13 gene	8	73301	MGI:1920551
GCCCAGCAAG	Æ	9.10818	0	-7.42116	0.00553833	256434	1200002K10Rik	RIKEN cDNA 1200002K10 gene	2	338348	MGI:2443048
						200695	Tor2a	torsin family 2, member A	2	30933	MGI:1353596
GCCCTCAAGT	Æ	9.10818	0	-7.42116	0.00564	271247	MGC58818	Unknown (protein for MGC:58818)	11	380715
GCCTGTGGCT	Æ	9.10818	0	-7.42116	0.00559667	158111	1700011A15Rik	RIKEN cDNA 1700011A15 gene	15	66322	MGI:1913572
						193099	Fn1	fibronectin 1	1	14268	MGI:95566
						16660	P4hb	prolyl 4-hydroxylase, beta polypeptide	11	18453	MGI:97464
GCGCAGGAGT	Æ	9.10818	0	-7.42116	0.00557333	290786	Rpl41	ribosomal protein L41	10	67945	MGI:1915195
GCGGCGCCGC	Æ	9.10818	0	-7.42116	0.00555667	297230	Scand1	SCAN domain-containing 1	2	19018	MGI:1343132
						257482	Aatf	apoptosis antagonizing transcription factor	11	56321	MGI:1929608
GCGGCTGAGT	Æ	9.10818	0	-7.42116	0.00562667	21978	5330431N19Rik	RIKEN cDNA 5330431N19 gene	19	226162	MGI:1924407
GGCCTACACT	Æ	9.10818	0	-7.42116	0.00582	235535		Adult male testis cDNA, RIKEN full-length enriched library, clone:1700001J11 product:similar to RING FINGER PROTEIN 19 (XY BODY PROTEIN) (XYBP) (GAMETOGENESIS EXPRESSED PROTEIN GEG-154) (UBCM4-INTERACTING PROTEIN 117) (UIP117) [Mus muscu ...	9	244811
GGGAACACAG	Æ	9.10818	0	-7.42116	0.0055	272357	1700012B18Rik	RIKEN cDNA 1700012B18 gene		71839	MGI:1919089
GGGGTGGGGG	Æ	9.10818	0	-7.42116	0.00549167	302037	6030430O11	hypothetical protein 6030430O11	7	233902
						330721		Transcribed sequence with weak similarity to protein sp:P10400 (M.musculus) POL1_MOUSE Retrovirus-related POL polyprotein [Contains: Reverse transcriptase ; Endonuclease]
GGGTTGAGTC	Æ	9.10818	0	-7.42116	0.00567	141275	E130009J12Rik	RIKEN cDNA E130009J12 gene	17	381107	MGI:2685786
GTACTGTAGT	Æ	9.10818	0	-7.42116	0.00548667	290596	Zfp35	zinc finger protein 35	18	22694	MGI:99179
GTCCTCAAGG	Æ	9.10818	0	-7.42116	0.00565333	165697	1700018B08Rik	RIKEN cDNA 1700018B08 gene	8	76405	MGI:1923655
GTGACTAATA	Æ	9.10818	0	-7.42116	0.00566667	330079	MGC58758	Unknown (protein for MGC:58758)	2	279029	MGI:2685557
GTGGGACACG	Æ	9.10818	0	-7.42116	0.00550667	29301	D0H8S2298E	DNA segment, Human S2298E	8	108159	MGI:1337129
GTGTTAACCA	Æ	9.10818	0	-7.42116	0.00549167	329850	Rpl15	ribosomal protein L15	14	66480	MGI:1913730
						2050	Rpl15	ribosomal protein L15	14	66480	MGI:1913730
						350080	Rpl15	ribosomal protein L15	14	66480	MGI:1913730
						118420		Transcribed sequence with strong similarity to protein sp:P39030 (H.sapiens) RL15_HUMAN 60S ribosomal protein L15
GTTCACAAAA	Æ	9.10818	0	-7.42116	0.00567	39709	Zfpn1a1	zinc finger protein, subfamily 1A, 1 (Ikaros)	11	22778	MGI:1342540
TAAGAAGGTT	Æ	9.10818	0	-7.42116	0.00551167	46115	4930442L21Rik	RIKEN cDNA 4930442L21 gene	14	67580	MGI:1914830
TAATAAATGT	Æ	9.10818	0	-7.42116	0.005375	227250	Fgfr1op	Fgfr1 oncogene partner	17	75296	MGI:1922546
TAATTATTGG	Æ	9.10818	0	-7.42116	0.00560667	-	mt-Co3	mitochondrial genome (cytochrome c oxidase III, mitochondrial)	MT	17710	MGI:102502
TACCAACCCA	Æ	9.10818	0	-7.42116	0.00554667	171300	4933424F08Rik	RIKEN cDNA 4933424F08 gene	14	71099	MGI:1918349
TACCCCACTC	Æ	9.10818	0	-7.42116	0.00553167	33631	1700015E13Rik	RIKEN cDNA 1700015E13 gene	1	76925	MGI:1924175
TAGCTCAGGC	Æ	9.10818	0	-7.42116	0.00562	153891	Ptp4a3	protein tyrosine phosphatase 4a3	15	19245	MGI:1277098
TAGGACAATG	Æ	9.10818	0	-7.42116	0.00556833	213261	D15Wsu75e	DNA segment, Chr 15, Wayne State University 75, expressed	15	28075	MGI:106313
TCACACTTTT	Æ	9.10818	0	-7.42116	0.00562	180189	Dgat2	diacylglycerol O-acyltransferase 2	7	67800	MGI:1915050
TCACTGAGCA	Æ	9.10818	0	-7.42116	0.00558833	52577	1700024J04Rik	RIKEN cDNA 1700024J04 gene	11	71848	MGI:1919098
TCCACAGATC	Æ	9.10818	0	-7.42116	0.00555833	87328	1700093K21Rik	RIKEN cDNA 1700093K21 gene	11	67358	MGI:1914608
TCCGGGGACC	Æ	9.10818	0	-7.42116	0.00563833	302287	Lrrfip2	leucine rich repeat (in FLII) interacting protein 2	9	71268	MGI:1918518
TCGGAAGAGA	Æ	9.10818	0	-7.42116	0.00567167	177840		MRNA similar to dynein, cytoplasmic, light chain 1 (cDNA clone MGC:58381 IMAGE:6774067), complete cds	13	382774
						24433	Smt3h1	SMT3 (supressor of mif two, 3) homolog 1 (S. cerevisiae)	10	20610	MGI:1336201
						256858	Dnclc1	dynein, cytoplasmic, light chain 1	5	56455	MGI:1861457
TCTCCAAGTG	Æ	9.10818	0	-7.42116	0.005605	1550	Stat4	signal transducer and activator of transcription 4	1	20849	MGI:103062
TCTTTTGGTC	Æ	9.10818	0	-7.42116	0.00562667	4126	Cct6b	chaperonin subunit 6b (zeta)	11	12467	MGI:1329013
TGAACAAGCC	Æ	9.10818	0	-7.42116	0.00549333	278444	Tle1	transducin-like enhancer of split 1, homolog of Drosophila E(spl)	4	21885	MGI:104636
						103240		Hypothetical LOC327992 (LOC327992), mRNA	11	327992
TGGACTGTTT	Æ	9.10818	0	-7.42116	0.005725	14501	Ppm1g	protein phosphatase 1G (formerly 2C), magnesium-dependent, gamma isoform	5	14208	MGI:106065
TGTAGATCGT	Æ	9.10818	0	-7.42116	0.00566667	159036	1700126L10Rik	RIKEN cDNA 1700126L10 gene	2	73603	MGI:1920853
TGTGATCGTG	Æ	9.10818	0	-7.42116	0.00566833	248647	Pi4k2b	phosphatidylinositol 4-kinase type 2 beta	5	67073	MGI:1914323
TGTGCGCCCT	Æ	9.10818	0	-7.42116	0.00566	94560	Cxxc5	CXXC finger 5	18	67393	MGI:1914643
TTAATAAATT	Æ	9.10818	0	-7.42116	0.00545833	353971		Clone IMAGE:4504649, mRNA
						3254	2210018M03Rik	RIKEN cDNA 2210018M03 gene	7	67109	MGI:1914359
TTCACCCCGC	Æ	9.10818	0	-7.42116	0.005755	67300	1700012M14Rik	RIKEN cDNA 1700012M14 gene	11	76389	MGI:1923639
TTGCAGAGAA	Æ	9.10818	0	-7.42116	0.005475	259026	2700078E11Rik	RIKEN cDNA 2700078E11 gene	19	78832	MGI:1926082
TTTTCCGATG	Æ	9.10818	0	-7.42116	0.00549333	31701	Spag6	sperm associated antigen 6	16	50525	MGI:1354388
TTTTTAGAGA	Æ	9.10818	0	-7.42116	0.00566333	263610	4930449I24Rik	RIKEN cDNA 4930449I24 gene	5	67410	MGI:1914660
AAAGAGATAA	Æ	7.80701	0	-6.361	0.0116117	60688	1700112P19Rik	RIKEN cDNA 1700112P19 gene	8	67929	MGI:1915179
AAAGTGTTTT	Æ	7.80701	0	-6.361	0.0117683	272720	Piwil1	piwi like homolog 1 (Drosophila)	5	57749	MGI:1928897
AAGACATATA	Æ	7.80701	0	-6.361	0.0117133	277327	H13	histocompatibility 13	2	14950	MGI:95886
ACAACTGTTT	Æ	7.80701	0	-6.361	0.0115267	143764	Pdcl2	phosducin-like 2	5	79455	MGI:1890655
ACAGCAAAGC	Æ	7.80701	0	-6.361	0.0113117	330025		MRNA similar to sperm associated antigen 6 (cDNA clone MGC:58385 IMAGE:6774548), complete cds	2	381350
						31701	Spag6	sperm associated antigen 6	16	50525	MGI:1354388
ACAGCCTGGT	Æ	7.80701	0	-6.361	0.01177	302013	Arhg	ras homolog gene family, member G	7	56212	MGI:1928370
ACCTTCGGGT	Æ	7.80701	0	-6.361	0.0116183	282092	Dnajb1	DnaJ (Hsp40) homolog, subfamily B, member 1	8	81489	MGI:1931874
ACGACCATCA	Æ	7.80701	0	-6.361	0.0116733	34901	Grtp1	GH regulated TBC protein 1	8	66790	MGI:1914040
ACGACTCCAA	Æ	7.80701	0	-6.361	0.0118333	276330	Syngr4	synaptogyrin 4	7	58867	MGI:1928903
ACTCAGACAT	Æ	7.80701	0	-6.361	0.01181	59310	4921522P10Rik	RIKEN cDNA 4921522P10 gene	8	66719	MGI:1913969
ACTGAGGAAG	Æ	7.80701	0	-6.361	0.011805	252132	1700073K01Rik	RIKEN cDNA 1700073K01 gene	1	68226	MGI:1915476
ACTGGGATAA	Æ	7.80701	0	-6.361	0.0119617	307906	Ube2g2	ubiquitin-conjugating enzyme E2G 2	10	22213	MGI:1343188
AGAATCATAT	Æ	7.80701	0	-6.361	0.011855	84622	2900092C05Rik	RIKEN cDNA 2900092C05 gene	7	73090	MGI:1920340
AGGCCATCTT	Æ	7.80701	0	-6.361	0.0116483	201706	1810013L24Rik	RIKEN cDNA 1810013L24 gene	16	69053	MGI:1916303
AGGCCGTGAT	Æ	7.80701	0	-6.361	0.0120067	272794	1700083M11Rik	RIKEN cDNA 1700083M11 gene	8	76615	MGI:1923865
AGTGAGATGA	Æ	7.80701	0	-6.361	0.0116183	2969	Akap1	A kinase (PRKA) anchor protein 1	11	11640	MGI:104729
AGTTCTGCTT	Æ	7.80701	0	-6.361	0.0116633	79198	4933437F05Rik	RIKEN cDNA 4933437F05 gene	12	71275	MGI:1918525
ATACATCTAA	Æ	7.80701	0	-6.361	0.0118117	4214	Pla2g10	phospholipase A2, group X	16	26565	MGI:1347522
ATAGCAGCCT	Æ	7.80701	0	-6.361	0.0118667	117063	LOC237958	similar to SPPL2b; presenilin-like protein 1	11	237958
ATGATGGCAG	Æ	7.80701	0	-6.361	0.0117783	87312	Gmfb	glia maturation factor, beta	14	63985	MGI:1927133
						1249	Lamc1	laminin, gamma 1	1	226519	MGI:99914
ATGCCCGAAG	Æ	7.80701	0	-6.361	0.011895	139268	1700023B23Rik	RIKEN cDNA 1700023B23 gene	5	76940	MGI:1924190
ATGGGCATCC	Æ	7.80701	0	-6.361	0.0114517	30153	2410166I05Rik	RIKEN cDNA 2410166I05 gene	4	76824	MGI:1924074
ATTAAACTTG	Æ	7.80701	0	-6.361	0.0117217	42045	Gsg2	germ cell-specific gene 2	11	14841	MGI:1194498
						245643		0 day neonate cerebellum cDNA, RIKEN full-length enriched library, clone:C230090B19 product:unknown EST, full insert sequence	10	382421
ATTATGTTTC	Æ	7.80701	0	-6.361	0.0118283	215389	Trp53bp1	transformation related protein 53 binding protein 1	2	27223	MGI:1351320
CAAAAGGAGG	Æ	7.80701	0	-6.361	0.0119383	252761	1700095K08Rik	RIKEN cDNA 1700095K08 gene	9	74286	MGI:1921536
CAAATTATAA	Æ	7.80701	0	-6.361	0.0117983	45829	1700003H21Rik	RIKEN cDNA 1700003H21 gene	4	69352	MGI:1916602
CAATTCCGCT	Æ	7.80701	0	-6.361	0.01178	87418		Adult male testis cDNA, RIKEN full-length enriched library, clone:4933404O04 product:hypothetical Beta tubulin containing protein, full insert sequence
CACGAAGTTC	Æ	7.80701	0	-6.361	0.011595	784	Nbr1	neighbor of Brca1 gene 1	11	17966	MGI:108498
CACTGGCCTT	Æ	7.80701	0	-6.361	0.01177	726	Bsg	basigin	10	12215	MGI:88208
CAGATTTAGG	Æ	7.80701	0	-6.361	0.01179	140568	1100001I22Rik	RIKEN cDNA 1100001I22 gene	3	68436	MGI:1915686
CAGTGGAATG	Æ	7.80701	0	-6.361	0.0115533	280233	Ube2b	ubiquitin-conjugating enzyme E2B, RAD6 homology (S. cerevisiae)	11	22210	MGI:102944
CATTCAGTAA	Æ	7.80701	0	-6.361	0.0116367	121570	4933417C16Rik	RIKEN cDNA 4933417C16 gene	11	217242	MGI:2443469
CTATCTGCCC	Æ	7.80701	0	-6.361	0.01184	237941	Ypel1	yippee-like 1 (Drosophila)	16	106369	MGI:1913303
CTGCCTTGCT	Æ	7.80701	0	-6.361	0.0117117	69399		Adult male testis cDNA, RIKEN full-length enriched library, clone:1700095K22 product:unclassifiable, full insert sequence
CTGCTGCTGG	Æ	7.80701	0	-6.361	0.011855	151485	1700020G04Rik	RIKEN cDNA 1700020G04 gene	9	75552	MGI:1922802
CTTAGACTTG	Æ	7.80701	0	-6.361	0.011815	293074	LOC232972	hypothetical protein LOC232972	7	232972
						292848	1190003K14Rik	RIKEN cDNA 1190003K14 gene	7	68891	MGI:1916141
						229554		Similar to RIKEN cDNA 1190003K14 (LOC381957), mRNA	7	381957
						347838		Transcribed sequences
GAACAAGAAT	Æ	7.80701	0	-6.361	0.0114383	4776	Acrv1	acrosomal vesicle protein 1	9	11451	MGI:104590
GAAGCTGGCT	Æ	7.80701	0	-6.361	0.011945	55870	4921521K07Rik	RIKEN cDNA 4921521K07 gene	5	70902	MGI:1918152
GAAGCTGTCT	Æ	7.80701	0	-6.361	0.01212	45611	1700027D21Rik	RIKEN cDNA 1700027D21 gene	10	76573	MGI:1923823
						25321	BC024322	cDNA sequence BC024322	11	209586	MGI:2144158
GACCTGCACA	Æ	7.80701	0	-6.361	0.0117967	259739	1700020B09Rik	RIKEN cDNA 1700020B09 gene	7	76415	MGI:1923665
GACTCTGAGG	Æ	7.80701	0	-6.361	0.0119567	235081	Bid	BH3 interacting domain death agonist	6	12122	MGI:108093
GAGAAATCAC	Æ	7.80701	0	-6.361	0.0117133	60362	Slco6c1	solute carrier organic anion transporter family, member 6c1	1	74441	MGI:1921691
GAGATTCAAG	Æ	7.80701	0	-6.361	0.0119667	46654	4933402O15Rik	RIKEN cDNA 4933402O15 gene	17	106557	MGI:2146830
GAGGAGCCCC	Æ	7.80701	0	-6.361	0.0117367	2400	Gpx4	glutathione peroxidase 4	10	14779	MGI:104767
						332810	Gpx4	glutathione peroxidase 4	10	14779	MGI:104767
GAGGCATCCT	Æ	7.80701	0	-6.361	0.011575	276355	Slc34a1	solute carrier family 34 (sodium phosphate), member 1	13	20505	MGI:1345284
GAGTTGGGAC	Æ	7.80701	0	-6.361	0.0118033	23997	C80913	expressed sequence C80913	7	19777	MGI:1342294
GATTCAGCTG	Æ	7.80701	0	-6.361	0.0119883	282029	D4Bwg1540e	DNA segment, Chr 4, Brigham & Women's Genetics 1540 expressed	4	67586	MGI:1914836
GCATAAAAAA	Æ	7.80701	0	-6.361	0.0119817	276301	1700022C02Rik	RIKEN cDNA 1700022C02 gene	13	66336	MGI:1913586
						260975	1810043M15Rik	RIKEN cDNA 1810043M15 gene	13	75678	MGI:1922928
GCCACCAGGC	Æ	7.80701	0	-6.361	0.01169	41761	Nt5m	5',3'-nucleotidase, mitochondrial	11	103850	MGI:1917127
GCCACCTTCT	Æ	7.80701	0	-6.361	0.0116483	202152	9430093H08Rik	RIKEN cDNA 9430093H08 gene	14	219072	MGI:1924711
GCCCAGGTCA	Æ	7.80701	0	-6.361	0.011825	29267	BC031853	cDNA sequence BC031853	8	234595	MGI:2679005
GCCGTATTTG	Æ	7.80701	0	-6.361	0.0117317	54306	1700020N01Rik	RIKEN cDNA 1700020N01 gene	10	67692	MGI:1914942
						5675	E030024M05Rik	RIKEN cDNA E030024M05 gene	12	217430	MGI:2444067
GCCGTGCCTG	Æ	7.80701	0	-6.361	0.011705	209953	1700021F05Rik	RIKEN cDNA 1700021F05 gene	10	67851	MGI:1915101
						129257	Supt3h	suppressor of Ty 3 homolog (S. cerevisiae)	17	109115	MGI:1923723
GCGGAGACAG	Æ	7.80701	0	-6.361	0.0118983	46176	Ppp1r11	protein phosphatase 1, regulatory (inhibitor) subunit 11	17	76497	MGI:1923747
GCGTGAAGAC	Æ	7.80701	0	-6.361	0.0119183	44800	1700020L24Rik	RIKEN cDNA 1700020L24 gene	11	66330	MGI:1913580
GCTACCGGTG	Æ	7.80701	0	-6.361	0.0117083	248046	Dnajd1	DnaJ (Hsp40) homolog, subfamily D, member 1	14	66148	MGI:1913398
GCTCTCACCG	Æ	7.80701	0	-6.361	0.0116717	334587		Similar to hypothetical protein FLJ10432 (LOC234374), mRNA	10	234374
GCTGAATCAA	Æ	7.80701	0	-6.361	0.0118533	233475	1700020N15Rik	RIKEN cDNA 1700020N15 gene	X	75509	MGI:1922759
GCTGATTCAG	Æ	7.80701	0	-6.361	0.0115833	326863	MGC58177	Similar to RIKEN cDNA 4930572O03 gene	5	381714
						289633	Speer4d	spermatogenesis associated glutamate (E)-rich protein 4d	5	360220	MGI:2668869
						327055	Speer4a	spermatogenesis associated glutamate (E)-rich protein 4a	5	75657	MGI:1922907
						347850		RIKEN cDNA 4933431D05 gene (4933431D05Rik), mRNA		382167
GCTGGCAAAA	Æ	7.80701	0	-6.361	0.0118883	4048	Myd116	myeloid differentiation primary response gene 116	7	17872	MGI:1100516
GGCACATTTC	Æ	7.80701	0	-6.361	0.0118517	229259		Adult male testis cDNA, RIKEN full-length enriched library, clone:4930571K11 product:hypothetical protein, full insert sequence
GGCGGCTGTG	Æ	7.80701	0	-6.361	0.0114717	277878	Pte1	peroxisomal acyl-CoA thioesterase 1	2	170789	MGI:2158201
GGGTGAAAGA	Æ	7.80701	0	-6.361	0.01182	121929		Adult male spinal cord cDNA, RIKEN full-length enriched library, clone:A330061J11 product:unknown EST, full insert sequence
GGTATAATGG	Æ	7.80701	0	-6.361	0.0119783	24131	BC035207	cDNA sequence BC035207	18	240396	MGI:2652843
GTCGCTGTCT	Æ	7.80701	0	-6.361	0.0117217	87448	Fank1	fibronectin type 3 and ankyrin repeat domains 1	7	66930	MGI:1914180
GTCGGGACAG	Æ	7.80701	0	-6.361	0.0118483	253559	Pepp3	phosphoinositol 3-phosphate-binding protein-3	1	240753	MGI:2388662
GTGCAGACAG	Æ	7.80701	0	-6.361	0.0117167	82766	Mospd4	motile sperm domain containing 4	18	72076	MGI:1919326
						258771	Ptprs	protein tyrosine phosphatase, receptor type, S	17	19280	MGI:97815
GTTGACAATA	Æ	7.80701	0	-6.361	0.0118633	108666	4930557F10Rik	RIKEN cDNA 4930557F10 gene	13	75322	MGI:1922572
GTTTGACTCA	Æ	7.80701	0	-6.361	0.0116883	263189	5730494M16Rik	RIKEN cDNA 5730494M16 gene	18	66648	MGI:1913898
						930	Ctsl	cathepsin L	13	13039	MGI:88564
GTTTTCAATA	Æ	7.80701	0	-6.361	0.0117817	30191	Rabl4	RAB, member of RAS oncogene family-like 4	15	67042	MGI:1914292
TAAAGTTCTT	Æ	7.80701	0	-6.361	0.0114033	4985	Foxj1	forkhead box J1	11	15223	MGI:1347474
						339215		Similar to ALY (LOC327811), mRNA	10	327811
						1536	Mt4	metallothionein 4	8	17752	MGI:99692
TAAGATGACA	Æ	7.80701	0	-6.361	0.0118433	331107	6330505N24Rik	RIKEN cDNA 6330505N24 gene	3	229474	MGI:2684972
TACGTCAAGG	Æ	7.80701	0	-6.361	0.0117233	41991	D0H6S2654E	DNA segment, human D6S2654E	13	108161	MGI:1351640
TAGACCTGCT	Æ	7.80701	0	-6.361	0.0119067	45208	Mopt	protein containing single MORN motif in testis	17	378462	MGI:2674071
						287807	Gm2a	GM2 ganglioside activator protein	11	14667	MGI:95762
TAGCTGTGTG	Æ	7.80701	0	-6.361	0.01153	275499	2600011E07Rik	RIKEN cDNA 2600011E07 gene	14	72125	MGI:1919375
TAGGAGGTAA	Æ	7.80701	0	-6.361	0.0117483	290251	Cnbp	cellular nucleic acid binding protein	6	12785	MGI:88431
TATACTCTGG	Æ	7.80701	0	-6.361	0.01173	48850	1700125H20Rik	RIKEN cDNA 1700125H20 gene	11	73634	MGI:1920884
TATCCCACAG	Æ	7.80701	0	-6.361	0.0118933	2760	Zipro1	zinc finger proliferation 1	5	22697	MGI:99182
TCAAGGTTAG	Æ	7.80701	0	-6.361	0.0116317	84631	1700007B13Rik	RIKEN cDNA 1700007B13 gene	7	71830	MGI:1919080
TCACAGCTGT	Æ	7.80701	0	-6.361	0.0113467	272183	Btg1	B-cell translocation gene 1, anti-proliferative	10	12226	MGI:88215
TCATTGTCGG	Æ	7.80701	0	-6.361	0.01191	335947		Adult male testis cDNA, RIKEN full-length enriched library, clone:1700008B15 product:unknown EST, full insert sequence	4	331213
TCTCAACTCC	Æ	7.80701	0	-6.361	0.0118117	59236		Adult male testis cDNA, RIKEN full-length enriched library, clone:1700082E09 product:unknown EST, full insert sequence
TCTGCAAAGG	Æ	7.80701	0	-6.361	0.0115833	279998	Hmgb2	high mobility group box 2	8	97165	MGI:96157
						351401		Transcribed sequence with strong similarity to protein ref:NP_002120.1 (H.sapiens) high-mobility group
TCTTCTGCCT	Æ	7.80701	0	-6.361	0.0118283	310201	Stk22b	serine/threonine kinase 22B (spermiogenesis associated)	16	22115	MGI:1347559
						260931	Orc3l	origin recognition complex, subunit 3-like (S. cerevisiae)	4	50793	MGI:1354944
						260114	Ccnb1	cyclin B1	13	268697	MGI:88302
TGATAGAGGA	Æ	7.80701	0	-6.361	0.0116867	259300		Septin 3 (Sept3), mRNA		353036
TGGTGAACCC	Æ	7.80701	0	-6.361	0.0117617	5193	Klk9	kallikrein 9	7	13648	MGI:95293
TGGTTCGCTT	Æ	7.80701	0	-6.361	0.0119067	344725	Aurkc	aurora kinase C	7	20871	MGI:1321119
						350853		Transcribed sequence with moderate similarity to protein ref:NP_004208.1 (H.sapiens) serine/threonine kinase 12 [Homo sapiens]
TGGTTCTCTT	Æ	7.80701	0	-6.361	0.01156	256673		0 day neonate lung cDNA, RIKEN full-length enriched library, clone:E030032P16 product:unclassifiable, full insert sequence	5	384209
TGTCAGGGGC	Æ	7.80701	0	-6.361	0.0118067	252738	1700054F22Rik	RIKEN cDNA 1700054F22 gene	4	73398	MGI:1920648
						87553	Pcdhb17	protocadherin beta 17	18	93888	MGI:2136754
TGTCGTTCAT	Æ	7.80701	0	-6.361	0.0119683	295875	1500006O09Rik	RIKEN cDNA 1500006O09 gene	14	66231	MGI:1913481
TTACCAAGCC	Æ	7.80701	0	-6.361	0.01172	245948	D2Ertd97e	DNA segment, Chr 2, ERATO Doi 97, expressed	2	227683	MGI:1098826
TTACTTGGAG	Æ	7.80701	0	-6.361	0.0119317	27123	4921525H23Rik	RIKEN cDNA 4921525H23 gene	19	67979	MGI:1915229
TTCCCAAATA	Æ	7.80701	0	-6.361	0.011875	67562	4933409G03	hypothetical protein 4933409G03	2	227998
TTGCACAGTA	Æ	7.80701	0	-6.361	0.0119233	7013	0610038L10Rik	RIKEN cDNA 0610038L10 gene	19	54391	MGI:1914688
TTGCGCTACC	Æ	7.80701	0	-6.361	0.011745	243658	AI317237	expressed sequence AI317237	15	239667	MGI:2145977
TTGTGCAATA	Æ	7.80701	0	-6.361	0.0117133	59812	1200009B18Rik	RIKEN cDNA 1200009B18 gene	6	67456	MGI:1914706
						185701	BC055759	cDNA sequence BC055759	6	330450	MGI:2687035
AACAAAAATC	Æ	6.50584	0	-5.30083	0.0242117	12743	Tsga2	testis specific gene A2	17	22092	MGI:1194909
AACTTCTTGT	Æ	6.50584	0	-5.30083	0.0248683	41735	2300004C15Rik	RIKEN cDNA 2300004C15 gene	3	69459	MGI:1916709
AAGATAGTTC	Æ	6.50584	0	-5.30083	0.0248067	26988	1700025M08Rik	RIKEN cDNA 1700025M08 gene	11	75622	MGI:1922872
AAGATCAGTG	Æ	6.50584	0	-5.30083	0.0246333	285723	Cdca3	cell division cycle associated 3	6	14793	MGI:1315198
AAGCAGCTAC	Æ	6.50584	0	-5.30083	0.0250867	207619	Iqgap1	IQ motif containing GTPase activating protein 1	7	29875	MGI:1352757
AAGCCACCTC	Æ	6.50584	0	-5.30083	0.0242267	301487		Hypothetical LOC225852 (LOC225852), mRNA	19	225852
AATGGTGAGA	Æ	6.50584	0	-5.30083	0.0247333	46176	Ppp1r11	protein phosphatase 1, regulatory (inhibitor) subunit 11	17	76497	MGI:1923747
AATTCCGGGA	Æ	6.50584	0	-5.30083	0.0243683	272394	Cdkn3	cyclin-dependent kinase inhibitor 3	14	72391	MGI:1919641
ACAAGATTTT	Æ	6.50584	0	-5.30083	0.0244783	87773	Tra1	tumor rejection antigen gp96	10	22027	MGI:98817
ACCAATGAAC	Æ	6.50584	0	-5.30083	0.0245117	-	mt-Tv	mitochondrial genome (tRNA valine, mitochondrial)	MT	17745	MGI:102472
AGAGAATTTG	Æ	6.50584	0	-5.30083	0.0242683	5011	Zfp37	zinc finger protein 37	4	22696	MGI:99181
AGATAATGTG	Æ	6.50584	0	-5.30083	0.0247267	261764	4930579E17Rik	RIKEN cDNA 4930579E17 gene	12	75847	MGI:1923097
AGCCAACAGG	Æ	6.50584	0	-5.30083	0.02492	300784	BC028799	cDNA sequence BC028799	9	213473	MGI:2448486
AGCCTGCACT	Æ	6.50584	0	-5.30083	0.024565	4980	Chrne	cholinergic receptor, nicotinic, epsilon polypeptide	11	11448	MGI:87894
AGGAGCTGAA	Æ	6.50584	0	-5.30083	0.0246167	30227	1700021K02Rik	RIKEN cDNA 1700021K02 gene	10	65971	MGI:1923820
AGTAATAAGA	Æ	6.50584	0	-5.30083	0.0247917	14485	Tex9	testis expressed gene 9	9	21778	MGI:1201610
AGTCTGGAGA	Æ	6.50584	0	-5.30083	0.0246667	282330	1700010L19Rik	RIKEN cDNA 1700010L19 gene	17	71840	MGI:1919090
ATGGCTCTGT	Æ	6.50584	0	-5.30083	0.024775	18539	Pink1	PTEN induced putative kinase 1	4	68943	MGI:1916193
ATGTGTGCCT	Æ	6.50584	0	-5.30083	0.0245317	289103	Zfp451	zinc finger protein 451	1	98403	MGI:2137896
						4429	Ube2e1	ubiquitin-conjugating enzyme E2E 1, UBC4/5 homolog (yeast)	4	22194	MGI:107411
CAAATGAGGT	Æ	6.50584	0	-5.30083	0.0244	347770	4732463G12Rik	RIKEN cDNA 4732463G12 gene	11	338364	MGI:2442815
CACACAAGCC	Æ	6.50584	0	-5.30083	0.025005	104368	Rpl32	ribosomal protein L32	6	19951	MGI:98038
CAGAAGCTGT	Æ	6.50584	0	-5.30083	0.0247783	207078	Tifp39	tuberoinfundibular peptide of 39 residues (TIP39) preprohormone	7	114640	MGI:2152297
CAGATCTTCG	Æ	6.50584	0	-5.30083	0.0244517	343805		Mouse 1400 base pair ubiquitin mRNA, 5' end	14	218963
						282093	Ubb	ubiquitin B	11	22187	MGI:98888
						297372	Uba52	ubiquitin A-52 residue ribosomal protein fusion product 1	8	22186	MGI:98887
						315924		Transcribed sequence with moderate similarity to protein pir:UQHUB (H.sapiens) UQHUB polyubiquitin 3 - human
						43005	Uba52	ubiquitin A-52 residue ribosomal protein fusion product 1	8	22186	MGI:98887
						340728		Transcribed sequence with strong similarity to protein pir:UQHUR (H.sapiens) UQHUR ubiquitin / ribosomal protein CEP52 - human
						340119		Similar to ribosomal protein L40 (LOC333475), mRNA	11	333475
CAGCAGATTA	Æ	6.50584	0	-5.30083	0.024605	270287	Oxct2a	3-oxoacid CoA transferase 2A	4	64059	MGI:1891061
CAGGAGGGCC	Æ	6.50584	0	-5.30083	0.024565	297956	Tube1	epsilon-tubulin 1	10	71924	MGI:1919174
						67659	1700039D13Rik	RIKEN cDNA 1700039D13 gene	11	73293	MGI:1920543
CAGGATCCCT	Æ	6.50584	0	-5.30083	0.0250517	56430	4921510H08Rik	RIKEN cDNA 4921510H08 gene	10	66716	MGI:1913966
CAGGGGAAGT	Æ	6.50584	0	-5.30083	0.024685	226994	4930418P06Rik	RIKEN cDNA 4930418P06 gene	1	76867	MGI:1924117
CAGTTGCTGG	Æ	6.50584	0	-5.30083	0.0247567	200859	Pafah1b2	platelet-activating factor acetylhydrolase, isoform 1b, alpha2 subunit	9	18475	MGI:108415
						278878	Slc30a5	solute carrier family 30 (zinc transporter), member 5	13	69048	MGI:1916298
CAGTTGTAAA	Æ	6.50584	0	-5.30083	0.0247633	19169	Txnl	thioredoxin-like	18	53382	MGI:1860078
CATATGCCGC	Æ	6.50584	0	-5.30083	0.0246983	181061	4921522K17Rik	RIKEN cDNA 4921522K17 gene	10	70911	MGI:1918161
CCAACTGTAG	Æ	6.50584	0	-5.30083	0.02486	42767	Rps17	ribosomal protein S17	7	20068	MGI:1309526
CCAGATGTGT	Æ	6.50584	0	-5.30083	0.0249983	35650	Sas	sarcoma amplified sequence	10	67125	MGI:1914375
						218875	A730055F12Rik	RIKEN cDNA A730055F12 gene	11	216810	MGI:2443306
CCCCAGTCGT	Æ	6.50584	0	-5.30083	0.02448	31415	1700110M21Rik	RIKEN cDNA 1700110M21 gene	14	76627	MGI:1923877
CCCTGGGTAC	Æ	6.50584	0	-5.30083	0.0245317	277870	Snx3	sorting nexin 3	10	54198	MGI:1860188
CCGGGACTCC	Æ	6.50584	0	-5.30083	0.024775	347955	4921517D21Rik	RIKEN cDNA 4921517D21 gene	9	67722	MGI:1914972
CCTGGTTCAT	Æ	6.50584	0	-5.30083	0.02486	52319	Dnaja4	DnaJ (Hsp40) homolog, subfamily A, member 4	9	58233	MGI:1927638
CGGGACCCCA	Æ	6.50584	0	-5.30083	0.0249267	267514	Plxnb2	plexin B2	15	140570	MGI:2154239
						30	4930422J18Rik	RIKEN cDNA 4930422J18 gene	4	74646	MGI:1921896
CGGTGTCCCC	Æ	6.50584	0	-5.30083	0.0249067	283802	H2afy	H2A histone family, member Y	13	26914	MGI:1349392
CGTGGCAGCT	Æ	6.50584	0	-5.30083	0.0247033	45193	Ctnnbl1	catenin, beta like 1	2	66642	MGI:1913892
CTCTCAAATT	Æ	6.50584	0	-5.30083	0.02475	47052	1700008G05Rik	RIKEN cDNA 1700008G05 gene	3	75497	MGI:1922747
CTGAACCTGT	Æ	6.50584	0	-5.30083	0.0248733	84522	1700023L04Rik	RIKEN cDNA 1700023L04 gene	6	76419	MGI:1923669
CTGCACCAAG	Æ	6.50584	0	-5.30083	0.0247917	35345	Bat8	HLA-B associated transcript 8	17	110147	MGI:2148922
CTGGGCGACA	Æ	6.50584	0	-5.30083	0.0249833	347917	Sssca1	Sjogren's syndrome/scleroderma autoantigen 1 homolog (human)	19	56390	MGI:1913482
CTGGGCTCGG	Æ	6.50584	0	-5.30083	0.0247867	255045	Chc1	chromosome condensation 1	4	100088	MGI:1913989
CTGTCAACCC	Æ	6.50584	0	-5.30083	0.0246817	156035	6330548G22Rik	RIKEN cDNA 6330548G22 gene	5	76167	MGI:1923417
GAACCTTCGT	Æ	6.50584	0	-5.30083	0.0249067	159422	4930505A04Rik	RIKEN cDNA 4930505A04 gene	11	75087	MGI:1922337
GAAGAAGAAA	Æ	6.50584	0	-5.30083	0.02472	25195	9530008L14Rik	RIKEN cDNA 9530008L14 gene	13	109254	MGI:1924596
						30153	2410166I05Rik	RIKEN cDNA 2410166I05 gene	4	76824	MGI:1924074
GAAGCCCTTA	Æ	6.50584	0	-5.30083	0.0246183	119177	Cops8	COP9 (constitutive photomorphogenic) homolog, subunit 8 (Arabidopsis thaliana)	1	108679	MGI:1915363
GAATTGCGGA	Æ	6.50584	0	-5.30083	0.02483	200898	AU041707	expressed sequence AU041707	8	102247	MGI:2142716
GACACCCTTG	Æ	6.50584	0	-5.30083	0.0244617	330943	4921511F01Rik	RIKEN cDNA 4921511F01 gene	3	70862	MGI:1918112
GACCCTCCAC	Æ	6.50584	0	-5.30083	0.0250133	250504	D4Wsu114e	DNA segment, Chr 4, Wayne State University 114, expressed	4	28010	MGI:106506
GACTCGCTAT	Æ	6.50584	0	-5.30083	0.02499	256720	1700008J07Rik	RIKEN cDNA 1700008J07 gene	7	69360	MGI:1916610
GATAATCTGG	Æ	6.50584	0	-5.30083	0.0249367	249479	Dncic2	dynein, cytoplasmic, intermediate chain 2	2	13427	MGI:107750
GATTAGACAC	Æ	6.50584	0	-5.30083	0.0246417	308213	9430098E02Rik	RIKEN cDNA 9430098E02 gene	8	77090	MGI:1924340
GATTGTGCTG	Æ	6.50584	0	-5.30083	0.02461	268389	BC059858	cDNA sequence BC059858	10	237400	MGI:2681847
GCAAAGGATG	Æ	6.50584	0	-5.30083	0.0244433	157105	Psmc1	protease (prosome, macropain) 26S subunit, ATPase 1	12	19179	MGI:106054
GCAACAGCAG	Æ	6.50584	0	-5.30083	0.024915	4739	Abcb7	ATP-binding cassette, sub-family B (MDR/TAP), member 7	X	11306	MGI:109533
GCACCTGGGA	Æ	6.50584	0	-5.30083	0.0247167	138465	A430041B07Rik	RIKEN cDNA A430041B07 gene	12	328108	MGI:2684313
GCACTAAAGC	Æ	6.50584	0	-5.30083	0.024365	21288	Ell2	elongation factor RNA polymerase II 2	13	192657	MGI:2183438
GCACTTGGCT	Æ	6.50584	0	-5.30083	0.0245867	46195	Gpx6	glutathione peroxidase 6	13	75512	MGI:1922762
GCCCCTCCCA	Æ	6.50584	0	-5.30083	0.0245933	107605	1700001G18Rik	RIKEN cDNA 1700001G18 gene	17	69307	MGI:1916557
						244289	Dcip1	dendritic cell inflammatory protein 1	5	330122
						4979	Cxcl2	chemokine (C-X-C motif) ligand 2	5	20310	MGI:1340094
GCCGGCACCG	Æ	6.50584	0	-5.30083	0.0245567	270137	1110007L15Rik	RIKEN cDNA 1110007L15 gene	5	67604	MGI:1914854
GCCGGCCGGA	Æ	6.50584	0	-5.30083	0.0245883	89667	Bcl7c	B-cell CLL/lymphoma 7C	7	12055	MGI:1332237
GCCTTGGTGA	Æ	6.50584	0	-5.30083	0.02458	196607	Eif5a	eukaryotic translation initiation factor 5A	19	276770	MGI:106248
						18026	Gps2	G protein pathway suppressor 2	11	56310	MGI:1891751
GCGCCGCAGA	Æ	6.50584	0	-5.30083	0.02516	566	Orc5l	origin recognition complex, subunit 5-like (S. cerevisiae)	5	26429	MGI:1347044
						21724	3110001N18Rik	RIKEN cDNA 3110001N18 gene	3	68028	MGI:1915278
GCGTCTCTGC	Æ	6.50584	0	-5.30083	0.0245883	7362	Lmnb2	lamin B2	10	16907	MGI:96796
						86807	1700019P01Rik	RIKEN cDNA 1700019P01 gene	15	239591	MGI:1922902
GCTCATAAAT	Æ	6.50584	0	-5.30083	0.0245967	34145	Pln	phospholamban	10	18821	MGI:97622
GCTCTGAAGA	Æ	6.50584	0	-5.30083	0.0245067	180052	Ube2d2	ubiquitin-conjugating enzyme E2D 2	18	56550	MGI:1930715
						273053	Srprb	signal recognition particle receptor, B subunit	9	20818	MGI:102964
						316489		Transcribed sequence with strong similarity to protein sp:P51669 (H.sapiens) UB5B_HUMAN Ubiquitin-conjugating enzyme E2-17 kDa 2
GCTTTTTGGA	Æ	6.50584	0	-5.30083	0.0250367	65488	1700008A04Rik	RIKEN cDNA 1700008A04 gene	11	69351	MGI:1916601
GGAAATGCAG	Æ	6.50584	0	-5.30083	0.024765	220038	Ddx5	DEAD (Asp-Glu-Ala-Asp) box polypeptide 5	11	13207	MGI:105037
						296370		Similar to Probable RNA-dependent helicase p68 (DEAD-box protein p68) (DEAD-box protein 5) (DEAD-box RNA helicase DEAD1) (mDEAD1) (LOC277016), mRNA	11	277016
GGAGTGTCGG	Æ	6.50584	0	-5.30083	0.0245117	29114	Gnpat	glyceronephosphate O-acyltransferase	8	14712	MGI:1343460
GGATAAAATT	Æ	6.50584	0	-5.30083	0.024665	292297	Zfp110	zinc finger protein 110	7	65020	MGI:1890378
GGCCAAATGG	Æ	6.50584	0	-5.30083	0.0247783	275770	1110017F19Rik	RIKEN cDNA 1110017F19 gene	11	68528	MGI:1915778
GGCTCTCAAA	Æ	6.50584	0	-5.30083	0.0246183	72752	1700007N14Rik	RIKEN cDNA 1700007N14 gene		74215	MGI:1921465
GGCTGCCCAG	Æ	6.50584	0	-5.30083	0.0247483	348003	Osbp2	oxysterol binding protein 2	11	74309	MGI:1921559
GGCTGTCCTG	Æ	6.50584	0	-5.30083	0.0245333	29644	2610007K22Rik	RIKEN cDNA 2610007K22 gene	15	67040	MGI:1914290
						298199	Kdelr3	KDEL (Lys-Asp-Glu-Leu) endoplasmic reticulum protein retention receptor 3	15	105785	MGI:2145953
GGCTTCCTGG	Æ	6.50584	0	-5.30083	0.024615	295875	1500006O09Rik	RIKEN cDNA 1500006O09 gene	14	66231	MGI:1913481
GGGAGAGGAC	Æ	6.50584	0	-5.30083	0.024735	296043	3930401E15Rik	RIKEN cDNA 3930401E15 gene	18	66676	MGI:1913926
GGGATGCTGG	Æ	6.50584	0	-5.30083	0.0246583	24045	2510004L01Rik	RIKEN cDNA 2510004L01 gene	12	58185	MGI:1929628
GGGATTGCCC	Æ	6.50584	0	-5.30083	0.024435	193526	Csda	cold shock domain protein A	6	56449	MGI:2137670
GGGGTGGTCA	Æ	6.50584	0	-5.30083	0.0243533	180546	Ormdl3	ORM1-like 3 (S. cerevisiae)	11	66612	MGI:1913862
GGGTCAGGCA	Æ	6.50584	0	-5.30083	0.0245683	208465	2900091E11Rik	RIKEN cDNA 2900091E11 gene	10	67282	MGI:1914532
GGGTGCTGGG	Æ	6.50584	0	-5.30083	0.0243367	30136	Cherp	calcium homeostasis endoplasmic reticulum protein	17	27967	MGI:106417
						275872	1700030K09Rik	RIKEN cDNA 1700030K09 gene	17	72254	MGI:1919504
GGTACACCGC	Æ	6.50584	0	-5.30083	0.024605	12758	Fkbp4	FK506 binding protein 4	6	14228	MGI:95543
GGTATTTTCC	Æ	6.50584	0	-5.30083	0.024505	287421	1700086L19Rik	RIKEN cDNA 1700086L19 gene	12	74284	MGI:1921534
GGTCCCAGCA	Æ	6.50584	0	-5.30083	0.0246333	10305	Nat6	N-acetyltransferase 6	9	56441	MGI:1888902
GGTTCAAGAA	Æ	6.50584	0	-5.30083	0.0244917	347359	D5Ertd110e	DNA segment, Chr 5, ERATO Doi 110, expressed	5	100855	MGI:1098708
GTAACTCCAT	Æ	6.50584	0	-5.30083	0.0244467	282711	Pex3	peroxisomal biogenesis factor 3	10	56535	MGI:1929646
GTACTGGCCA	Æ	6.50584	0	-5.30083	0.0245817	209941	Mtl5	metallothionein-like 5, testis-specific (tesmin)	19	17771	MGI:1340029
						288741	Scap	Sreb cleavage-activating protein	9	235623	MGI:2135958
GTAGCAGTTT	Æ	6.50584	0	-5.30083	0.02471	279603	Synj2bp	synaptojanin 2 binding protein	12	24071	MGI:1344347
GTCACACCCA	Æ	6.50584	0	-5.30083	0.0248283	9684	Vasp	vasodilator-stimulated phosphoprotein	7	22323	MGI:109268
						250548		Transcribed sequences
						44482	Sfn	stratifin	4	55948	MGI:1891831
GTCCACCTGC	Æ	6.50584	0	-5.30083	0.024755	37562	Pold3	polymerase (DNA-directed), delta 3, accessory subunit	7	67967	MGI:1915217
GTGCTGCGGC	Æ	6.50584	0	-5.30083	0.0244767	288733	2810442O16Rik	RIKEN cDNA 2810442O16 gene	2	67231	MGI:1914481
GTGGTGCCTG	Æ	6.50584	0	-5.30083	0.0244883	247252		Clone IMAGE:4166263, mRNA
GTTGGCCCAT	Æ	6.50584	0	-5.30083	0.0245917	12831	3830421F13Rik	RIKEN cDNA 3830421F13 gene	16	69823	MGI:1917955
TAAATTATCT	Æ	6.50584	0	-5.30083	0.024465	256536	Nbea	neurobeachin	3	26422	MGI:1347075
						103714	Stk32	serine threonine kinase 32	5	64293	MGI:1927552
TAAGGACATA	Æ	6.50584	0	-5.30083	0.0244383	272905	2610207I16Rik	RIKEN cDNA 2610207I16 gene	4	72479	MGI:1919729
TAATGAAAAT	Æ	6.50584	0	-5.30083	0.025015	12818	Ddx4	DEAD (Asp-Glu-Ala-Asp) box polypeptide 4	13	13206	MGI:102670
TAATTTATGA	Æ	6.50584	0	-5.30083	0.0245583	250868	2410066K11Rik	RIKEN cDNA 2410066K11 gene	2	73668	MGI:1920918
TAGCCATCAA	Æ	6.50584	0	-5.30083	0.02499	290251	Cnbp	cellular nucleic acid binding protein	6	12785	MGI:88431
TATCTATTTA	Æ	6.50584	0	-5.30083	0.0246217	330516		Adult male testis cDNA, RIKEN full-length enriched library, clone:1700056A01 product:unknown EST, full insert sequence
TCACCAGAAA	Æ	6.50584	0	-5.30083	0.0246	103701	Rgs1	regulator of G-protein signaling 1	1	50778	MGI:1354694
TCACCTGTAG	Æ	6.50584	0	-5.30083	0.0245417	272795	1700001L19Rik	RIKEN cDNA 1700001L19 gene	13	69315	MGI:1916565
TCATCCAGAC	Æ	6.50584	0	-5.30083	0.02507	279865	Keo4	similar to Caenorhabditis elegans protein C42C1.9	19	226144	MGI:2387613
TCATTAAACT	Æ	6.50584	0	-5.30083	0.024505	80075	BC050789	cDNA sequence BC050789	3	213234	MGI:2674085
TCCTGAGTAA	Æ	6.50584	0	-5.30083	0.0249383	334030		Adult male testis cDNA, RIKEN full-length enriched library, clone:1700049P18 product:unclassifiable, full insert sequence
TCGACTGTCA	Æ	6.50584	0	-5.30083	0.0247617	275677	1700023H08Rik	RIKEN cDNA 1700023H08 gene	11	69444	MGI:1916694
TCTGAGGTTT	Æ	6.50584	0	-5.30083	0.0244817	89197	Theg	testicular haploid expressed gene	10	21830	MGI:1338756
TCTTCAAAAA	Æ	6.50584	0	-5.30083	0.0244733	76826	Odf4	outer dense fiber of sperm tails 4	11	252868	MGI:2182079
TCTTGCCTCA	Æ	6.50584	0	-5.30083	0.0246133	340911	2610019A05Rik	RIKEN cDNA 2610019A05 gene	11	72149	MGI:1919399
TGAAAAGCCC	Æ	6.50584	0	-5.30083	0.0250233	240403	1700012B09Rik	RIKEN cDNA 1700012B09 gene	9	69325	MGI:1916575
TGAACAGAAA	Æ	6.50584	0	-5.30083	0.0246667	297862		ES cells cDNA, RIKEN full-length enriched library, clone:C330022M23 product:unclassifiable, full insert sequence
TGAACCAGTA	Æ	6.50584	0	-5.30083	0.0249333	250936	Golph3	golgi phosphoprotein 3	15	66629	MGI:1913879
TGACAACCAT	Æ	6.50584	0	-5.30083	0.024865	124539	9430057O19Rik	RIKEN cDNA 9430057O19 gene	5	231093	MGI:2441745
						21450	2310016E02Rik	RIKEN cDNA 2310016E02 gene	5	67695	MGI:1914945
TGACCCGGCG	Æ	6.50584	0	-5.30083	0.024545	307976	Ppp2cb	protein phosphatase 2a, catalytic subunit, beta isoform	8	19053	MGI:1321161
						288765		Transcribed sequence with weak similarity to protein sp:O00124 (H.sapiens) REP8_HUMAN Rep-8 protein
TGACCCGGGA	Æ	6.50584	0	-5.30083	0.0249017	297372	Uba52	ubiquitin A-52 residue ribosomal protein fusion product 1	8	22186	MGI:98887
TGACTGTCTG	Æ	6.50584	0	-5.30083	0.0247517	272803	Pcbp3	poly(rC) binding protein 3	10	59093	MGI:1890470
TGAGACGTGA	Æ	6.50584	0	-5.30083	0.024755	334304		Clone IMAGE:5036118, mRNA	7	381932
TGATCTATAC	Æ	6.50584	0	-5.30083	0.024675	229191	A430025D11Rik	RIKEN cDNA A430025D11 gene	3	214191	MGI:2443841
TGCACGTGAG	Æ	6.50584	0	-5.30083	0.0248367	45819		Adult male testis cDNA, RIKEN full-length enriched library, clone:1700030L22 product:unknown EST, full insert sequence
TGCAGACGCA	Æ	6.50584	0	-5.30083	0.0248983	6836	Arf1	ADP-ribosylation factor 1	11	11840	MGI:99431
						261882	2310033P09Rik	RIKEN cDNA 2310033P09 gene	11	67862	MGI:1915112
TGCATTAATA	Æ	6.50584	0	-5.30083	0.0249517	257698	Zfp318	zinc finger protein 318	17	57908	MGI:1889348
TGCCTGAGTC	Æ	6.50584	0	-5.30083	0.0245783	27711	1700037H04Rik	RIKEN cDNA 1700037H04 gene	2	67326	MGI:1914576
						277465	Hspa12b	heat shock protein 12B	2	72630	MGI:1919880
TGCTGCTTAA	Æ	6.50584	0	-5.30083	0.0244933	305555	1700054C12Rik	RIKEN cDNA 1700054C12 gene	2	67333	MGI:1914583
TGCTGTAGCA	Æ	6.50584	0	-5.30083	0.0246667	272157	Kcnmb4	potassium large conductance calcium-activated channel, subfamily M, beta member 4	10	58802	MGI:1913272
TGGAATGATG	Æ	6.50584	0	-5.30083	0.0247933	44746	4930509O20Rik	RIKEN cDNA 4930509O20 gene	2	74711	MGI:1921961
TGGCCACAGG	Æ	6.50584	0	-5.30083	0.0248167	257157	MGC59407	Similar to hypothetical protein FLJ10315	4	230770
TGTCGCCAGG	Æ	6.50584	0	-5.30083	0.0245383	21645	Anapc11	anaphase promoting complex subunit 11 homolog (yeast)	11	66156	MGI:1913406
TGTCGGTAGA	Æ	6.50584	0	-5.30083	0.0246617	270484	Mkrn1	makorin, ring finger protein, 1	6	54484	MGI:1859353
TGTCTGTGCA	Æ	6.50584	0	-5.30083	0.0248917	82794		Adult male testis cDNA, RIKEN full-length enriched library, clone:1700112M02 product:unclassifiable, full insert sequence
TGTGTGTGGT	Æ	6.50584	0	-5.30083	0.0245933	317892	4921524E03Rik	RIKEN cDNA 4921524E03 gene	4	353204	MGI:2447811
TTACCTCAAT	Æ	6.50584	0	-5.30083	0.02464	208030	Mgat1l	mannoside acetylglucosaminyltransferase 1-like	7	233549	MGI:2663253
TTACTTATGT	Æ	6.50584	0	-5.30083	0.0247183	332570	4921504E14Rik	RIKEN cDNA 4921504E14 gene	10	70840	MGI:1918090
TTAGGTGGCT	Æ	6.50584	0	-5.30083	0.0246067	153566	BC019776	cDNA sequence BC019776	11	210029	MGI:2384806
TTCAGCCAGG	Æ	6.50584	0	-5.30083	0.0246833	348588	4921511H03Rik	RIKEN cDNA 4921511H03 gene	5	70920	MGI:1918170
TTCTACGAGT	Æ	6.50584	0	-5.30083	0.0246767	29924	Arl6ip1	ADP-ribosylation factor-like 6 interacting protein 1	7	54208	MGI:1858943
TTCTCTTCTC	Æ	6.50584	0	-5.30083	0.0248533	273062	BC038286	cDNA sequence BC038286	1	227298	MGI:2388278
TTGACTTTCA	Æ	6.50584	0	-5.30083	0.0249183	16563	Ldh3	lactate dehydrogenase 3, C chain, sperm specific	7	16833	MGI:96764
TTTACCAGAT	Æ	6.50584	0	-5.30083	0.0248917	26316	Zfp334	zinc finger protein 334	2	228876	MGI:2388656
						291327	1700109H08Rik	RIKEN cDNA 1700109H08 gene	5	77036	MGI:1924286
TTTCTGTGAT	Æ	6.50584	0	-5.30083	0.024865	287982	C1d	nuclear DNA binding protein	11	57316	MGI:1927354
TTTGTGGGCA	Æ	6.50584	0	-5.30083	0.02472	286622	Pex13	peroxisomal biogenesis factor 13	11	72129	MGI:1919379
TTTTTTGTTT	Æ	6.50584	0	-5.30083	0.0239983	74208	1600022A19Rik	RIKEN cDNA 1600022A19 gene	15	223828	MGI:1917029

## Sheet: Increased in TT1+2, unreliable
List of 466 tags with significantly increased tag counts in total testis (TT 1+2) and unreliable or no identification
Tag	Æ	TT 1+2	ATSC	Fold	p-chance	UniGene	Description
GAAAACTTAA	Æ	141.827	1.22733	-115.558	0	-	no reliable match (4 unreliable matches)
GGAGCGATGA	Æ	111.9	3.68198	-30.3914	0	-	no reliable match (1 unreliable match)
TTGCCAGTCA	Æ	106.696	0	-86.9336	0	-	no reliable match (2 unreliable matches)
GCCACAATGA	Æ	96.2865	0	-78.4523	0	-	no reliable match (4 unreliable matches)
TAGCCCCAAA	Æ	83.2748	0	-67.8506	0	-	no reliable match (4 unreliable matches)
TCTGAATCAT	Æ	71.5643	0	-58.3091	0	-	no reliable match (2 unreliable matches)
CTACTTGCAA	Æ	65.0584	1.22733	-53.0083	0	-	no reliable match (2 unreliable matches)
TCGGCTTTGG	Æ	55.9502	0	-45.5871	0	-	no reliable match (2 unreliable matches)
TTGGTCTTGA	Æ	54.6491	1.22733	-44.527	0	-	no reliable match (2 unreliable matches)
GGCGGGCCAG	Æ	46.8421	0	-38.166	0	-	no reliable match (1 unreliable match)
CACCCACAAA	Æ	42.9386	0	-34.9855	0	-	no reliable match (3 unreliable matches)
GACACTAAAG	Æ	40.3362	1.22733	-32.8651	0	-	no reliable match (2 unreliable matches)
CAGTTGAGAT	Æ	39.0351	0	-31.805	0	-	no reliable match (3 unreliable matches)
TAAACTGTAA	Æ	39.0351	0	-31.805	0	-	no match
TACCACCATA	Æ	39.0351	0	-31.805	0	-	no reliable match (6 unreliable matches)
GGCTTGATAA	Æ	37.7339	0	-30.7448	0	-	no match
GTGCTGGCTT	Æ	37.7339	0	-30.7448	0	-	no reliable match (2 unreliable matches)
AAGAATAAAA	Æ	36.4327	0	-29.6846	0	-	no reliable match (2 unreliable matches)
TTCCTGTGAC	Æ	36.4327	0	-29.6846	0	-	no reliable match (1 unreliable match)
GCGAAGCTCA	Æ	35.1315	2.45465	-14.3122	0	-	no reliable match (2 unreliable matches)
GGAGACAACT	Æ	35.1315	2.45465	-14.3122	0	-	no reliable match (2 unreliable matches)
GCACCACTTC	Æ	35.1315	1.22733	-28.6245	0	-	no match
TAATCTTGGG	Æ	35.1315	1.22733	-28.6245	0	-	no reliable match (2 unreliable matches)
GATTATTCTA	Æ	35.1315	0	-28.6245	0	-	no match
CAAAGTGCCA	Æ	33.8304	0	-27.5643	0	-	no reliable match (2 unreliable matches)
GCAGCTGCTG	Æ	33.8304	0	-27.5643	0	-	no reliable match (8 unreliable matches)
GGGTGACGTG	Æ	33.8304	0	-27.5643	0	-	no reliable match (2 unreliable matches)
GTGGTCCTGA	Æ	31.228	1.22733	-25.444	0	-	no reliable match (3 unreliable matches)
ACCAGCTCAT	Æ	31.228	0	-25.444	0	-	no reliable match (2 unreliable matches)
TCCTTGAAAA	Æ	31.228	0	-25.444	0	-	no reliable match (4 unreliable matches)
GATTCAGGAA	Æ	29.9269	1.22733	-24.3838	0	-	no reliable match (1 unreliable match)
ATGGCACAGT	Æ	29.9269	0	-24.3838	0	-	no reliable match (1 unreliable match)
GTACTTTCTG	Æ	29.9269	0	-24.3838	0	-	no match
CAGTACTGCC	Æ	27.3245	0	-22.2635	0	-	no match
TATGAAGTCA	Æ	27.3245	0	-22.2635	0	-	no reliable match (2 unreliable matches)
AAACGCAAAA	Æ	26.0234	0	-21.2033	0	-	no reliable match (3 unreliable matches)
ACCGACGCCT	Æ	26.0234	0	-21.2033	0	-	no reliable match (1 unreliable match)
CATCATCCAA	Æ	26.0234	0	-21.2033	0	-	no reliable match (2 unreliable matches)
GCTACAGAGG	Æ	26.0234	0	-21.2033	0	-	no reliable match (2 unreliable matches)
TTGGACACCA	Æ	26.0234	0	-21.2033	0	-	no reliable match (1 unreliable match)
AAGCAAATGA	Æ	24.7222	1.22733	-20.1432	1.66667e-05	-	no reliable match (8 unreliable matches)
CACGGAGATA	Æ	24.7222	1.22733	-20.1432	6.66667e-06	-	no reliable match (3 unreliable matches)
TTATACTCCT	Æ	24.7222	1.22733	-20.1432	1.33333e-05	-	no reliable match (1 unreliable match)
GAGCAGTGAG	Æ	24.7222	0	-20.1432	1.66667e-06	-	no reliable match (3 unreliable matches)
TTTCGGGGGG	Æ	24.7222	0	-20.1432	0	-	no reliable match (2 unreliable matches)
GTAATAAACT	Æ	23.421	1.22733	-19.083	1.83333e-05	-	no reliable match (4 unreliable matches)
CTAGGGGAGA	Æ	23.421	0	-19.083	1.66667e-06	-	no reliable match (2 unreliable matches)
GCAGGGTGGC	Æ	23.421	0	-19.083	5e-06	-	no reliable match (5 unreliable matches)
GCGATGCCAC	Æ	23.421	0	-19.083	0	-	no reliable match (1 unreliable match)
GGCAGGCCCA	Æ	23.421	0	-19.083	5e-06	-	no reliable match (2 unreliable matches)
TTGCATAGAA	Æ	23.421	0	-19.083	0	-	no reliable match (1 unreliable match)
CAGAAAAACA	Æ	22.1199	1.22733	-18.0228	2.33333e-05	-	no reliable match (2 unreliable matches)
TACATACGTA	Æ	22.1199	1.22733	-18.0228	3.16667e-05	-	no reliable match (1 unreliable match)
GCAACTTGTT	Æ	22.1199	0	-18.0228	3.33333e-06	-	no match
GCCCCCTTGT	Æ	22.1199	0	-18.0228	5e-06	-	no reliable match (5 unreliable matches)
CGACGGACCT	Æ	20.8187	2.45465	-8.48133	0.000498333	-	no reliable match (3 unreliable matches)
CCAGCTAGGG	Æ	20.8187	1.22733	-16.9627	7e-05	-	no reliable match (2 unreliable matches)
GCGGGGGGAG	Æ	20.8187	1.22733	-16.9627	0.000103333	-	no reliable match (2 unreliable matches)
ACAGTTCATA	Æ	20.8187	0	-16.9627	5e-06	-	no reliable match (1 unreliable match)
CAAGGTCAGT	Æ	20.8187	0	-16.9627	8.33333e-06	-	no reliable match (2 unreliable matches)
GAAACCAGAG	Æ	20.8187	0	-16.9627	6.66667e-06	-	no reliable match (3 unreliable matches)
GAAACCCCTC	Æ	20.8187	0	-16.9627	3.33333e-06	-	no reliable match (7 unreliable matches)
GAGCCTCTCC	Æ	20.8187	0	-16.9627	6.66667e-06	-	no reliable match (1 unreliable match)
GCGTGCTCAG	Æ	20.8187	0	-16.9627	1.5e-05	-	no reliable match (3 unreliable matches)
TATTAAAGCT	Æ	20.8187	0	-16.9627	3.33333e-06	-	no reliable match (1 unreliable match)
ATAAAGCTCC	Æ	19.5175	0	-15.9025	1e-05	-	no match
CAATGAGGTA	Æ	19.5175	0	-15.9025	1.66667e-05	-	no match
CTGGACGCCA	Æ	19.5175	0	-15.9025	1.16667e-05	-	no reliable match (3 unreliable matches)
CTTGACAACC	Æ	19.5175	0	-15.9025	1.83333e-05	-	no reliable match (3 unreliable matches)
GAAGCCATAG	Æ	19.5175	0	-15.9025	8.33333e-06	-	no reliable match (1 unreliable match)
GGGCAGAGAG	Æ	19.5175	0	-15.9025	2e-05	-	no reliable match (1 unreliable match)
TGCAGAAGGA	Æ	19.5175	0	-15.9025	2.33333e-05	-	no reliable match (2 unreliable matches)
TGGTTCCTGT	Æ	19.5175	0	-15.9025	1.66667e-05	-	no reliable match (3 unreliable matches)
TTACACTTGA	Æ	19.5175	0	-15.9025	1e-05	-	no reliable match (2 unreliable matches)
TACAGAGAGG	Æ	18.2164	4.9093	-3.71058	0.0158317	-	no reliable match (1 unreliable match)
AAAAATGTTT	Æ	18.2164	2.45465	-7.42116	0.00162667	-	no reliable match (5 unreliable matches)
AGGCATCTTG	Æ	18.2164	1.22733	-14.8423	0.000346667	-	no reliable match (1 unreliable match)
ATTAAATATT	Æ	18.2164	0	-14.8423	2.33333e-05	-	no reliable match (2 unreliable matches)
CGACTCCAGG	Æ	18.2164	0	-14.8423	3.16667e-05	-	no reliable match (1 unreliable match)
CGGTACAACG	Æ	18.2164	0	-14.8423	4.33333e-05	-	no match
CTGAGTCTAC	Æ	18.2164	0	-14.8423	2.16667e-05	-	no match
CTGGCAAAAA	Æ	18.2164	0	-14.8423	3e-05	-	no match
GAGCTCACGC	Æ	18.2164	0	-14.8423	3.66667e-05	-	no reliable match (1 unreliable match)
GCAAAGCTTA	Æ	18.2164	0	-14.8423	2.83333e-05	-	no reliable match (5 unreliable matches)
AAATCTAGGA	Æ	16.9152	0	-13.7822	6.83333e-05	-	no reliable match (3 unreliable matches)
CAGTAGCACA	Æ	16.9152	0	-13.7822	5.66667e-05	-	no match
CCCTAGCATT	Æ	16.9152	0	-13.7822	8e-05	-	no reliable match (1 unreliable match)
CCGTCAAAAA	Æ	16.9152	0	-13.7822	6.33333e-05	-	no match
CTGCAAAGGC	Æ	16.9152	0	-13.7822	6.83333e-05	-	no match
GTCCCAGAAA	Æ	16.9152	0	-13.7822	7.83333e-05	-	no reliable match (4 unreliable matches)
TAATCCTCAT	Æ	16.9152	0	-13.7822	7.33333e-05	-	no reliable match (1 unreliable match)
TTGCCCAGGA	Æ	16.9152	0	-13.7822	6.5e-05	-	no reliable match (3 unreliable matches)
AATGCTGCAG	Æ	15.614	2.45465	-6.361	0.00539833	-	no reliable match (5 unreliable matches)
CAGAGACAGA	Æ	15.614	1.22733	-12.722	0.00119833	-	no reliable match (4 unreliable matches)
GAACACCAAA	Æ	15.614	1.22733	-12.722	0.00120333	-	no match
GAACCCTCTA	Æ	15.614	1.22733	-12.722	0.001215	-	no reliable match (2 unreliable matches)
ACACATTGTG	Æ	15.614	0	-12.722	0.000141667	-	no reliable match (2 unreliable matches)
CAAATCATTG	Æ	15.614	0	-12.722	0.00015	-	no reliable match (2 unreliable matches)
CCAATTATAG	Æ	15.614	0	-12.722	0.000145	-	no reliable match (3 unreliable matches)
GCTGAATCCT	Æ	15.614	0	-12.722	0.000146667	-	no match
GGAGGCCACA	Æ	15.614	0	-12.722	0.00015	-	no reliable match (2 unreliable matches)
GTGTCAGGGA	Æ	15.614	0	-12.722	0.000136667	-	no reliable match (2 unreliable matches)
TAGCGGAGGA	Æ	15.614	0	-12.722	0.000131667	-	no match
GCTGCATAGC	Æ	14.3129	2.45465	-5.83091	0.009945	-	no reliable match (3 unreliable matches)
GTGAAGTCAA	Æ	14.3129	2.45465	-5.83091	0.0101517	-	no reliable match (4 unreliable matches)
CAGGGAATTA	Æ	14.3129	1.22733	-11.6618	0.00237167	-	no match
GCCACAAAAA	Æ	14.3129	1.22733	-11.6618	0.00231167	-	no reliable match (2 unreliable matches)
GCTCCCTACT	Æ	14.3129	1.22733	-11.6618	0.00243167	-	no reliable match (2 unreliable matches)
ACACTTGGAA	Æ	14.3129	0	-11.6618	0.000291667	-	no reliable match (2 unreliable matches)
ACTGGGGGAA	Æ	14.3129	0	-11.6618	0.000281667	-	no reliable match (3 unreliable matches)
ATGGATAAAA	Æ	14.3129	0	-11.6618	0.000286667	-	no reliable match (3 unreliable matches)
CACATTAGCA	Æ	14.3129	0	-11.6618	0.000293333	-	no reliable match (4 unreliable matches)
CTACAGCCTG	Æ	14.3129	0	-11.6618	0.000288333	-	no reliable match (1 unreliable match)
GAACTCTAAA	Æ	14.3129	0	-11.6618	0.000283333	-	no match
GAGGGAGTGT	Æ	14.3129	0	-11.6618	0.00029	-	no reliable match (1 unreliable match)
GTAAGCACAG	Æ	14.3129	0	-11.6618	0.000305	-	no match
TAGCGAGTTG	Æ	14.3129	0	-11.6618	0.000285	-	no reliable match (1 unreliable match)
TCTTCTGGAG	Æ	14.3129	0	-11.6618	0.000266667	-	no reliable match (1 unreliable match)
TGCTTGAGGC	Æ	14.3129	0	-11.6618	0.000313333	-	no reliable match (2 unreliable matches)
TTAAAGTTGT	Æ	14.3129	0	-11.6618	0.00032	-	no reliable match (1 unreliable match)
AGTTACTGGA	Æ	13.0117	1.22733	-10.6017	0.00454	-	no reliable match (1 unreliable match)
GAGCCAGCGG	Æ	13.0117	1.22733	-10.6017	0.00462	-	no match
TTGAGGATGT	Æ	13.0117	1.22733	-10.6017	0.00451667	-	no reliable match (3 unreliable matches)
AAGATGTATC	Æ	13.0117	0	-10.6017	0.000681667	-	no reliable match (2 unreliable matches)
AGAGGCTCTT	Æ	13.0117	0	-10.6017	0.000631667	-	no reliable match (2 unreliable matches)
ATGGATAATA	Æ	13.0117	0	-10.6017	0.000588333	-	no reliable match (2 unreliable matches)
CAATATTGCA	Æ	13.0117	0	-10.6017	0.000561667	-	no reliable match (1 unreliable match)
GCACAGCACC	Æ	13.0117	0	-10.6017	0.000555	-	no reliable match (3 unreliable matches)
GCTGCCAGCA	Æ	13.0117	0	-10.6017	0.000548333	-	no reliable match (4 unreliable matches)
GGATGAGAAG	Æ	13.0117	0	-10.6017	0.000655	-	no reliable match (6 unreliable matches)
GGCCACCACA	Æ	13.0117	0	-10.6017	0.000653333	-	no match
GGCTGAGGGG	Æ	13.0117	0	-10.6017	0.000598333	-	no reliable match (4 unreliable matches)
GTCTAGGCTA	Æ	13.0117	0	-10.6017	0.00061	-	no reliable match (1 unreliable match)
TACTCACAAG	Æ	13.0117	0	-10.6017	0.000645	-	no reliable match (1 unreliable match)
TATGTCTCCC	Æ	13.0117	0	-10.6017	0.000623333	-	no reliable match (3 unreliable matches)
TCCGGCTTGT	Æ	13.0117	0	-10.6017	0.000598333	-	no match
TCGGACCTTC	Æ	13.0117	0	-10.6017	0.000611667	-	no reliable match (2 unreliable matches)
TGAAAGTAAA	Æ	13.0117	0	-10.6017	0.000608333	-	no reliable match (1 unreliable match)
TGCTCCGAGC	Æ	13.0117	0	-10.6017	0.000613333	-	no reliable match (4 unreliable matches)
AAGACTCGTC	Æ	11.7105	2.45465	-4.77075	0.0316367	-	no reliable match (1 unreliable match)
AGAGAAATAA	Æ	11.7105	2.45465	-4.77075	0.0316	-	no reliable match (6 unreliable matches)
AAGGAGTTAC	Æ	11.7105	1.22733	-9.54149	0.00869833	-	no reliable match (6 unreliable matches)
AATAGACACA	Æ	11.7105	1.22733	-9.54149	0.00857833	-	no reliable match (2 unreliable matches)
GCGACGCGGG	Æ	11.7105	1.22733	-9.54149	0.00866167	-	no reliable match (6 unreliable matches)
TTCAGTTCTA	Æ	11.7105	1.22733	-9.54149	0.00886667	-	no reliable match (2 unreliable matches)
AGCTAAATAA	Æ	11.7105	0	-9.54149	0.00128333	-	no reliable match (1 unreliable match)
ATGAGCAGGT	Æ	11.7105	0	-9.54149	0.001305	-	no reliable match (4 unreliable matches)
ATGCTGCTTC	Æ	11.7105	0	-9.54149	0.00124833	-	no reliable match (1 unreliable match)
ATGGTCTGGC	Æ	11.7105	0	-9.54149	0.00123	-	no reliable match (2 unreliable matches)
CACGTGTGCG	Æ	11.7105	0	-9.54149	0.00132833	-	no reliable match (2 unreliable matches)
CAGCCCGACT	Æ	11.7105	0	-9.54149	0.00130333	-	no reliable match (2 unreliable matches)
CGACTTTCCG	Æ	11.7105	0	-9.54149	0.00125333	-	no reliable match (1 unreliable match)
CGCACCAGCA	Æ	11.7105	0	-9.54149	0.00128333	-	no reliable match (2 unreliable matches)
CTATCTGACT	Æ	11.7105	0	-9.54149	0.00126667	-	no reliable match (1 unreliable match)
CTGCATAGAT	Æ	11.7105	0	-9.54149	0.00129333	-	no reliable match (1 unreliable match)
GAACTGATTT	Æ	11.7105	0	-9.54149	0.00128	-	no reliable match (3 unreliable matches)
GCAGAAGCCA	Æ	11.7105	0	-9.54149	0.00126833	-	no reliable match (3 unreliable matches)
GCCCTCCCTC	Æ	11.7105	0	-9.54149	0.00126	-	no reliable match (2 unreliable matches)
GGTCCAGTGT	Æ	11.7105	0	-9.54149	0.00127333	-	no reliable match (2 unreliable matches)
GGTCTCCAGC	Æ	11.7105	0	-9.54149	0.00125167	-	no reliable match (4 unreliable matches)
GTATTGACCA	Æ	11.7105	0	-9.54149	0.00124333	-	no reliable match (2 unreliable matches)
GTGGGGTCTG	Æ	11.7105	0	-9.54149	0.00128167	-	no reliable match (1 unreliable match)
TAAATTAAAA	Æ	11.7105	0	-9.54149	0.00130667	-	no reliable match (4 unreliable matches)
TAGGATGGTA	Æ	11.7105	0	-9.54149	0.00124	-	no match
TAGGTCGCAA	Æ	11.7105	0	-9.54149	0.00132833	-	no match
TGACTCCCTC	Æ	11.7105	0	-9.54149	0.00119333	-	no reliable match (2 unreliable matches)
TTATAGCCTT	Æ	11.7105	0	-9.54149	0.00128	-	no reliable match (2 unreliable matches)
TTGGAAAGCC	Æ	11.7105	0	-9.54149	0.00128667	-	no reliable match (4 unreliable matches)
TTTTTCAGAG	Æ	11.7105	0	-9.54149	0.001285	-	no reliable match (3 unreliable matches)
ACAAACTCTG	Æ	10.4093	1.22733	-8.48133	0.01673	-	no reliable match (1 unreliable match)
ACACACTTTG	Æ	10.4093	1.22733	-8.48133	0.0167617	-	no reliable match (1 unreliable match)
CAAATGAGGC	Æ	10.4093	1.22733	-8.48133	0.01667	-	no reliable match (6 unreliable matches)
CGTGAAGGGG	Æ	10.4093	1.22733	-8.48133	0.0168517	-	no match
CTATTCTAAT	Æ	10.4093	1.22733	-8.48133	0.0164733	-	no match
GCCAGCCTCT	Æ	10.4093	1.22733	-8.48133	0.0168783	-	no reliable match (8 unreliable matches)
GTTAATCCTT	Æ	10.4093	1.22733	-8.48133	0.0170217	-	no reliable match (1 unreliable match)
TAGCACAACC	Æ	10.4093	1.22733	-8.48133	0.0169767	-	no reliable match (2 unreliable matches)
TGAACTGGTG	Æ	10.4093	1.22733	-8.48133	0.01674	-	no reliable match (2 unreliable matches)
TGTGAAAAAA	Æ	10.4093	1.22733	-8.48133	0.016725	-	no reliable match (5 unreliable matches)
TTGTTGGGAT	Æ	10.4093	1.22733	-8.48133	0.0166233	-	no reliable match (2 unreliable matches)
AAATGAAAAA	Æ	10.4093	0	-8.48133	0.00264	-	no reliable match (1 unreliable match)
ACACAGCACA	Æ	10.4093	0	-8.48133	0.00273833	-	no reliable match (3 unreliable matches)
ATAAATCTTC	Æ	10.4093	0	-8.48133	0.00255833	-	no reliable match (1 unreliable match)
CAAAGCTATA	Æ	10.4093	0	-8.48133	0.00264167	-	no reliable match (3 unreliable matches)
CAGACAAGAA	Æ	10.4093	0	-8.48133	0.00258833	-	no reliable match (4 unreliable matches)
CAGGACTACG	Æ	10.4093	0	-8.48133	0.00266	-	no reliable match (1 unreliable match)
CCATTGTTGA	Æ	10.4093	0	-8.48133	0.002695	-	no reliable match (1 unreliable match)
CGTCTTGCAA	Æ	10.4093	0	-8.48133	0.00264667	-	no reliable match (1 unreliable match)
CTAGGCTTCC	Æ	10.4093	0	-8.48133	0.00271	-	no reliable match (2 unreliable matches)
CTTACACAGT	Æ	10.4093	0	-8.48133	0.00269167	-	no match
GACACACATC	Æ	10.4093	0	-8.48133	0.00261	-	no match
GCAACCAGAA	Æ	10.4093	0	-8.48133	0.002745	-	no reliable match (4 unreliable matches)
GCATTACAAA	Æ	10.4093	0	-8.48133	0.00260667	-	no reliable match (1 unreliable match)
GCATTGTACA	Æ	10.4093	0	-8.48133	0.00273	-	no reliable match (1 unreliable match)
GCCAGCTGCC	Æ	10.4093	0	-8.48133	0.00268833	-	no reliable match (5 unreliable matches)
GCCGGCCTCT	Æ	10.4093	0	-8.48133	0.00268333	-	no reliable match (2 unreliable matches)
GGCAGCCCCA	Æ	10.4093	0	-8.48133	0.00270167	-	no reliable match (4 unreliable matches)
GGCTGAGTAA	Æ	10.4093	0	-8.48133	0.00267167	-	no reliable match (1 unreliable match)
GGGCAAGTGT	Æ	10.4093	0	-8.48133	0.00271333	-	no reliable match (1 unreliable match)
GGGCGACCTC	Æ	10.4093	0	-8.48133	0.00267333	-	no reliable match (1 unreliable match)
GGGGTGGATT	Æ	10.4093	0	-8.48133	0.00275333	-	no reliable match (2 unreliable matches)
GGGTTCCTGA	Æ	10.4093	0	-8.48133	0.00266833	-	no reliable match (2 unreliable matches)
GTCTGGGAAA	Æ	10.4093	0	-8.48133	0.00255833	-	no reliable match (3 unreliable matches)
TAATTTGTTT	Æ	10.4093	0	-8.48133	0.00271667	-	no reliable match (1 unreliable match)
TACATAACGT	Æ	10.4093	0	-8.48133	0.00263	-	no reliable match (2 unreliable matches)
TAGTCTGTGA	Æ	10.4093	0	-8.48133	0.002665	-	no reliable match (2 unreliable matches)
TCAAATGCAA	Æ	10.4093	0	-8.48133	0.002685	-	no reliable match (1 unreliable match)
TCCAGAAAAA	Æ	10.4093	0	-8.48133	0.00257833	-	no reliable match (5 unreliable matches)
TTAAGACAGC	Æ	10.4093	0	-8.48133	0.00264	-	no reliable match (1 unreliable match)
TTACACCCAG	Æ	10.4093	0	-8.48133	0.00273333	-	no reliable match (2 unreliable matches)
TTTACAGCCT	Æ	10.4093	0	-8.48133	0.00264833	-	no match
TTTGCAGTGC	Æ	10.4093	0	-8.48133	0.00264667	-	no reliable match (1 unreliable match)
TTTTTCCCCC	Æ	10.4093	0	-8.48133	0.00269333	-	no reliable match (12 unreliable matches)
CAGGCCATCT	Æ	9.10818	1.22733	-7.42116	0.0315633	-	no reliable match (2 unreliable matches)
GAGAAAAAAA	Æ	9.10818	1.22733	-7.42116	0.0320383	-	no reliable match (20 unreliable matches)
GAGCAAATGG	Æ	9.10818	1.22733	-7.42116	0.0314267	-	no reliable match (3 unreliable matches)
AAGAACTTGG	Æ	9.10818	0	-7.42116	0.00559	-	no reliable match (4 unreliable matches)
AAGATCAGGA	Æ	9.10818	0	-7.42116	0.00570667	-	no reliable match (3 unreliable matches)
AAGTACAGCA	Æ	9.10818	0	-7.42116	0.005575	-	no reliable match (1 unreliable match)
ACACTTGGGT	Æ	9.10818	0	-7.42116	0.00551667	-	no match
ACAGCTGAAA	Æ	9.10818	0	-7.42116	0.00554167	-	no reliable match (2 unreliable matches)
ACCAGACCTA	Æ	9.10818	0	-7.42116	0.00543167	-	no reliable match (1 unreliable match)
AGACTTGAAT	Æ	9.10818	0	-7.42116	0.00536833	-	no reliable match (2 unreliable matches)
ATAACTTTTA	Æ	9.10818	0	-7.42116	0.00567667	-	no reliable match (2 unreliable matches)
ATGGGTATTA	Æ	9.10818	0	-7.42116	0.00549833	-	no reliable match (1 unreliable match)
ATTCTGACAA	Æ	9.10818	0	-7.42116	0.005725	-	no reliable match (2 unreliable matches)
ATTTCCTACC	Æ	9.10818	0	-7.42116	0.00570667	-	no reliable match (1 unreliable match)
CAAAATGGAA	Æ	9.10818	0	-7.42116	0.00562	-	no reliable match (3 unreliable matches)
CAAGCCACCC	Æ	9.10818	0	-7.42116	0.00553	-	no reliable match (4 unreliable matches)
CAGAGAGGCA	Æ	9.10818	0	-7.42116	0.00545833	-	no reliable match (3 unreliable matches)
CAGTTTGCAG	Æ	9.10818	0	-7.42116	0.005665	-	no reliable match (3 unreliable matches)
CGGCACAACT	Æ	9.10818	0	-7.42116	0.00566167	-	no reliable match (1 unreliable match)
CGTATTGTTG	Æ	9.10818	0	-7.42116	0.00554667	-	no reliable match (1 unreliable match)
CTACAGAACT	Æ	9.10818	0	-7.42116	0.00545333	-	no reliable match (2 unreliable matches)
CTTCCCCGGG	Æ	9.10818	0	-7.42116	0.005515	-	no reliable match (3 unreliable matches)
GACTTGGGTT	Æ	9.10818	0	-7.42116	0.00552833	-	no reliable match (4 unreliable matches)
GAGATAAAAA	Æ	9.10818	0	-7.42116	0.00560833	-	no reliable match (2 unreliable matches)
GCAAGAAACC	Æ	9.10818	0	-7.42116	0.00586	-	no reliable match (6 unreliable matches)
GCATAGTACT	Æ	9.10818	0	-7.42116	0.00555833	-	no reliable match (2 unreliable matches)
GGAATGGATT	Æ	9.10818	0	-7.42116	0.00556167	-	no reliable match (1 unreliable match)
GGACAACTGG	Æ	9.10818	0	-7.42116	0.00548667	-	no reliable match (2 unreliable matches)
GGACTCCAAA	Æ	9.10818	0	-7.42116	0.00553333	-	no reliable match (2 unreliable matches)
GGAGAGGGCA	Æ	9.10818	0	-7.42116	0.00555667	-	no reliable match (4 unreliable matches)
GGGCCCTTGG	Æ	9.10818	0	-7.42116	0.0057	-	no reliable match (3 unreliable matches)
GGGGGCCAGA	Æ	9.10818	0	-7.42116	0.00568167	-	no reliable match (2 unreliable matches)
GTAATTCTCT	Æ	9.10818	0	-7.42116	0.00589667	-	no reliable match (2 unreliable matches)
GTGAGTAGGT	Æ	9.10818	0	-7.42116	0.00544833	-	no match
GTGCCAGGAG	Æ	9.10818	0	-7.42116	0.00559167	-	no reliable match (4 unreliable matches)
GTGGACAGGT	Æ	9.10818	0	-7.42116	0.005525	-	no reliable match (2 unreliable matches)
GTTATTCTCG	Æ	9.10818	0	-7.42116	0.00561	-	no match
TAAAAATTGT	Æ	9.10818	0	-7.42116	0.00570667	-	no reliable match (1 unreliable match)
TAACTGTACT	Æ	9.10818	0	-7.42116	0.00568	-	no match
TACACCAACC	Æ	9.10818	0	-7.42116	0.005505	-	no reliable match (1 unreliable match)
TAGAATCACA	Æ	9.10818	0	-7.42116	0.005615	-	no reliable match (1 unreliable match)
TAGAGACTGC	Æ	9.10818	0	-7.42116	0.00569167	-	no reliable match (3 unreliable matches)
TAGCTAAAGG	Æ	9.10818	0	-7.42116	0.00576667	-	no reliable match (1 unreliable match)
TATAAGTCAC	Æ	9.10818	0	-7.42116	0.005425	-	no match
TCACTAAGCA	Æ	9.10818	0	-7.42116	0.005675	-	no match
TCCTATAAGC	Æ	9.10818	0	-7.42116	0.00556333	-	no match
TCGTTCTCCT	Æ	9.10818	0	-7.42116	0.00559	-	no reliable match (2 unreliable matches)
TCTGAAATTC	Æ	9.10818	0	-7.42116	0.00561833	-	no reliable match (1 unreliable match)
TCTGTGAAGT	Æ	9.10818	0	-7.42116	0.00554167	-	no match
TGACCTCAAG	Æ	9.10818	0	-7.42116	0.00574167	-	no reliable match (1 unreliable match)
TGCACTGAGA	Æ	9.10818	0	-7.42116	0.00572833	-	no reliable match (2 unreliable matches)
TGCCACTTCT	Æ	9.10818	0	-7.42116	0.00570833	-	no reliable match (2 unreliable matches)
TGCCTCCAGA	Æ	9.10818	0	-7.42116	0.00567167	-	no reliable match (3 unreliable matches)
TTCACAATAA	Æ	9.10818	0	-7.42116	0.00560167	-	no reliable match (2 unreliable matches)
TTGGCCCCTC	Æ	9.10818	0	-7.42116	0.00564333	-	no reliable match (2 unreliable matches)
ACACGTTTCA	Æ	7.80701	0	-6.361	0.01191	-	no reliable match (2 unreliable matches)
ACCGACGCTC	Æ	7.80701	0	-6.361	0.01173	-	no reliable match (1 unreliable match)
ACTTGGAAGT	Æ	7.80701	0	-6.361	0.0117333	-	no reliable match (2 unreliable matches)
AGCCAAAAAA	Æ	7.80701	0	-6.361	0.012045	-	no reliable match (3 unreliable matches)
AGGAACTCTG	Æ	7.80701	0	-6.361	0.0121767	-	no reliable match (3 unreliable matches)
AGGGCAGACA	Æ	7.80701	0	-6.361	0.0121167	-	no reliable match (2 unreliable matches)
CAAGCTACAG	Æ	7.80701	0	-6.361	0.01165	-	no match
CAGCACTCAA	Æ	7.80701	0	-6.361	0.0118	-	no reliable match (3 unreliable matches)
CCAGGTATGA	Æ	7.80701	0	-6.361	0.0117833	-	no reliable match (1 unreliable match)
CCGATGTCTG	Æ	7.80701	0	-6.361	0.0118217	-	no match
CCGCCCTTCG	Æ	7.80701	0	-6.361	0.0114467	-	no match
CCTTCTGTCT	Æ	7.80701	0	-6.361	0.0118033	-	no reliable match (1 unreliable match)
CCTTGCCGGA	Æ	7.80701	0	-6.361	0.0118533	-	no reliable match (4 unreliable matches)
CGACTCAAAG	Æ	7.80701	0	-6.361	0.0117183	-	no reliable match (2 unreliable matches)
CTACCTTCCT	Æ	7.80701	0	-6.361	0.0116283	-	no reliable match (1 unreliable match)
CTGATAATAG	Æ	7.80701	0	-6.361	0.0119433	-	no match
CTGCCAGCTG	Æ	7.80701	0	-6.361	0.0117783	-	no reliable match (2 unreliable matches)
CTGCTTTTGG	Æ	7.80701	0	-6.361	0.0120617	-	no reliable match (3 unreliable matches)
CTGGCACGCT	Æ	7.80701	0	-6.361	0.0118467	-	no reliable match (1 unreliable match)
CTTGGCAGTG	Æ	7.80701	0	-6.361	0.0120617	-	no reliable match (1 unreliable match)
CTTTTACATC	Æ	7.80701	0	-6.361	0.011615	-	no reliable match (3 unreliable matches)
GAGCTAATCT	Æ	7.80701	0	-6.361	0.01168	-	no reliable match (2 unreliable matches)
GAGGCGCGTG	Æ	7.80701	0	-6.361	0.011995	-	no reliable match (1 unreliable match)
GAGGTCGTTG	Æ	7.80701	0	-6.361	0.012085	-	no match
GAGTACATCA	Æ	7.80701	0	-6.361	0.0116033	-	no reliable match (2 unreliable matches)
GAGTGACGAC	Æ	7.80701	0	-6.361	0.01189	-	no reliable match (1 unreliable match)
GATTAAAGCC	Æ	7.80701	0	-6.361	0.0119783	-	no reliable match (4 unreliable matches)
GCACAGAGAG	Æ	7.80701	0	-6.361	0.01179	-	no reliable match (3 unreliable matches)
GCACTTCCTG	Æ	7.80701	0	-6.361	0.0117617	-	no match
GCCCATCGCC	Æ	7.80701	0	-6.361	0.0117617	-	no match
GCCGACGGGT	Æ	7.80701	0	-6.361	0.0117267	-	no reliable match (2 unreliable matches)
GCCGTGTTCA	Æ	7.80701	0	-6.361	0.011845	-	no reliable match (1 unreliable match)
GCGAGCAGGT	Æ	7.80701	0	-6.361	0.0116583	-	no match
GCTGAGGAGA	Æ	7.80701	0	-6.361	0.01179	-	no reliable match (5 unreliable matches)
GCTGGGGTAC	Æ	7.80701	0	-6.361	0.01163	-	no reliable match (2 unreliable matches)
GCTTGCCACC	Æ	7.80701	0	-6.361	0.01186	-	no reliable match (3 unreliable matches)
GGAAACTAAA	Æ	7.80701	0	-6.361	0.0115117	-	no reliable match (4 unreliable matches)
GGAAGGAGGA	Æ	7.80701	0	-6.361	0.0117083	-	no reliable match (5 unreliable matches)
GGAATGCCCA	Æ	7.80701	0	-6.361	0.0117233	-	no reliable match (1 unreliable match)
GGACCATAGC	Æ	7.80701	0	-6.361	0.01157	-	no reliable match (2 unreliable matches)
GGATTTGCTA	Æ	7.80701	0	-6.361	0.0116467	-	no match
GGCAGCACCA	Æ	7.80701	0	-6.361	0.0118383	-	no reliable match (3 unreliable matches)
GGGAAGGTCC	Æ	7.80701	0	-6.361	0.011805	-	no reliable match (2 unreliable matches)
GGGACAATGC	Æ	7.80701	0	-6.361	0.011625	-	no reliable match (2 unreliable matches)
GGGAGGAATA	Æ	7.80701	0	-6.361	0.0116783	-	no reliable match (5 unreliable matches)
GGGAGTGGAG	Æ	7.80701	0	-6.361	0.01176	-	no reliable match (1 unreliable match)
GGGCACAGGA	Æ	7.80701	0	-6.361	0.011895	-	no reliable match (1 unreliable match)
GGGCCGGGAT	Æ	7.80701	0	-6.361	0.0115567	-	no match
GTAATAAAAA	Æ	7.80701	0	-6.361	0.0118317	-	no reliable match (3 unreliable matches)
GTAGTCTTTG	Æ	7.80701	0	-6.361	0.0117367	-	no match
GTCTGTTGGG	Æ	7.80701	0	-6.361	0.0117917	-	no reliable match (4 unreliable matches)
GTGGGAGCAT	Æ	7.80701	0	-6.361	0.0117317	-	no reliable match (2 unreliable matches)
GTGTCTACAC	Æ	7.80701	0	-6.361	0.0115183	-	no match
TAAACCACTG	Æ	7.80701	0	-6.361	0.0118333	-	no match
TAAACTCAGT	Æ	7.80701	0	-6.361	0.0116267	-	no reliable match (1 unreliable match)
TAAATGATAC	Æ	7.80701	0	-6.361	0.01159	-	no reliable match (2 unreliable matches)
TAAGGAATAA	Æ	7.80701	0	-6.361	0.0117967	-	no reliable match (1 unreliable match)
TAATGCAAAC	Æ	7.80701	0	-6.361	0.0119567	-	no match
TAGATCCCCA	Æ	7.80701	0	-6.361	0.0118717	-	no match
TATTTTTCCA	Æ	7.80701	0	-6.361	0.0116617	-	no reliable match (1 unreliable match)
TCAACACTTA	Æ	7.80701	0	-6.361	0.0118833	-	no reliable match (1 unreliable match)
TCCGCCATTA	Æ	7.80701	0	-6.361	0.0120283	-	no reliable match (2 unreliable matches)
TGACACCAAA	Æ	7.80701	0	-6.361	0.0117033	-	no reliable match (2 unreliable matches)
TGACGCAGAT	Æ	7.80701	0	-6.361	0.0117983	-	no match
TGCCCGTCCG	Æ	7.80701	0	-6.361	0.0116017	-	no match
TGGAGTCAGT	Æ	7.80701	0	-6.361	0.0118833	-	no reliable match (1 unreliable match)
TGGGGCTGTG	Æ	7.80701	0	-6.361	0.01158	-	no reliable match (2 unreliable matches)
TGGTCGGAAA	Æ	7.80701	0	-6.361	0.0117033	-	no match
TTAAGCGAGG	Æ	7.80701	0	-6.361	0.0119083	-	no reliable match (1 unreliable match)
TTACCAGATA	Æ	7.80701	0	-6.361	0.0116917	-	no match
TTACCTTTCA	Æ	7.80701	0	-6.361	0.0116717	-	no reliable match (2 unreliable matches)
TTGCGGCTGA	Æ	7.80701	0	-6.361	0.0119383	-	no reliable match (1 unreliable match)
TTGGCATTTT	Æ	7.80701	0	-6.361	0.01162	-	no reliable match (2 unreliable matches)
TTGGTGGAAA	Æ	7.80701	0	-6.361	0.0116883	-	no reliable match (4 unreliable matches)
TTTAATTCTC	Æ	7.80701	0	-6.361	0.01165	-	no reliable match (2 unreliable matches)
TTTAGCTTCT	Æ	7.80701	0	-6.361	0.0116883	-	no reliable match (2 unreliable matches)
TTTCTTGGAG	Æ	7.80701	0	-6.361	0.0116933	-	no reliable match (4 unreliable matches)
AAAAGTGGAG	Æ	6.50584	0	-5.30083	0.0243967	-	no reliable match (2 unreliable matches)
AAGAGCAGAA	Æ	6.50584	0	-5.30083	0.0249383	-	no reliable match (2 unreliable matches)
AATATAAATT	Æ	6.50584	0	-5.30083	0.0244733	-	no reliable match (4 unreliable matches)
ACACCCAGTA	Æ	6.50584	0	-5.30083	0.024935	-	no match
ACACTAAAGA	Æ	6.50584	0	-5.30083	0.0244083	-	no reliable match (3 unreliable matches)
ACAGGGTACG	Æ	6.50584	0	-5.30083	0.024725	-	no reliable match (2 unreliable matches)
ACCAGCCTTG	Æ	6.50584	0	-5.30083	0.0247683	-	no reliable match (2 unreliable matches)
ACCGACAAGG	Æ	6.50584	0	-5.30083	0.02465	-	no reliable match (1 unreliable match)
ACCTCTCCTG	Æ	6.50584	0	-5.30083	0.024305	-	no reliable match (3 unreliable matches)
ACTGATAAAT	Æ	6.50584	0	-5.30083	0.0245917	-	no reliable match (2 unreliable matches)
ACTGCAGCAA	Æ	6.50584	0	-5.30083	0.024725	-	no reliable match (3 unreliable matches)
AGAATGTAAC	Æ	6.50584	0	-5.30083	0.0251	-	no reliable match (1 unreliable match)
AGCGGGAGCG	Æ	6.50584	0	-5.30083	0.0248583	-	no reliable match (1 unreliable match)
AGCTCAGCCT	Æ	6.50584	0	-5.30083	0.02481	-	no reliable match (4 unreliable matches)
AGTGCATATG	Æ	6.50584	0	-5.30083	0.0248317	-	no match
AGTGCCGGGG	Æ	6.50584	0	-5.30083	0.0248283	-	no reliable match (3 unreliable matches)
AGTTTCAAAA	Æ	6.50584	0	-5.30083	0.0246917	-	no reliable match (3 unreliable matches)
ATCGGTTCCA	Æ	6.50584	0	-5.30083	0.0245467	-	no match
ATCTCTGAAT	Æ	6.50584	0	-5.30083	0.0248067	-	no reliable match (3 unreliable matches)
ATGATGGTAG	Æ	6.50584	0	-5.30083	0.0244517	-	no reliable match (18 unreliable matches)
ATGGGGGAGG	Æ	6.50584	0	-5.30083	0.02469	-	no reliable match (3 unreliable matches)
CAAACGCTTT	Æ	6.50584	0	-5.30083	0.0247583	-	no reliable match (1 unreliable match)
CAAAGTGCAA	Æ	6.50584	0	-5.30083	0.0250633	-	no match
CACATTGACG	Æ	6.50584	0	-5.30083	0.024935	-	no reliable match (1 unreliable match)
CAGAAACGGA	Æ	6.50584	0	-5.30083	0.0246083	-	no reliable match (1 unreliable match)
CAGAAAGCCT	Æ	6.50584	0	-5.30083	0.0243533	-	no reliable match (1 unreliable match)
CAGGCTTCGG	Æ	6.50584	0	-5.30083	0.0246817	-	no reliable match (1 unreliable match)
CAGTCAGGCT	Æ	6.50584	0	-5.30083	0.0245133	-	no reliable match (4 unreliable matches)
CATCACTCTG	Æ	6.50584	0	-5.30083	0.0247733	-	no reliable match (1 unreliable match)
CCCAGGAAAA	Æ	6.50584	0	-5.30083	0.0247533	-	no reliable match (4 unreliable matches)
CCTGAAGCAA	Æ	6.50584	0	-5.30083	0.0248867	-	no reliable match (4 unreliable matches)
CGTGGCAGAA	Æ	6.50584	0	-5.30083	0.0244583	-	no reliable match (1 unreliable match)
CTAACCAAAA	Æ	6.50584	0	-5.30083	0.0246283	-	no reliable match (3 unreliable matches)
CTGAGCAAGA	Æ	6.50584	0	-5.30083	0.02449	-	no reliable match (2 unreliable matches)
CTGGCCTTCA	Æ	6.50584	0	-5.30083	0.0247633	-	no reliable match (4 unreliable matches)
CTTAAACGTT	Æ	6.50584	0	-5.30083	0.0248783	-	no match
CTTGCCATTG	Æ	6.50584	0	-5.30083	0.0245183	-	no reliable match (1 unreliable match)
GAAAAGCACT	Æ	6.50584	0	-5.30083	0.024815	-	no reliable match (5 unreliable matches)
GAATAGACTG	Æ	6.50584	0	-5.30083	0.0247017	-	no match
GAATGTGAAA	Æ	6.50584	0	-5.30083	0.0244267	-	no reliable match (3 unreliable matches)
GACCACGCAC	Æ	6.50584	0	-5.30083	0.0247033	-	no reliable match (1 unreliable match)
GACCATTGGA	Æ	6.50584	0	-5.30083	0.02467	-	no reliable match (1 unreliable match)
GAGAATAATC	Æ	6.50584	0	-5.30083	0.0244583	-	no reliable match (2 unreliable matches)
GAGACCGTTG	Æ	6.50584	0	-5.30083	0.0244633	-	no match
GAGACTCTTT	Æ	6.50584	0	-5.30083	0.0249033	-	no reliable match (2 unreliable matches)
GAGGGTGGTG	Æ	6.50584	0	-5.30083	0.0247717	-	no reliable match (3 unreliable matches)
GATACCCAGT	Æ	6.50584	0	-5.30083	0.0250383	-	no match
GATCAAAGCT	Æ	6.50584	0	-5.30083	0.0245717	-	no match
GATTAAGGCT	Æ	6.50584	0	-5.30083	0.024465	-	no match
GATTAGAGCT	Æ	6.50584	0	-5.30083	0.02451	-	no reliable match (1 unreliable match)
GCAACCCACC	Æ	6.50584	0	-5.30083	0.0247083	-	no reliable match (2 unreliable matches)
GCAACGCAAC	Æ	6.50584	0	-5.30083	0.0247517	-	no match
GCACACAAAA	Æ	6.50584	0	-5.30083	0.0246933	-	no reliable match (1 unreliable match)
GCAGCAGAGT	Æ	6.50584	0	-5.30083	0.02466	-	no reliable match (2 unreliable matches)
GCAGGGTCCT	Æ	6.50584	0	-5.30083	0.0247267	-	no reliable match (1 unreliable match)
GCCATCAGAA	Æ	6.50584	0	-5.30083	0.0244733	-	no reliable match (1 unreliable match)
GCCCGCCGCC	Æ	6.50584	0	-5.30083	0.0250667	-	no reliable match (3 unreliable matches)
GCCCGTGGAA	Æ	6.50584	0	-5.30083	0.0245983	-	no match
GCCTCACAAG	Æ	6.50584	0	-5.30083	0.0247667	-	no reliable match (1 unreliable match)
GCGATTCCTA	Æ	6.50584	0	-5.30083	0.0245483	-	no reliable match (1 unreliable match)
GCGGACCCGC	Æ	6.50584	0	-5.30083	0.024555	-	no match
GCTGCAGTTG	Æ	6.50584	0	-5.30083	0.02475	-	no reliable match (3 unreliable matches)
GCTGGCCCCA	Æ	6.50584	0	-5.30083	0.0243283	-	no reliable match (4 unreliable matches)
GCTTTCAGTA	Æ	6.50584	0	-5.30083	0.024805	-	no reliable match (5 unreliable matches)
GGAATTTTCC	Æ	6.50584	0	-5.30083	0.0246183	-	no reliable match (5 unreliable matches)
GGCAGAACAG	Æ	6.50584	0	-5.30083	0.0245733	-	no reliable match (2 unreliable matches)
GGCAGGTGCA	Æ	6.50584	0	-5.30083	0.0246733	-	no reliable match (3 unreliable matches)
GGCCAGCCAC	Æ	6.50584	0	-5.30083	0.0249267	-	no reliable match (3 unreliable matches)
GGCTGTCTGT	Æ	6.50584	0	-5.30083	0.0248783	-	no reliable match (1 unreliable match)
GGGACATCAG	Æ	6.50584	0	-5.30083	0.0241267	-	no reliable match (1 unreliable match)
GGGCACTACC	Æ	6.50584	0	-5.30083	0.024545	-	no match
GGGGGAAGAA	Æ	6.50584	0	-5.30083	0.0247467	-	no reliable match (4 unreliable matches)
GGGGGCAATT	Æ	6.50584	0	-5.30083	0.0246433	-	no reliable match (5 unreliable matches)
GTAGGCATAA	Æ	6.50584	0	-5.30083	0.02487	-	no match
GTCTAGCAGG	Æ	6.50584	0	-5.30083	0.0249333	-	no match
GTGACCACGG	Æ	6.50584	0	-5.30083	0.0246267	-	no match
GTGCCACACA	Æ	6.50584	0	-5.30083	0.0243283	-	no reliable match (5 unreliable matches)
GTGCTTCTGC	Æ	6.50584	0	-5.30083	0.0246117	-	no reliable match (4 unreliable matches)
GTGGCTCATC	Æ	6.50584	0	-5.30083	0.0247867	-	no reliable match (2 unreliable matches)
TAATGTTCTG	Æ	6.50584	0	-5.30083	0.024745	-	no reliable match (1 unreliable match)
TACAGAACGA	Æ	6.50584	0	-5.30083	0.02477	-	no reliable match (2 unreliable matches)
TACAGAGAAA	Æ	6.50584	0	-5.30083	0.02485	-	no reliable match (2 unreliable matches)
TAGCCCTTAG	Æ	6.50584	0	-5.30083	0.024885	-	no reliable match (1 unreliable match)
TAGGCCAATG	Æ	6.50584	0	-5.30083	0.0246533	-	no reliable match (2 unreliable matches)
TAGGGATGCT	Æ	6.50584	0	-5.30083	0.0246783	-	no reliable match (1 unreliable match)
TAGTTGAGAT	Æ	6.50584	0	-5.30083	0.0245833	-	no reliable match (1 unreliable match)
TAGTTTTTTT	Æ	6.50584	0	-5.30083	0.0247333	-	no reliable match (5 unreliable matches)
TCAAGCACCG	Æ	6.50584	0	-5.30083	0.0246633	-	no reliable match (1 unreliable match)
TCAATCATCT	Æ	6.50584	0	-5.30083	0.0249617	-	no reliable match (3 unreliable matches)
TCACTGCAGC	Æ	6.50584	0	-5.30083	0.02457	-	no match
TCAGCCACCT	Æ	6.50584	0	-5.30083	0.0247767	-	no reliable match (1 unreliable match)
TCATCAGAAG	Æ	6.50584	0	-5.30083	0.0248367	-	no reliable match (3 unreliable matches)
TCGTTGAAAA	Æ	6.50584	0	-5.30083	0.024505	-	no reliable match (1 unreliable match)
TCTCCAGCGT	Æ	6.50584	0	-5.30083	0.0245817	-	no reliable match (2 unreliable matches)
TGAAGGCTGG	Æ	6.50584	0	-5.30083	0.0251117	-	no reliable match (2 unreliable matches)
TGAGACTGCA	Æ	6.50584	0	-5.30083	0.0246833	-	no reliable match (1 unreliable match)
TGCACACTAA	Æ	6.50584	0	-5.30083	0.0245633	-	no match
TGCAGAAAGT	Æ	6.50584	0	-5.30083	0.02481	-	no reliable match (3 unreliable matches)
TGCCATCATA	Æ	6.50584	0	-5.30083	0.0247133	-	no reliable match (1 unreliable match)
TGCGAGGAGT	Æ	6.50584	0	-5.30083	0.024605	-	no reliable match (2 unreliable matches)
TGCTCTCACG	Æ	6.50584	0	-5.30083	0.024715	-	no match
TGCTGCCCAT	Æ	6.50584	0	-5.30083	0.0243317	-	no reliable match (1 unreliable match)
TGGACCTGGA	Æ	6.50584	0	-5.30083	0.0246867	-	no match
TGGCAGCCCT	Æ	6.50584	0	-5.30083	0.024795	-	no reliable match (4 unreliable matches)
TGGCCATCTC	Æ	6.50584	0	-5.30083	0.0245567	-	no match
TGTGGTATGC	Æ	6.50584	0	-5.30083	0.0247433	-	no reliable match (1 unreliable match)
TGTTCTCCGG	Æ	6.50584	0	-5.30083	0.0246867	-	no match
TTAAAGAAAA	Æ	6.50584	0	-5.30083	0.0249483	-	no reliable match (5 unreliable matches)
TTAGTTCCTC	Æ	6.50584	0	-5.30083	0.0250033	-	no reliable match (2 unreliable matches)
TTATTTCTTG	Æ	6.50584	0	-5.30083	0.0251617	-	no reliable match (1 unreliable match)
TTCGCACCCC	Æ	6.50584	0	-5.30083	0.0245367	-	no reliable match (2 unreliable matches)
TTGCAGGTTT	Æ	6.50584	0	-5.30083	0.0244617	-	no reliable match (1 unreliable match)
TTGCCAGTAA	Æ	6.50584	0	-5.30083	0.025095	-	no match
TTGCTGGCAC	Æ	6.50584	0	-5.30083	0.0246267	-	no match
TTGGTGAGTC	Æ	6.50584	0	-5.30083	0.0247767	-	no match
TTTAAATCTA	Æ	6.50584	0	-5.30083	0.0246017	-	no reliable match (2 unreliable matches)
TTTATACATT	Æ	6.50584	0	-5.30083	0.0250517	-	no reliable match (3 unreliable matches)
TTTCTTGCAG	Æ	6.50584	0	-5.30083	0.0247183	-	no reliable match (1 unreliable match)
TTTGGACCAA	Æ	6.50584	0	-5.30083	0.024675	-	no reliable match (2 unreliable matches)
TTTGTCTTGA	Æ	6.50584	0	-5.30083	0.024645	-	no reliable match (2 unreliable matches)
TTTTTGATGA	Æ	6.50584	0	-5.30083	0.0249117	-	no reliable match (5 unreliable matches)

## Sheet: Increased in ATSC, reliable
List of 1 432 tags with significantly increased tag counts in adult testis somatic cells (ATSC) and reliable identification
Tag	Æ	TT 1+2	ATSC	Fold	p-chance	UniGene	Gene symbol	Gene name	Ch	Locus	MGI
ACCTGTGCCC	Æ	169.152	7211.76	42.6348	0	347448	Insl3	insulin-like 3	8	16336	MGI:108427
						249645	Jak3	Janus kinase 3	8	16453	MGI:99928
GCTGCCCTCC	Æ	134.02	2557.75	19.0848	0	-	mt-Co1	mitochondrial genome (cytochrome c oxidase I, mitochondrial)	MT	17708	MGI:102504
GTGGCTCACA	Æ	701.33	1399.15	1.995	0	-		repetitive tag, B2 derived
ATACTGACAT	Æ	196.476	1167.19	5.94059	0	-	mt-Co3	mitochondrial genome (cytochrome c oxidase III, mitochondrial)	MT	17710	MGI:102502
TCTCCAGGCG	Æ	19.5175	749.896	38.4217	0	200608	Clu	clusterin	14	12759	MGI:88423
AGCAATTCAA	Æ	19.5175	508.113	26.0337	0	-	mt-Nd3	mitochondrial genome (NADH dehydrogenase 3, mitochondrial)	MT	17718	MGI:102499
CCTTGACACC	Æ	3.90351	503.203	128.911	0	1262	Cyp17a1	cytochrome P450, family 17, subfamily a, polypeptide 1	19	13074	MGI:88586
CAAACTCTCA	Æ	37.7339	445.519	11.8069	0	291442	Sparc	secreted acidic cysteine rich glycoprotein	11	20692	MGI:98373
AGCAGTCCCC	Æ	24.7222	330.15	13.3544	0	-	mt-Co2	mitochondrial genome (cytochrome c oxidase II, mitochondrial)	MT	17709	MGI:102503
CCTTGCTCAA	Æ	31.228	303.149	9.7076	0	4263	Cst3	cystatin C	2	13010	MGI:102519
						124080		3 days neonate thymus cDNA, RIKEN full-length enriched library, clone:A630062G21 product:hypothetical protein, full insert sequence	13	193453
						330646		Transcribed sequence with moderate similarity to protein sp:P01034 (H.sapiens) CYTC_HUMAN Cystatin C precursor
GTGACCTGGC	Æ	19.5175	276.148	14.1487	0	1008	Ptgds	prostaglandin D2 synthase (brain)	2	19215	MGI:99261
ATGACTGATA	Æ	5.20467	276.148	53.0577	0	-	mt-Nd4	mitochondrial genome (NADH dehydrogenase 4, mitochondrial)	MT	17719	MGI:102498
AACTGAGGGG	Æ	3.90351	247.92	63.5121	0	277498	Psap	prosaposin	10	19156	MGI:97783
						331935	5730409E15Rik	RIKEN cDNA 5730409E15 gene	10	70502	MGI:1917752
						289771		Transcribed sequences
TTGTCAGGTA	Æ	29.9269	229.51	7.66902	0	148155	Mod1	malic enzyme, supernatant	9	17436	MGI:97043
GGCTTTGGTC	Æ	1.30117	227.055	174.501	0	3158	Rplp1	ribosomal protein, large, P1	9	56040	MGI:1927099
						300814		Transcribed sequence with strong similarity to protein sp:P05386 (H.sapiens) RLA1_HUMAN 60S acidic ribosomal protein P1
						292991		Transcribed sequence with strong similarity to protein sp:P05386 (H.sapiens) RLA1_HUMAN 60S acidic ribosomal protein P1
						337083		Transcribed sequence with moderate similarity to protein sp:P05386 (H.sapiens) RLA1_HUMAN 60S acidic ribosomal protein P1
TGATATGAGC	Æ	7.80701	223.373	28.6119	0	9745	Ldh2	lactate dehydrogenase 2, B chain	6	16832	MGI:96763
						313232		Similar to L-lactate dehydrogenase B chain (LDH-B) (LDH heart subunit) (LDH-H) (LOC226017), mRNA	19	226017
CAGGACTCCG	Æ	2.60234	219.691	84.4207	0	193096	Scd2	stearoyl-Coenzyme A desaturase 2	19	20250	MGI:98240
ACCCTTAGAG	Æ	0	216.009	166.012	0	21983	Bhmt	betaine-homocysteine methyltransferase	13	12116	MGI:1339972
TCAGGCTGCC	Æ	23.421	202.509	8.64644	0	1776	Fth	ferritin heavy chain	19	14319	MGI:95588
						289995		Transcribed sequence with moderate similarity to protein sp:P02794 (H.sapiens) FRIH_HUMAN Ferritin heavy chain
GGTTAAATGT	Æ	13.0117	197.599	15.1863	0	930	Ctsl	cathepsin L	13	13039	MGI:88564
TCAGTTTATT	Æ	16.9152	190.235	11.2464	0	218473	Tde1	tumor differentially expressed 1	2	26943	MGI:1349457
AAAAATCATC	Æ	7.80701	179.189	22.9524	0	-		mitochondrial genome	MT
ATTCTCCAGT	Æ	46.8421	176.735	3.77299	0	140380	Rpl23	ribosomal protein L23	11	65019	MGI:1929455
						281261		Similar to ribosomal protein L23 (LOC384399), mRNA	6	384399
AAGAGGCAAG	Æ	67.6608	169.371	2.50324	0	288212	Rps15a	ribosomal protein S15a	7	267019	MGI:2389091
						196611	Syn1	synapsin I	X	20964	MGI:98460
						282752		Transcribed sequence with strong similarity to protein sp:P39027 (H.sapiens) RS1A_HUMAN 40S ribosomal protein S15a
						315537		Transcribed sequence with strong similarity to protein pir:S52339 (H.sapiens) S52339 ribosomal protein S15a, cytosolic - human
						346230		Transcribed sequence with strong similarity to protein sp:P39027 (H.sapiens) RS1A_HUMAN 40S ribosomal protein S15a
GGAAGCCACT	Æ	58.5526	165.689	2.82974	0	180003	Rps27a	ribosomal protein S27a	9	78294	MGI:1925544
						321863		Transcribed sequence with strong similarity to protein ref:NP_002945.1 (H.sapiens) ubiquitin and ribosomal protein S27a precursor; ubiquitin carboxyl extension protein 80; 40S ribosomal protein S27a; ubiquitin; ubiquitin-CEP80 [Homo sapiens]
AGACACTTCC	Æ	1.30117	162.007	124.509	0	238343	Anxa2	annexin A2	9	12306	MGI:88246
ATCAACACCG	Æ	1.30117	157.098	120.736	0	125770	Gnas	GNAS (guanine nucleotide binding protein, alpha stimulating) complex locus	2	14683	MGI:95777
CCAGAACAGA	Æ	98.8888	152.188	1.53898	0.00410333	3487	Rpl30	ribosomal protein L30	15	19946	MGI:98037
						339968		Transcribed sequence with strong similarity to protein sp:P04645 (H.sapiens) RL30_HUMAN 60S ribosomal protein L30
						320910		Transcribed sequence with strong similarity to protein sp:P04645 (H.sapiens) RL30_HUMAN 60S ribosomal protein L30
						328240		Transcribed sequences
GGGTAGATAT	Æ	57.2514	150.961	2.63681	0	60331	Amhr2	anti-Mullerian hormone type 2 receptor	15	110542	MGI:105062
TTGGTGAAGG	Æ	14.3129	150.961	10.5472	0	142729	Tmsb4x	thymosin, beta 4, X chromosome	X	19241	MGI:99510
						32314	9030625G08Rik	RIKEN cDNA 9030625G08 gene	10	66816	MGI:1914066
GGTAACAGAG	Æ	35.1315	149.734	4.26209	0	82820	Defb19	defensin beta 19	2	246700	MGI:2385955
GATTCTTGAG	Æ	19.5175	149.734	7.67175	0	330669	Defb36	defensin beta 36	2	266620	MGI:2385956
						47059		Transcribed sequences
TGACTGGGAG	Æ	10.4093	148.506	14.2666	0	333849	1620401E04Rik	RIKEN cDNA 1620401E04 gene	10	103172	MGI:2143558
						212742	Siat10	sialyltransferase 10 (alpha-2,3-sialyltransferase VI)	16	54613	MGI:1888707
GGATTTGGCT	Æ	65.0584	147.279	2.2638	0	341719	Rplp2	ribosomal protein, large P2	7	67186	MGI:1914436
						14245	Rplp2	ribosomal protein, large P2	7	67186	MGI:1914436
						338622		Transcribed sequence with moderate similarity to protein sp:P05387 (H.sapiens) RLA2_HUMAN 60S acidic ribosomal protein P2
GGGAAGGCGG	Æ	24.7222	136.233	5.51056	0	331113	Rps3a	ribosomal protein S3a	3	20091	MGI:1202063
						303029		Similar to ribosomal protein S3a (LOC270030), mRNA	8	270030
						250645		Similar to ribosomal protein S3a (LOC216347), mRNA	10	216347
						6957		Transcribed sequence with strong similarity to protein sp:P49241 (H.sapiens) RS3A_HUMAN 40S ribosomal protein S3A
						343333		Similar to 40S RIBOSOMAL PROTEIN S3A (V-FOS TRANSFORMATION EFFECTOR PROTEIN) (LOC268700), mRNA	13	268700
						322269		Similar to 40S RIBOSOMAL PROTEIN S3A (V-FOS TRANSFORMATION EFFECTOR PROTEIN) (LOC381850), mRNA	7	381850
						289921		Transcribed sequence with moderate similarity to protein sp:P49241 (H.sapiens) RS3A_HUMAN 40S ribosomal protein S3A
CCCCCAAAAA	Æ	11.7105	135.006	11.5286	0	87470	4930503L19Rik	RIKEN cDNA 4930503L19 gene	18	269033	MGI:1922045
						9537	Lcn2	lipocalin 2	2	16819	MGI:96757
AACAATTTGG	Æ	31.228	130.096	4.16601	0	300271	Rpl9	ribosomal protein L9	5	20005	MGI:1298373
						289868	Rpl9	ribosomal protein L9	5	20005	MGI:1298373
						354147		Transcribed sequence with strong similarity to protein ref:NP_000652.2 (H.sapiens) ribosomal protein L9; 60S ribosomal protein L9 [Homo sapiens]
GAGCGTTTTG	Æ	31.228	126.414	4.04811	0	5246	Ppia	peptidylprolyl isomerase A	11	268373	MGI:97749
						335368		Transcribed sequence with strong similarity to protein pdb:2RMA (H.sapiens) S Chain S, Cyclophilin A
TATAGTATGT	Æ	0	125.187	96.2113	0	210745	Glul	glutamate-ammonia ligase (glutamine synthase)	1	14645	MGI:95739
GAAGCAGGAC	Æ	18.2164	121.505	6.67011	0	329655	Cfl1	cofilin 1, non-muscle	19	12631	MGI:101757
CATACATTGG	Æ	0	119.051	91.4951	0	76649	Vcam1	vascular cell adhesion molecule 1	3	22329	MGI:98926
TATAGCCTTC	Æ	3.90351	117.823	30.184	0	14435	Hsd3b6	hydroxysteroid dehydrogenase-6, delta-3-beta	3	15497	MGI:109598
						158717	Hsd3b3	hydroxysteroid dehydrogenase-3, delta-3-beta	3	15494	MGI:96235
						196405	Hsd3b2	hydroxysteroid dehydrogenase-2, delta-3-beta	3	15493	MGI:96234
GTAGTGGAGC	Æ	10.4093	116.596	11.2011	0	29870	Itm2c	integral membrane protein 2C	1	64294	MGI:1927594
CTGTAGGTGA	Æ	42.9386	111.687	2.60108	1.66667e-06	330987	LOC381438	hypothetical gene supported by AK039231; AK039519; AK039710; AK045832	3	381438
						316398		Similar to ribosomal protein S23 (LOC269435), mRNA	3	269435
						306302	Rps23	ribosomal protein S23	13	66475	MGI:1913725
						261070		ES cells cDNA, RIKEN full-length enriched library, clone:C330021F23 product:unclassifiable, full insert sequence
						336882		Transcribed sequence with moderate similarity to protein ref:NP_001016.1 (H.sapiens) ribosomal protein S23; 40S ribosomal protein S23; homolog of yeast ribosomal protein S28 [Homo sapiens]
						328281		Transcribed sequence with moderate similarity to protein ref:NP_001016.1 (H.sapiens) ribosomal protein S23; 40S ribosomal protein S23; homolog of yeast ribosomal protein S28 [Homo sapiens]
TCAGCAGATG	Æ	37.7339	109.232	2.8948	0	297743		Transcribed sequence with weak similarity to protein ref:NP_032607.1 (M.musculus) melanoma antigen, 80 kDa [Mus musculus]
						103226		Transcribed sequence with weak similarity to protein ref:NP_032607.1 (M.musculus) melanoma antigen, 80 kDa [Mus musculus]
ATGTGGTGTG	Æ	5.20467	108.005	20.7515	0	30929	Prdx1	peroxiredoxin 1	4	18477	MGI:99523
						302104		Similar to MSP23 (LOC234882), mRNA	8	234882
AACAGGTTCA	Æ	29.9269	105.55	3.52693	0	292027	Rps25	ribosomal protein S25	9	75617	MGI:1922867
						297486		Similar to 40S ribosomal protein S25 (LOC384506), mRNA	6	384506
						353583		Transcribed sequence with moderate similarity to protein sp:P25111 (H.sapiens) RS25_HUMAN 40S ribosomal protein S25
TGTAACAGGA	Æ	44.2397	104.323	2.35812	1.33333e-05	14663	Atp5l	ATP synthase, H+ transporting, mitochondrial F0 complex, subunit g	9	27425	MGI:1351597
						22119	Fcgr2b	Fc receptor, IgG, low affinity IIb	1	14130	MGI:95499
						319172		Transcribed sequence with moderate similarity to protein ref:NP_006467.1 (H.sapiens) ATP synthase, H+ transporting, mitochondrial F0 complex, subunit g; ATP synthase, H+ transporting, mitochondrial F1F0, subunit g [Homo sapiens]
						322707		Transcribed sequence with moderate similarity to protein pir:T08727 (H.sapiens) T08727 probable H+-transporting ATP synthase
						340749		Transcribed sequence with moderate similarity to protein ref:NP_006467.1 (H.sapiens) ATP synthase, H+ transporting, mitochondrial F0 complex, subunit g; ATP synthase, H+ transporting, mitochondrial F1F0, subunit g [Homo sapiens]
TAGCTTTAAA	Æ	13.0117	104.323	8.01761	0	233470	Igfbp7	insulin-like growth factor binding protein 7	5	29817	MGI:1352480
						273217	Polr2b	polymerase (RNA) II (DNA directed) polypeptide B	5	231329	MGI:2388280
GGTTACTAAG	Æ	9.10818	103.095	11.319	0	280779	1700006F03Rik	RIKEN cDNA 1700006F03 gene	2	69362	MGI:1916612
GATTCCGTGA	Æ	67.6608	101.868	1.50557	0.024145	346239	Rpl37	ribosomal protein L37	15	67281	MGI:1914531
						10474	Rpl37	ribosomal protein L37	15	67281	MGI:1914531
CGCTGGTTCC	Æ	48.1432	101.868	2.11594	0.000163333	276856	2010203J19Rik	RIKEN cDNA 2010203J19 gene	4	67025	MGI:1914275
						343840		Transcribed sequence with strong similarity to protein ref:NP_000966.2 (H.sapiens) ribosomal protein L11; 60S ribosomal protein L11 [Homo sapiens]
						353568		Transcribed sequence with strong similarity to protein ref:NP_000966.2 (H.sapiens) ribosomal protein L11; 60S ribosomal protein L11 [Homo sapiens]
GTGTTTTGTG	Æ	22.1199	99.4133	4.4943	0	18725	Crygc	crystallin, gamma C	1	12966	MGI:88523
TAAGTAGCAA	Æ	18.2164	99.4133	5.45737	0	4266	Itm2b	integral membrane protein 2B	14	16432	MGI:1309517
AGGTCGGGTG	Æ	20.8187	98.186	4.71624	0	180458	Rpl13a	ribosomal protein L13a	7	22121	MGI:1351455
						340573		Transcribed sequence with strong similarity to protein pir:S29539 (H.sapiens) S29539 ribosomal protein L13a, cytosolic - human
GAGACAAGGC	Æ	2.60234	95.7314	36.7867	0	285467	Agt	angiotensinogen	8	11606	MGI:87963
AAAACAGTGG	Æ	32.5292	94.504	2.90521	0	21529	Rpl37a	ribosomal protein L37a	1	19981	MGI:98068
						342971		Transcribed sequence with strong similarity to protein sp:P12751 (H.sapiens) R37A_HUMAN 60S ribosomal protein L37a
						324412		Transcribed sequence with moderate similarity to protein sp:P12751 (H.sapiens) R37A_HUMAN 60S ribosomal protein L37a
ATGGTGGATT	Æ	26.0234	94.504	3.63151	0	2137	Sin3b	transcriptional regulator, SIN3B (yeast)	8	20467	MGI:107158
						248478	Samhd1	SAM domain and HD domain, 1	2	56045	MGI:1927468
GTTGCTGAGA	Æ	5.20467	94.504	18.1575	0	100113	Rpl10	ribosomal protein 10	X	110954	MGI:105943
						342102	Rpl10	ribosomal protein 10	X	110954	MGI:105943
						352201		Transcribed sequence with strong similarity to protein sp:P27635 (H.sapiens) RL10_HUMAN 60S ribosomal protein L10
						315052	Rpl10	ribosomal protein 10	X	110954	MGI:105943
						313478		Transcribed sequence with strong similarity to protein sp:P27635 (H.sapiens) RL10_HUMAN 60S ribosomal protein L10
GATTGAGAAT	Æ	3.90351	92.0494	23.5812	0	16771	H2-K	histocompatibility 2, K region	17	14972	MGI:95904
						33263	H2-D1	histocompatibility 2, D region locus 1	17	14964	MGI:95896
						353082		MHC I=H-2Kd homolog {alternatively spliced, deletion of exon 3} [mice, DBA/2, L1210 lymphoma, mRNA Mutant, 855 nt]
AGGCAGACAG	Æ	42.9386	88.3674	2.058	0.000695	335315	Eef1a1	eukaryotic translation elongation factor 1 alpha 1	9	13627	MGI:1096881
						138471		Similar to Elongation factor 1-alpha 1 (EF-1-alpha-1) (Elongation factor 1 A-1) (eEF1A-1) (Elongation factor Tu) (EF-Tu) (LOC381363), mRNA	2	381363
						347568		Transcribed sequence with moderate similarity to protein pir:EFHU1 (H.sapiens) EFHU1 translation elongation factor eEF-1 alpha-1 chain - human
						337499		Transcribed sequence with strong similarity to protein pir:EFHU1 (H.sapiens) EFHU1 translation elongation factor eEF-1 alpha-1 chain - human
						196614		Transcribed sequence with strong similarity to protein pir:EFHU1 (H.sapiens) EFHU1 translation elongation factor eEF-1 alpha-1 chain - human
CTGGGAAGCT	Æ	3.90351	88.3674	22.638	0	200423	4631422C05Rik	RIKEN cDNA 4631422C05 gene	8	108682	MGI:1915391
TTCCAGCTGC	Æ	2.60234	88.3674	33.9569	0	315962	Pgam1	phosphoglycerate mutase 1	19	18648	MGI:97552
						333704		Transcribed sequence with strong similarity to protein sp:P18669 (H.sapiens) PMG1_HUMAN Phosphoglycerate mutase 1
						339695		Transcribed sequences
						16783		Transcribed sequence with strong similarity to protein sp:P18669 (H.sapiens) PMG1_HUMAN Phosphoglycerate mutase 1
AATATGTGTG	Æ	55.9502	85.9128	1.53552	0.0330533	548	Cox6c	cytochrome c oxidase, subunit VIc	15	12864	MGI:104614
						341551		Transcribed sequence with moderate similarity to protein sp:P09669 (H.sapiens) COXH_HUMAN Cytochrome c oxidase polypeptide VIC precursor
AGAGCGAAGT	Æ	52.0467	85.9128	1.65068	0.014405	290786	Rpl41	ribosomal protein L41	10	67945	MGI:1915195
						339491		Adult male stomach cDNA, RIKEN full-length enriched library, clone:2210411K19 product:ribosomal protein L41, full insert sequence
						308807		Transcribed sequence with weak similarity to protein sp:Q16465 (H.sapiens) YZA1_HUMAN HYPOTHETICAL PROTEIN
ACTCGGAGCC	Æ	10.4093	85.9128	8.25342	0	285993	Calm1	calmodulin 1	12	12313	MGI:88251
						337111		Transcribed sequences
GGCAATAATG	Æ	1.30117	85.9128	66.0274	0	9925	Idh1	isocitrate dehydrogenase 1 (NADP+), soluble	1	15926	MGI:96413
AGCAAGATGG	Æ	3.90351	84.6854	21.6947	0	290578	Alas1	aminolevulinic acid synthase 1	9	11655	MGI:87989
						268004	Coil	coilin	11	12812	MGI:104842
TTCCGTGAAC	Æ	1.30117	84.6854	65.0841	0	-	mt-Dcr	mitochondrial genome (d-loop control region-mitochondrial)	MT	17712	MGI:108422
GGCAAGCCCC	Æ	35.1315	82.2308	2.34065	0.000158333	336955	Rpl10a	ribosomal protein L10A	17	19896	MGI:1343877
						347060		Transcribed sequence with strong similarity to protein ref:NP_009035.3 (H.sapiens) ribosomal protein L10a; 60S ribosomal protein L10a [Homo sapiens]
ATAGACGCAA	Æ	14.3129	82.2308	5.74524	0	310288	Morf4l1	mortality factor 4 like 1	9	21761	MGI:1096551
						277480	Morf4l1	mortality factor 4 like 1	9	21761	MGI:1096551
						196508	Morf4l1	mortality factor 4 like 1	9	21761	MGI:1096551
						316370		Transcribed sequences
						353651		Transcribed sequences
TATGTCAAGC	Æ	33.8304	81.0035	2.3944	0.000125	300275	Rps12	ribosomal protein S12	10	20042	MGI:98105
						21289		Transcribed sequence with strong similarity to protein ref:NP_001007.2 (H.sapiens) ribosomal protein S12; 40S ribosomal protein S12 [Homo sapiens]
						324977		Transcribed sequence with strong similarity to protein ref:NP_001007.2 (H.sapiens) ribosomal protein S12; 40S ribosomal protein S12 [Homo sapiens]
						151067	Nphs1	nephrosis 1 homolog, nephrin (human)	7	54631	MGI:1859637
TGTGTTGTGT	Æ	9.10818	81.0035	8.89349	0	220038	Ddx5	DEAD (Asp-Glu-Ala-Asp) box polypeptide 5	11	13207	MGI:105037
CTTCTTTCTG	Æ	3.90351	81.0035	20.7515	0	3982	Gas6	growth arrest specific 6	8	14456	MGI:95660
						153974	4631416L12Rik	RIKEN cDNA 4631416L12 gene	3	108788	MGI:1918053
						20929	Herc2	hect (homologous to the E6-AP (UBE3A) carboxyl terminus) domain and RCC1 (CHC1)-like domain (RLD) 2	7	15204	MGI:103234
CTTCTCATTT	Æ	6.50584	79.7761	12.2622	0	30071	Laptm4a	lysosomal-associated protein transmembrane 4A	12	17775	MGI:108017
CTGAGGAAGT	Æ	0	79.7761	61.3112	0	29027	Sparcl1	SPARC-like 1 (mast9, hevin)	5	13602	MGI:108110
GCACCGAACA	Æ	6.50584	78.5488	12.0736	0	28919	Dstn	destrin	2	56431	MGI:1929270
						351305		Transcribed sequence with moderate similarity to protein pir:S47532 (H.sapiens) S47532 chaperonin groES - human
TGAACCCACT	Æ	23.421	76.0942	3.24897	5e-06	43415	Cox6a1	cytochrome c oxidase, subunit VI a, polypeptide 1	5	12861	MGI:103099
GGTGTAAACA	Æ	9.10818	76.0942	8.35449	0	347475	Cldn11	claudin 11	3	18417	MGI:106925
						4425	Cldn11	claudin 11	3	18417	MGI:106925
ACTGCTTGCC	Æ	6.50584	76.0942	11.6963	0	29815	Mat2a	methionine adenosyltransferase II, alpha	6	232087	MGI:2443731
						19937	Ggcx	gamma-glutamyl carboxylase	6	56316	MGI:1927655
TGTCAGTCTG	Æ	0	76.0942	58.4814	0	45436	Lyzs	lysozyme	10	17105	MGI:96897
ATAGCTTTCT	Æ	3.90351	73.6395	18.865	0	277585	App	amyloid beta (A4) precursor protein	16	11820	MGI:88059
TAATGTAGAC	Æ	3.90351	73.6395	18.865	0	4504	Gja1	gap junction membrane channel protein alpha 1	10	14609	MGI:95713
TATCTGTGCA	Æ	0	71.1849	54.7084	0	22699	Sepp1	selenoprotein P, plasma, 1	15	20363	MGI:894288
AGCCAAGAGA	Æ	1.30117	68.7302	52.8219	0	38901	Fads2	fatty acid desaturase 2	19	56473	MGI:1930079
ATCTCCTAGC	Æ	0	68.7302	52.8219	0	243085	Mglap	matrix gamma-carboxyglutamate (gla) protein	6	17313	MGI:96976
						268168	LOC223886	hypothetical protein LOC223886	15	223886
AACTGCTTCA	Æ	1.30117	67.5029	51.8787	0	30010	Arpc1b	actin related protein 2/3 complex, subunit 1B	5	11867	MGI:1343142
						269254	Ccrl1	chemokine (C-C) receptor-like 1	9	252837	MGI:2181676
						188851	Pdap1	PDGFA associated protein 1	5	231887	MGI:2448536
						352292		Transcribed sequence with moderate similarity to protein sp:O15143 (H.sapiens) AR1B_HUMAN ARP2/3 complex 41 kDa subunit
AAGACCTATG	Æ	1.30117	67.5029	51.8787	0	2785	Dbi	diazepam binding inhibitor	1	13167	MGI:94865
GGCTTTTTCG	Æ	1.30117	67.5029	51.8787	0	27832	Ralb	v-ral simian leukemia viral oncogene homolog B (ras related)	1	64143	MGI:1927244
TGTGTCAACC	Æ	1.30117	67.5029	51.8787	0	332314	Ywhah	tyrosine 3-monooxygenase/tryptophan 5-monooxygenase activation protein, eta polypeptide	5	22629	MGI:109194
						276305	Dhx30	DEAH (Asp-Glu-Ala-His) box polypeptide 30	9	72831	MGI:1920081
						354611		Transcribed sequences
GAGGAGAAGA	Æ	15.614	66.2756	4.24462	0	290899	Rpl3	ribosomal protein L3	15	27367	MGI:1351605
						321484		Similar to 60S RIBOSOMAL PROTEIN L3 (L4) (LOC381794), mRNA	6	381794
						327876		Similar to Ribosomal protein L3 (LOC386490), mRNA	X	386490
						296846		Similar to Ribosomal protein L3 (LOC230616), mRNA	4	230616
						290771		Transcribed sequence with strong similarity to protein pir:S34195 (H.sapiens) S34195 ribosomal protein L3, cytosolic - human
ATGCAACTAC	Æ	7.80701	66.2756	8.48924	0	400	Cox6b	cytochrome c oxidase, subunit VIb	7	110323	MGI:107460
CTGCTATCCG	Æ	5.20467	66.2756	12.7339	0	4419	Rpl5	ribosomal protein L5	5	19983	MGI:102854
						323357		Transcribed sequence with strong similarity to protein ref:NP_000960.2 (H.sapiens) ribosomal protein L5; 60S ribosomal protein L5 [Homo sapiens]
						354330		Transcribed sequence with moderate similarity to protein prf:2113200A (H.sapiens) 2113200A ribosomal protein L5 [Homo sapiens]
TCTCTGAATG	Æ	2.60234	66.2756	25.4677	0	197518	Laptm4b	lysosomal-associated protein transmembrane 4B	15	114128	MGI:1890494
						17815	Slc9a6	solute carrier family 9 (sodium/hydrogen exchanger), isoform 6	X	236794	MGI:2443511
TGATGTTTGA	Æ	2.60234	66.2756	25.4677	0	292530	Dazap2	DAZ associated protein 2	15	23994	MGI:1344344
						332550		Similar to hypothetical protein FLJ90341 (LOC384214), mRNA	5	384214
ATCACTTCCT	Æ	1.30117	66.2756	50.9354	0	14719	Gsta3	glutathione S-transferase, alpha 3	1	14859	MGI:95856
TGAACCGTCC	Æ	5.20467	65.0482	12.498	0	299292	Gstp2	glutathione S-transferase, pi 2	19	14870	MGI:95865
						272547	Gstp1	glutathione S-transferase, pi 1	19	14869	MGI:95864
						338181		Transcribed sequence with moderate similarity to protein pdb:4PGT (H.sapiens) A Chain A, Crystal Structure Of Hgstp1-1[v104] Complexed With The Gsh Conjugate Of
GTCTGCTGAT	Æ	6.50584	63.8209	9.80978	0	5305	Gnb2-rs1	guanine nucleotide binding protein, beta 2, related sequence 1	11	14694	MGI:101849
						352762		Transcribed sequence with strong similarity to protein pir:B33928 (H.sapiens) B33928 GTP-binding protein beta chain homolog - human
AGAGTTCAGA	Æ	0	63.8209	49.0489	0	299398	Hspd1	heat shock protein 1 (chaperonin)	1	15510	MGI:96242
						1777		Similar to 60 kDa heat shock protein, mitochondrial precursor (Hsp60) (60 kDa chaperonin) (CPN60) (Heat shock protein 60) (HSP-60) (Mitochondrial matrix protein P1) (LOC380693), mRNA	11	380693
TCGTGATTGT	Æ	22.1199	62.5936	2.82974	0.000131667	683		Ornithine decarboxylase antizyme (Oaz1), mRNA	17	224533
						328806		Transcribed sequence with moderate similarity to protein sp:P54368 (H.sapiens) OAZ_HUMAN Ornithine decarboxylase antizyme
ACTGAAGCAA	Æ	7.80701	62.5936	8.01761	0	282242	Scarb1	scavenger receptor class B, member 1	5	20778	MGI:893578
GGTGTTGCTA	Æ	2.60234	62.5936	24.0528	0	273536		CDNA clone MGC:73493 IMAGE:6813048, complete cds
						322613		Transcribed sequences
						322390		Transcribed sequences
						322549		Transcribed sequence with weak similarity to protein sp:Q9Y6Q3 (H.sapiens) ZF37_HUMAN Zinc finger protein ZFP-37
GCACTAGCTG	Æ	6.50584	61.3663	9.43248	0	9052	Pgrmc1	progesterone receptor membrane component 1	X	53328	MGI:1858305
AGCAAGAATT	Æ	10.4093	60.1389	5.7774	0	1061	Fdx1	ferredoxin 1	9	14148	MGI:103224
ATAGAGGCAA	Æ	1.30117	60.1389	46.2192	0	27218	Morf4l2	mortality factor 4 like 2	X	56397	MGI:1927167
						313788		Transcribed sequences
						353949		Transcribed sequences
						351090		Transcribed sequence with weak similarity to protein pir:A43932 (H.sapiens) A43932 mucin 2 precursor, intestinal - human
GATGACACCA	Æ	35.1315	58.9116	1.67689	0.0395767	200920	Rps28	ribosomal protein S28	17	54127	MGI:1859516
						321439		B6-derived CD11 +ve dendritic cells cDNA, RIKEN full-length enriched library, clone:F730014O09 product:40S RIBOSOMAL PROTEIN S28 homolog [Ictalurus punctatus], full insert sequence
						352374		Transcribed sequence with strong similarity to protein sp:P25112 (H.sapiens) RS28_HUMAN 40S ribosomal protein S28
						353967		Transcribed sequence with strong similarity to protein sp:P25112 (H.sapiens) RS28_HUMAN 40S ribosomal protein S28
TGCGTGCTGG	Æ	2.60234	58.9116	22.638	0	206505	Timp2	tissue inhibitor of metalloproteinase 2	11	21858	MGI:98753
						280156	Timp2	tissue inhibitor of metalloproteinase 2	11	21858	MGI:98753
GTTCAAGTGA	Æ	1.30117	58.9116	45.2759	0	276499	Ii	Ia-associated invariant chain	18	16149	MGI:96534
AAGGAAATGG	Æ	23.421	57.6843	2.46293	0.000915	298467	Rpl31	ribosomal protein L31	1	114641	MGI:2149632
						285021	Rpl31	ribosomal protein L31	1	114641	MGI:2149632
						108652	Hydin	hydrocephalus inducing	8	244653	MGI:2389007
ATGTCTCAAA	Æ	16.9152	57.6843	3.41021	4.5e-05	209290	Tuba2	tubulin, alpha 2	15	22143	MGI:107804
						347674		Similar to Tuba2 protein (LOC269044), mRNA	13	269044
						343377		Similar to tubulin, alpha 2; tubulin alpha 2 (LOC381137), mRNA	18	381137
						291784		Similar to tubulin, alpha 2; tubulin alpha 2 (LOC382068), mRNA	9	382068
						260171		Transcribed sequence with weak similarity to protein pir:I77403 (H.sapiens) I77403 tubulin alpha-1 chain - human
						339945		Transcribed sequence with weak similarity to protein pir:I77403 (H.sapiens) I77403 tubulin alpha-1 chain - human
ACTAACTGTG	Æ	13.0117	57.6843	4.43327	3.33333e-06	12145	Rbbp4	retinoblastoma binding protein 4	4	19646	MGI:1194912
AGACCCTCCT	Æ	11.7105	57.6843	4.92585	0	99776	Xpnpep1	X-prolyl aminopeptidase (aminopeptidase P) 1, soluble	19	170750	MGI:2180003
TAGCTTCCTC	Æ	10.4093	57.6843	5.54159	0	40828	Sqstm1	sequestosome 1	11	18412	MGI:107931
						227464	3010026O09Rik	RIKEN cDNA 3010026O09 gene	11	68067	MGI:1915317
AGAAACAAGA	Æ	6.50584	57.6843	8.86654	0	276325	Sod1	superoxide dismutase 1, soluble	16	20655	MGI:98351
						97399		Similar to Superoxide dismutase (LOC269751), mRNA	6	269751
GACTGAATCT	Æ	16.9152	56.457	3.33765	4.16667e-05	9244	Suv39h1	suppressor of variegation 3-9 homolog 1 (Drosophila)	X	20937	MGI:1099440
						298	Slc25a3	solute carrier family 25 (mitochondrial carrier; phosphate carrier), member 3	10	18674	MGI:1353498
TTATGAAATG	Æ	16.9152	56.457	3.33765	5.33333e-05	34869	Ndufa1	NADH dehydrogenase (ubiquinone) 1 alpha subcomplex, 1	X	54405	MGI:1929511
AAGAAAATAG	Æ	7.80701	56.457	7.23157	0	244545		Similar to 60S ribosomal protein L23a (LOC270584), mRNA	11	270584
						22723		Similar to 60S ribosomal protein L23a (LOC268449), mRNA	11	268449
						151809		Similar to 60S ribosomal protein L23a (LOC382868), mRNA	14	382868
						24738	Rrm2b	ribonucleotide reductase M2 B (TP53 inducible)	15	382985	MGI:2155865
						352675		Transcribed sequence with strong similarity to protein sp:P29316 (H.sapiens) RL2B_HUMAN 60S ribosomal protein L23a
ATTGCTTAGA	Æ	3.90351	56.457	14.4631	0	128512	Rbm3	RNA binding motif protein 3	X	19652	MGI:1099460
						352353		Transcribed sequence with moderate similarity to protein sp:P98179 (H.sapiens) RBM3_HUMAN Putative RNA-binding protein 3
						342856		Transcribed sequence with moderate similarity to protein ref:NP_286085.1 (E. coli) beta-D-galactosidase [Escherichia coli O157:H7 EDL933]
GGGCGGAGCT	Æ	2.60234	56.457	21.6947	0	337074	Myln	myosin light chain, alkali, nonmuscle	10	17904	MGI:109318
						3328		Similar to myosin light chain, alkali, nonmuscle (LOC383643), mRNA	1	383643
TGAACACTGA	Æ	1.30117	56.457	43.3894	0	330731	Tgm2	transglutaminase 2, C polypeptide	2	21817	MGI:98731
GGGTGGCCCA	Æ	0	56.457	43.3894	0	324555		Transcribed sequence with strong similarity to protein sp:Q02546 (H.sapiens) RS13_HUMAN 40S ribosomal protein S13
						14798	Rps13	ribosomal protein S13	7	68052	MGI:1915302
CCTTTAATCC	Æ	7.80701	55.2296	7.07436	0	-		repetitive tag, B1 derived
AGGTGTACGT	Æ	0	55.2296	42.4462	0	247695	BC044798	cDNA sequence BC044798	19	207521	MGI:2672905
AGATAATTTT	Æ	2.60234	54.0023	20.7515	0	29975	Gatm	glycine amidinotransferase (L-arginine:glycine amidinotransferase)	2	67092	MGI:1914342
AATTTCAAAA	Æ	23.421	52.775	2.25332	0.00366	42767	Rps17	ribosomal protein S17	7	20068	MGI:1309526
						327766		Transcribed sequence with strong similarity to protein sp:P08708 (H.sapiens) RS17_HUMAN 40S ribosomal protein S17
						327291		Transcribed sequence with moderate similarity to protein sp:P08708 (H.sapiens) RS17_HUMAN 40S ribosomal protein S17
						341997		Transcribed sequence with moderate similarity to protein sp:P08708 (H.sapiens) RS17_HUMAN 40S ribosomal protein S17
AGGGCACTGG	Æ	14.3129	52.775	3.68724	3.66667e-05	27396		CDNA clone MGC:58837 IMAGE:6773943, complete cds
AATGGCTAGC	Æ	2.60234	52.775	20.2798	0	35389	Cycs	cytochrome c, somatic	6	13063	MGI:88578
						329161		Similar to Cytochrome c, somatic (LOC384146), mRNA	5	384146
						313287		Transcribed sequence with strong similarity to protein ref:NP_061820.1 (H.sapiens) cytochrome c [Homo sapiens]
						319043		Transcribed sequence with strong similarity to protein ref:NP_061820.1 (H.sapiens) cytochrome c [Homo sapiens]
ATCCTGGTAA	Æ	1.30117	52.775	40.5597	0	31395	Cpe	carboxypeptidase E	8	12876	MGI:101932
AGAGAGAGAG	Æ	0	52.775	40.5597	0	9277	Pla2g7	phospholipase A2, group VII (platelet-activating factor acetylhydrolase, plasma)	17	27226	MGI:1351327
						30199	Csnk1e	casein kinase 1, epsilon	15	27373	MGI:1351660
						105208	Mlph	melanophilin	1	171531	MGI:2176380
						326525	Disp1	dispatched homolog 1 (Drosophila)	1	68897	MGI:1916147
						234003	Lsp1	lymphocyte specific 1	7	16985	MGI:96832
TCCCTGTAGT	Æ	0	51.5477	39.6164	0	102496	Ndfip1	Nedd4 family interacting protein 1	18	65113	MGI:1929601
						258771	Ptprs	protein tyrosine phosphatase, receptor type, S	17	19280	MGI:97815
GTTGAGGTTT	Æ	7.80701	50.3203	6.44553	0	331964	D4Wsu53e	DNA segment, Chr 4, Wayne State University 53, expressed	4	27981	MGI:106498
GGATGATGGT	Æ	2.60234	50.3203	19.3366	0	181237	Rnaset2	ribonuclease T2	17	68195	MGI:1915445
TTCGCCCTCC	Æ	2.60234	50.3203	19.3366	0	271934	Ttyh2	tweety homolog 2 (Drosophila)	11	117160	MGI:2157091
CCCCAGCCAG	Æ	18.2164	49.093	2.695	0.001125	236868	Rps3	ribosomal protein S3	7	27050	MGI:1350917
						38527	Egfl4	EGF-like-domain, multiple 4	7	269878	MGI:2446294
						274314	4732486I23Rik	RIKEN cDNA 4732486I23 gene	2	99003	MGI:2138986
						327564		Transcribed sequence with moderate similarity to protein ref:NP_000996.2 (H.sapiens) ribosomal protein S3; 40S ribosomal protein S3 [Homo sapiens]
						2160	Hrg	histidine-rich glycoprotein	16	94175	MGI:2146636
TATTGGCTCT	Æ	10.4093	49.093	4.71624	1.16667e-05	14022	Cox8a	cytochrome c oxidase, subunit VIIIa	19	12868	MGI:105959
						342293		Transcribed sequences
TTTCATTGCC	Æ	6.50584	49.093	7.54599	0	308452	B230378H13Rik	RIKEN cDNA B230378H13 gene	8	320165	MGI:2443510
GAAGTACGTC	Æ	0	49.093	37.7299	0	259976	2810031L11Rik	RIKEN cDNA 2810031L11 gene	1	72674	MGI:1919924
						257603	2410005O16Rik	RIKEN cDNA 2410005O16 gene	4	66302	MGI:1913552
GGTGGTGCTT	Æ	2.60234	47.8657	18.3933	0	16228	Slc25a4	solute carrier family 25 (mitochondrial carrier; adenine nucleotide translocator), member 4	8	11739	MGI:1353495
AAGGACTATG	Æ	1.30117	47.8657	36.7867	0	29821	Prdx3	peroxiredoxin 3	19	11757	MGI:88034
ACGGCCTTCC	Æ	0	47.8657	36.7867	0	6988	Alad	aminolevulinate, delta-, dehydratase	4	17025	MGI:96853
TGTGCCGGCC	Æ	0	47.8657	36.7867	0	293314	Star	steroidogenic acute regulatory protein	8	20845	MGI:102760
GCTGGCAGCC	Æ	3.90351	46.6384	11.9478	0	1970	Ppp1ca	protein phosphatase 1, catalytic subunit, alpha isoform	7	19045	MGI:103016
						277629	Rad9	RAD9 homolog (S. pombe)	19	19367	MGI:1328356
GGAAGAGGAA	Æ	3.90351	46.6384	11.9478	0	38248	Siat9	sialyltransferase 9 (CMP-NeuAc:lactosylceramide alpha-2,3-sialyltransferase)	6	20454	MGI:1339963
CCACACAAGC	Æ	2.60234	46.6384	17.9217	0	166372	Rnf130	ring finger protein 130	11	59044	MGI:1891717
						182931	Paics	phosphoribosylaminoimidazole carboxylase, phosphoribosylaminoribosylaminoimidazole, succinocarboxamide synthetase	5	67054	MGI:1914304
CTGCCGCCGC	Æ	2.60234	46.6384	17.9217	0	25203	Nckap1	NCK-associated protein 1	2	50884	MGI:1355333
						21138	Nufip1	nuclear fragile X mental retardation protein interacting protein	14	27275	MGI:1351474
TTCCAGCCTT	Æ	2.60234	46.6384	17.9217	0	29344	Tde2	tumor differentially expressed 2	10	56442	MGI:1926228
						200608	Clu	clusterin	14	12759	MGI:88423
ACTTATTATG	Æ	0	46.6384	35.8434	0	56769	Dcn	decorin	10	13179	MGI:94872
GCCACCCTCT	Æ	6.50584	45.411	6.98004	1.66667e-06	1008	Ptgds	prostaglandin D2 synthase (brain)	2	19215	MGI:99261
GAGTAATACA	Æ	3.90351	45.411	11.6334	0	245724	Acaa2	acetyl-Coenzyme A acyltransferase 2 (mitochondrial 3-oxoacyl-Coenzyme A thiolase)	18	52538	MGI:1098623
TGTGAAGTAG	Æ	2.60234	45.411	17.4501	0	6836	Arf1	ADP-ribosylation factor 1	11	11840	MGI:99431
						138876	Msn	moesin	X	17698	MGI:97167
						261882	2310033P09Rik	RIKEN cDNA 2310033P09 gene	11	67862	MGI:1915112
CCCTTCTTCT	Æ	1.30117	45.411	34.9002	0	196110	Hba-a1	hemoglobin alpha, adult chain 1	11	15122	MGI:96015
GTCTCATCTG	Æ	14.3129	44.1837	3.08699	0.000795	24397	Nudt4	nudix (nucleoside diphosphate linked moiety X)-type motif 4	10	71207	MGI:1918457
						16773	Alb1	albumin 1	5	11657	MGI:87991
AAGAAACCAG	Æ	7.80701	44.1837	5.65949	6.66667e-06	1260	Nme2	expressed in non-metastatic cells 2, protein	11	18103	MGI:97356
						320516		Similar to nucleoside diphosphate kinase B (LOC384257), mRNA	5	384257
						324687		Transcribed sequence with weak similarity to protein sp:P22392 (H.sapiens) NDKB_HUMAN Nucleoside diphosphate kinase B
AAGCCACAGA	Æ	3.90351	44.1837	11.319	0	28853	1810010L20Rik	RIKEN cDNA 1810010L20 gene	10	108705	MGI:1916311
CTACGGTTGC	Æ	1.30117	44.1837	33.9569	0	156565	BC023957	cDNA sequence BC023957	9	214597	MGI:2446134
GGGGCTCACA	Æ	1.30117	44.1837	33.9569	0	341608	1700051E09Rik	RIKEN cDNA 1700051E09 gene	11	67338	MGI:1914588
TTCCAGATTG	Æ	1.30117	44.1837	33.9569	0	146332	D6Ertd253e	DNA segment, Chr 6, ERATO Doi 253, expressed	6	52250	MGI:1098827
						41746	Rpo2tc1	RNA polymerase II transcriptional coactivator	15	20024	MGI:104811
CTGTAAATGT	Æ	0	44.1837	33.9569	0	223744	Kif5b	kinesin family member 5B	18	16573	MGI:1098268
TCTCCTTAGC	Æ	0	44.1837	33.9569	0	194462	Abcd3	ATP-binding cassette, sub-family D (ALD), member 3	3	19299	MGI:1349216
GCAGGTCCAC	Æ	22.1199	42.9564	1.94198	0.0280167	6534	Capns1	calpain, small subunit 1	7	12336	MGI:88266
GATGTGGCTG	Æ	16.9152	42.9564	2.53952	0.00395833	2718	Eef1b2	eukaryotic translation elongation factor 1 beta 2	1	55949	MGI:1929520
						316634		Transcribed sequence with strong similarity to protein ref:NP_066944.1 (H.sapiens) eukaryotic translation elongation factor 1 beta 2; eukaryotic translation elongation factor 1 beta 1 [Homo sapiens]
						70666	Eno1	enolase 1, alpha non-neuron	4	13806	MGI:95393
						327368		Transcribed sequence with strong similarity to protein sp:P06733 (H.sapiens) ENOA_HUMAN Alpha enolase
						354170		Transcribed sequence with moderate similarity to protein sp:P06733 (H.sapiens) ENOA_HUMAN Alpha enolase
						173119	2610204K03Rik	RIKEN cDNA 2610204K03 gene	14	218811	MGI:1919746
CACAGGTCAG	Æ	5.20467	42.9564	8.25342	0	28626	2410018G23Rik	RIKEN cDNA 2410018G23 gene	8	69742	MGI:1916992
						29833	Sh3md3	SH3 multiple domains 3	7	207278	MGI:2448475
						24178	Qtrt1	queuine tRNA-ribosyltransferase 1	9	60507	MGI:1931441
CCTCGGAAAA	Æ	5.20467	42.9564	8.25342	0	345415	0610025G13Rik	RIKEN cDNA 0610025G13 gene	11	67671	MGI:1914921
						238817	0610025G13Rik	RIKEN cDNA 0610025G13 gene	11	67671	MGI:1914921
TGCATAATCA	Æ	1.30117	42.9564	33.0137	0	306770	1500001M02Rik	RIKEN cDNA 1500001M02 gene	17	67938	MGI:1915188
TTTCTAACCA	Æ	1.30117	42.9564	33.0137	0	347437	Gstm6	glutathione S-transferase, mu 6	3	14867	MGI:1309467
						209292	Rbpsuh	recombining binding protein suppressor of hairless (Drosophila)	5	19664	MGI:96522
CTCTGAAAAG	Æ	0	42.9564	33.0137	0	260618	Txn1	thioredoxin 1	4	22166	MGI:98874
						336734		Transcribed sequence with moderate similarity to protein sp:P10599 (H.sapiens) THIO_HUMAN Thioredoxin
GGTTTCAACT	Æ	18.2164	41.7291	2.29075	0.00953333	52583	D13Wsu50e	DNA segment, Chr 13, Wayne State University 50, expressed	13	28077	MGI:106331
						351984		CDNA clone IMAGE:6409750, partial cds
						238127	Tyr	tyrosinase	7	22173	MGI:98880
ATGGCTCACA	Æ	10.4093	41.7291	4.00881	0.000161667	103384	2600005N12Rik	RIKEN cDNA 2600005N12 gene	11	70317	MGI:1917567
						1276	Sag	retinal S-antigen	1	20215	MGI:98227
						15781	1810073K19Rik	RIKEN cDNA 1810073K19 gene	7	66438	MGI:1913688
						227738	C730034F03Rik	RIKEN cDNA C730034F03 gene	15	319362	MGI:2441921
						309711		16 days neonate male diencephalon cDNA, RIKEN full-length enriched library, clone:G630039M15 product:hypothetical protein, full insert sequence
						251048		13 days embryo male testis cDNA, RIKEN full-length enriched library, clone:6030405P05 product:unclassifiable, full insert sequence	1	226652
						42588		Transcribed sequences
						259301	Rxrip110	retinoid X receptor interacting protein 110	13	20184	MGI:103185
						302083	Nfat5	nuclear factor of activated T-cells 5	8	54446	MGI:1859333
GCAGGCACTC	Æ	10.4093	41.7291	4.00881	0.00016	273538	Tubb5	tubulin, beta 5	17	22154	MGI:107812
						317498		Transcribed sequences
TTACTAATTT	Æ	7.80701	41.7291	5.34507	1e-05	4266	Itm2b	integral membrane protein 2B	14	16432	MGI:1309517
AGGAACAGGA	Æ	5.20467	41.7291	8.01761	0	34695	Arpc1a	actin related protein 2/3 complex, subunit 1A	5	56443	MGI:1928896
						275584	Dusp7	dual specificity phosphatase 7	9	235584	MGI:2387100
TGTGTATAGC	Æ	1.30117	41.7291	32.0704	0	201535	Capn7	calpain 7	14	12339	MGI:1338030
ACTGGAGTTT	Æ	0	41.7291	32.0704	0	255877	Papola	poly (A) polymerase alpha	12	18789	MGI:109301
GCAATTTAAC	Æ	13.0117	40.5017	3.11272	0.00120167	336245	Rex3	reduced expression 3	X	19716	MGI:1328321
TCAAACTTGG	Æ	10.4093	40.5017	3.8909	0.000245	741	Fabp5	fatty acid binding protein 5, epidermal	3	16592	MGI:101790
						325652		Similar to keratinocyate lipid-binding protein (LOC245892), mRNA	9	245892
						343864		Transcribed sequence with moderate similarity to protein pir:I56326 (H.sapiens) I56326 fatty acid binding protein homolog - human
						312820		Transcribed sequence with moderate similarity to protein pir:I56326 (H.sapiens) I56326 fatty acid binding protein homolog - human
GGCAATGTGG	Æ	9.10818	40.5017	4.44674	9.66667e-05	330525	2310003F16Rik	RIKEN cDNA 2310003F16 gene	2	67693	MGI:1914943
AGGATCAATG	Æ	1.30117	40.5017	31.1272	0	205601	Cttn	cortactin	7	13043	MGI:99695
						312411		Transcribed sequences
CTGCAATATG	Æ	1.30117	40.5017	31.1272	0	212813	9330175B01Rik	RIKEN cDNA 9330175B01 gene	15	106068	MGI:2146236
						308980		Similar to deleted in neuroblastoma 5; hypothetical protein C230078B22 (LOC280219), mRNA	14	280219
TGTGTGCTTC	Æ	1.30117	40.5017	31.1272	0	159318	4930511J11Rik	RIKEN cDNA 4930511J11 gene	16	74720	MGI:1921970
TTCTGTTGGG	Æ	0	40.5017	31.1272	0	101339	D330027G24Rik	RIKEN cDNA D330027G24 gene	5	399584	MGI:3026966
GTGACTCACA	Æ	11.7105	39.2744	3.35377	0.000873333	157070	Mcm8	minichromosome maintenance deficient 8 (S. cerevisiae)	2	66634	MGI:1913884
						22702	Slc23a1	solute carrier family 23 (nucleobase transporters), member 1	18	20522	MGI:1341903
						149720	Lifr	leukemia inhibitory factor receptor	15	16880	MGI:96788
						331182	Snapap	SNAP-associated protein	3	20615	MGI:1333745
						22501	3526402J09Rik	RIKEN cDNA 3526402J09 gene	11	237960	MGI:2444121
						262369	1700051C09Rik	RIKEN cDNA 1700051C09 gene	11	68107	MGI:1923965
						227258	Ilf2	interleukin enhancer binding factor 2	3	67781	MGI:1915031
						311889		Transcribed sequence with moderate similarity to protein pir:S12207 (M.musculus) S12207 hypothetical protein
						29317	Actr10	ARP10 actin-related protein 10 homolog (S. cerevisiae)	12	56444	MGI:1891654
CTATCTTGTC	Æ	1.30117	39.2744	30.184	0	332667	Anapc5	anaphase-promoting complex subunit 5	5	59008	MGI:1929722
						319039		16 days neonate thymus cDNA, RIKEN full-length enriched library, clone:A130024J23 product:unknown EST, full insert sequence
GCTGTTTTCA	Æ	1.30117	39.2744	30.184	0	30246	Cd151	CD151 antigen	7	12476	MGI:1096360
						28883	Peci	peroxisomal delta3, delta2-enoyl-Coenzyme A isomerase	13	23986	MGI:1346064
AGGATTTTCA	Æ	0	39.2744	30.184	0	29672	4921520P21Rik	RIKEN cDNA 4921520P21 gene	X	70887	MGI:1918137
CCTGTTGTGA	Æ	0	39.2744	30.184	0	154109	Lbh	limb-bud and heart	17	77889	MGI:1925139
GAAATATATG	Æ	16.9152	38.0471	2.24928	0.015735	2966	Atp5g3	ATP synthase, H+ transporting, mitochondrial F0 complex, subunit c (subunit 9), isoform 3	2	228033	MGI:2442035
GCATACGGCG	Æ	13.0117	38.0471	2.92407	0.00273	136093	Atp5k	ATP synthase, H+ transporting, mitochondrial F1F0 complex, subunit e	5	11958	MGI:106636
CCATAAAAGA	Æ	5.20467	38.0471	7.31018	5e-06	260456	Vapb	vesicle-associated membrane protein, associated protein B and C	2	56491	MGI:1928744
GCCCCTTCTT	Æ	2.60234	38.0471	14.6204	0	37199	Gstm1	glutathione S-transferase, mu 1	3	14862	MGI:95860
GGGACCGAAA	Æ	1.30117	38.0471	29.2407	0	302504	Rbp1	retinol binding protein 1, cellular	9	19659	MGI:97876
TGGATGCCTT	Æ	1.30117	38.0471	29.2407	0	2409	Adh1	alcohol dehydrogenase 1 (class I)	3	11522	MGI:87921
TTGCTGTGTG	Æ	1.30117	38.0471	29.2407	0	3350	Macf1	microtubule-actin crosslinking factor 1	4	11426	MGI:108559
AACTAGGCAA	Æ	0	38.0471	29.2407	0	3874	Adh5	alcohol dehydrogenase 5 (class III), chi polypeptide	3	11532	MGI:87929
CTAGGGGGTG	Æ	0	38.0471	29.2407	0	69566	1110064A23Rik	RIKEN cDNA 1110064A23 gene	2	68893	MGI:1916143
GCCGCTAGGC	Æ	16.9152	36.8198	2.17673	0.0224983	277327	H13	histocompatibility 13	2	14950	MGI:95886
GCTCTCCAGC	Æ	7.80701	36.8198	4.71624	0.000156667	219245	Scoc	short coiled-coil protein	8	56367	MGI:1927654
GGGTGTCCCA	Æ	6.50584	36.8198	5.65949	6.33333e-05	349610	Ech1	enoyl coenzyme A hydratase 1, peroxisomal	3	51798	MGI:1858208
						291776		Transcribed sequence with moderate similarity to protein pir:I38882 (H.sapiens) I38882 peroxisomal enoyl-CoA hydratase-like protein - human
GGTGGGACAC	Æ	5.20467	36.8198	7.07436	1.16667e-05	342568	1110014C03Rik	RIKEN cDNA 1110014C03 gene	12	68581	MGI:1915831
						276326	1110014C03Rik	RIKEN cDNA 1110014C03 gene	12	68581	MGI:1915831
GTTTTCCCCT	Æ	2.60234	36.8198	14.1487	0	22220	Fabp3	fatty acid binding protein 3, muscle and heart	4	14077	MGI:95476
ATTACGGTGG	Æ	1.30117	36.8198	28.2975	0	30085	Akr1a4	aldo-keto reductase family 1, member A4 (aldehyde reductase)	4	58810	MGI:1929955
TATCCCACGC	Æ	1.30117	36.8198	28.2975	0	280038	S100a11	S100 calcium binding protein A11 (calizzarin)	3	20195	MGI:1338798
TCCGTGGTTG	Æ	1.30117	36.8198	28.2975	0	29586		10 days neonate medulla oblongata cDNA, RIKEN full-length enriched library, clone:B830039F09 product:BRAIN ACID SOLUBLE PROTEIN 1 (BASP1 PROTEIN) (NEURONAL AXONAL MEMBRANE PROTEIN NAP-22) homolog [Rattus norvegicus], full insert sequence
GAATAATAAA	Æ	11.7105	35.5924	3.03936	0.00308333	290774	Hspa8	heat shock protein 8	9	15481	MGI:105384
						308709		Similar to Heat shock cognate 71 kDa protein (LOC223127), mRNA	14	223127
						336743	Hspa8	heat shock protein 8	9	15481	MGI:105384
						342059		Transcribed sequence with moderate similarity to protein sp:P11142 (H.sapiens) HS7C_HUMAN Heat shock cognate 71 kDa protein
						188432	Spin	spindlin	13	20729	MGI:109242
						308710		Transcribed sequence with strong similarity to protein sp:P11142 (H.sapiens) HS7C_HUMAN Heat shock cognate 71 kDa protein
						127657		Transcribed sequence with moderate similarity to protein sp:P11142 (H.sapiens) HS7C_HUMAN Heat shock cognate 71 kDa protein
						321342		Transcribed sequence with moderate similarity to protein sp:P11142 (H.sapiens) HS7C_HUMAN Heat shock cognate 71 kDa protein
						347828		Transcribed sequence with strong similarity to protein sp:P11142 (H.sapiens) HS7C_HUMAN Heat shock cognate 71 kDa protein
GAGTGGATTC	Æ	9.10818	35.5924	3.90774	0.000673333	277857	Cd63	Cd63 antigen	10	12512	MGI:99529
						353663		Transcribed sequence with moderate similarity to protein sp:P08962 (H.sapiens) CD63_HUMAN CD63 antigen
GTTTAGTGGA	Æ	9.10818	35.5924	3.90774	0.000626667	252255	Psma2	proteasome (prosome, macropain) subunit, alpha type 2	13	19166	MGI:104885
ACTCGGGTGG	Æ	2.60234	35.5924	13.6771	0	2567	Elovl2	elongation of very long chain fatty acids (FEN1/Elo2, SUR4/Elo3, yeast)-like 2	13	54326	MGI:1858960
AGAGTCAGCG	Æ	1.30117	35.5924	27.3542	0	22602	Atp6v0e	ATPase, H+ transporting, V0 subunit	17	11974	MGI:1328318
TGAATTCCCT	Æ	1.30117	35.5924	27.3542	0	29658	Cklfsf3	chemokine-like factor super family 3	8	68119	MGI:2447162
TTCTCTCTCT	Æ	1.30117	35.5924	27.3542	0	155520	Edg7	endothelial differentiation, lysophosphatidic acid G-protein-coupled receptor 7	3	65086	MGI:1929469
AGAGAGCGTT	Æ	0	35.5924	27.3542	0	257765	Clic4	chloride intracellular channel 4 (mitochondrial)	4	29876	MGI:1352754
GAAAGCAATG	Æ	0	35.5924	27.3542	0	90787	Ngfrap1	nerve growth factor receptor (TNFRSF16) associated protein 1	X	12070	MGI:1338016
TCCCCTAGTT	Æ	0	35.5924	27.3542	0	273765	9030221M09Rik	RIKEN cDNA 9030221M09 gene	5	320951	MGI:2445114
CCCACAAGGT	Æ	7.80701	34.3651	4.40183	0.000318333	340658	Rpl27	ribosomal protein L27	11	19942	MGI:98036
						259345	Rpl27	ribosomal protein L27	11	19942	MGI:98036
						42967	Map4k6	mitogen-activated protein kinase kinase kinase kinase 6	11	50932	MGI:1355329
						353539		Transcribed sequence with strong similarity to protein sp:P08526 (H.sapiens) RL27_HUMAN 60S ribosomal protein L27
GACCACGGTG	Æ	5.20467	34.3651	6.60274	3e-05	220922	Rragc	Ras-related GTP binding C	4	54170	MGI:1858751
ACAGGACTCA	Æ	3.90351	34.3651	8.80365	8.33333e-06	228046		0 day neonate cerebellum cDNA, RIKEN full-length enriched library, clone:C230016J21 product:unknown EST, full insert sequence
TGTGAGTGGT	Æ	2.60234	34.3651	13.2055	0	424	Atp1b3	ATPase, Na+/K+ transporting, beta 3 polypeptide	9	11933	MGI:107788
TTGTGAAATC	Æ	2.60234	34.3651	13.2055	5e-06	41840	Ppp3r1	protein phospatase 3, regulatory subunit B, alpha isoform (calcineurin B, type I)	11	19058	MGI:107172
CCTCAGCCTG	Æ	1.30117	34.3651	26.411	0	231395	Ctsd	cathepsin D	7	13033	MGI:88562
CTTCTCTGTG	Æ	1.30117	34.3651	26.411	0	28883	Peci	peroxisomal delta3, delta2-enoyl-Coenzyme A isomerase	13	23986	MGI:1346064
TTGGGATGTG	Æ	1.30117	34.3651	26.411	0	28747	Ctdspl	CTD (carboxy-terminal domain, RNA polymerase II, polypeptide A) small phosphatase-like	9	69274	MGI:1916524
GTGTTTTGAA	Æ	0	34.3651	26.411	0	5077	Msi1h	Musashi homolog 1(Drosophila)	5	17690	MGI:107376
ACTGGCTGGG	Æ	7.80701	33.1378	4.24462	0.000496667	261045	Ppm1a	protein phosphatase 1A, magnesium dependent, alpha isoform	12	19042	MGI:99878
						313045		Transcribed sequences
TGGTTACGTA	Æ	7.80701	33.1378	4.24462	0.000513333	159777	Bnip2	BCL2/adenovirus E1B 19kDa-interacting protein 1, NIP2	9	12175	MGI:109327
CAGAACAATG	Æ	6.50584	33.1378	5.09354	0.000195	282084	Adrm1	adhesion regulating molecule 1	2	56436	MGI:1929289
						316654		Transcribed sequence with strong similarity to protein pir:I52703 (H.sapiens) I52703 42K membrane glycoprotein - human
GCTTTAATGA	Æ	3.90351	33.1378	8.48924	8.33333e-06	9075	Ephx1	epoxide hydrolase 1, microsomal	1	13849	MGI:95405
GAGACTAGCA	Æ	2.60234	33.1378	12.7339	1.66667e-06	28484	Tm4sf8	transmembrane 4 superfamily member 8	9	56434	MGI:1928098
GTTTGCTGTG	Æ	1.30117	33.1378	25.4677	0	236553	Ctsb	cathepsin B	14	13030	MGI:88561
AATGCTTGAT	Æ	0	33.1378	25.4677	0	270186	Rbbp7	retinoblastoma binding protein 7	X	245688	MGI:1194910
						24425	1300019C06Rik	RIKEN cDNA 1300019C06 gene	14	66897	MGI:1914147
GGAAGATGCT	Æ	0	33.1378	25.4677	0	94160	Bex2	brain expressed X-linked 2	X	12069	MGI:1338017
						246863	1500019O16Rik	RIKEN cDNA 1500019O16 gene	7	68988	MGI:1916238
TTGTACAGGT	Æ	0	33.1378	25.4677	0	41758	Jam2	junction adhesion molecule 2	16	67374	MGI:1933820
TGACTGCCTG	Æ	11.7105	31.9105	2.72494	0.0103383	13705	Rrbp1	ribosome binding protein 1	2	81910	MGI:1932395
CACCACCGTT	Æ	6.50584	31.9105	4.90489	0.000295	330075	Rpl7a	ribosomal protein L7a	2	27176	MGI:1353472
						328601		Transcribed sequence with strong similarity to protein sp:P11518 (H.sapiens) RL7A_HUMAN 60S ribosomal protein L7a
						326057		Transcribed sequence with strong similarity to protein sp:P11518 (H.sapiens) RL7A_HUMAN 60S ribosomal protein L7a
						311727		Transcribed sequence with strong similarity to protein sp:P11518 (H.sapiens) RL7A_HUMAN 60S ribosomal protein L7a
TTGTAAAAGG	Æ	6.50584	31.9105	4.90489	0.000253333	262053	Vcp	valosin containing protein	4	269523	MGI:99919
						328163		Transcribed sequence with strong similarity to protein ref:NP_009057.1 (H.sapiens) valosin-containing protein [Homo sapiens]
GAGTTCTCTG	Æ	5.20467	31.9105	6.13112	8.33333e-05	290353	1810045K07Rik	RIKEN cDNA 1810045K07 gene	8	67887	MGI:1915137
GATAGATAAT	Æ	5.20467	31.9105	6.13112	9.16667e-05	276137	Atp5a1	ATP synthase, H+ transporting, mitochondrial F1 complex, alpha subunit, isoform 1	18	11946	MGI:88115
AACCAGAATA	Æ	1.30117	31.9105	24.5245	0	29640	0610005A07Rik	RIKEN cDNA 0610005A07 gene	3	68312	MGI:1915562
AGCAAAAGCC	Æ	1.30117	31.9105	24.5245	0	-	mt-Co1	mitochondrial genome (cytochrome c oxidase I, mitochondrial)	MT	17708	MGI:102504
TTTTCAAAAA	Æ	1.30117	31.9105	24.5245	0	163	B2m	beta-2 microglobulin	2	12010	MGI:88127
ACACTTGTTG	Æ	0	31.9105	24.5245	0	347949	2210415K24Rik	RIKEN cDNA 2210415K24 gene	X	67298	MGI:1917418
						271980	2210415K24Rik	RIKEN cDNA 2210415K24 gene	X	67298	MGI:1917418
CTGATCCAGC	Æ	0	31.9105	24.5245	0	237594	Ufd1l	ubiquitin fusion degradation 1 like	16	22230	MGI:109353
GGTTAATGTT	Æ	0	31.9105	24.5245	0	8211	Pja1	praja1, RING-H2 motif containing	X	18744	MGI:1101765
TGCTGTGCAT	Æ	0	31.9105	24.5245	1.66667e-06	289662	Ddx3x	DEAD/H (Asp-Glu-Ala-Asp/His) box polypeptide 3, X-linked	X	13205	MGI:103064
						321665		Adult male kidney cDNA, RIKEN full-length enriched library, clone:0610042J09 product:fibroblast growth factor inducible 14, full insert sequence
TTCATTCTAG	Æ	0	31.9105	24.5245	0	282423	4833420I20Rik	RIKEN cDNA 4833420I20 gene	2	98758	MGI:2138741
						317715		Transcribed sequence with strong similarity to protein sp:P00722 (E. coli) BGAL_ECOLI Beta-galactosidase
TTCTAGCATA	Æ	0	31.9105	24.5245	0	4550	Atp1b1	ATPase, Na+/K+ transporting, beta 1 polypeptide	1	11931	MGI:88108
GGGTTGCCTT	Æ	11.7105	30.6831	2.62013	0.0114933	4627	Npr1	natriuretic peptide receptor 1	3	18160	MGI:97371
CTGGGCCCAG	Æ	10.4093	30.6831	2.94765	0.00595	6483	Pld3	phospholipase D3	7	18807	MGI:1333782
GGAGAGGGTA	Æ	6.50584	30.6831	4.71624	0.000455	289630		16 days neonate thymus cDNA, RIKEN full-length enriched library, clone:A130046D12 product:14-3-3 PROTEIN TAU (14-3-3 PROTEIN THETA), full insert sequence		331102
						322555		Transcribed sequences
						350516		Transcribed sequence with moderate similarity to protein sp:P11369 (M.musculus) POL2_MOUSE Retrovirus-related POL polyprotein [Contains: Reverse transcriptase ; Endonuclease]
GAAACCAACA	Æ	3.90351	30.6831	7.8604	4.33333e-05	28844	AI429612	expressed sequence AI429612	17	106581	MGI:2146854
GTTCATTCAG	Æ	2.60234	30.6831	11.7906	1.83333e-05	28869		18-day embryo whole body cDNA, RIKEN full-length enriched library, clone:1110001P04 product:unknown EST, full insert sequence
TGTGAACGAA	Æ	2.60234	30.6831	11.7906	5e-06	18522	Cpt1a	carnitine palmitoyltransferase 1a, liver	19	12894	MGI:1098296
AATGTGAGTC	Æ	1.30117	30.6831	23.5812	0	233813	Ywhag	3-monooxgenase/tryptophan 5-monooxgenase activation protein, gamma polypeptide	5	22628	MGI:108109
CAGGTTTGGG	Æ	0	30.6831	23.5812	0	275555	Cnn3	calponin 3, acidic	3	71994	MGI:1919244
TAGTCAGGGA	Æ	0	30.6831	23.5812	0	178818	D8Ertd325e	DNA segment, Chr 8, ERATO Doi 325, expressed	8	66855	MGI:1914105
TAGTGGGGAG	Æ	0	30.6831	23.5812	0	200422		3 days neonate thymus cDNA, RIKEN full-length enriched library, clone:A630040D01 product:unknown EST, full insert sequence
GTGTAATAAG	Æ	13.0117	29.4558	2.2638	0.0293533	155896	Hnrpa2b1	heterogeneous nuclear ribonucleoprotein A2/B1	6	53379	MGI:104819
CACAGACTGT	Æ	10.4093	29.4558	2.82974	0.00906	30120	Rps27l	ribosomal protein S27-like	9	67941	MGI:1915191
CAGTGTTACG	Æ	10.4093	29.4558	2.82974	0.00884833	272687	0610009H04Rik	RIKEN cDNA 0610009H04 gene	11	55978	MGI:1915585
TAGTTACTTA	Æ	10.4093	29.4558	2.82974	0.00877667	-	mt-Co1	mitochondrial genome (cytochrome c oxidase I, mitochondrial)	MT	17708	MGI:102504
GCCTCGGGGG	Æ	6.50584	29.4558	4.52759	0.000766667	120763	Mrpl33	mitochondrial ribosomal protein L33	5	66845	MGI:2137225
GTGTATCTTT	Æ	6.50584	29.4558	4.52759	0.000726667	21841	Sfrs2	splicing factor, arginine/serine-rich 2 (SC-35)	11	20382	MGI:98284
						195310	Hnrpdl	heterogeneous nuclear ribonucleoprotein D-like	5	50926	MGI:1355299
						323488		Transcribed sequences
CTGGGGTGGG	Æ	5.20467	29.4558	5.65949	0.000273333	2046	Cdadc1	cytidine and dCMP deaminase domain containing 1	14	71891	MGI:1919141
						2945	Capzb	capping protein (actin filament) muscle Z-line, beta	4	12345	MGI:104652
ATAACTGAGT	Æ	2.60234	29.4558	11.319	2.16667e-05	185453	Eif4g2	eukaryotic translation initiation factor 4, gamma 2	7	13690	MGI:109207
CCAGGAATTC	Æ	2.60234	29.4558	11.319	1.33333e-05	36241	Bcap37	B-cell receptor-associated protein 37	6	12034	MGI:102520
						349437		Transcribed sequence with moderate similarity to protein ref:NP_009204.1 (H.sapiens) B-cell associated protein [Homo sapiens]
TAACAACCAA	Æ	2.60234	29.4558	11.319	2.66667e-05	8655	Cfh	complement component factor h	1	12628	MGI:88385
						220362	Cfhl1	complement component factor h-like 1	1	50702	MGI:2138169
TCTTCTCACA	Æ	2.60234	29.4558	11.319	1.66667e-05	30478	Rpl39	ribosomal protein L39	X	67248	MGI:1914498
						292939		Transcribed sequence with moderate similarity to protein pir:S48671 (H.sapiens) S48671 proliferin - human
TTTCAGGAGG	Æ	2.60234	29.4558	11.319	1.33333e-05	251103	2610511M17Rik	RIKEN cDNA 2610511M17 gene	7	74206	MGI:1921456
GCAAAGCAGC	Æ	1.30117	29.4558	22.638	3.33333e-06	290834	Gpr56	G protein-coupled receptor 56	8	14766	MGI:1340051
TAGAACACTG	Æ	1.30117	29.4558	22.638	3.33333e-06	291554	Prkci	protein kinase C, iota	3	18759	MGI:99260
ACCATTACTG	Æ	0	29.4558	22.638	1.66667e-06	279933	Cts3	cathepsin 3	13	117066	MGI:2151929
						306092	Ctsm	cathepsin M	13	64139	MGI:1927229
						234875		Transcribed sequences
CTTGCTCTGT	Æ	0	29.4558	22.638	0	263396	Itgb1	integrin beta 1 (fibronectin receptor beta)	8	16412	MGI:96610
GAACTCTGCA	Æ	0	29.4558	22.638	0	347015	C1s	complement component 1, s subcomponent	6	50908	MGI:1355312
						246641	C1sb	complement component C1SB	6	317677
						24128		Transcribed sequence with weak similarity to protein sp:P09871 (H.sapiens) C1S_HUMAN Complement C1s component precursor
GGGAGCAAGC	Æ	0	29.4558	22.638	0	42072	0610037P05Rik	RIKEN cDNA 0610037P05 gene	16	66086	MGI:1913336
TGTAACTGGT	Æ	0	29.4558	22.638	0	332681	Rap1b	RAS related protein 1b	10	215449	MGI:894315
						233009	Rap1b	RAS related protein 1b	10	215449	MGI:894315
CTGTCATTTG	Æ	11.7105	28.2285	2.41052	0.0239317	6787	Sfrs3	splicing factor, arginine/serine-rich 3 (SRp20)	17	20383	MGI:98285
						312147		Transcribed sequences
AACTTGCAGA	Æ	9.10818	28.2285	3.09924	0.00665667	73222	1700061J05Rik	RIKEN cDNA 1700061J05 gene	15	73376	MGI:1920626
						244512	4921531G14Rik	RIKEN cDNA 4921531G14 gene	15	66736	MGI:1913986
GTTTGCTGTA	Æ	9.10818	28.2285	3.09924	0.00667833	252210	Serpinb6a	serine (or cysteine) proteinase inhibitor, clade B, member 6a	13	20719	MGI:103123
TGCTACCCTT	Æ	9.10818	28.2285	3.09924	0.00658167	213025	Acta2	actin, alpha 2, smooth muscle, aorta	19	11475	MGI:87909
						130952	1700095N21Rik	RIKEN cDNA 1700095N21 gene	19	76630	MGI:1923880
CTCTGTTTTC	Æ	7.80701	28.2285	3.61579	0.00302167	310532	Ndufs5	NADH dehydrogenase (ubiquinone) Fe-S protein 5	16	170658	MGI:1890889
						42805		16 days neonate thymus cDNA, RIKEN full-length enriched library, clone:A130032A08 product:unclassifiable, full insert sequence	4	381551
GGCCTGAGGC	Æ	7.80701	28.2285	3.61579	0.003005	209419	Hspa9a	heat shock protein, A	18	15526	MGI:96245
						332157	BC058738	cDNA sequence BC058738	4	231003	MGI:2678948
						274599	BC025458	cDNA sequence BC025458	4	231002	MGI:2387630
CCTGGAATTT	Æ	6.50584	28.2285	4.33894	0.00123833	259623	Il28ra	interleukin 28 receptor alpha	4	242700	MGI:2429859
						148973	3010025E17Rik	RIKEN cDNA 3010025E17 gene	13	77134	MGI:1924384
CGCAGTGATC	Æ	6.50584	28.2285	4.33894	0.00127333	308022	1700011M02Rik	RIKEN cDNA 1700011M02 gene	X	75443	MGI:1922693
						185209	A530016L24Rik	RIKEN cDNA A530016L24 gene	12	319942	MGI:2443020
GAATTAACAT	Æ	6.50584	28.2285	4.33894	0.001265	234700	Ywhae	tyrosine 3-monooxygenase/tryptophan 5-monooxygenase activation protein, epsilon polypeptide	11	22627	MGI:894689
GCCAAACCAA	Æ	5.20467	28.2285	5.42368	0.000406667	1761	Clk	CDC-like kinase	1	12747	MGI:107403
						30435	Tsc2	tuberous sclerosis 2	17	22084	MGI:102548
GGAGTCTATT	Æ	3.90351	28.2285	7.23157	0.000128333	295754	Mod1	malic enzyme, supernatant	9	17436	MGI:97043
						148155	Mod1	malic enzyme, supernatant	9	17436	MGI:97043
						336957		Transcribed sequence with moderate similarity to protein pir:JC4160 (H.sapiens) JC4160 malate dehydrogenase
TCTACAAGAA	Æ	3.90351	28.2285	7.23157	0.000105	2180	Hspcb	heat shock protein 1, beta	17	15516	MGI:96247
						291745	D1Wsu40e	DNA segment, Chr 1, Wayne State University 40, expressed	1	27993	MGI:106572
						289716	Slc35b1	solute carrier family 35, member B1	17	73836	MGI:1921086
TGGTTCTCTG	Æ	3.90351	28.2285	7.23157	0.000106667	271980	2210415K24Rik	RIKEN cDNA 2210415K24 gene	X	67298	MGI:1917418
ATTGTTTATG	Æ	2.60234	28.2285	10.8474	2.33333e-05	319660	Hmgn2	high mobility group nucleosomal binding domain 2	4	15331	MGI:96136
						287267	Arhgef11	Rho guanine nucleotide exchange factor (GEF) 11	3	213498	MGI:2441869
						325220		Similar to Nonhistone chromosomal protein HMG-17 (High-mobility group nucleosome binding domain 2) (LOC382063), mRNA	9	382063
						143248		Transcribed sequences
						348709		Transcribed sequence with strong similarity to protein sp:P05204 (H.sapiens) HG17_HUMAN Nonhistone chromosomal protein HMG-17
						319390		Similar to Nonhistone chromosomal protein HMG-17 (High-mobility group nucleosome binding domain 2) (LOC381640), mRNA	5	381640
						911		Similar to Nonhistone chromosomal protein HMG-17 (High-mobility group nucleosome binding domain 2) (LOC382020), mRNA	8	382020
						326368		Transcribed sequences
GTCACTTTCA	Æ	1.30117	28.2285	21.6947	1.66667e-06	250705	Myh11	myosin heavy chain 11, smooth muscle	16	17880	MGI:102643
TGGAGAGGTC	Æ	1.30117	28.2285	21.6947	5e-06	193102		Adult male colon cDNA, RIKEN full-length enriched library, clone:9030621G03 product:unknown EST, full insert sequence
CAGCATAAAT	Æ	0	28.2285	21.6947	0	282985	Dip3b	Dip3 beta	10	216190	MGI:2384914
CCGAGTTACC	Æ	0	28.2285	21.6947	0	3261	Cnih	cornichon homolog (Drosophila)	14	12793	MGI:1277202
GGGTCTGTGG	Æ	0	28.2285	21.6947	0	22650	Serpina3n	serine (or cysteine) proteinase inhibitor, clade A, member 3N	12	20716	MGI:105045
TACCTGTGCC	Æ	0	28.2285	21.6947	0	306812	Nutf2	nuclear transport factor 2	8	68051	MGI:1915301
TGAGGTGGGA	Æ	0	28.2285	21.6947	0	157119	Sort1	sortilin 1	3	20661	MGI:1338015
TTTGACAGGG	Æ	0	28.2285	21.6947	0	218846	Lbp	lipopolysaccharide binding protein	2	16803	MGI:1098776
TATTGTTTAC	Æ	7.80701	27.0012	3.45858	0.00476667	18347	Psmd7	proteasome (prosome, macropain) 26S subunit, non-ATPase, 7	8	17463	MGI:1351511
TGAAGAGAGA	Æ	7.80701	27.0012	3.45858	0.00478833	209294	Ap3d	adaptor-related protein complex 3, delta subunit	10	11776	MGI:107734
						331841	Deadc1	deaminase domain containing 1	10	66757	MGI:1914007
CATCGCCAGT	Æ	6.50584	27.0012	4.15029	0.00203167	305152	Apoe	apolipoprotein E	7	11816	MGI:88057
GATAAAGCAA	Æ	5.20467	27.0012	5.18787	0.000781667	305925	Arih1	ariadne ubiquitin-conjugating enzyme E2 binding protein homolog 1 (Drosophila)	9	23806	MGI:1344363
						99961	4933421H10Rik	RIKEN cDNA 4933421H10 gene	9	68178	MGI:1915428
						223326	MOR238-2	olfactory receptor MOR238-2	2	258921	MGI:3031022
TTTGGGCCCA	Æ	5.20467	27.0012	5.18787	0.000681667	22130	Rpn2	ribophorin II	2	20014	MGI:98085
						272368	Crip1	cysteine-rich protein 1 (intestinal)	12	12925	MGI:88501
GGCTGTTGAA	Æ	3.90351	27.0012	6.91716	0.000213333	196484	Csrp1	cysteine and glycine-rich protein 1	1	13007	MGI:88549
GTTCTGACAG	Æ	3.90351	27.0012	6.91716	0.000223333	261025	Cdv3	carnitine deficiency-associated gene expressed in ventricle 3	9	321022	MGI:2448759
TGGTGGCTCA	Æ	3.90351	27.0012	6.91716	0.000206667	318242		Transcribed sequence with moderate similarity to protein pir:S12207 (M.musculus) S12207 hypothetical protein
						218159		Transcribed sequence with moderate similarity to protein pir:S12207 (M.musculus) S12207 hypothetical protein
TTGCTTTTGG	Æ	3.90351	27.0012	6.91716	0.000238333	281836	Arf4	ADP-ribosylation factor 4	14	11843	MGI:99433
AAAGCTGCAA	Æ	2.60234	27.0012	10.3757	3.83333e-05	227281	1110055L24Rik	RIKEN cDNA 1110055L24 gene	2	66205	MGI:1913455
GAAACTTGTC	Æ	2.60234	27.0012	10.3757	5e-05	274926	Emb	embigin	13	13723	MGI:95321
TTAGGTTCGG	Æ	2.60234	27.0012	10.3757	6.16667e-05	2115	Hnrpu	heterogeneous nuclear ribonucleoprotein U	1	51810	MGI:1858195
TGAACACACA	Æ	1.30117	27.0012	20.7515	5e-06	269621	Mybph	myosin binding protein H	1	53311	MGI:1858196
TTCTAGTTGC	Æ	1.30117	27.0012	20.7515	6.66667e-06	308180	AW742319	expressed sequence AW742319	9	57874	MGI:1889341
ACCCTTTCAC	Æ	0	27.0012	20.7515	1.66667e-06	9086	Slc16a1	solute carrier family 16 (monocarboxylic acid transporters), member 1	3	20501	MGI:106013
GAGTTTTCAC	Æ	0	27.0012	20.7515	0	28347	BC004012	cDNA sequence BC004012	4	192185	MGI:2183149
TGGAGAGAAT	Æ	0	27.0012	20.7515	0	268185	2610510D13Rik	RIKEN cDNA 2610510D13 gene	2	229279	MGI:1917171
						310998		Transcribed sequence with weak similarity to protein sp:P51991 (H.sapiens) ROA3_HUMAN Heterogeneous nuclear ribonucleoprotein A3
						327932		Similar to Heterogeneous nuclear ribonucleoprotein A3 (hnRNP A3) (D10S102) (LOC229279), mRNA
						304034		Transcribed sequence with moderate similarity to protein sp:P51991 (H.sapiens) ROA3_HUMAN Heterogeneous nuclear ribonucleoprotein A3
TGGGGCCTCT	Æ	0	27.0012	20.7515	0	19131	C3	complement component 3	17	12266	MGI:88227
TTTAAAGAGA	Æ	0	27.0012	20.7515	0	26652	Syne2	synaptic nuclear envelope 2	12	326621	MGI:2449316
						22584	Strap	serine/threonine kinase receptor associated protein	6	20901	MGI:1329037
TTTAGCTGAC	Æ	0	27.0012	20.7515	0	3035	3110006P09Rik	RIKEN cDNA 3110006P09 gene	15	68036	MGI:1915286
GTGGCTTACA	Æ	11.7105	25.7738	2.20091	0.0494633	294617	1500002M01Rik	RIKEN cDNA 1500002M01 gene	11	68979	MGI:1916229
						26156		Transcribed sequence with weak similarity to protein pir:S12207 (M.musculus) S12207 hypothetical protein
CAAGTGCACT	Æ	7.80701	25.7738	3.30137	0.00741333	28357	Map1lc3b	microtubule-associated protein 1 light chain 3 beta	8	67443	MGI:1914693
						126984	Pon2	paraoxonase 2	6	330260	MGI:106687
						299533		Transcribed sequence with strong similarity to protein ref:NP_073729.1 (H.sapiens) microtubule-associated proteins 1A/1B light chain 3 [Homo sapiens]
						296870		Similar to microtubule-associated protein 1 light chain 3 (LOC234987), mRNA	9	234987
TTGTTAGTGC	Æ	6.50584	25.7738	3.96164	0.003225	212703	Mdh1	malate dehydrogenase 1, NAD (soluble)	11	17449	MGI:97051
CTATGGCTTC	Æ	5.20467	25.7738	4.95205	0.00117833	1387	Rab11a	RAB11a, member RAS oncogene family	9	53869	MGI:1858202
TTGTAGGAAG	Æ	5.20467	25.7738	4.95205	0.001125	271717	Igsf8	immunoglobulin superfamily, member 8	1	140559	MGI:2154090
CAGTTATAAA	Æ	3.90351	25.7738	6.60274	0.000406667	4266	Itm2b	integral membrane protein 2B	14	16432	MGI:1309517
CGTTGGATTC	Æ	3.90351	25.7738	6.60274	0.000356667	301655	3110004O18Rik	RIKEN cDNA 3110004O18 gene	5	73078	MGI:1920328
TGGAAGCATT	Æ	3.90351	25.7738	6.60274	0.000403333	332855	2510048O06Rik	RIKEN cDNA 2510048O06 gene	5	66537	MGI:1913787
TCACCTGTGG	Æ	2.60234	25.7738	9.90411	0.000105	259054	Acox1	acyl-Coenzyme A oxidase 1, palmitoyl	11	11430	MGI:1330812
TGACTCCTTG	Æ	2.60234	25.7738	9.90411	9.66667e-05	269815	Cd164	CD164 antigen	10	53599	MGI:1859568
ATGGTGTTTC	Æ	1.30117	25.7738	19.8082	1.33333e-05	1090	Gpx1	glutathione peroxidase 1	9	14775	MGI:104887
GCTTGTGACG	Æ	1.30117	25.7738	19.8082	1.5e-05	29182	Taldo1	transaldolase 1	7	21351	MGI:1274789
TGGGAAGTGT	Æ	1.30117	25.7738	19.8082	1.16667e-05	29210	Vat1	vesicle amine transport protein 1 homolog (T californica)	11	26949	MGI:1349450
						74982	4932702G04Rik	RIKEN cDNA 4932702G04 gene	13	105278	MGI:2145349
AATGATGGCC	Æ	0	25.7738	19.8082	0	24097		Clone IMAGE:1348774, mRNA
ATTAACTTGG	Æ	0	25.7738	19.8082	0	10600	Glud	glutamate dehydrogenase	14	14661	MGI:95753
ATTCCACGCG	Æ	0	25.7738	19.8082	0	254588	Cltc	clathrin, heavy polypeptide (Hc)	11	67300	MGI:2388633
CATTATGGGT	Æ	0	25.7738	19.8082	1.66667e-06	300095	Ugt1a6	UDP glycosyltransferase 1 family, polypeptide A6	1	94284	MGI:2137698
CCCGACTACC	Æ	0	25.7738	19.8082	1.66667e-06	256087	Lama2	laminin, alpha 2	10	16773	MGI:99912
CCCTGTGGTG	Æ	0	25.7738	19.8082	1.66667e-06	29685	Dnajc8	DnaJ (Hsp40) homolog, subfamily C, member 8	4	68598	MGI:1915848
CCTTACCGCT	Æ	0	25.7738	19.8082	3.33333e-06	294494	A930034L06Rik	RIKEN cDNA A930034L06 gene	2	319317	MGI:2441845
CTCCTGCAGA	Æ	0	25.7738	19.8082	3.33333e-06	275489		7 days neonate cerebellum cDNA, RIKEN full-length enriched library, clone:A730046J11 product:unclassifiable, full insert sequence
GAAAACGAAA	Æ	0	25.7738	19.8082	0	46336	Osr2	odd-skipped related 2 (Drosophila)	15	107587	MGI:1930813
GGAAGGAGGG	Æ	0	25.7738	19.8082	1.66667e-06	270137	1110007L15Rik	RIKEN cDNA 1110007L15 gene	5	67604	MGI:1914854
						319134		Transcribed sequences
GGCCCAATGA	Æ	0	25.7738	19.8082	1.66667e-06	292539	Slc31a2	solute carrier family 31, member 2	4	20530	MGI:1333844
TGGGTTTTTT	Æ	0	25.7738	19.8082	1.66667e-06	247073	Kit	kit oncogene	5	16590	MGI:96677
						296922		Similar to Translationally controlled tumor protein (TCTP) (p23) (21 kDa polypeptide) (p21) (Lens epithelial protein) (LOC381799), mRNA	6	381799
TGTGTAGCCA	Æ	0	25.7738	19.8082	0	235283	Dpysl2	dihydropyrimidinase-like 2	14	12934	MGI:1349763
TTCATTATAA	Æ	0	25.7738	19.8082	1.66667e-06	19187	Ptma	prothymosin alpha	1	19231	MGI:97803
						317644		16 days neonate thymus cDNA, RIKEN full-length enriched library, clone:A130084C19 product:prothymosin alpha homolog [Mus musculus], full insert sequence
						354433		Transcribed sequences
						328033		Transcribed sequences
						348074		Transcribed sequences
						303580		Transcribed sequences
						317471		Transcribed sequence with strong similarity to protein sp:P06454 (H.sapiens) THYA_HUMAN Prothymosin alpha
						300803		Transcribed sequence with strong similarity to protein sp:P06454 (H.sapiens) THYA_HUMAN Prothymosin alpha
						312132		Transcribed sequences
TTTACCATAC	Æ	0	25.7738	19.8082	1.66667e-06	133342	D11Ertd759e	DNA segment, Chr 11, ERATO Doi 759, expressed	11	268513	MGI:1289196
CCTTTGGCAA	Æ	10.4093	24.5465	2.35812	0.0411067	2246	Psmb7	proteasome (prosome, macropain) subunit, beta type 7	2	19177	MGI:107637
						143818	Nek6	NIMA (never in mitosis gene a)-related expressed kinase 6	2	59126	MGI:1891638
						328050		Transcribed sequences
TCAGCTGAAT	Æ	9.10818	24.5465	2.695	0.0224	195451	Gosr2	golgi SNAP receptor complex member 2	11	56494	MGI:1927204
AATAAAACAT	Æ	7.80701	24.5465	3.14416	0.01145	206505	Timp2	tissue inhibitor of metalloproteinase 2	11	21858	MGI:98753
TGTTGATTGG	Æ	6.50584	24.5465	3.77299	0.00513667	27624	H2av	H2A histone family, member V	11	77605	MGI:1924855
TTGATTTTTT	Æ	6.50584	24.5465	3.77299	0.00514333	41926	Ndufa4	NADH dehydrogenase (ubiquinone) 1 alpha subcomplex, 4	6	17992	MGI:107686
GACAACGCCA	Æ	3.90351	24.5465	6.28832	0.00066	12677	Atp5c1	ATP synthase, H+ transporting, mitochondrial F1 complex, gamma polypeptide 1	2	11949	MGI:1261437
ATGCGGTACA	Æ	2.60234	24.5465	9.43248	0.000168333	252009	St5	suppression of tumorigenicity 5	7	76954	MGI:108517
GAGGCTGCAG	Æ	2.60234	24.5465	9.43248	0.000163333	207678	Ube2r2	ubiquitin-conjugating enzyme E2R 2	4	67615	MGI:1914865
						244362	Igk-V8	immunoglobulin kappa chain variable 8 (V8)	6	16123	MGI:96518
TGAAGGAACA	Æ	2.60234	24.5465	9.43248	0.000178333	13886	Sui1-rs1	suppressor of initiator codon mutations, related sequence 1 (S. cerevisiae)	11	20918	MGI:105125
AGTTGAAGGG	Æ	1.30117	24.5465	18.865	3.66667e-05	30731	A830039N02Rik	RIKEN cDNA A830039N02 gene	X	102994	MGI:2147971
CAGCTAATGC	Æ	1.30117	24.5465	18.865	2.33333e-05	2445	Acadl	acetyl-Coenzyme A dehydrogenase, long-chain	1	11363	MGI:87866
CATTGCGTGG	Æ	1.30117	24.5465	18.865	4.16667e-05	27955	Wbscr1	Williams-Beuren syndrome chromosome region 1 homolog (human)	5	22384	MGI:1341822
CTCCTGAAGG	Æ	1.30117	24.5465	18.865	3.66667e-05	1485	Ube2e3	ubiquitin-conjugating enzyme E2E 3, UBC4/5 homolog (yeast)	2	22193	MGI:107412
GCCACTGCCT	Æ	1.30117	24.5465	18.865	4.5e-05	27061	0610011I04Rik	RIKEN cDNA 0610011I04 gene	6	66058	MGI:1913308
TGGATTTGCT	Æ	1.30117	24.5465	18.865	2.5e-05	248337	Dnaja3	DnaJ (Hsp40) homolog, subfamily A, member 3	16	83945	MGI:1933786
AAGACAGTGT	Æ	0	24.5465	18.865	3.33333e-06	257371	Ankrd25	ankyrin repeat domain 25	9	235041	MGI:2384568
ACACTTGCTA	Æ	0	24.5465	18.865	1.66667e-06	4756	Obrgrp	leptin receptor gene-related protein	4	230514	MGI:2687005
ATGATGGACA	Æ	0	24.5465	18.865	5e-06	30049	C1qbp	complement component 1, q subcomponent binding protein	11	12261	MGI:1194505
						275691	2400006N03Rik	RIKEN cDNA 2400006N03 gene	11	69723	MGI:1916973
ATTTGATATT	Æ	0	24.5465	18.865	3.33333e-06	270950	2810407C02Rik	RIKEN cDNA 2810407C02 gene	3	69227	MGI:1916477
						247003	2810407C02Rik	RIKEN cDNA 2810407C02 gene	3	69227	MGI:1916477
						341322		Transcribed sequences
						348112		Transcribed sequences
CCGAATATTC	Æ	0	24.5465	18.865	5e-06	37249	Cyfip1	cytoplasmic FMR1 interacting protein 1	7	20430	MGI:1338801
						333893	3830408P04Rik	RIKEN cDNA 3830408P04 gene	7	93790	MGI:1913918
CCTCACTTAA	Æ	0	24.5465	18.865	6.66667e-06	249310	5430432P15Rik	RIKEN cDNA 5430432P15 gene	19	74493	MGI:1921743
GTGCTTTCAA	Æ	0	24.5465	18.865	0	289645	Gtl2	GTL2, imprinted maternally expressed untranslated mRNA	12	17263	MGI:1202886
TGAGCACTCC	Æ	0	24.5465	18.865	0	182434	Fstl1	follistatin-like 1	16	14314	MGI:102793
TGATGTTAAC	Æ	0	24.5465	18.865	1.66667e-06	255848	Hk2	hexokinase 2	6	15277	MGI:1315197
CACGGGACCA	Æ	9.10818	23.3192	2.56025	0.0332567	181721	2610041P16Rik	RIKEN cDNA 2610041P16 gene	4	66576	MGI:1913826
AGCTATTTCC	Æ	7.80701	23.3192	2.98695	0.0173083	27481	Akap12	A kinase (PRKA) anchor protein (gravin) 12	7	83397	MGI:1932576
TAACCAATCA	Æ	6.50584	23.3192	3.58434	0.00796833	29829	Rab5c	RAB5C, member RAS oncogene family	11	19345	MGI:105306
ATCCCTACTG	Æ	5.20467	23.3192	4.48043	0.00317667	158251	Pgcp	plasma glutamate carboxypeptidase	15	54381	MGI:1889205
GGTCAGCTAA	Æ	3.90351	23.3192	5.97391	0.00101333	257276	Sfpq	splicing factor proline/glutamine rich (polypyrimidine tract binding protein associated)	4	71514	MGI:1918764
TGCAAATGGA	Æ	3.90351	23.3192	5.97391	0.001115	25148	Atp6ap2	ATPase, H+ transporting, lysosomal accessory protein 2	X	70495	MGI:1917745
GAAATGCTGC	Æ	2.60234	23.3192	8.96086	0.000316667	302051	Slc20a2	solute carrier family 20, member 2	8	20516	MGI:97851
						239987	Upf2	UPF2 regulator of nonsense transcripts homolog (yeast)	2	326622	MGI:2449307
GAACAGAACC	Æ	2.60234	23.3192	8.96086	0.00031	199223	Dhx32	DEAH (Asp-Glu-Ala-His) box polypeptide 32	7	101437	MGI:2141813
						150686	Bccip	BRCA2 and CDKN1A interacting protein	7	66165	MGI:1913415
GGATGCTGGG	Æ	2.60234	23.3192	8.96086	0.000278333	290692	Tkt	transketolase	14	21881	MGI:105992
GTCTCACTGT	Æ	2.60234	23.3192	8.96086	0.000286667	33716	BC013529	cDNA sequence BC013529	10	215751	MGI:2384905
ACTCCTCCCT	Æ	1.30117	23.3192	17.9217	4.16667e-05	333868	Rap1a	RAS-related protein-1a	3	109905	MGI:97852
						248743	4930451G09Rik	RIKEN cDNA 4930451G09 gene	16	74684	MGI:1921934
ATGAGTGAGC	Æ	1.30117	23.3192	17.9217	7e-05	27183	Ebp	phenylalkylamine Ca2+ antagonist (emopamil) binding protein	X	13595	MGI:107822
TACATCCGAA	Æ	1.30117	23.3192	17.9217	5.83333e-05	182746	Mtpn	myotrophin	6	14489	MGI:99445
TGGCTTACAG	Æ	1.30117	23.3192	17.9217	4.83333e-05	332497		Adult male diencephalon cDNA, RIKEN full-length enriched library, clone:9330185J12 product:unknown EST, full insert sequence
TTGAGCTCTG	Æ	1.30117	23.3192	17.9217	6.83333e-05	292803	Ces3	carboxylesterase 3	8	104158	MGI:2148202
						28204	BC014695	cDNA sequence BC014695	19	226154	MGI:2385095
						188134	9130207N01	hypothetical protein 9130207N01	19	212684
AACTACAGCT	Æ	0	23.3192	17.9217	5e-06	218473	Tde1	tumor differentially expressed 1	2	26943	MGI:1349457
AAGGTGCTGG	Æ	0	23.3192	17.9217	5e-06	260690	1190007F08Rik	RIKEN cDNA 1190007F08 gene	4	68859	MGI:1916109
						3874	Adh5	alcohol dehydrogenase 5 (class III), chi polypeptide	3	11532	MGI:87929
AGATAACACA	Æ	0	23.3192	17.9217	1.66667e-06	291274	Rere	arginine glutamic acid dipeptide (RE) repeats	4	68703	MGI:2683486
ATGTGTCTAT	Æ	0	23.3192	17.9217	5e-06	124100	Tiam1	T-cell lymphoma invasion and metastasis 1	16	21844	MGI:103306
CTTGCAAACT	Æ	0	23.3192	17.9217	6.66667e-06	25363		Transcribed sequence with moderate similarity to protein sp:Q15884 (H.sapiens) X123_HUMAN Putative protein X123
GAGAACTTGC	Æ	0	23.3192	17.9217	1e-05	248358	6430527G18Rik	RIKEN cDNA 6430527G18 gene	12	238330	MGI:2442463
GAGGACTGCC	Æ	0	23.3192	17.9217	3.33333e-06	788	Ly6e	lymphocyte antigen 6 complex, locus E	15	17069	MGI:106651
GATTGTGAAG	Æ	0	23.3192	17.9217	5e-06	315118	BC010304	cDNA sequence BC010304	13	218236	MGI:2446163
GTTCAAATAT	Æ	0	23.3192	17.9217	6.66667e-06	2433	Man2a1	mannosidase 2, alpha 1	17	17158	MGI:104669
TGTCAGATGA	Æ	0	23.3192	17.9217	1.16667e-05	329123	Rab5a	RAB5A, member RAS oncogene family	17	271457	MGI:105926
						286286		Transcribed sequence with weak similarity to protein pir:T31613 (C.elegans) T31613 hypothetical protein Y50E8A.i - Caenorhabditis elegans
TTGGTGGAAG	Æ	0	23.3192	17.9217	3.33333e-06	549	Ifngr	interferon gamma receptor	10	15979	MGI:107655
TTTCCTTCAA	Æ	0	23.3192	17.9217	3.33333e-06	298875	Clta	clathrin, light polypeptide (Lca)	4	12757	MGI:894297
TTTTTTGTGT	Æ	0	23.3192	17.9217	6.66667e-06	294138	Ppp2r1a	protein phosphatase 2 (formerly 2A), regulatory subunit A (PR 65), alpha isoform	17	51792	MGI:1926334
TAGGAGATTT	Æ	7.80701	22.0919	2.82974	0.0259583	277308	2410127E18Rik	RIKEN cDNA 2410127E18 gene	6	76788	MGI:1924038
						645	Stim1	stromal interaction molecule 1	7	20866	MGI:107476
TAGTTGCAAA	Æ	7.80701	22.0919	2.82974	0.0258567	2823	Btg3	B-cell translocation gene 3	16	12228	MGI:109532
TTAAACTGTC	Æ	7.80701	22.0919	2.82974	0.0259133	273768	D5Ertd363e	DNA segment, Chr 5, ERATO Doi 363, expressed	5	52323	MGI:1196453
GGCTGGGGGC	Æ	6.50584	22.0919	3.39569	0.012545	2647	Pfn1	profilin 1	11	18643	MGI:97549
						261818	5730408C10Rik	RIKEN cDNA 5730408C10 gene	11	70510	MGI:1917760
AATCCTGTGG	Æ	5.20467	22.0919	4.24462	0.00524667	30066	Rpl8	ribosomal protein L8	15	26961	MGI:1350927
						210554		Transcribed sequence with strong similarity to protein sp:P25120 (H.sapiens) RL8_HUMAN 60S ribosomal protein L8
CACAGTGATC	Æ	5.20467	22.0919	4.24462	0.00524167	46161		Adult male testis cDNA, RIKEN full-length enriched library, clone:1700011M02 product:unknown EST, full insert sequence
GGCGTCATCG	Æ	5.20467	22.0919	4.24462	0.00528	21874	Psmb3	proteasome (prosome, macropain) subunit, beta type 3	11	26446	MGI:1347014
						312565		Similar to proteasome subunit C10-II (LOC240289), mRNA	18	240289
TGTCTTCATC	Æ	5.20467	22.0919	4.24462	0.00513833	188669	2600009E05Rik	RIKEN cDNA 2600009E05 gene	2	77006	MGI:1924256
AGGACAGCAA	Æ	3.90351	22.0919	5.65949	0.001895	337074	Myln	myosin light chain, alkali, nonmuscle	10	17904	MGI:109318
						3328		Similar to myosin light chain, alkali, nonmuscle (LOC383643), mRNA	1	383643
						208004		Adult male aorta and vein cDNA, RIKEN full-length enriched library, clone:A530007O22 product:unknown EST, full insert sequence	9	384933
ATCAGTGGCT	Æ	3.90351	22.0919	5.65949	0.00185833	368	Psmb4	proteasome (prosome, macropain) subunit, beta type 4	3	19172	MGI:1098257
GATGCTGCCA	Æ	3.90351	22.0919	5.65949	0.00187333	307846	Rpl22	ribosomal protein L22	4	19934	MGI:99262
						346541		Transcribed sequence with strong similarity to protein ref:NP_000974.1 (H.sapiens) ribosomal protein L22 proprotein; 60S ribosomal protein L22; Epstein-Barr-encoded RNA-associated protein; Epstein-Barr virus small RNA-associated protein; EBER-associated protein; heparin-binding protein 15; heparin-binding protein HBp15 [Homo sapiens]
						351622		Transcribed sequence with strong similarity to protein ref:NP_000974.1 (H.sapiens) ribosomal protein L22 proprotein; 60S ribosomal protein L22; Epstein-Barr-encoded RNA-associated protein; Epstein-Barr virus small RNA-associated protein; EBER-associated protein; heparin-binding protein 15; heparin-binding protein HBp15 [Homo sapiens]
GTAGCTCACA	Æ	3.90351	22.0919	5.65949	0.00180833	26579	2610301F02Rik	RIKEN cDNA 2610301F02 gene	2	72485	MGI:1919735
						320152		10 days neonate cerebellum cDNA, RIKEN full-length enriched library, clone:B930029N08 product:hypothetical protein, full insert sequence
						65906	Pbxip1	pre-B-cell leukemia transcription factor interacting protein 1	3	229534	MGI:2441670
						261972	Rbm8	RNA binding motif protein 8	3	60365	MGI:1913129
						302962		Transcribed sequence with weak similarity to protein pir:S12207 (M.musculus) S12207 hypothetical protein
GTCCTTTTTC	Æ	3.90351	22.0919	5.65949	0.00184333	29405	Rbx1	ring-box 1	15	56438	MGI:1891829
						311477		Transcribed sequence with strong similarity to protein pir:T51146 (H.sapiens) T51146 ring-box protein 1 [imported] - human
TATGGCCTTT	Æ	3.90351	22.0919	5.65949	0.00180167	71015	Pdir	protein disulfide isomerase-related	16	72599	MGI:1919849
TGACCGGCTG	Æ	3.90351	22.0919	5.65949	0.00179	293233	Acat1	acetyl-Coenzyme A acetyltransferase 1	9	110446	MGI:87870
CAGAGTCAAA	Æ	2.60234	22.0919	8.48924	0.000526667	33941	Amy1	amylase 1, salivary	3	11722	MGI:88019
						196884	Cpsf4	cleavage and polyadenylation specific factor 4	5	54188	MGI:1861602
CTGCTAGCAC	Æ	2.60234	22.0919	8.48924	0.000518333	20207	2510029B14Rik	RIKEN cDNA 2510029B14 gene	7	66491	MGI:1913741
						330562		Transcribed sequence with strong similarity to protein ref:NP_066951.1 (H.sapiens) DNA directed RNA polymerase II polypeptide L; DNA directed RNA polymerase II 7.6 kda polypeptide [Homo sapiens]
TGAGCCTGGT	Æ	2.60234	22.0919	8.48924	0.000466667	276063	Scyl1	SCY1-like 1 (S. cerevisiae)	19	78891	MGI:1931787
						182396	Ltbp3	latent transforming growth factor beta binding protein 3	19	16998	MGI:1101355
TGGGACTCAC	Æ	2.60234	22.0919	8.48924	0.000523333	3521	Cckar	cholecystokinin A receptor	5	12425	MGI:99478
						29045	Atp6v1e1	ATPase, H+ transporting, V1 subunit E isoform 1	6	11973	MGI:894326
ACCGACAACT	Æ	1.30117	22.0919	16.9785	8.33333e-05	10153	Twsg1	twisted gastrulation homolog 1 (Drosophila)	17	65960	MGI:2137520
GCCCAATCCT	Æ	1.30117	22.0919	16.9785	9.66667e-05	286285	Phf17	PHD finger protein 17	3	269424	MGI:1925835
GCTGGTGGAC	Æ	1.30117	22.0919	16.9785	0.000105	182769	Rbm17	RNA binding motif protein 17	2	76938	MGI:1924188
GGAGGGTTGG	Æ	1.30117	22.0919	16.9785	7.66667e-05	174998	1110033P22Rik	RIKEN cDNA 1110033P22 gene	1	68724	MGI:1915974
TACTGGGAGC	Æ	1.30117	22.0919	16.9785	9.5e-05	2277	Ctsh	cathepsin H	9	13036	MGI:107285
TGCTGCCAGA	Æ	1.30117	22.0919	16.9785	9.83333e-05	28172	Phemx	pan hematopoietic expression	7	27027	MGI:1350360
						7050	5730405M13Rik	RIKEN cDNA 5730405M13 gene	5	66627	MGI:1913877
AAATATCGTT	Æ	0	22.0919	16.9785	3.33333e-06	289106	Add1	adducin 1 (alpha)	5	11518	MGI:87918
ACCTGCACTT	Æ	0	22.0919	16.9785	1.66667e-05	34126	Risc	retinoid-inducible serine caroboxypetidase	11	74617	MGI:1921867
AGGCGGGATC	Æ	0	22.0919	16.9785	1.33333e-05	21728	Psma7	proteasome (prosome, macropain) subunit, alpha type 7	2	26444	MGI:1347070
ATTTCCCGAG	Æ	0	22.0919	16.9785	1e-05	288974	Arpc5	actin related protein 2/3 complex, subunit 5	1	67771	MGI:1915021
CAAGACGGAA	Æ	0	22.0919	16.9785	1.33333e-05	283573	Gsr	glutathione reductase 1	8	14782	MGI:95804
CGTAAGCAGA	Æ	0	22.0919	16.9785	5e-06	336104	Pawr	PRKC, apoptosis, WT1, regulator	10	114774	MGI:2149961
CTCCTGCAGC	Æ	0	22.0919	16.9785	1.5e-05	38055	Es10	esterase 10	14	13885	MGI:95421
TTCTGTGAAT	Æ	0	22.0919	16.9785	5e-06	212567	Cald1	caldesmon 1	6	109624	MGI:88250
TTTAATAACT	Æ	0	22.0919	16.9785	1.5e-05	221298	Arf3	ADP-ribosylation factor 3	15	11842	MGI:99432
ATTTGAAATA	Æ	5.20467	20.8645	4.00881	0.008465	196464	Gnai2	guanine nucleotide binding protein, alpha inhibiting 2	9	14678	MGI:95772
GAACGCGACG	Æ	5.20467	20.8645	4.00881	0.00842167	98	Psmb6	proteasome (prosome, macropain) subunit, beta type 6	11	19175	MGI:104880
TGCACACAAG	Æ	5.20467	20.8645	4.00881	0.00858333	284906	Rars	arginyl-tRNA synthetase	11	104458	MGI:1914297
CAGTTTGGGG	Æ	3.90351	20.8645	5.34507	0.00299833	57286	1700034P14Rik	RIKEN cDNA 1700034P14 gene	13	73274	MGI:1920524
TGATGCTAAA	Æ	3.90351	20.8645	5.34507	0.00306333	304976	Drctnnb1a	down-regulated by Ctnnb1, a	5	84652	MGI:2149839
TTACAGCAGA	Æ	3.90351	20.8645	5.34507	0.00315333	220942	2610318K02Rik	RIKEN cDNA 2610318K02 gene	2	68032	MGI:1915282
						261614	Slc12a6	solute carrier family 12, member 6	2	107723	MGI:2135960
						310056		Transcribed sequences
						72173	Sgcg	sarcoglycan, gamma (dystrophin-associated glycoprotein)	14	24053	MGI:1346524
CTGCTGTGGA	Æ	2.60234	20.8645	8.01761	0.000911667	289131	Hmgcs2	3-hydroxy-3-methylglutaryl-Coenzyme A synthase 2	3	15360	MGI:101939
						283293	2310075C12Rik	RIKEN cDNA 2310075C12 gene	9	71929	MGI:1919179
AAGGGTACTG	Æ	1.30117	20.8645	16.0352	0.00019	24897	Pgm3	phosphoglucomutase 3	9	109785	MGI:97566
ACCTATATTG	Æ	1.30117	20.8645	16.0352	0.000193333	181880	Kdelr2	KDEL (Lys-Asp-Glu-Leu) endoplasmic reticulum protein retention receptor 2	5	66913	MGI:1914163
ATTTAAAAGA	Æ	1.30117	20.8645	16.0352	0.000188333	87634	Cgn	cingulin	3	70737	MGI:1927237
CTCTATGTGG	Æ	1.30117	20.8645	16.0352	0.00019	31992	2410003J06Rik	RIKEN cDNA 2410003J06 gene	X	71967	MGI:1919217
CTTGGCTCCT	Æ	1.30117	20.8645	16.0352	0.000166667	1650	Expi	extracellular proteinase inhibitor	11	14038	MGI:107506
						44614	Trpm4	transient receptor potential cation channel, subfamily M, member 4	7	68667	MGI:1915917
GGCAGATAGG	Æ	1.30117	20.8645	16.0352	0.000183333	103439	Gprc5b	G protein-coupled receptor, family C, group 5, member B	7	64297	MGI:1927596
GGGAAGTCTG	Æ	1.30117	20.8645	16.0352	0.000161667	334676	Prdx2	peroxiredoxin 2	8	21672	MGI:109486
						270130		Transcribed sequence with strong similarity to protein sp:P32119 (H.sapiens) PDX2_HUMAN Peroxiredoxin 2
GTGTGTGGTG	Æ	1.30117	20.8645	16.0352	0.000203333	235891	Prnpip1	prion protein interacting protein 1	4	140546	MGI:2153887
						278726	Mak3p	Mak3p homolog (S. cerevisiae)	16	72117	MGI:1919367
TGTCAAAGCA	Æ	1.30117	20.8645	16.0352	0.000151667	218473	Tde1	tumor differentially expressed 1	2	26943	MGI:1349457
TGTTTTGGAA	Æ	1.30117	20.8645	16.0352	0.000181667	29608	2610024N24Rik	RIKEN cDNA 2610024N24 gene	17	71810	MGI:1919060
TTATTTATGA	Æ	1.30117	20.8645	16.0352	0.000171667	4871	Timp3	tissue inhibitor of metalloproteinase 3	10	21859	MGI:98754
TTTCAGCAGT	Æ	1.30117	20.8645	16.0352	0.000215	299381	Hprt	hypoxanthine guanine phosphoribosyl transferase	X	15452	MGI:96217
ACCATTATAA	Æ	0	20.8645	16.0352	1.33333e-05	486	Lamp2	lysosomal membrane glycoprotein 2	X	16784	MGI:96748
CAAATGCTGT	Æ	0	20.8645	16.0352	1.83333e-05	20943	Fkbp9	FK506 binding protein 9	6	27055	MGI:1350921
						114362	2410024A21Rik	RIKEN cDNA 2410024A21 gene	12	76559	MGI:1923809
CTACAATCAG	Æ	0	20.8645	16.0352	1.66667e-05	256765	Nfkb1	nuclear factor of kappa light chain gene enhancer in B-cells 1, p105	3	18033	MGI:97312
CTGCCTGAGT	Æ	0	20.8645	16.0352	3.16667e-05	34587	Trim26	tripartite motif protein 26	17	22670	MGI:1337056
CTGGCCTCCG	Æ	0	20.8645	16.0352	2e-05	332102	BC023181	cDNA sequence BC023181	4	269608	MGI:2652860
CTTTAATTTT	Æ	0	20.8645	16.0352	3.5e-05	19130	Elovl5	ELOVL family member 5, elongation of long chain fatty acids (yeast)	9	68801	MGI:1916051
GAAGAGAGCA	Æ	0	20.8645	16.0352	2.83333e-05	303386	Lama1	laminin, alpha 1	17	16772	MGI:99892
GTGCTGCCAG	Æ	0	20.8645	16.0352	2.5e-05	250256	Enpp2	ectonucleotide pyrophosphatase/phosphodiesterase 2	15	18606	MGI:1321390
TGATGGACGT	Æ	0	20.8645	16.0352	1.5e-05	7044	Acas2l	acetyl-Coenzyme A synthetase 2 (AMP forming)-like	2	68738	MGI:1915988
TGATGTTTGC	Æ	0	20.8645	16.0352	1.66667e-05	92529	Ubqln2	ubiquilin 2	X	54609	MGI:1860283
TGCCCATCTC	Æ	0	20.8645	16.0352	1e-05	18571	Zfp36l1	zinc finger protein 36, C3H type-like 1	12	12192	MGI:107946
TGTGTTTTGG	Æ	0	20.8645	16.0352	1.33333e-05	41272	D10Ucla1	DNA segment, Chr 10, University of California at Los Angeles 1	10	28193	MGI:88930
						47904	D7Rp2e	DNA segment, Chr 7, Roswell Park 2 complex, expressed	7	110959	MGI:94203
TGTTGGGAAA	Æ	0	20.8645	16.0352	1.66667e-05	26564	Osbpl11	oxysterol binding protein-like 11	16	106326	MGI:2146553
TTAAGAGGGA	Æ	0	20.8645	16.0352	1.83333e-05	259673	Tob1	transducer of ErbB-2.1	11	22057	MGI:1349721
TTGTGATTTG	Æ	0	20.8645	16.0352	2e-05	214932	Rnf144	ring finger protein 144	12	108089	MGI:1344401
TACACGTACC	Æ	6.50584	19.6372	3.01839	0.0295683	117365	Mesdc2	mesoderm development candiate 2	7	67943	MGI:1891421
GAAGGAACAA	Æ	5.20467	19.6372	3.77299	0.0134733	296945	Btbd1	BTB (POZ) domain containing 1	7	83962	MGI:1933765
TGGTGATTGG	Æ	5.20467	19.6372	3.77299	0.0135	5061	Arf2	ADP-ribosylation factor 2	11	11841	MGI:99595
AAACCCTGTC	Æ	3.90351	19.6372	5.03066	0.00517833	1431	Shbg	sex hormone binding globulin	11	20415	MGI:98295
						117687	4930426L09Rik	RIKEN cDNA 4930426L09 gene	2	74629	MGI:1921879
						298306		16 days neonate thymus cDNA, RIKEN full-length enriched library, clone:A130087I02 product:hypothetical protein, full insert sequence
AATATGGATG	Æ	3.90351	19.6372	5.03066	0.00505	30012	Hdlbp	high density lipoprotein (HDL) binding protein	1	110611	MGI:99256
AATCCTTGCC	Æ	3.90351	19.6372	5.03066	0.00521	28349	1500032D16Rik	RIKEN cDNA 1500032D16 gene	17	78330	MGI:1925580
AGAGCACTCA	Æ	3.90351	19.6372	5.03066	0.005465	29666	Slc25a20	solute carrier family 25 (mitochondrial carnitine/acylcarnitine translocase), member 20	9	57279	MGI:1928738
GTTGGTCTGT	Æ	3.90351	19.6372	5.03066	0.00513667	177991	Krtcap2	keratinocyte associated protein 2	3	66059	MGI:1913309
						105331	Psip1	PC4 and SFRS1 interacting protein 1	4	101739	MGI:2142116
TTAGCAGGAC	Æ	3.90351	19.6372	5.03066	0.00526667	29151	Herpud1	homocysteine-inducible, endoplasmic reticulum stress-inducible, ubiquitin-like domain member 1	8	64209	MGI:1927406
CCTGATGTGC	Æ	2.60234	19.6372	7.54599	0.00153167	17851	Ndufa3	NADH dehydrogenase (ubiquinone) 1 alpha subcomplex, 3	7	66091	MGI:1913341
TTGCTGCTGC	Æ	2.60234	19.6372	7.54599	0.001605	270754		Similar to mKIAA0342 protein (LOC235639), mRNA	9	235639
TTTGCTTTAA	Æ	2.60234	19.6372	7.54599	0.001595	282039	Acly	ATP citrate lyase	11	104112	MGI:103251
						269025	2810417H13Rik	RIKEN cDNA 2810417H13 gene	9	68026	MGI:1915276
						319530	Mrp63	mitochondrial ribosomal protein 63	14	67840	MGI:1915090
AAAGCACCAT	Æ	1.30117	19.6372	15.092	0.000323333	277719	Ppt1	palmitoyl-protein thioesterase 1	4	19063	MGI:1298204
						8687	Cap1	CAP, adenylate cyclase-associated protein 1 (yeast)	4	12331	MGI:88262
AATGTACAAG	Æ	1.30117	19.6372	15.092	0.000353333	297903	9030406N13Rik	RIKEN cDNA 9030406N13 gene	10	211329	MGI:2444847
						203866	2310047C17Rik	RIKEN cDNA 2310047C17 gene	19	66395	MGI:1913645
CCTTTATTCC	Æ	1.30117	19.6372	15.092	0.000298333	260786	D630045E04Rik	RIKEN cDNA D630045E04 gene	4	230654	MGI:2441984
						249364	Ifngr2	interferon gamma receptor 2	16	15980	MGI:107654
						32074	Kcnn1	potassium intermediate/small conductance calcium-activated channel, subfamily N, member 1	8	84036	MGI:1933993
						40370	Ssa2	Sjogren syndrome antigen A2	1	20822	MGI:106652
						169059	Zfp398	zinc finger protein 398	6	272347	MGI:1917856
						332303	Ptprk	protein tyrosine phosphatase, receptor type, K	10	19272	MGI:103310
						3655	Rad54l	RAD54 like (S. cerevisiae)	4	19366	MGI:894697
						27670	Txnl5	thioredoxin-like 5	11	52700	MGI:1289248
GGAGGGGGGA	Æ	1.30117	19.6372	15.092	0.000298333	156919	Ctsz	cathepsin Z	2	64138	MGI:1891190
						271709	Th1l	TH1-like homolog (Drosophila)	2	57314	MGI:1926424
GTACAATACA	Æ	1.30117	19.6372	15.092	0.000331667	29264	1110008F13Rik	RIKEN cDNA 1110008F13 gene	2	67388	MGI:1914638
TCATTATTGA	Æ	1.30117	19.6372	15.092	0.000328333	24769	Olfr56	olfactory receptor 56	11	18356	MGI:1333785
						305108	0610039N19Rik	RIKEN cDNA 0610039N19 gene	6	67442	MGI:1914692
TGGAGCGCTG	Æ	1.30117	19.6372	15.092	0.00031	29002	Cdyl	chromodomain protein, Y chromosome-like	13	12593	MGI:1339956
AAAAGTTCCT	Æ	0	19.6372	15.092	3e-05	297538		Adult male testis cDNA, RIKEN full-length enriched library, clone:4930519N13 product:unknown EST, full insert sequence	2	381386
AACAAAATCT	Æ	0	19.6372	15.092	4.33333e-05	3903	Rasd1	RAS, dexamethasone-induced 1	11	19416	MGI:1270848
AGAATGTTAT	Æ	0	19.6372	15.092	4.16667e-05	259300		Septin 3 (Sept3), mRNA		353036
						245741	9530025L16Rik	RIKEN cDNA 9530025L16 gene	16	77446	MGI:1924696
AGACATTGGT	Æ	0	19.6372	15.092	3.33333e-05	27606	1200002G13Rik	RIKEN cDNA 1200002G13 gene	9	66111	MGI:1913361
AGAGGCAGCA	Æ	0	19.6372	15.092	4.66667e-05	272278	1110007F23Rik	RIKEN cDNA 1110007F23 gene	11	76293	MGI:1342276
CCTCCCTTTT	Æ	0	19.6372	15.092	4e-05	215667	Hspe1	heat shock protein 1 (chaperonin 10)	1	15528	MGI:104680
						353657		Transcribed sequence with strong similarity to protein pir:S47532 (H.sapiens) S47532 chaperonin groES - human
CTTCACCCAC	Æ	0	19.6372	15.092	4.33333e-05	42253	Slc22a5	solute carrier family 22 (organic cation transporter), member 5	11	20520	MGI:1329012
						340033		Transcribed sequence with weak similarity to protein ref:NP_196392.1 (A.thaliana) putative protein [Arabidopsis thaliana]
GCTAACCACC	Æ	0	19.6372	15.092	4.5e-05	35389	Cycs	cytochrome c, somatic	6	13063	MGI:88578
						329161		Similar to Cytochrome c, somatic (LOC384146), mRNA	5	384146
						313287		Transcribed sequence with strong similarity to protein ref:NP_061820.1 (H.sapiens) cytochrome c [Homo sapiens]
GCTCCCCCAC	Æ	0	19.6372	15.092	4.5e-05	25547	Gng11	guanine nucleotide binding protein (G protein), gamma 11	6	66066	MGI:1913316
						2509	Col6a1	procollagen, type VI, alpha 1	10	12833	MGI:88459
GGATGTACCC	Æ	0	19.6372	15.092	4e-05	28489	Wsb2	WD repeat and SOCS box-containing 2	5	59043	MGI:2144041
GTTAGCAGTG	Æ	0	19.6372	15.092	3e-05	292258	AW060714	expressed sequence AW060714	18	225358	MGI:2147343
TAAAACCGTT	Æ	0	19.6372	15.092	3e-05	132788	Mef2a	myocyte enhancer factor 2A	7	17258	MGI:99532
TTGCATTCCA	Æ	0	19.6372	15.092	3.66667e-05	27286	Ptplb	protein tyrosine phosphatase-like (proline instead of catalytic arginine), member b	16	70757	MGI:1918007
TTGGACGTGG	Æ	0	19.6372	15.092	2.33333e-05	281379	Casp6	caspase 6	3	12368	MGI:1312921
TTTCAAACTT	Æ	0	19.6372	15.092	3.33333e-05	22627	Eps15	epidermal growth factor receptor pathway substrate 15	4	13858	MGI:104583
AATAAAGTTG	Æ	6.50584	18.4099	2.82974	0.045065	25326	Dst	dystonin	1	13518	MGI:104627
CTCCCACCTT	Æ	6.50584	18.4099	2.82974	0.0454417	284944	PAN1B-like	alcohol dehydrogenase PAN1B-like	5	243168	MGI:2140804
						21138	Nufip1	nuclear fragile X mental retardation protein interacting protein	14	27275	MGI:1351474
						181490	G431001I09Rik	RIKEN cDNA G431001I09 gene	2	98828	MGI:2138811
TGATGTTGGA	Æ	6.50584	18.4099	2.82974	0.0460317	86589	2310005N03Rik	RIKEN cDNA 2310005N03 gene	1	66359	MGI:1913609
GATTTCCCAG	Æ	5.20467	18.4099	3.53718	0.0214983	69	Nudc	nuclear distribution gene C homolog (Aspergillus)	4	18221	MGI:106014
						171314	Rgmc	RGM domain family, member C	3	69585	MGI:1916835
						323959		Transcribed sequence with strong similarity to protein ref:NP_006591.1 (H.sapiens) nuclear distribution gene C
TGTACTCAAT	Æ	5.20467	18.4099	3.53718	0.0214567	329329	Hnrpa1	heterogeneous nuclear ribonucleoprotein A1	15	15382	MGI:104820
						299367	Hnrpa1	heterogeneous nuclear ribonucleoprotein A1	15	15382	MGI:104820
						309133		Similar to Heterogeneous nuclear ribonucleoprotein A1 (Helix-destabilizing protein) (Single-strand binding protein) (hnRNP core protein A1) (HDP-1) (Topoisomerase-inhibitor suppressed) (LOC223404), mRNA	15	223404
						303622		Similar to Heterogeneous nuclear ribonucleoprotein A1 (Helix-destabilizing protein) (Single-strand binding protein) (hnRNP core protein A1) (HDP-1) (Topoisomerase-inhibitor suppressed) (LOC331539), mRNA	X	331539
						27927		Transcribed sequences
						237064		Transcribed sequence with moderate similarity to protein ref:NP_112420.1 (H.sapiens) heterogeneous nuclear ribonucleoprotein A1, isoform b; nuclear ribonucleoprotein particle A1 protein; helix-destabilizing protein; single-strand DNA-binding protein UP1; heterogeneous nuclear ribonucleoprotein core protein A1; heterogeneous nuclear ribonucleoprotein A1B protein; heterogeneous nuclear ribonucleopr…
ATGTAGTAGT	Æ	3.90351	18.4099	4.71624	0.00846833	40924	Hnrpd	heterogeneous nuclear ribonucleoprotein D	5	11991	MGI:101947
GGTGTTTGCA	Æ	3.90351	18.4099	4.71624	0.00874667	18706		Adult male corpora quadrigemina cDNA, RIKEN full-length enriched library, clone:B230385P13 product:transformed mouse 3T3 cell double minute 4, full insert sequence
GTGCTGCGTC	Æ	3.90351	18.4099	4.71624	0.00866	258300	Agpat4	1-acylglycerol-3-phosphate O-acyltransferase 1 (lysophosphatidic acid acyltransferase, delta)	17	68262	MGI:1915512
TGCTAGGATA	Æ	3.90351	18.4099	4.71624	0.00883833	248843	3110040D16Rik	RIKEN cDNA 3110040D16 gene	11	73158	MGI:1890165
TTAAACCTCA	Æ	3.90351	18.4099	4.71624	0.00877667	195310	Hnrpdl	heterogeneous nuclear ribonucleoprotein D-like	5	50926	MGI:1355299
						317894		Transcribed sequences
TTGGAGAAAG	Æ	3.90351	18.4099	4.71624	0.00857333	294885	Creg	cellular repressor of E1A-stimulated genes	1	23850	MGI:1344382
						24125	Col4a3bp	procollagen, type IV, alpha 3 (Goodpasture antigen) binding protein	13	68018	MGI:1915268
ACTATTTGAA	Æ	2.60234	18.4099	7.07436	0.00271833	196634	Abcc1	ATP-binding cassette, sub-family C (CFTR/MRP), member 1	16	17250	MGI:102676
ATACACCAGA	Æ	2.60234	18.4099	7.07436	0.002675	27286	Ptplb	protein tyrosine phosphatase-like (proline instead of catalytic arginine), member b	16	70757	MGI:1918007
CTGAGACCTG	Æ	2.60234	18.4099	7.07436	0.00278333	280013	4930438O05Rik	RIKEN cDNA 4930438O05 gene	1	78795	MGI:1926045
GGAGGGATCA	Æ	2.60234	18.4099	7.07436	0.00264833	274846	Ilk	integrin linked kinase	7	16202	MGI:1195267
						285771	Taf10	TAF10 RNA polymerase II, TATA box binding protein (TBP)-associated factor	7	24075	MGI:1346320
						352375		Transcribed sequence with strong similarity to protein ref:NP_004508.1 (H.sapiens) integrin-linked kinase [Homo sapiens]
TGCAGAGGAA	Æ	2.60234	18.4099	7.07436	0.00273667	274360	Rnf13	ring finger protein 13	3	24017	MGI:1346341
TGTAAGTCTG	Æ	2.60234	18.4099	7.07436	0.00268833	8256	Khdrbs1	KH domain containing, RNA binding, signal transduction associated 1	4	20218	MGI:893579
TGTGGTGGAG	Æ	2.60234	18.4099	7.07436	0.00286333	234544	2810030C21Rik	RIKEN cDNA 2810030C21 gene	4	72686	MGI:1919936
ATTCTTTATA	Æ	1.30117	18.4099	14.1487	0.000603333	1022	Cdc42	cell division cycle 42 homolog (S. cerevisiae)	4	12540	MGI:106211
CAGCATCACC	Æ	1.30117	18.4099	14.1487	0.000663333	280069	Nono	non-POU-domain-containing, octamer binding protein	X	53610	MGI:1855692
						327936		Transcribed sequence with strong similarity to protein pir:G01211 (H.sapiens) G01211 54 kDa protein - human
CCAAGGCTGC	Æ	1.30117	18.4099	14.1487	0.000623333	211275	Daam2	dishevelled associated activator of morphogenesis 2	17	76441	MGI:1923691
CCCACCCTTG	Æ	1.30117	18.4099	14.1487	0.000656667	23458	Zfp261	zinc finger protein 261	X	56364	MGI:1927231
GGTCACATCT	Æ	1.30117	18.4099	14.1487	0.000593333	38527	Egfl4	EGF-like-domain, multiple 4	7	269878	MGI:2446294
GTGAACGTGC	Æ	1.30117	18.4099	14.1487	0.000638333	14838	Rpl36a	ribosomal protein L36a	X	19982	MGI:1201789
						317229		Transcribed sequence with strong similarity to protein ref:NP_066357.1 (H.sapiens) ribosomal protein L36a; 60S ribosomal protein L44; L44-like ribosomal protein; ribosomal protein L44; ribosomal protein L36a homologue; 60S ribosomal protein L36a [Homo sapiens]
TAACTGCATT	Æ	1.30117	18.4099	14.1487	0.000613333	264709	Serpina3g	serine (or cysteine) proteinase inhibitor, clade A, member 3G	12	20715	MGI:105046
						312628	BC049975	cDNA sequence BC049975	12	238393	MGI:2681849
TAGAGTAGGT	Æ	1.30117	18.4099	14.1487	0.000603333	41191		RIKEN cDNA D030060O14 gene (D030060O14Rik), mRNA		353068
TCCACCAGAT	Æ	1.30117	18.4099	14.1487	0.000601667	279361	Vcl	vinculin	14	22330	MGI:98927
						29304	Adamts10	a disintegrin-like and metalloprotease (reprolysin type) with thrombospondin type 1 motif, 10	17	224697	MGI:2449112
TGTATTACAG	Æ	1.30117	18.4099	14.1487	0.000633333	46401	Son	Son cell proliferation protein	16	20658	MGI:98353
AAAACCATTG	Æ	0	18.4099	14.1487	7.33333e-05	267377	Scd1	stearoyl-Coenzyme A desaturase 1	19	20249	MGI:98239
AACATTTTGG	Æ	0	18.4099	14.1487	8.5e-05	4154	Il10rb	interleukin 10 receptor, beta	16	16155	MGI:109380
ACATTTGCCA	Æ	0	18.4099	14.1487	5.83333e-05	3741	A430081P20Rik	RIKEN cDNA A430081P20 gene	7	233765	MGI:2445094
AGAGGAGAGA	Æ	0	18.4099	14.1487	9.16667e-05	24624	Rxra	retinoid X receptor alpha	2	20181	MGI:98214
AGGCTGGTGA	Æ	0	18.4099	14.1487	7.33333e-05	32912	Psmb1	proteasome (prosome, macropain) subunit, beta type 1	17	19170	MGI:104884
ATGTTCTGTT	Æ	0	18.4099	14.1487	6.33333e-05	169673	AI642036	expressed sequence AI642036	11	216705	MGI:2144243
CCACAGAGCT	Æ	0	18.4099	14.1487	6.16667e-05	238841	Evl	Ena-vasodilator stimulated phosphoprotein	12	14026	MGI:1194884
CCCTGCTGAC	Æ	0	18.4099	14.1487	8.33333e-05	276226	Sesn1	sestrin 1	10	140742	MGI:2155278
CTATCCTCTC	Æ	0	18.4099	14.1487	7.83333e-05	200916	Gpx3	glutathione peroxidase 3	11	14778	MGI:105102
CTCATTTATC	Æ	0	18.4099	14.1487	8.66667e-05	100143		Transcribed sequences
CTGGGTTGTG	Æ	0	18.4099	14.1487	6.66667e-05	247324	Rin2	Ras and Rab interactor 2	2	74030	MGI:1921280
GCTTGACCTT	Æ	0	18.4099	14.1487	7e-05	46019	Dhrs8	dehydrogenase/reductase (SDR family) member 8	5	114664	MGI:2149821
GGGAATTAAA	Æ	0	18.4099	14.1487	6.83333e-05	37338	4930506M07Rik	RIKEN cDNA 4930506M07 gene	19	71653	MGI:1918903
GTAAATTGTT	Æ	0	18.4099	14.1487	9.83333e-05	4691	Nid1	nidogen 1	13	18073	MGI:97342
						271997	Appbp2	amyloid beta precursor protein (cytoplasmic tail) binding protein 2	11	66884	MGI:1914134
GTCTTTGTGA	Æ	0	18.4099	14.1487	7.16667e-05	248327	Clecsf9	C-type (calcium dependent, carbohydrate recognition domain) lectin, superfamily member 9	6	56619	MGI:1861232
						346273		18-day embryo whole body cDNA, RIKEN full-length enriched library, clone:1110036H20 product:unknown EST, full insert sequence
GTGGATTTCC	Æ	0	18.4099	14.1487	9.16667e-05	30099	C130052I12Rik	RIKEN cDNA C130052I12 gene	13	218335	MGI:2442892
GTGTCCGTAC	Æ	0	18.4099	14.1487	6e-05	294882	F11r	F11 receptor	1	16456	MGI:1321398
TAGAATTGCA	Æ	0	18.4099	14.1487	8.33333e-05	254588	Cltc	clathrin, heavy polypeptide (Hc)	11	67300	MGI:2388633
TATTCAGGAA	Æ	0	18.4099	14.1487	6.66667e-05	42015	Sema5b	sema domain, seven thrombospondin repeats (type 1 and type 1-like), transmembrane domain (TM) and short cytoplasmic domain, (semaphorin) 5B	16	20357	MGI:107555
TCTATAGAGT	Æ	0	18.4099	14.1487	6.83333e-05	248254	Calu	calumenin	6	12321	MGI:1097158
						56987	Opn1sw	opsin 1 (cone pigments), short-wave-sensitive (color blindness, tritan)	6	12057	MGI:99438
TCTTTGATGG	Æ	0	18.4099	14.1487	6.5e-05	221235	Mapkapk2	MAP kinase-activated protein kinase 2	1	17164	MGI:109298
						335287	Unc13c	unc-13 homolog C (C. elegans)	9	208898	MGI:2149021
TGCCAGGGCC	Æ	0	18.4099	14.1487	6.16667e-05	27245	6330579B17Rik	RIKEN cDNA 6330579B17 gene	4	106564	MGI:1915237
TGTGTGCTCT	Æ	0	18.4099	14.1487	7.33333e-05	182053	Ubqln1	ubiquilin 1	13	56085	MGI:1860276
						27086	2410012A13Rik	RIKEN cDNA 2410012A13 gene	2	67874	MGI:1915124
TGTGTTTCAA	Æ	0	18.4099	14.1487	8.16667e-05	38674	Sytl4	synaptotagmin-like 4	X	27359	MGI:1351606
TTACTTACCA	Æ	0	18.4099	14.1487	6.33333e-05	87639	Hbp1	high mobility group box transcription factor 1	12	73389	MGI:894659
						173068	Cog5	component of oligomeric golgi complex 5	12	238123	MGI:2145130
AAACCCCCAG	Æ	5.20467	17.1826	3.30137	0.03378	-	mt-Co1	mitochondrial genome (cytochrome c oxidase I, mitochondrial)	MT	17708	MGI:102504
ACGCAGATGA	Æ	5.20467	17.1826	3.30137	0.0338817	29940		Transcribed sequences
CCCACCCACT	Æ	5.20467	17.1826	3.30137	0.0340417	806	Cd81	CD 81 antigen	7	12520	MGI:1096398
						24670	9130410M22Rik	RIKEN cDNA 9130410M22 gene	9	102791	MGI:1918829
GGCTGCAGCC	Æ	5.20467	17.1826	3.30137	0.0339933	326858	Psg23	pregnancy-specific glycoprotein 23	7	56868	MGI:1891355
						290991	Cpne8	copine VIII	15	66871	MGI:1914121
						268317	Plekhh1	pleckstrin homology domain containing, family H (with MyTH4 domain) member 1	12	211945	MGI:2144989
						275914		Adult male small intestine cDNA, RIKEN full-length enriched library, clone:2010015L04 product:unknown EST, full insert sequence
GTGCTGGACC	Æ	5.20467	17.1826	3.30137	0.03394	221303	Psme2	proteasome (prosome, macropain) 28 subunit, beta	14	19188	MGI:1096365
						280451		Transcribed sequence with strong similarity to protein sp:Q9UL46 (H.sapiens) PSE2_HUMAN Proteasome activator complex subunit 2
						220922	Rragc	Ras-related GTP binding C	4	54170	MGI:1858751
TACTTGTGTT	Æ	5.20467	17.1826	3.30137	0.0344267	15125	Sdfr1	stromal cell derived factor receptor 1	9	20320	MGI:108077
						138238	9830147P19Rik	RIKEN cDNA 9830147P19 gene	9	320711	MGI:2444582
						205196	2410076I21Rik	RIKEN cDNA 2410076I21 gene	9	73673	MGI:1920923
TATTAAATGT	Æ	5.20467	17.1826	3.30137	0.0342233	27363	Ppap2b	phosphatidic acid phosphatase type 2B	4	67916	MGI:1915166
TCTTCTGAGA	Æ	5.20467	17.1826	3.30137	0.0340483	27293	4833420K19Rik	RIKEN cDNA 4833420K19 gene	9	76863	MGI:1924113
TTTGTTAATT	Æ	5.20467	17.1826	3.30137	0.03384	21740	Hnrph1	heterogeneous nuclear ribonucleoprotein H1	11	59013	MGI:1891925
						315909	Hnrph2	heterogeneous nuclear ribonucleoprotein H2	X	56258	MGI:1201779
CAGATAAAAT	Æ	3.90351	17.1826	4.40183	0.01409	5378	Akr1b8	aldo-keto reductase family 1, member B8	6	14187	MGI:107673
CAGGCAAAAC	Æ	3.90351	17.1826	4.40183	0.014435	-		repetitive tag, B3 derived
GAACTTGCAA	Æ	3.90351	17.1826	4.40183	0.0139733	39472	Fdps	farnesyl diphosphate synthetase	3	110196	MGI:104888
						335450		Transcribed sequence with moderate similarity to protein sp:P14324 (H.sapiens) FPPS_HUMAN Farnesyl pyrophosphate synthetase
GCAATCTGAT	Æ	3.90351	17.1826	4.40183	0.0140183	336204		Phosphoglycerate kinase 1 (Pgk1), mRNA	3	381446
						104813		Transcribed sequence with strong similarity to protein sp:P00558 (H.sapiens) PGK1_HUMAN Phosphoglycerate kinase 1
						316355		Transcribed sequence with strong similarity to protein sp:P00558 (H.sapiens) PGK1_HUMAN Phosphoglycerate kinase 1
						188		Transcribed sequences
GGCAAGCAAC	Æ	3.90351	17.1826	4.40183	0.0141667	2053	5830427H10Rik	RIKEN cDNA 5830427H10 gene	6	67767	MGI:1915017
GTGGCTCACT	Æ	3.90351	17.1826	4.40183	0.0142417	259545	A130070M06	hypothetical protein A130070M06	4	230050
TAAAACTAAC	Æ	3.90351	17.1826	4.40183	0.0141317	210413	Epb4.1l2	erythrocyte protein band 4.1-like 2	10	13822	MGI:103009
TGGATGCTGG	Æ	3.90351	17.1826	4.40183	0.0142083	279923	Nedd4	neural precursor cell expressed, developmentally down-regulted gene 4	9	17999	MGI:97297
						143877	Mapre1	microtubule-associated protein, RP/EB family, member 1	2	13589	MGI:891995
						26393	4930533G20Rik	RIKEN cDNA 4930533G20 gene	15	78803	MGI:1926053
						172897	Map3k12	mitogen activated protein kinase kinase kinase 12	15	26404	MGI:1346881
						278798	D7Ertd462e	DNA segment, Chr 7, ERATO Doi 462, expressed	7	52132	MGI:1196455
AAAGATTAAT	Æ	2.60234	17.1826	6.60274	0.00469833	277870	Snx3	sorting nexin 3	10	54198	MGI:1860188
AAGGCTCACA	Æ	2.60234	17.1826	6.60274	0.00484	292869	Decr2	2-4-dienoyl-Coenzyme A reductase 2, peroxisomal	17	26378	MGI:1347059
						246412	1700020I14Rik	RIKEN cDNA 1700020I14 gene	2	66602	MGI:1913852
AATATCACCT	Æ	2.60234	17.1826	6.60274	0.0048	-		mitochondrial genome	MT
ACACACAAGA	Æ	2.60234	17.1826	6.60274	0.00471833	260538	Letm1	leucine zipper-EF-hand containing transmembrane protein 1	5	56384	MGI:1932557
						28200	D11Ertd730e	DNA segment, Chr 11, ERATO Doi 730, expressed	11	193116	MGI:2385598
CCTGAATGAC	Æ	2.60234	17.1826	6.60274	0.00467667	18187	1110017H11Rik	RIKEN cDNA 1110017H11 gene	8	68628	MGI:1915878
GAAATGTTGT	Æ	2.60234	17.1826	6.60274	0.00475667	22117	Polr2g	polymerase (RNA) II (DNA directed) polypeptide G	19	67710	MGI:1914960
GGGTGAGGGT	Æ	2.60234	17.1826	6.60274	0.00480167	24503	Scrg3	scrapie responsive gene 3	15	20286	MGI:1328310
GGTATCAGTC	Æ	2.60234	17.1826	6.60274	0.004775	21281	Rnf4	ring finger protein 4	5	19822	MGI:1201691
TCAGTTCTTG	Æ	2.60234	17.1826	6.60274	0.004855	2115	Hnrpu	heterogeneous nuclear ribonucleoprotein U	1	51810	MGI:1858195
TGCAATAGGG	Æ	2.60234	17.1826	6.60274	0.00478167	288207	Ppp1r12c	protein phosphatase 1, regulatory (inhibitor) subunit 12C	7	232807	MGI:1924258
TTCAGGTGGT	Æ	2.60234	17.1826	6.60274	0.00482167	240839	Tpm3	tropomyosin 3, gamma	3	59069	MGI:1890149
						308839		Similar to tropomyosin isoform 6 (LOC381141), mRNA	18	381141
AACAAAGCAA	Æ	1.30117	17.1826	13.2055	0.00112	182912	Ghitm	growth hormone inducible transmembrane protein	14	66092	MGI:1913342
AACGCTGCCA	Æ	1.30117	17.1826	13.2055	0.00109667	2326	Mif	macrophage migration inhibitory factor	10	17319	MGI:96982
						322429		Transcribed sequence with moderate similarity to protein sp:P14174 (H.sapiens) MIF_HUMAN Macrophage migration inhibitory factor
AAGAAAAAGT	Æ	1.30117	17.1826	13.2055	0.00115667	183102	Actr3	ARP3 actin-related protein 3 homolog (yeast)	1	74117	MGI:1921367
AGAGACAAGG	Æ	1.30117	17.1826	13.2055	0.001145	30837	Ndr1	N-myc downstream regulated 1	15	17988	MGI:1341799
						17964	Khdrbs3	KH domain containing, RNA binding, signal transduction associated 3	15	13992	MGI:1313312
CAAAGTTACA	Æ	1.30117	17.1826	13.2055	0.00109667	35796	Evi5	ecotropic viral integration site 5	5	14020	MGI:104736
CTAAAGTACT	Æ	1.30117	17.1826	13.2055	0.00120167	28940	Bbx	bobby sox homolog (Drosophila)	16	70508	MGI:1917758
CTACCACTGC	Æ	1.30117	17.1826	13.2055	0.00111	3798	Fah	fumarylacetoacetate hydrolase	7	14085	MGI:95482
GACAATGGGC	Æ	1.30117	17.1826	13.2055	0.00112167	292001	2610031L17Rik	RIKEN cDNA 2610031L17 gene	2	68879	MGI:1922946
GTCAGAAGCA	Æ	1.30117	17.1826	13.2055	0.00113667	296520	Vps35	vacuolar protein sorting 35	8	65114	MGI:1890467
GTCTTATATG	Æ	1.30117	17.1826	13.2055	0.00119833	28622	Txndc5	thioredoxin domain containing 5	13	105245	MGI:2145316
						254978	Bmp6	bone morphogenetic protein 6	13	12161	MGI:88182
TCACAGAAAA	Æ	1.30117	17.1826	13.2055	0.00110667	72552	Igsf11	immunoglobulin superfamily, member 11	16	207683	MGI:2388477
TGTAAACAAG	Æ	1.30117	17.1826	13.2055	0.00112833	242917	D930001I22Rik	RIKEN cDNA D930001I22 gene	2	228859	MGI:2444508
TGTCCTGTTT	Æ	1.30117	17.1826	13.2055	0.00109333	6698	Sara1	SAR1a gene homolog 1 (S. cerevisiae)	10	20224	MGI:98230
TGTGTTTTTT	Æ	1.30117	17.1826	13.2055	0.001125	34497	Ltb4dh	leukotriene B4 12-hydroxydehydrogenase	4	67103	MGI:1914353
						3629	Tcfap2c	transcription factor AP-2, gamma	2	21420	MGI:106032
TTAATAGTGG	Æ	1.30117	17.1826	13.2055	0.00116667	250936	Golph3	golgi phosphoprotein 3	15	66629	MGI:1913879
TTAGTGTGGG	Æ	1.30117	17.1826	13.2055	0.001155	218203	Ncstn	nicastrin	1	59287	MGI:1891700
AACTGGGGAT	Æ	0	17.1826	13.2055	0.000126667	214765	1500003O03Rik	RIKEN cDNA 1500003O03 gene	2	56398	MGI:1927185
AAGACAAAGC	Æ	0	17.1826	13.2055	0.000141667	262453	Mcts1	malignant T cell amplified sequence 1	X	68995	MGI:1916245
AAGCCTTGCT	Æ	0	17.1826	13.2055	0.000166667	6900	Grb2	growth factor receptor bound protein 2	11	14784	MGI:95805
AAGGATGGAA	Æ	0	17.1826	13.2055	0.000136667	8235	Stk10	serine/threonine kinase 10	11	20868	MGI:1099439
ACAAAGGTTA	Æ	0	17.1826	13.2055	0.00014	29187	Lmo4	LIM domain only 4	3	16911	MGI:109360
ACCTGCTGGT	Æ	0	17.1826	13.2055	0.000131667	198264	Rab14	RAB14, member RAS oncogene family	2	68365	MGI:1915615
ACGTCGTGCG	Æ	0	17.1826	13.2055	0.000146667	32985		18-day embryo whole body cDNA, RIKEN full-length enriched library, clone:1110014O20 product:unknown EST, full insert sequence
ACTGATTGCA	Æ	0	17.1826	13.2055	0.000135	22724	Plaa	phospholipase A2, activating protein	4	18786	MGI:104810
AGAAGTGTTT	Æ	0	17.1826	13.2055	0.000133333	336087	Hmgb3	high mobility group box 3	X	15354	MGI:1098219
						317575		Transcribed sequences
						343065		Transcribed sequences
AGAGCAGGGA	Æ	0	17.1826	13.2055	0.00018	271975	1200003O06Rik	RIKEN cDNA 1200003O06 gene	3	66868	MGI:1914118
AGCAGTGGTG	Æ	0	17.1826	13.2055	0.000146667	166944	2810442I22Rik	RIKEN cDNA 2810442I22 gene	10	67972	MGI:1915222
AGGCTTTATG	Æ	0	17.1826	13.2055	0.000145	9024	Slc30a1	solute carrier family 30 (zinc transporter), member 1	1	22782	MGI:1345281
CAATCATAGG	Æ	0	17.1826	13.2055	0.000125	34641	Amfr	autocrine motility factor receptor	8	23802	MGI:1345634
CACTTGGTTG	Æ	0	17.1826	13.2055	0.00016	138009		Adult retina cDNA, RIKEN full-length enriched library, clone:A930002H06 product:unclassifiable, full insert sequence
CCAACGCCAC	Æ	0	17.1826	13.2055	0.00017	347382	1700001A24Rik	RIKEN cDNA 1700001A24 gene	1	108991	MGI:1922068
CCCAATGGCC	Æ	0	17.1826	13.2055	0.000141667	1949	Col6a2	procollagen, type VI, alpha 2	10	12834	MGI:88460
CCTCTGTTTG	Æ	0	17.1826	13.2055	0.000136667	271665	Fgr	Gardner-Rasheed feline sarcoma viral (Fgr) oncogene homolog	4	14191	MGI:95527
						140761	Dnajc5	DnaJ (Hsp40) homolog, subfamily C, member 5	2	13002	MGI:892995
CCTGCTTGTC	Æ	0	17.1826	13.2055	0.000141667	4514	Aldh1a1	aldehyde dehydrogenase family 1, subfamily A1	19	11668	MGI:1353450
GAGAAAGTTC	Æ	0	17.1826	13.2055	0.000161667	41904		Similar to hypothetical protein FLJ90798 (LOC382857), mRNA	14	382857
GAGATCCTTG	Æ	0	17.1826	13.2055	0.000136667	42029	Ccl8	chemokine (C-C motif) ligand 8	11	20307	MGI:101878
GGTTCACACA	Æ	0	17.1826	13.2055	0.000138333	277661	Lrpap1	low density lipoprotein receptor-related protein associated protein 1	5	16976	MGI:96829
TATGTGAAAG	Æ	0	17.1826	13.2055	0.000133333	225096	Itga6	integrin alpha 6	2	16403	MGI:96605
TCAATGCTGT	Æ	0	17.1826	13.2055	0.000151667	30162	Smoc2	SPARC related modular calcium binding 2	17	64074	MGI:1929881
TCTGATGGAG	Æ	0	17.1826	13.2055	0.000166667	277955	Fgl1	fibrinogen-like protein 1	8	234199	MGI:102795
						276271	Glg1	golgi apparatus protein 1	8	20340	MGI:104967
TGGAGCTGCC	Æ	0	17.1826	13.2055	0.000175	268475	D9Ertd392e	DNA segment, Chr 9, ERATO Doi 392, expressed	9	72278	MGI:1196419
						350807		Expressed sequence AI426686 (AI426686), mRNA		102501
						19135	Uvrag1	UV radiation resistance associated gene	7	78610	MGI:1925860
TTACAATACA	Æ	0	17.1826	13.2055	0.000136667	220843	AW550801	expressed sequence AW550801	11	104662	MGI:2144566
						131443	Srr	serine racemase	11	27364	MGI:1351636
TTCATTATTG	Æ	0	17.1826	13.2055	0.000151667	299312	Ssfa1	sperm specific antigen 1	9	20826	MGI:893586
						29504	Ssfa1	sperm specific antigen 1	9	20826	MGI:893586
						325529		Transcribed sequences
TTCTATGAGT	Æ	0	17.1826	13.2055	0.00012	19130	Elovl5	ELOVL family member 5, elongation of long chain fatty acids (yeast)	9	68801	MGI:1916051
TTGGTTTCCT	Æ	0	17.1826	13.2055	0.000136667	244235	Nt5e	5' nucleotidase, ecto	9	23959	MGI:99782
TTGTGTGCTG	Æ	0	17.1826	13.2055	0.000185	257276	Sfpq	splicing factor proline/glutamine rich (polypyrimidine tract binding protein associated)	4	71514	MGI:1918764
TTGTTCCAAT	Æ	0	17.1826	13.2055	0.000181667	278646	Ncor2	nuclear receptor co-repressor 2	5	20602	MGI:1337080
TTGTTTGTAA	Æ	0	17.1826	13.2055	0.000123333	262294	Qk	quaking	17	19317	MGI:97837
TTTAGTGACG	Æ	0	17.1826	13.2055	0.000151667	271301		12 days embryo embryonic body between diaphragm region and neck cDNA, RIKEN full-length enriched library, clone:9430029L20 product:unknown EST, full insert sequence
GTGTGATGCT	Æ	3.90351	15.9552	4.08741	0.02343	34348	D8Ertd69e	DNA segment, Chr 8, ERATO Doi 69, expressed	8	73945	MGI:1098801
GTTTCACACA	Æ	3.90351	15.9552	4.08741	0.0232	121918	4921528E07Rik	RIKEN cDNA 4921528E07 gene	14	114874	MGI:2150302
TGACTTTTCT	Æ	3.90351	15.9552	4.08741	0.0234383	102253	Zfp207	zinc finger protein 207	11	22680	MGI:1340045
TTTAGGGGAG	Æ	3.90351	15.9552	4.08741	0.0234633	323612	Thrap3	thyroid hormone receptor associated protein 3	4	230753	MGI:2442637
						29813	1700029G01Rik	RIKEN cDNA 1700029G01 gene	4	66938	MGI:1914188
AAGGTTGACT	Æ	2.60234	15.9552	6.13112	0.00794	239354	Clk4	CDC like kinase 4	11	12750	MGI:1098551
AGCCATCATA	Æ	2.60234	15.9552	6.13112	0.008155	44218	2610042O14Rik	RIKEN cDNA 2610042O14 gene	2	66460	MGI:1913710
CAGAAGAAAG	Æ	2.60234	15.9552	6.13112	0.00855833	332693	Cdk2ap1	CDK2 (cyclin-dependent kinase 2)-associated protein 1	11	13445	MGI:1202069
GTGGGAGTCT	Æ	2.60234	15.9552	6.13112	0.00832	21912	4930438M06Rik	RIKEN cDNA 4930438M06 gene	5	231672	MGI:1923041
TGTCTCCCTC	Æ	2.60234	15.9552	6.13112	0.00821167	154457	Tapbp	TAP binding protein	17	21356	MGI:1201689
						353080		Transcribed sequence with weak similarity to protein sp:Q9R233 (M.musculus) TPSN_MOUSE Tapasin precursor
TTGCATTGCT	Æ	2.60234	15.9552	6.13112	0.00841	42249	Neo1	neogenin	9	18007	MGI:1097159
						268922	E030041M21Rik	RIKEN cDNA E030041M21 gene	10	75089	MGI:2442888
ACAAAAGGAT	Æ	1.30117	15.9552	12.2622	0.00213833	131074	Btbd14a	BTB (POZ) domain containing 14A	2	67991	MGI:1915241
AGAGGATGTT	Æ	1.30117	15.9552	12.2622	0.00206167	21688	Slc39a6	solute carrier family 39 (metal ion transporter), member 6	18	106957	MGI:2147279
AGGTTCTGCC	Æ	1.30117	15.9552	12.2622	0.00217833	29424	2810012G03Rik	RIKEN cDNA 2810012G03 gene	18	66306	MGI:1913556
						143817	Nek7	NIMA (never in mitosis gene a)-related expressed kinase 7	1	59125	MGI:1890645
						353603		18-day embryo whole body cDNA, RIKEN full-length enriched library, clone:1110019O15 product:PUTATIVE NUCLEAR PROTEIN homolog [Homo sapiens], full insert sequence
						282	Gsto1	glutathione S-transferase omega 1	19	14873	MGI:1342273
CTCCTGAGTG	Æ	1.30117	15.9552	12.2622	0.00201167	34411	D530020C15Rik	RIKEN cDNA D530020C15 gene	2	228026	MGI:1926119
GACACTGGCT	Æ	1.30117	15.9552	12.2622	0.00210167	48712	Mmd2	monocyte to macrophage differentiation-associated 2	5	75104	MGI:1922354
GCGGCTCACA	Æ	1.30117	15.9552	12.2622	0.00210167	128165	Elys	embryonic large molecule derived from yolk sac	1	226747	MGI:1915033
						26170		0 day neonate kidney cDNA, RIKEN full-length enriched library, clone:D630045M09 product:unknown EST, full insert sequence
GTGGTCCATA	Æ	1.30117	15.9552	12.2622	0.00207833	294709		Solute carrier family 39 (zinc transporter), member 1 (Slc39a1), mRNA	3	386471
TCTACACATA	Æ	1.30117	15.9552	12.2622	0.00200167	2576	Brp44l	brain protein 44-like	17	55951	MGI:1915240
						21104	5630401J11Rik	RIKEN cDNA 5630401J11 gene	17	106489	MGI:1918689
						259910		Transcribed sequence with strong similarity to protein ref:NP_057182.1 (H.sapiens) brain protein 44-like; HSPC040 protein [Homo sapiens]
TCTGTCACCT	Æ	1.30117	15.9552	12.2622	0.00210667	332967	Ube2h	ubiquitin-conjugating enzyme E2H	6	22214	MGI:104632
						3213	Ldlr	low density lipoprotein receptor	9	16835	MGI:96765
TGAAAACCTA	Æ	1.30117	15.9552	12.2622	0.00204667	271178	Arl10c	ADP-ribosylation factor-like 10C	6	67166	MGI:1914416
						289915	Ddb1	damage specific DNA binding protein 1	19	13194	MGI:1202384
TGAATAGTTG	Æ	1.30117	15.9552	12.2622	0.00208667	132709	4931406P16Rik	RIKEN cDNA 4931406P16 gene	7	233103	MGI:1924311
						333775	4931406P16Rik	RIKEN cDNA 4931406P16 gene	7	233103	MGI:1924311
TGCACTGCTG	Æ	1.30117	15.9552	12.2622	0.00216667	44151	Crsp6	cofactor required for Sp1 transcriptional activation, subunit 6	9	234959	MGI:2182585
TGGGAAGACC	Æ	1.30117	15.9552	12.2622	0.00205333	27389	Vps41	vacuolar protein sorting 41 (yeast)	13	218035	MGI:1929215
TGTGCAGATG	Æ	1.30117	15.9552	12.2622	0.00197667	339755	Fliih	flightless I homolog (Drosophila)	11	14248	MGI:1342286
						285453	Llglh	lethal giant larvae homolog	11	16897	MGI:102682
TTCTGTTAAA	Æ	1.30117	15.9552	12.2622	0.00206333	180546	Ormdl3	ORM1-like 3 (S. cerevisiae)	11	66612	MGI:1913862
TTGACATTTG	Æ	1.30117	15.9552	12.2622	0.002115	297971	BC013565	cDNA sequence BC013565	10	215819	MGI:2674131
AACAGGGCCA	Æ	0	15.9552	12.2622	0.000281667	264680	1810049K24Rik	RIKEN cDNA 1810049K24 gene	8	78892	MGI:1926142
AAGAAAGGAG	Æ	0	15.9552	12.2622	0.000295	218317	4930553M18Rik	RIKEN cDNA 4930553M18 gene	9	75316	MGI:1922566
						262345	Pcolce	procollagen C-proteinase enhancer protein	5	18542	MGI:105099
AAGAAATATC	Æ	0	15.9552	12.2622	0.000288333	281003	Pscd3	pleckstrin homology, Sec7 and coiled-coil domains 3	5	19159	MGI:1335107
AAGCACTTGT	Æ	0	15.9552	12.2622	0.000306667	4352	Col18a1	procollagen, type XVIII, alpha 1	10	12822	MGI:88451
AATGAGTTGC	Æ	0	15.9552	12.2622	0.000286667	234191	Fbxo4	F-box only protein 4	15	106052	MGI:2146220
						248684	Tph1	tryptophan hydroxylase 1	7	21990	MGI:98796
AATTAAATGT	Æ	0	15.9552	12.2622	0.000288333	259315	9630038C02Rik	RIKEN cDNA 9630038C02 gene	16	268860	MGI:2443582
ACACAGACTT	Æ	0	15.9552	12.2622	0.000278333	13912	Jtb	jumping translocation breakpoint	3	23922	MGI:1346082
ACTAAACCAT	Æ	0	15.9552	12.2622	0.000285	209903	Atf2	activating transcription factor 2	2	11909	MGI:109349
ACTTTGATAT	Æ	0	15.9552	12.2622	0.00027	294753	Litaf	LPS-induced TN factor	16	56722	MGI:1929512
ATGGTTGTAG	Æ	0	15.9552	12.2622	0.000261667	294871	D8Ertd531e	DNA segment, Chr 8, ERATO Doi 531, expressed	8	52348	MGI:1261835
CCCAGTCCCT	Æ	0	15.9552	12.2622	0.000283333	272251	Ltbp4	latent transforming growth factor beta binding protein 4	7	108075	MGI:1321395
CTGACAAGGA	Æ	0	15.9552	12.2622	0.000281667	240320		CDNA clone IMAGE:4037400
GAATCCAACT	Æ	0	15.9552	12.2622	0.000298333	30084	Np15	nuclear protein 15.6	X	104130	MGI:1349919
						302593		Similar to NADH-ubiquinone oxidoreductase ESSS subunit, mitochondrial precursor (Complex I-ESSS) (CI-ESSS) (Neuronal protein 15.6) (p15.6) (Np15.6) (LOC243268), mRNA	5	243268
GCTGCCCTTC	Æ	0	15.9552	12.2622	0.000283333	27120	Sestd1	SEC14 and spectrin domains 1	2	228071	MGI:1916262
GGAAATGGCA	Æ	0	15.9552	12.2622	0.0003	29564	Mmp2	matrix metalloproteinase 2	8	17390	MGI:97009
GGAAGTGTTG	Æ	0	15.9552	12.2622	0.00028	45565		Similar to DYRK2 protein (LOC380662), mRNA	10	380662
GTAACACAAA	Æ	0	15.9552	12.2622	0.00032	34220		12 days embryo embryonic body between diaphragm region and neck cDNA, RIKEN full-length enriched library, clone:9430093I07 product:unknown EST, full insert sequence
GTCACTGACT	Æ	0	15.9552	12.2622	0.000295	283217	C2	complement component 2 (within H-2S)	17	12263	MGI:88226
GTCTTTCTAC	Æ	0	15.9552	12.2622	0.000303333	248313	Rab12	RAB12, member RAS oncogene family	17	19328	MGI:894284
GTGGCTCCCA	Æ	0	15.9552	12.2622	0.000261667	42604	Dscr6	Down syndrome critical region homolog 6 (human)	16	170765	MGI:2181192
						261932	G431004K08Rik	RIKEN cDNA G431004K08 gene	5	231659	MGI:2444248
TACAGTATAA	Æ	0	15.9552	12.2622	0.000255	3092	Inhbb	inhibin beta-B	1	16324	MGI:96571
TACCAGGTTT	Æ	0	15.9552	12.2622	0.000246667	28840	Rest	RE1-silencing transcription factor	5	19712	MGI:104897
TCCCCCACAC	Æ	0	15.9552	12.2622	0.000248333	153272	Tgfb1i4	transforming growth factor beta 1 induced transcript 4	14	21807	MGI:109127
						308763		Transcribed sequences
TCGCTGCTGC	Æ	0	15.9552	12.2622	0.000291667	276647	Gak	cyclin G associated kinase	5	231580	MGI:2442153
TGAACTGCAA	Æ	0	15.9552	12.2622	0.000275	945	Ptpre	protein tyrosine phosphatase, receptor type, E	7	19267	MGI:97813
TGATCACGGC	Æ	0	15.9552	12.2622	0.00026	29274	1700093E07Rik	RIKEN cDNA 1700093E07 gene	17	106572	MGI:1914603
						276131	1200013B08Rik	RIKEN cDNA 1200013B08 gene	X	74131	MGI:1921381
TGTACAAATG	Æ	0	15.9552	12.2622	0.000253333	15622	B4galt1	UDP-Gal:betaGlcNAc beta 1,4- galactosyltransferase, polypeptide 1	4	14595	MGI:95705
TGTTATGAAC	Æ	0	15.9552	12.2622	0.0003	6799	Fhl2	four and a half LIM domains 2	1	14200	MGI:1338762
						227685	C530024P05Rik	RIKEN cDNA C530024P05 gene	5	320916	MGI:2445030
TGTTATGTAA	Æ	0	15.9552	12.2622	0.000286667	277376	Abca1	ATP-binding cassette, sub-family A (ABC1), member 1	4	11303	MGI:99607
TTCATATAGC	Æ	0	15.9552	12.2622	0.000288333	245746	Rdx	radixin	9	19684	MGI:97887
AAACACTGTC	Æ	3.90351	14.7279	3.77299	0.0378217	-	mt-Co1	mitochondrial genome (cytochrome c oxidase I, mitochondrial)	MT	17708	MGI:102504
AGAAATAAAT	Æ	3.90351	14.7279	3.77299	0.0380233	72944	B230396O12Rik	RIKEN cDNA B230396O12 gene	4	242800	MGI:2445205
						157360		16 days embryo head cDNA, RIKEN full-length enriched library, clone:C130005F21 product:hypothetical Cadherin domain containing protein, full insert sequence
						286834	Bicc1	bicaudal C homolog 1 (Drosophila)	10	83675	MGI:1933388
						312102		Transcribed sequence with moderate similarity to protein sp:P55287 (H.sapiens) CADB_HUMAN Cadherin-11 precursor
ATGGCTTAAT	Æ	3.90351	14.7279	3.77299	0.0375083	262000	Ptp4a1	protein tyrosine phosphatase 4a1	1	19243	MGI:1277096
						313984		Transcribed sequences
						353935		Transcribed sequences
						313514		Transcribed sequences
						338997		Transcribed sequences
						317105		Transcribed sequences
CTGAGTTTGA	Æ	3.90351	14.7279	3.77299	0.038115	32842	Nktr	natural killer tumor recognition sequence	9	18087	MGI:97346
						103439	Gprc5b	G protein-coupled receptor, family C, group 5, member B	7	64297	MGI:1927596
GAGATTACAG	Æ	3.90351	14.7279	3.77299	0.0380667	288809	G22p1	thyroid autoantigen	15	14375	MGI:95606
GTGGTTTGGA	Æ	3.90351	14.7279	3.77299	0.0379933	42195	Ruvbl1	RuvB-like protein 1	6	56505	MGI:1928760
TTCTGCTTTG	Æ	3.90351	14.7279	3.77299	0.038025	227	Itgav	integrin alpha V	2	16410	MGI:96608
						257403	3110020O18Rik	RIKEN cDNA 3110020O18 gene	5	73130	MGI:1920380
AGTGCTCTGC	Æ	2.60234	14.7279	5.65949	0.0145383	272792	Gstm2	glutathione S-transferase, mu 2	3	14863	MGI:95861
						323286		Transcribed sequences
CAAGAGGCAC	Æ	2.60234	14.7279	5.65949	0.0143917	122725	Mgea5	meningioma expressed antigen 5 (hyaluronidase)	19	76055	MGI:1932139
GAAAGGGATG	Æ	2.60234	14.7279	5.65949	0.014305	40292	2610033H07Rik	RIKEN cDNA 2610033H07 gene	5	75416	MGI:1922666
GAGTGATTAT	Æ	2.60234	14.7279	5.65949	0.0141983	256422	Zfp162	zinc finger protein 162	19	22668	MGI:1095403
GCCTGGATTT	Æ	2.60234	14.7279	5.65949	0.0139817	83840	4933425F03Rik	RIKEN cDNA 4933425F03 gene	14	71145	MGI:1918395
TGCCTTAACC	Æ	2.60234	14.7279	5.65949	0.01415	202092	1200004M23Rik	RIKEN cDNA 1200004M23 gene	19	67457	MGI:1914707
ACTGAGTTCC	Æ	1.30117	14.7279	11.319	0.00376667	16769	Tegt	testis enhanced gene transcript	15	110213	MGI:99682
AGTCATAATA	Æ	1.30117	14.7279	11.319	0.00383	46749	AI643885	expressed sequence AI643885	8	330836	MGI:2142598
ATAAGGGATT	Æ	1.30117	14.7279	11.319	0.00378667	4593	Ugalt2	UDP-galactose translocator 2	11	110172	MGI:1343133
CAGAATGGAA	Æ	1.30117	14.7279	11.319	0.00393833	69751	Slc7a10	solute carrier family 7 (cationic amino acid transporter, y+ system), member 10	7	53896	MGI:1858261
						35567	Cebpa	CCAAT/enhancer binding protein (C/EBP), alpha	7	12606	MGI:99480
CCTGGTAAGT	Æ	1.30117	14.7279	11.319	0.00369667	5248	Tsnax	translin-associated factor X	8	53424	MGI:1855672
CTAGTGACTG	Æ	1.30117	14.7279	11.319	0.00396167	271910	MGC56855	hypothetical protein MGC56855	5	231874	MGI:2141070
CTTAAATCTG	Æ	1.30117	14.7279	11.319	0.003895	27897	Dnaja1	DnaJ (Hsp40) homolog, subfamily A, member 1	4	15502	MGI:1270129
GCTTCCCTTT	Æ	1.30117	14.7279	11.319	0.00378	255116	Minpp1	multiple inositol polyphosphate histidine phosphatase 1	19	17330	MGI:1336159
						318283		Transcribed sequences
						247788	Cct2	chaperonin subunit 2 (beta)	10	12461	MGI:107186
TGCTTTGGCA	Æ	1.30117	14.7279	11.319	0.00392167	244403	Centd1	centaurin, delta 1	5	212285	MGI:2684416
TGGGGTTTCC	Æ	1.30117	14.7279	11.319	0.00377	278865	Stxbp1	syntaxin binding protein 1	2	20910	MGI:107363
TGTAGTTTCA	Æ	1.30117	14.7279	11.319	0.00380833	20000	Dhx9	DEAH (Asp-Glu-Ala-His) box polypeptide 9	1	13211	MGI:108177
TTCTTTCTAA	Æ	1.30117	14.7279	11.319	0.00401667	30211	Cxcl14	chemokine (C-X-C motif) ligand 14	13	57266	MGI:1888514
						22505	Hsd17b12	hydroxysteroid (17-beta) dehydrogenase 12	2	56348	MGI:1926967
ACGGCTTTGT	Æ	0	14.7279	11.319	0.0006	28017	Fbxw1b	F-box and WD-40 domain protein 1B	11	103583	MGI:2144023
AGCCAACCGA	Æ	0	14.7279	11.319	0.000531667	259095	Ube2j1	ubiquitin-conjugating enzyme E2, J1	4	56228	MGI:1926245
ATATGAAAAT	Æ	0	14.7279	11.319	0.000533333	272551	Cnot7	CCR4-NOT transcription complex, subunit 7	8	18983	MGI:1298230
ATGCTCTGGG	Æ	0	14.7279	11.319	0.00055	235730	4833436C18Rik	RIKEN cDNA 4833436C18 gene	4	329831	MGI:2445194
						261750	B430306D02Rik	RIKEN cDNA B430306D02 gene	X	270627	MGI:2147953
						29729	Ttyh1	tweety homolog 1 (Drosophila)	7	57776	MGI:1889007
ATGTTCGTGG	Æ	0	14.7279	11.319	0.000576667	1791	Dusp6	dual specificity phosphatase 6	10	67603	MGI:1914853
ATTGCAGACT	Æ	0	14.7279	11.319	0.000545	130362	Top2b	topoisomerase (DNA) II beta	14	21974	MGI:98791
CCCTGACTTC	Æ	0	14.7279	11.319	0.000585	158231	Sdha	succinate dehydrogenase complex, subunit A, flavoprotein (Fp)	13	66945	MGI:1914195
CCCTGAGGGG	Æ	0	14.7279	11.319	0.00057	37214	Trf	transferrin	9	22041	MGI:98821
CGCTGTACAG	Æ	0	14.7279	11.319	0.000528333	29254	Igfbp3	insulin-like growth factor binding protein 3	11	16009	MGI:96438
CGTGGGATAT	Æ	0	14.7279	11.319	0.000543333	38238	Wdr21	WD repeat domain 21	12	73828	MGI:1921078
CTTAAACTGC	Æ	0	14.7279	11.319	0.000511667	265985	Stim2	stromal interaction molecule 2	5	116873	MGI:2151156
GGAAGGTGTC	Æ	0	14.7279	11.319	0.000543333	155896	Hnrpa2b1	heterogeneous nuclear ribonucleoprotein A2/B1	6	53379	MGI:104819
GGAGGTCCTG	Æ	0	14.7279	11.319	0.000545	229761		11 days pregnant adult female ovary and uterus cDNA, RIKEN full-length enriched library, clone:5031436O03 product:unknown EST, full insert sequence
GGCCGTTCTC	Æ	0	14.7279	11.319	0.000583333	261022	C820010P03Rik	RIKEN cDNA C820010P03 gene	1	320011	MGI:2443162
						30231		Adult retina cDNA, RIKEN full-length enriched library, clone:A930007H10 product:unknown EST, full insert sequence
GGGTTCTGAC	Æ	0	14.7279	11.319	0.000611667	218657	Anp32e	acidic (leucine-rich) nuclear phosphoprotein 32 family, member E	3	66471	MGI:1913721
GGGTTTGGAG	Æ	0	14.7279	11.319	0.000611667	274463	Ece1	endothelin converting enzyme 1	4	230857	MGI:1101357
GTTTTGTAGC	Æ	0	14.7279	11.319	0.000593333	204737	Rassf2	Ras association (RalGDS/AF-6) domain family 2	2	215653	MGI:2442060
TAACTTGTAG	Æ	0	14.7279	11.319	0.000551667	29820	Bnip3l	BCL2/adenovirus E1B 19kDa-interacting protein 3-like	14	12177	MGI:1332659
TCACATAAAT	Æ	0	14.7279	11.319	0.000553333	299474	Cd47	CD47 antigen (Rh-related antigen, integrin-associated signal transducer)	16	16423	MGI:96617
TCTGTCTTTA	Æ	0	14.7279	11.319	0.000586667	30158	0710001O03Rik	RIKEN cDNA 0710001O03 gene	19	76267	MGI:1923517
TGATTTTGAA	Æ	0	14.7279	11.319	0.00057	3863	Por	P450 (cytochrome) oxidoreductase	5	18984	MGI:97744
						12468	Gbas	glioblastoma amplified sequence	5	14467	MGI:1278343
TGGAATGCAG	Æ	0	14.7279	11.319	0.000581667	248827	Canx	calnexin	11	12330	MGI:88261
TTAACACTGT	Æ	0	14.7279	11.319	0.000538333	27553	9530019H02Rik	RIKEN cDNA 9530019H02 gene	5	77407	MGI:1924657
TTAAGATGCT	Æ	0	14.7279	11.319	0.000576667	158361	C330013F19Rik	RIKEN cDNA C330013F19 gene	4	100169	MGI:2140327
						331929		0 day neonate head cDNA, RIKEN full-length enriched library, clone:4833404E05 product:hypothetical protein, full insert sequence
TTCAGAAAGA	Æ	0	14.7279	11.319	0.000633333	20904	Crtap	cartilage associated protein	9	56693	MGI:1891221
TTCCTACTTT	Æ	0	14.7279	11.319	0.00055	18725	Crygc	crystallin, gamma C	1	12966	MGI:88523
TTGGGGGTTG	Æ	0	14.7279	11.319	0.0005	2724	Folr2	folate receptor 2 (fetal)	7	14276	MGI:95569
TTTCTTTCTG	Æ	0	14.7279	11.319	0.000591667	206759	Lrp11	low density lipoprotein receptor-related protein 11	10	237253	MGI:2442989
						159452	4930542N07Rik	RIKEN cDNA 4930542N07 gene	X	75185	MGI:1922435
AGACAACTAA	Æ	2.60234	13.5006	5.18787	0.0243217	168478	4930432B04Rik	RIKEN cDNA 4930432B04 gene	2	75786	MGI:1923036
AGGACACCGC	Æ	2.60234	13.5006	5.18787	0.024335	21974	Csk	c-src tyrosine kinase	9	12988	MGI:88537
CCAATGAACT	Æ	2.60234	13.5006	5.18787	0.0245167	235123	Immt	inner membrane protein, mitochondrial	6	76614	MGI:1923864
TAAGAAGCAG	Æ	2.60234	13.5006	5.18787	0.02411	246237	5730589K01Rik	RIKEN cDNA 5730589K01 gene	14	268741	MGI:1915389
TATTTAGTCC	Æ	2.60234	13.5006	5.18787	0.0243733	104491	Selk	selenoprotein K	14	80795	MGI:1931466
TATTTCAGGA	Æ	2.60234	13.5006	5.18787	0.02429	24204	Aard	alanine and arginine rich domain containing protein	15	239435	MGI:2181621
TGAAATGTAT	Æ	2.60234	13.5006	5.18787	0.02412	279932	B230342M21Rik	RIKEN cDNA B230342M21 gene	5	100637	MGI:2140872
						254446	Ablim2	actin-binding LIM protein 2	5	231148	MGI:2385758
AATGACACAA	Æ	1.30117	13.5006	10.3757	0.00693167	260576	Cdk8	cyclin-dependent kinase 8	5	264064	MGI:1196224
AGTGCTTTGC	Æ	1.30117	13.5006	10.3757	0.00698667	281895		Adult male cecum cDNA, RIKEN full-length enriched library, clone:9130009H04 product:unknown EST, full insert sequence
CAACTTAGCA	Æ	1.30117	13.5006	10.3757	0.00669	20465	Gpr37	G protein-coupled receptor 37	6	14763	MGI:1313297
CAATAGAATT	Æ	1.30117	13.5006	10.3757	0.00726833	148973	3010025E17Rik	RIKEN cDNA 3010025E17 gene	13	77134	MGI:1924384
CAGGACAAAG	Æ	1.30117	13.5006	10.3757	0.00698833	245340	AI450540	expressed sequence AI450540	19	226252	MGI:2147545
CCCAAGGGTT	Æ	1.30117	13.5006	10.3757	0.00715	235208	9130023F12Rik	RIKEN cDNA 9130023F12 gene	11	216549	MGI:1923012
CTTGGGTTCC	Æ	1.30117	13.5006	10.3757	0.006805	320059	D130005A03Rik	RIKEN cDNA D130005A03 gene	4	230125	MGI:2684984
GGGTGGGAAG	Æ	1.30117	13.5006	10.3757	0.006925	276381	Tnpo3	transportin 3	6	320938	MGI:1196412
GTACTGTACG	Æ	1.30117	13.5006	10.3757	0.00704667	76649	Vcam1	vascular cell adhesion molecule 1	3	22329	MGI:98926
TGAAAAAATA	Æ	1.30117	13.5006	10.3757	0.00698333	27338	1810054O13Rik	RIKEN cDNA 1810054O13 gene	7	67893	MGI:1915143
TGCCGAGCAC	Æ	1.30117	13.5006	10.3757	0.00715833	273102	Mrpl28	mitochondrial ribosomal protein L28	17	68611	MGI:1915861
TGCTGCTCGT	Æ	1.30117	13.5006	10.3757	0.00686	233855	Eif2b5	eukaryotic translation initiation factor 2B, subunit 5 epsilon	16	224045	MGI:2446176
						154136	2500003M10Rik	RIKEN cDNA 2500003M10 gene	3	66511	MGI:1913761
TGTCAGCTAC	Æ	1.30117	13.5006	10.3757	0.00698167	41191		RIKEN cDNA D030060O14 gene (D030060O14Rik), mRNA		353068
TTATTGCAAG	Æ	1.30117	13.5006	10.3757	0.00685167	136586	Smox	spermine oxidase	2	228608	MGI:2445356
TTTGTGACTG	Æ	1.30117	13.5006	10.3757	0.00703167	7286	Ctbp1	C-terminal binding protein 1	5	13016	MGI:1201685
AAAAGATACT	Æ	0	13.5006	10.3757	0.00114333	272321	Cited2	Cbp/p300-interacting transactivator, with Glu/Asp-rich carboxy-terminal domain, 2	10	17684	MGI:1306784
AAATTTGTTC	Æ	0	13.5006	10.3757	0.00108833	347548	AI466840	expressed sequence AI466840	12	217882	MGI:2445826
						23689		Similar to mKIAA0284 protein (LOC380790), mRNA	12	380790
AACACATCAG	Æ	0	13.5006	10.3757	0.00112167	260900	Sca2	spinocerebellar ataxia 2 homolog (human)	5	20239	MGI:1277223
AAGCCTCATT	Æ	0	13.5006	10.3757	0.00104167	240044	Ube2i	ubiquitin-conjugating enzyme E2I	17	22196	MGI:107365
						327558		Transcribed sequence with moderate similarity to protein pdb:1LBG (E. coli) B Chain B, Lactose Operon Repressor Bound To 21-Base Pair Symmetric Operator Dna, Alpha Carbons Only
ACCAGAGACA	Æ	0	13.5006	10.3757	0.00114833	219666		6 days neonate head cDNA, RIKEN full-length enriched library, clone:5430417L22 product:unknown EST, full insert sequence
ACTTCTTCAG	Æ	0	13.5006	10.3757	0.00115	331142	2010002H18Rik	RIKEN cDNA 2010002H18 gene	1	381314	MGI:1919586
						275841	1110059F07Rik	RIKEN cDNA 1110059F07 gene	1	98732	MGI:1916043
AGACAAAGTT	Æ	0	13.5006	10.3757	0.00105167	239865	Hspa4	heat shock protein 4	11	15525	MGI:1342292
AGACCATCTC	Æ	0	13.5006	10.3757	0.001055	38342	Echdc3	enoyl Coenzyme A hydratase domain containing 3	2	67856	MGI:1915106
ATGTATGAAA	Æ	0	13.5006	10.3757	0.00107833	300697	2310008M10Rik	RIKEN cDNA 2310008M10 gene	3	66357	MGI:1913607
ATGTGTTTGT	Æ	0	13.5006	10.3757	0.00114	150679	Sirt1	sirtuin 1 ((silent mating type information regulation 2, homolog) 1 (S. cerevisiae)	10	93759	MGI:2135607
						348852		Transcribed sequences
						9052	Pgrmc1	progesterone receptor membrane component 1	X	53328	MGI:1858305
CACGGCTTTC	Æ	0	13.5006	10.3757	0.00112	3229	Rpl26	ribosomal protein L26	11	19941	MGI:106022
						306548		Ribosomal protein L26 (Rpl26), mRNA	5	384135
						52024	1810056O20Rik	RIKEN cDNA 1810056O20 gene	6	78653	MGI:1925903
CAGGTGTCCA	Æ	0	13.5006	10.3757	0.001045	193688	Ptp4a2	protein tyrosine phosphatase 4a2	4	19244	MGI:1277117
CCGTGTTCTG	Æ	0	13.5006	10.3757	0.00123833	201706	1810013L24Rik	RIKEN cDNA 1810013L24 gene	16	69053	MGI:1916303
CCTGGCCAAG	Æ	0	13.5006	10.3757	0.001045	28099	Soat1	sterol O-acyltransferase 1	1	20652	MGI:104665
CCTTTAGTCC	Æ	0	13.5006	10.3757	0.001025	130687	MGC62423	hypothetical protein MGC62423	17	240063
						221319	Kremen2	kringle containing transmembrane protein 2	17	73016	MGI:1920266
						27670	Txnl5	thioredoxin-like 5	11	52700	MGI:1289248
						2314	Prkcd	protein kinase C, delta	14	18753	MGI:97598
CGAAAGGGAA	Æ	0	13.5006	10.3757	0.001045	89655	Sult1e1	sulfotransferase family 1E, member 1	5	20860	MGI:98431
CTCACAAATG	Æ	0	13.5006	10.3757	0.00104833	234342	Gng12	guanine nucleotide binding protein (G protein), gamma 12	6	14701	MGI:1336171
						132135	Phka2	phosphorylase kinase alpha 2	X	110094	MGI:97577
CTCTGGGGTT	Æ	0	13.5006	10.3757	0.00103667	271711	Tagln2	transgelin 2	1	21346	MGI:1312985
CTGAATGCAT	Æ	0	13.5006	10.3757	0.00112	277024	Copb1	coatomer protein complex, subunit beta 1	7	70349	MGI:1917599
CTTTCTCTTC	Æ	0	13.5006	10.3757	0.00117833	28765	Tram1	translocating chain-associating membrane protein 1	1	72265	MGI:1919515
GAGTTACCAG	Æ	0	13.5006	10.3757	0.00105833	347483	Ptpn13	protein tyrosine phosphatase, non-receptor type 13	5	19249	MGI:103293
						347671	Slc7a11	solute carrier family 7 (cationic amino acid transporter, y+ system), member 11	3	26570	MGI:1347355
GCCATCTTCC	Æ	0	13.5006	10.3757	0.00109333	177724	2810484M10Rik	RIKEN cDNA 2810484M10 gene	1	67247	MGI:1914497
						40901	1200011I03Rik	RIKEN cDNA 1200011I03 gene	17	74762	MGI:1922012
GCCCCAGCCC	Æ	0	13.5006	10.3757	0.00118833	12436	Rbpms	RNA binding protein gene with multiple splicing	8	19663	MGI:1334446
GGGGAGACGC	Æ	0	13.5006	10.3757	0.0011	265716	Fgfr1	fibroblast growth factor receptor 1	8	14182	MGI:95522
GGGGGGGGGG	Æ	0	13.5006	10.3757	0.00107	177502	2700017M01Rik	RIKEN cDNA 2700017M01 gene	7	72590	MGI:1919840
						11768	Plekhg1	pleckstrin homology domain containing, family G (with RhoGef domain) member 1	10	213783	MGI:2676551
						131618	D11Ertd18e	DNA segment, Chr 11, ERATO Doi 18, expressed	11	52466	MGI:1098733
GTCACAGACT	Æ	0	13.5006	10.3757	0.001105	28326	D8Ertd354e	DNA segment, Chr 8, ERATO Doi 354, expressed	8	52120	MGI:1196297
TACAAAGCGA	Æ	0	13.5006	10.3757	0.00105	238285	Myo1h	myosin 1H	5	231646	MGI:1914674
TCACGATGTC	Æ	0	13.5006	10.3757	0.0011	85083	Cyp27a1	cytochrome P450, family 27, subfamily a, polypeptide 1	1	104086	MGI:88594
TCTAGTCATA	Æ	0	13.5006	10.3757	0.00109667	105343	5830411G16Rik	RIKEN cDNA 5830411G16 gene	6	78937	MGI:1926187
TCTCAGAGTG	Æ	0	13.5006	10.3757	0.00110333	7821	Tpd52l1	tumor protein D52-like 1	10	21987	MGI:1298386
TCTGTAGGCT	Æ	0	13.5006	10.3757	0.00111833	130752	Ash1l	ash1 (absent, small, or homeotic)-like (Drosophila)	3	192195	MGI:2183158
TCTTTGGAAC	Æ	0	13.5006	10.3757	0.00111167	297096	Mdh2	malate dehydrogenase 2, NAD (mitochondrial)	5	17448	MGI:97050
TGAGAGGGAA	Æ	0	13.5006	10.3757	0.001085	258939	Abr	active BCR-related gene	11	109934	MGI:107771
TGATGTATAT	Æ	0	13.5006	10.3757	0.00108167	110	Idb3	inhibitor of DNA binding 3	4	15903	MGI:96398
						254438	Brd1	bromodomain containing 1	15	223770	MGI:1924161
TGGTGGACCT	Æ	0	13.5006	10.3757	0.00107333	105218	Irf1	interferon regulatory factor 1	11	16362	MGI:96590
TTATGGCAGT	Æ	0	13.5006	10.3757	0.00107833	258484	D6Wsu176e	DNA segment, Chr 6, Wayne State University 176, expressed	6	27999	MGI:107892
TTCTGTTGAT	Æ	0	13.5006	10.3757	0.00106167	134029	BC027073	cDNA sequence BC027073	4	230577	MGI:2386296
						102590		Similar to Nuclear pore glycoprotein p62 (62 kDa nucleoporin) (LOC279706), mRNA	X	279706
TTGAAGCTCC	Æ	0	13.5006	10.3757	0.00106	-	mt-Nd4	mitochondrial genome (NADH dehydrogenase 4, mitochondrial)	MT	17719	MGI:102498
TTTTTGACTC	Æ	0	13.5006	10.3757	0.00114	286458	Hibadh	3-hydroxyisobutyrate dehydrogenase	6	58875	MGI:1889802
ACAAAGTGTC	Æ	2.60234	12.2733	4.71624	0.0411833	246304	Sypl	synaptophysin-like protein	12	19027	MGI:108081
						45146		Transcribed sequences
ACCGTTCTGT	Æ	2.60234	12.2733	4.71624	0.0417367	4269	Tcf4	transcription factor 4	18	21413	MGI:98506
CACTTCAGGA	Æ	2.60234	12.2733	4.71624	0.041035	169234	2310005O14Rik	RIKEN cDNA 2310005O14 gene	8	67914	MGI:1915164
CATCATTCCG	Æ	2.60234	12.2733	4.71624	0.0410483	234801	AI314180	expressed sequence AI314180	4	230249	MGI:2140220
CCAGGCCTTA	Æ	2.60234	12.2733	4.71624	0.0409867	272368	Crip1	cysteine-rich protein 1 (intestinal)	12	12925	MGI:88501
CCTGGAGCAG	Æ	2.60234	12.2733	4.71624	0.0407083	29990	1700006C06Rik	RIKEN cDNA 1700006C06 gene	8	66320	MGI:1913570
CTGAACACAT	Æ	2.60234	12.2733	4.71624	0.04119	29214	2010311D03Rik	RIKEN cDNA 2010311D03 gene	2	109129	MGI:1923786
GAAAACATTA	Æ	2.60234	12.2733	4.71624	0.0409783	289936	Psat1	phosphoserine aminotransferase 1	19	107272	MGI:2183441
GATGAAGACT	Æ	2.60234	12.2733	4.71624	0.0410083	210352	Sfrs10	splicing factor, arginine/serine-rich 10 (transformer 2 homolog, Drosophila)	16	20462	MGI:106016
GCTGAAAAAG	Æ	2.60234	12.2733	4.71624	0.0413417	278808	AA408582	expressed sequence AA408582	3	99480	MGI:2139561
GGGAGGGAGT	Æ	2.60234	12.2733	4.71624	0.0407383	268347	BC023037	cDNA sequence BC023037	11	216860	MGI:2446150
GTACCTGTCT	Æ	2.60234	12.2733	4.71624	0.0411067	248656	AA673488	expressed sequence AA673488	7	101471	MGI:2141847
TCAAATATCT	Æ	2.60234	12.2733	4.71624	0.04107	27107	5730536A07Rik	RIKEN cDNA 5730536A07 gene	9	68250	MGI:1915500
TCAGTGTGAT	Æ	2.60234	12.2733	4.71624	0.04076	13036	Cml1	camello-like 1	6	66116	MGI:1913366
TGACAATTTT	Æ	2.60234	12.2733	4.71624	0.041045	186943	D1Bwg0491e	DNA segment, Chr 1, Brigham & Women's Genetics 0491 expressed	1	56030	MGI:1927110
						252776	Prkcn	protein kinase C, nu	17	75292	MGI:1922542
						34405	Casp3	caspase 3, apoptosis related cysteine protease	8	12367	MGI:107739
TGGGTGCTAC	Æ	2.60234	12.2733	4.71624	0.041085	332967	Ube2h	ubiquitin-conjugating enzyme E2H	6	22214	MGI:104632
TTAGTTACCT	Æ	2.60234	12.2733	4.71624	0.04088	757	Arha	ras homolog gene family, member A	2	11848	MGI:1096342
TTCCTCTCCC	Æ	2.60234	12.2733	4.71624	0.0414833	22513	Kifc3	kinesin family member C3	8	16582	MGI:109202
						28382	Katnb1	katanin p80 (WD40-containing) subunit B 1	8	74187	MGI:1921437
TTTGGTGATG	Æ	2.60234	12.2733	4.71624	0.0411183	18472	Psmc6	proteasome (prosome, macropain) 26S subunit, ATPase, 6	14	67089	MGI:1914339
AAGAGTTATG	Æ	1.30117	12.2733	9.43248	0.0125883	29183	Mrpl2	mitochondrial ribosomal protein L2	17	27398	MGI:1351622
						33908	AI450757	expressed sequence AI450757	13	218543	MGI:2145245
AAGGAAGAGA	Æ	1.30117	12.2733	9.43248	0.0125267	268000	Vim	vimentin	2	22352	MGI:98932
						22592	Ccnb2	cyclin B2	9	12442	MGI:88311
AATGCGAACA	Æ	1.30117	12.2733	9.43248	0.01258	34562	Sart1	squamous cell carcinoma antigen recognized by T-cells 1	19	20227	MGI:1309453
AGTGGTTTGC	Æ	1.30117	12.2733	9.43248	0.0127233	22379	5730555F13Rik	RIKEN cDNA 5730555F13 gene	9	66660	MGI:1913910
ATCACACACT	Æ	1.30117	12.2733	9.43248	0.0127167	-	mt-Co2	mitochondrial genome (cytochrome c oxidase II, mitochondrial)	MT	17709	MGI:102503
ATGGCAATTT	Æ	1.30117	12.2733	9.43248	0.0126383	276826	Cfl2	cofilin 2, muscle	12	12632	MGI:101763
ATTTCCTTTG	Æ	1.30117	12.2733	9.43248	0.0127567	206642	Mgat2	mannoside acetylglucosaminyltransferase 2	12	217664	MGI:2384966
ATTTTGTGCA	Æ	1.30117	12.2733	9.43248	0.01258	21652	3930401K13Rik	RIKEN cDNA 3930401K13 gene	16	74022	MGI:1921272
CATAGTTTAA	Æ	1.30117	12.2733	9.43248	0.0126083	279041	Nol7	nucleolar protein 7	13	70078	MGI:1917328
CATCCACAAG	Æ	1.30117	12.2733	9.43248	0.0124617	194459	2210404D11Rik	RIKEN cDNA 2210404D11 gene	13	76577	MGI:1923827
CATCCCGTGA	Æ	1.30117	12.2733	9.43248	0.0126683	271071	Lta4h	leukotriene A4 hydrolase	10	16993	MGI:96836
CCAGGCAGAC	Æ	1.30117	12.2733	9.43248	0.0123467	276271	Glg1	golgi apparatus protein 1	8	20340	MGI:104967
CCCAGCTTTC	Æ	1.30117	12.2733	9.43248	0.012635	29812	2004-09-15	selenoprotein	3	93684	MGI:1927947
CCTACTAACC	Æ	1.30117	12.2733	9.43248	0.0124317	275831	Aldo1	aldolase 1, A isoform	7	11674	MGI:87994
CCTTCCTGCC	Æ	1.30117	12.2733	9.43248	0.0124683	215122	Caskin2	cask-interacting protein 2	11	140721	MGI:2157062
CGTTTAATGT	Æ	1.30117	12.2733	9.43248	0.0125117	124313	Laf4l	lymphoid nuclear protein related to AF4-like	11	93736	MGI:2136171
GATTTCCACT	Æ	1.30117	12.2733	9.43248	0.0125133	264899	1110020L19Rik	RIKEN cDNA 1110020L19 gene	X	73738	MGI:1920988
GCTGCCTCCA	Æ	1.30117	12.2733	9.43248	0.0125683	117365	Mesdc2	mesoderm development candiate 2	7	67943	MGI:1891421
						28668		Adult male hippocampus cDNA, RIKEN full-length enriched library, clone:C630033M04 product:coatomer protein complex, subunit epsilon, full insert sequence
GCTTGCTTCC	Æ	1.30117	12.2733	9.43248	0.0127433	333233	Rab7	RAB7, member RAS oncogene family	6	19349	MGI:105068
GGCTTTGGGG	Æ	1.30117	12.2733	9.43248	0.0126633	35738	Catns	catenin src	2	12388	MGI:105100
GGGAAGAGAT	Æ	1.30117	12.2733	9.43248	0.0125067	254181	Cry2	cryptochrome 2 (photolyase-like)	2	12953	MGI:1270859
GGGCATTTGA	Æ	1.30117	12.2733	9.43248	0.01268	302865	Cyp11a1	cytochrome P450, family 11, subfamily a, polypeptide 1	9	13070	MGI:88582
GGGCTGCTCA	Æ	1.30117	12.2733	9.43248	0.0123017	330677	Asxl1	additional sex combs like 1 (Drosophila)	2	228790	MGI:2684063
GTACATACTG	Æ	1.30117	12.2733	9.43248	0.01256	139115	Zfp131	zinc finger protein 131	13	72465	MGI:1919715
						324242		13 days embryo forelimb cDNA, RIKEN full-length enriched library, clone:5930433F13 product:unknown EST, full insert sequence
TACTCATTAT	Æ	1.30117	12.2733	9.43248	0.0127267	197728	Cox7b	cytochrome c oxidase subunit VIIb	X	66142	MGI:1913392
						351250		Transcribed sequence with moderate similarity to protein pir:OSHU7B (H.sapiens) OSHU7B cytochrome-c oxidase
TCAGGAGTCA	Æ	1.30117	12.2733	9.43248	0.01268	283592		Transcribed sequences
TCCGGCATAG	Æ	1.30117	12.2733	9.43248	0.0126383	38802	D11Moh35	DNA segment, Chr 11, KL Mohlke 35	11	268470	MGI:1343160
TCGTCAGAAG	Æ	1.30117	12.2733	9.43248	0.0126967	288982	2610103J23Rik	RIKEN cDNA 2610103J23 gene	15	67154	MGI:1914404
TCTGTTTGTC	Æ	1.30117	12.2733	9.43248	0.0128333	30455	Atp8b2	Atpase, class I, type 8B, member 2	3	54667	MGI:1859660
TGCAATATTT	Æ	1.30117	12.2733	9.43248	0.0125667	28833	Cic	capicua homolog (Drosophila)	7	71722	MGI:1918972
TGTTCCACAC	Æ	1.30117	12.2733	9.43248	0.0125	15351	1110054N06Rik	RIKEN cDNA 1110054N06 gene	15	68839	MGI:1916089
TTCTTGGGGA	Æ	1.30117	12.2733	9.43248	0.012625	794	Trim41	tripartite motif-containing 41	11	211007	MGI:2384814
TTGTATAATA	Æ	1.30117	12.2733	9.43248	0.012575	658	Slc25a5	solute carrier family 25 (mitochondrial carrier; adenine nucleotide translocator), member 5	X	11740	MGI:1353496
TTGTGGAGTT	Æ	1.30117	12.2733	9.43248	0.0128467	3935	Ddx24	DEAD (Asp-Glu-Ala-Asp) box polypeptide 24	12	27225	MGI:1351337
TTTAACAGGT	Æ	1.30117	12.2733	9.43248	0.01273	21904	Rab6ip1	Rab6 interacting protein 1	7	19347	MGI:1201681
TTTGAGAAAA	Æ	1.30117	12.2733	9.43248	0.0126133	784	Nbr1	neighbor of Brca1 gene 1	11	17966	MGI:108498
TTTTTGAACA	Æ	1.30117	12.2733	9.43248	0.0125517	291928	Catnb	catenin beta	9	12387	MGI:88276
						335539	A730098P15	hypothetical protein A730098P15	9	209012
AAACATTGTT	Æ	0	12.2733	9.43248	0.00213	214016	Cyp1b1	cytochrome P450, family 1, subfamily b, polypeptide 1	17	13078	MGI:88590
AAGCAGAAGG	Æ	0	12.2733	9.43248	0.00216833	1	S100a10	S100 calcium binding protein A10 (calpactin)	3	20194	MGI:1339468
AAGTTTGCAA	Æ	0	12.2733	9.43248	0.002085	30059	Marcks	myristoylated alanine rich protein kinase C substrate	10	17118	MGI:96907
AATAAACGTG	Æ	0	12.2733	9.43248	0.00216833	234139	Tpp2	tripeptidyl peptidase II	1	22019	MGI:102724
ACCAAGAGTC	Æ	0	12.2733	9.43248	0.00211667	185636	A430091O22Rik	RIKEN cDNA A430091O22 gene	4	242570	MGI:2443623
ACCGCTCACA	Æ	0	12.2733	9.43248	0.00205167	280459	Sulf2	sulfatase 2	2	72043	MGI:1919293
ACTCATTTTC	Æ	0	12.2733	9.43248	0.002185	275939	Mtac2d1	membrane targeting (tandem) C2 domain containing 1	12	74413	MGI:1921663
						4258	Ogn	osteoglycin	13	18295	MGI:109278
AGAGAAATAT	Æ	0	12.2733	9.43248	0.00218667	102872	D030068L24Rik	RIKEN cDNA D030068L24 gene	11	237988	MGI:2684867
AGCTGGCACA	Æ	0	12.2733	9.43248	0.00214667	268180	Mipol1	mirror-image polydactyly gene 1 homolog (human)	12	73490	MGI:1920740
ATAAACTTCT	Æ	0	12.2733	9.43248	0.00218	155896	Hnrpa2b1	heterogeneous nuclear ribonucleoprotein A2/B1	6	53379	MGI:104819
						35450	1200002N14Rik	RIKEN cDNA 1200002N14 gene	10	71712	MGI:1918962
ATCTCAGTAG	Æ	0	12.2733	9.43248	0.00201333	335190	Mafb	v-maf musculoaponeurotic fibrosarcoma oncogene family, protein B (avian)	2	16658	MGI:104555
ATGACATAGA	Æ	0	12.2733	9.43248	0.00217333	235182	Camk2g	calcium/calmodulin -dependent protein kinase II gamma	14	12325	MGI:88259
ATGAGAAATA	Æ	0	12.2733	9.43248	0.00215833	331784	Utrn	utrophin	10	22288	MGI:104631
ATGTACTAAA	Æ	0	12.2733	9.43248	0.00209667	235108	Tfg	Trk-fused gene	16	21787	MGI:1338041
ATTAGGGAAA	Æ	0	12.2733	9.43248	0.00217167	34338	2310007F21Rik	RIKEN cDNA 2310007F21 gene	9	66939	MGI:1914189
CAACACAATA	Æ	0	12.2733	9.43248	0.002115	44135	Scara3	scavenger receptor class A, member 3	14	219151	MGI:2444418
CACATCAATA	Æ	0	12.2733	9.43248	0.00211167	226860	A430104C18Rik	RIKEN cDNA A430104C18 gene	16	106205	MGI:2445044
CACTCCCCAT	Æ	0	12.2733	9.43248	0.00208833	154660	Plat	plasminogen activator, tissue	8	18791	MGI:97610
CACTGAACTG	Æ	0	12.2733	9.43248	0.00206333	3037	Adam10	a disintegrin and metalloprotease domain 10	9	11487	MGI:109548
						350033		Transcribed sequences
CAGTTGGGTT	Æ	0	12.2733	9.43248	0.00212	299367	Hnrpa1	heterogeneous nuclear ribonucleoprotein A1	15	15382	MGI:104820
CATTTTGTGA	Æ	0	12.2733	9.43248	0.00205	159176	4932416N17Rik	RIKEN cDNA 4932416N17 gene	16	74374	MGI:1921624
						240252	Trim14	tripartite motif-containing 14	4	74735	MGI:1921985
CCGCCCTGCG	Æ	0	12.2733	9.43248	0.00203833	135645	Stk11	serine/threonine kinase 11	10	20869	MGI:1341870
CCTGCTCTGT	Æ	0	12.2733	9.43248	0.002085	19091	Prp19	PRP19/PSO4 homolog (S. cerevisiae)	19	28000	MGI:106247
						312298		Transcribed sequences
CTATTTTGTT	Æ	0	12.2733	9.43248	0.002025	292109	D130060C09Rik	RIKEN cDNA D130060C09 gene	2	319996	MGI:2443129
						218624	Sh3yl1	Sh3 domain YSC-like 1	12	24057	MGI:1346118
CTGGATTTGA	Æ	0	12.2733	9.43248	0.002095	150314	Prickle1	prickle like 1 (Drosophila)	15	106042	MGI:1916034
CTTTGTTTTG	Æ	0	12.2733	9.43248	0.00231	14543	Edn1	endothelin 1	13	13614	MGI:95283
GAAGAAGTGG	Æ	0	12.2733	9.43248	0.00226	235338	H2-Aa	histocompatibility 2, class II antigen A, alpha	17	14960	MGI:95895
GGAAGTTAAA	Æ	0	12.2733	9.43248	0.00215833	32840	2610037M15Rik	RIKEN cDNA 2610037M15 gene	6	69923	MGI:1917173
GGCTCACAGC	Æ	0	12.2733	9.43248	0.00219167	168680	Mrps23	mitochondrial ribosomal protein S23	11	64656	MGI:1928138
GTTCCCAGAG	Æ	0	12.2733	9.43248	0.00225167	273571	A930035F14Rik	RIKEN cDNA A930035F14 gene	4	212647	MGI:2443883
TAATGGATAA	Æ	0	12.2733	9.43248	0.00215333	2103	Ccng1	cyclin G1	11	12450	MGI:102890
TAGAGAGGAG	Æ	0	12.2733	9.43248	0.00216	7524	Dag1	dystroglycan 1	9	13138	MGI:101864
TCGTCACTGT	Æ	0	12.2733	9.43248	0.002095	274285	Opa1	optic atrophy 1 homolog (human)	16	74143	MGI:1921393
TCTGCTGAAG	Æ	0	12.2733	9.43248	0.00223667	259671	Tnip1	TNFAIP3 interacting protein 1	11	57783	MGI:1926194
TGAAAGCCCC	Æ	0	12.2733	9.43248	0.002085	12468	Gbas	glioblastoma amplified sequence	5	14467	MGI:1278343
TGCACCACCT	Æ	0	12.2733	9.43248	0.002165	304284	2400006P09Rik	RIKEN cDNA 2400006P09 gene	8	69724	MGI:1916974
						182470		Similar to 2400006P09Rik protein (LOC382121), mRNA	9	382121
TGCCGTATGC	Æ	0	12.2733	9.43248	0.002195	6442	Pkd2	polycystic kidney disease 2	5	18764	MGI:1099818
TGCTTAAAAG	Æ	0	12.2733	9.43248	0.00214667	31178	Rraga	Ras-related GTP binding A	4	68441	MGI:1915691
						170515	Nfkbia	nuclear factor of kappa light chain gene enhancer in B-cells inhibitor, alpha	12	18035	MGI:104741
TGGCCAGAGG	Æ	0	12.2733	9.43248	0.00215167	236300	2310028N02Rik	RIKEN cDNA 2310028N02 gene	1	66950	MGI:1914200
TGGTGCAGGG	Æ	0	12.2733	9.43248	0.00210667	3350	Macf1	microtubule-actin crosslinking factor 1	4	11426	MGI:108559
TGTCTAGGAA	Æ	0	12.2733	9.43248	0.00206	259568	Scarb2	scavenger receptor class B, member 2	5	12492	MGI:1196458
						143686		Transcribed sequence with weak similarity to protein ref:NP_291021.1 (H.sapiens) hypothetical protein R29124_1 [Homo sapiens]
TGTGGTACGC	Æ	0	12.2733	9.43248	0.00214333	29373	Mmp23	matrix metalloproteinase 23	4	26561	MGI:1347361
TGTTCACACT	Æ	0	12.2733	9.43248	0.00215167	141054	5530600A18Rik	RIKEN cDNA 5530600A18 gene	11	71452	MGI:1918702
TGTTCATCTT	Æ	0	12.2733	9.43248	0.00209167	249555	Col3a1	procollagen, type III, alpha 1	1	12825	MGI:88453
TTAACTCTGA	Æ	0	12.2733	9.43248	0.00216667	214514	Prelp	proline arginine-rich end leucine-rich repeat	1	116847	MGI:2151110
TTAGCTGAAT	Æ	0	12.2733	9.43248	0.00209833	10281	Klhl5	kelch-like 5 (Drosophila)	5	71778	MGI:1919028
TTGAAAATAA	Æ	0	12.2733	9.43248	0.00213833	277408	Anapc1	anaphase promoting complex subunit 1	2	17222	MGI:103097
TTGTCATTTT	Æ	0	12.2733	9.43248	0.00217667	84073	Bag3	Bcl2-associated athanogene 3	7	29810	MGI:1352493
						347932	Gpr88	G-protein coupled receptor 88	3	64378	MGI:1927653
AACTCTTGTT	Æ	1.30117	11.0459	8.48924	0.0225583	292100	Fgl2	fibrinogen-like protein 2	5	14190	MGI:103266
AACTGCACAC	Æ	1.30117	11.0459	8.48924	0.0225183	246965	Sdhb	succinate dehydrogenase complex, subunit B, iron sulfur (Ip)	4	67680	MGI:1914930
ACTCACTCAG	Æ	1.30117	11.0459	8.48924	0.0227367	30153	2410166I05Rik	RIKEN cDNA 2410166I05 gene	4	76824	MGI:1924074
AGAGGTTTTG	Æ	1.30117	11.0459	8.48924	0.0230033	4480	Rbbp6	retinoblastoma binding protein 6	7	19647	MGI:894835
AGTAGCTTAG	Æ	1.30117	11.0459	8.48924	0.022805	28023	Mtch2	mitochondrial carrier homolog 2 (C. elegans)	2	56428	MGI:1929260
AGTTAAGCAT	Æ	1.30117	11.0459	8.48924	0.0228717	334021	Picalm	phosphatidylinositol binding clathrin assembly protein	7	233489	MGI:2385902
CACTCTGGAA	Æ	1.30117	11.0459	8.48924	0.0229633	159915	D1Ucla4	DNA segment, Chr 1, University of California at Los Angeles 4	1	98193	MGI:91860
CCAATTTTTT	Æ	1.30117	11.0459	8.48924	0.022695	325307	1110032D12Rik	RIKEN cDNA 1110032D12 gene	5	56334	MGI:1929269
						335050		Transcribed sequence with strong similarity to protein sp:Q15363 (H.sapiens) P24_HUMAN Cop-coated vesicle membrane protein p24 precursor
CCTGCTTCCT	Æ	1.30117	11.0459	8.48924	0.0224833	284446	Aldh2	aldehyde dehydrogenase 2, mitochondrial	5	11669	MGI:99600
CTCTAGGTCC	Æ	1.30117	11.0459	8.48924	0.022415	2863	Itm1	intergral membrane protein 1	9	16430	MGI:105124
CTGCTGTACC	Æ	1.30117	11.0459	8.48924	0.022845	250414	Dpysl4	dihydropyrimidinase-like 4	7	26757	MGI:1349764
CTGTGTAATT	Æ	1.30117	11.0459	8.48924	0.02287	276271	Glg1	golgi apparatus protein 1	8	20340	MGI:104967
CTTCCCGGCT	Æ	1.30117	11.0459	8.48924	0.0230917	86572	Fn5	FN5 protein	9	170748
CTTTAAGAAG	Æ	1.30117	11.0459	8.48924	0.02273	10353	Creb3l1	cAMP responsive element binding protein 3-like 1	2	26427	MGI:1347062
GAAACAGTGC	Æ	1.30117	11.0459	8.48924	0.0229717	281517	5730598B06	hypothetical protein 5730598B06	X	236730
GAAGAAAATG	Æ	1.30117	11.0459	8.48924	0.0226083	196933	Mgat1	mannoside acetylglucosaminyltransferase 1	11	17308	MGI:96973
GCCTGCCCTG	Æ	1.30117	11.0459	8.48924	0.0228433	294770	1500011L16Rik	RIKEN cDNA 1500011L16 gene	4	68991	MGI:1916241
						32331	Cdc37	cell division cycle 37 homolog (S. cerevisiae)	9	12539	MGI:109531
GTATGTGGGA	Æ	1.30117	11.0459	8.48924	0.02286	248478	Samhd1	SAM domain and HD domain, 1	2	56045	MGI:1927468
GTCACTCCCC	Æ	1.30117	11.0459	8.48924	0.02287	23739	Xab2	XPA binding protein 2	8	67439	MGI:1914689
GTCCTGAGAG	Æ	1.30117	11.0459	8.48924	0.0223567	1838	Vamp8	vesicle-associated membrane protein 8	6	22320	MGI:1336882
						222867	Dap	death-associated protein	15	223453	MGI:1918190
GTGACTTTGC	Æ	1.30117	11.0459	8.48924	0.0226083	258320	Usp33	ubiquitin specific protease 33	3	170822	MGI:2159711
GTGCTCCCTG	Æ	1.30117	11.0459	8.48924	0.0228867	44490	6330415M09Rik	RIKEN cDNA 6330415M09 gene	3	70762	MGI:1918012
GTTATTTTGG	Æ	1.30117	11.0459	8.48924	0.0227217	25642	Lsm5	LSM5 homolog, U6 small nuclear RNA associated (S. cerevisiae)	6	66373	MGI:1913623
						333087		Adult male small intestine cDNA, RIKEN full-length enriched library, clone:2010208O10 product:U6 SNRNA-ASSOCIATED SM-LIKE PROTEIN homolog [Homo sapiens], full insert sequence
GTTCCCTCAG	Æ	1.30117	11.0459	8.48924	0.0225383	212763	2210412K09Rik	RIKEN cDNA 2210412K09 gene	4	76959	MGI:1924209
GTTGTAAAGT	Æ	1.30117	11.0459	8.48924	0.0227383	279692	Dnaja2	DnaJ (Hsp40) homolog, subfamily A, member 2	8	56445	MGI:1931882
TAAAATTTGT	Æ	1.30117	11.0459	8.48924	0.0229	290022	2310046H11Rik	RIKEN cDNA 2310046H11 gene	15	75705	MGI:1922955
						250703	Centg3	centaurin, gamma 3	5	213990	MGI:2183446
						316830		Transcribed sequences
TAGAGTTTGA	Æ	1.30117	11.0459	8.48924	0.0228567	24738	Rrm2b	ribonucleotide reductase M2 B (TP53 inducible)	15	382985	MGI:2155865
TATACCATTT	Æ	1.30117	11.0459	8.48924	0.0227883	307293	Igsf4a	immunoglobulin superfamily, member 4A	9	54725	MGI:1889272
TATGTGGTTT	Æ	1.30117	11.0459	8.48924	0.02298	2734	Sat1	spermidine/spermine N1-acetyl transferase 1	X	20229	MGI:98233
TATGTGTGCG	Æ	1.30117	11.0459	8.48924	0.0224317	41271	Stard7	START domain containing 7	2	99138	MGI:2139090
TCCCTGGCAT	Æ	1.30117	11.0459	8.48924	0.0230917	288451	Hnrpk	heterogeneous nuclear ribonucleoprotein K	13	15387	MGI:99894
						142872		Transcribed sequence with strong similarity to protein ref:NP_112552.1 (H.sapiens) heterogeneous nuclear ribonucleoprotein K, isoform b; dC-stretch binding protein; transformation upregulated nuclear protein [Homo sapiens]
TGCCTTCTCT	Æ	1.30117	11.0459	8.48924	0.02287	18630	Acadvl	acyl-Coenzyme A dehydrogenase, very long chain	11	11370	MGI:895149
TTACCACCGA	Æ	1.30117	11.0459	8.48924	0.0227967	40986	Usp25	ubiquitin specific protease 25	16	30940	MGI:1353655
TTCAACACTT	Æ	1.30117	11.0459	8.48924	0.0226817	186	1300011C24Rik	RIKEN cDNA 1300011C24 gene	11	76281	MGI:1923531
						330269		Similar to RIKEN cDNA 1300011C24 (LOC381368), mRNA	2	381368
TTCCTCTCTC	Æ	1.30117	11.0459	8.48924	0.022845	248637	Slc31a1	solute carrier family 31, member 1	4	20529	MGI:1333843
TTCCTTAGAA	Æ	1.30117	11.0459	8.48924	0.022945	297074	AI481105	expressed sequence AI481105	2	98999	MGI:2138982
TTTAGATGTT	Æ	1.30117	11.0459	8.48924	0.0226117	271944	Rab1	RAB1, member RAS oncogene family	11	19324	MGI:97842
AAACTAGTTG	Æ	0	11.0459	8.48924	0.00420667	207499	Ppp1r12a	protein phosphatase 1, regulatory (inhibitor) subunit 12A	10	17931	MGI:1309528
AAATGCCTGA	Æ	0	11.0459	8.48924	0.00432833	278031	1700025G04Rik	RIKEN cDNA 1700025G04 gene	1	69399	MGI:1916649
AAGCCATTTT	Æ	0	11.0459	8.48924	0.00414333	159965	0610040B21Rik	RIKEN cDNA 0610040B21 gene	4	66073	MGI:1913323
						125659	Cars	cysteinyl-tRNA synthetase	7	27267	MGI:1351477
AAGCCGACTC	Æ	0	11.0459	8.48924	0.00428667	26787	Aox1	aldehyde oxidase 1	1	11761	MGI:88035
AAGGCTAAAA	Æ	0	11.0459	8.48924	0.004155	38009	Plcb4	phospholipase C, beta 4	2	18798	MGI:107464
AAGTATGTCT	Æ	0	11.0459	8.48924	0.00432167	28257		Transcribed sequence with strong similarity to protein sp:P00722 (E. coli) BGAL_ECOLI Beta-galactosidase
AATGTAGATG	Æ	0	11.0459	8.48924	0.00419333	34213	Wbscr14	Williams-Beuren syndrome chromosome region 14 homolog (human)	5	58805	MGI:1927999
AATTTCCCCT	Æ	0	11.0459	8.48924	0.00419667	284042		Similar to RIKEN cDNA 9030221M09 gene (LOC272701), mRNA	17	272701
						283387		Similar to phosphatidylserine decarboxylase (LOC236604), mRNA	11	236604
						284163		Transcribed sequence with strong similarity to protein sp:P00722 (E. coli) BGAL_ECOLI Beta-galactosidase
ACAGACACTT	Æ	0	11.0459	8.48924	0.00426	295441	AA408451	expressed sequence AA408451	12	104718	MGI:2144724
ACAGTGTCGT	Æ	0	11.0459	8.48924	0.00414833	259477	Tm4sf7	transmembrane 4 superfamily member 7	7	64540	MGI:1928097
						245355	3110023E09Rik	RIKEN cDNA 3110023E09 gene	7	68038	MGI:1915288
ACAGTTAAGC	Æ	0	11.0459	8.48924	0.00437833	209813	Efnb2	ephrin B2	8	13642	MGI:105097
ACCACCCTTC	Æ	0	11.0459	8.48924	0.00417	222584	Pygb	brain glycogen phosphorylase	2	110078	MGI:97828
ACCCAATTAT	Æ	0	11.0459	8.48924	0.00421167	180337	St13	suppression of tumorigenicity 13	15	70356	MGI:1917606
ACCTGTACCC	Æ	0	11.0459	8.48924	0.00410333	317573	Mobkl2b	MOB1, Mps One Binder kinase activator-like 2B (yeast)	4	214944	MGI:2664539
ACTATAGTCT	Æ	0	11.0459	8.48924	0.004145	126534	Paip2	polyadenylate-binding protein-interacting protein 2	18	67869	MGI:1915119
AGAACTTACC	Æ	0	11.0459	8.48924	0.00416333	23978	Pacsin2	protein kinase C and casein kinase substrate in neurons 2	15	23970	MGI:1345153
						347451	Kcnb1	potassium voltage gated channel, Shab-related subfamily, member 1	2	16500	MGI:96666
AGAAGGACCT	Æ	0	11.0459	8.48924	0.00402833	21002	Slc2a1	solute carrier family 2 (facilitated glucose transporter), member 1	4	20525	MGI:95755
AGCATCTGGG	Æ	0	11.0459	8.48924	0.00437667	30010	Arpc1b	actin related protein 2/3 complex, subunit 1B	5	11867	MGI:1343142
						132788	Mef2a	myocyte enhancer factor 2A	7	17258	MGI:99532
AGCTGTTGCA	Æ	0	11.0459	8.48924	0.00436833	292352		Similar to uncharacterized hypothalamus protein HT013 (LOC228730), mRNA	2	228730
AGGAATCCAC	Æ	0	11.0459	8.48924	0.00413667	22701	Gas1	growth arrest specific 1	13	14451	MGI:95655
AGGAGAAGTT	Æ	0	11.0459	8.48924	0.00422167	301112	5930418K15Rik	RIKEN cDNA 5930418K15 gene	5	77106	MGI:1924356
AGGATGCTTG	Æ	0	11.0459	8.48924	0.00425	260288	Ppp2ca	protein phosphatase 2a, catalytic subunit, alpha isoform	11	19052	MGI:1321159
ATCGTTGTAA	Æ	0	11.0459	8.48924	0.004215	993	Dhx15	DEAH (Asp-Glu-Ala-His) box polypeptide 15	5	13204	MGI:1099786
ATGACTGTGG	Æ	0	11.0459	8.48924	0.00405333	19119	2210402C18Rik	RIKEN cDNA 2210402C18 gene	9	70082	MGI:1917332
ATTTGATTAG	Æ	0	11.0459	8.48924	0.00417667	315430	2610524G07Rik	RIKEN cDNA 2610524G07 gene	13	66494	MGI:1913744
						342517		Transcribed sequence with strong similarity to protein ref:NP_037369.1 (H.sapiens) px19-like protein [Homo sapiens]
CACACCCTTG	Æ	0	11.0459	8.48924	0.00407667	275852	Hectd1	HECT domain containing 1	12	207304	MGI:2384768
CAGTTCTGGC	Æ	0	11.0459	8.48924	0.00420833	260512	A630054L15Rik	RIKEN cDNA A630054L15 gene	14	211922	MGI:2442980
						18946	Ap2m1	adaptor protein complex AP-2, mu1	16	11773	MGI:1298405
CCTAACCAGG	Æ	0	11.0459	8.48924	0.00438333	251071	2210403B10Rik	RIKEN cDNA 2210403B10 gene	11	75668	MGI:1922918
CCTTTGTGAC	Æ	0	11.0459	8.48924	0.0041	62876	D10Ertd749e	DNA segment, Chr 10, ERATO Doi 749, expressed	10	52696	MGI:1289227
						76407	4930443F05Rik	RIKEN cDNA 4930443F05 gene	5	231162	MGI:2684993
CTCAACAGCA	Æ	0	11.0459	8.48924	0.0042	182962	Eif3s5	eukaryotic translation initiation factor 3, subunit 5 (epsilon)	7	66085	MGI:1913335
CTGGACTAAA	Æ	0	11.0459	8.48924	0.00422	68971	Dlg5	discs, large homolog 5 (Drosophila)	14	71228	MGI:1918478
CTGTTAAGCT	Æ	0	11.0459	8.48924	0.00417833	18603	Hdc	histidine decarboxylase	2	15186	MGI:96062
CTTAATTGAC	Æ	0	11.0459	8.48924	0.004205	159324	4933426M11Rik	RIKEN cDNA 4933426M11 gene	12	217684	MGI:2444661
GAACTTAAAG	Æ	0	11.0459	8.48924	0.004195	271986	5330414D10Rik	RIKEN cDNA 5330414D10 gene	2	245867	MGI:1923927
GACAGATGGA	Æ	0	11.0459	8.48924	0.00432167	32191	Gabbr1	gamma-aminobutyric acid (GABA-B) receptor, 1	17	54393	MGI:1860139
GACTTACCAA	Æ	0	11.0459	8.48924	0.00417	790	Tparl	TPA regulated locus	5	21982	MGI:894407
GAGAGCCCAG	Æ	0	11.0459	8.48924	0.00412167	196290	5830411E10Rik	RIKEN cDNA 5830411E10 gene	1	109019	MGI:1923258
GAGGTGGAAT	Æ	0	11.0459	8.48924	0.004235	787	Psmb10	proteasome (prosome, macropain) subunit, beta type 10	8	19171	MGI:1096380
GCAAATGTAC	Æ	0	11.0459	8.48924	0.00437833	138740	Clasp1	CLIP associating protein 1	1	76707	MGI:1923957
GCTAAACTGC	Æ	0	11.0459	8.48924	0.00423333	289653	Dhrs7	dehydrogenase/reductase (SDR family) member 7	12	66375	MGI:1913625
GGAAAAATTG	Æ	0	11.0459	8.48924	0.00422833	316728		Transcribed sequence with weak similarity to protein ref:NP_081764.1 (M.musculus) RIKEN cDNA 5730493B19 [Mus musculus]
GGATGCATTC	Æ	0	11.0459	8.48924	0.00437	37210	Ap1g1	adaptor protein complex AP-1, gamma 1 subunit	8	11765	MGI:101919
GGCGCTCGTA	Æ	0	11.0459	8.48924	0.00410667	206536	Sdc3	syndecan 3	4	20970	MGI:1349163
GGTAAAGTTA	Æ	0	11.0459	8.48924	0.004245	29900	2310050B20Rik	RIKEN cDNA 2310050B20 gene	10	66399	MGI:1913649
GGTGGCTTTT	Æ	0	11.0459	8.48924	0.00406333	233843	BC034126	cDNA sequence BC034126	2	263803	MGI:2388285
						291247	Arl1	ADP-ribosylation factor-like 1	10	104303	MGI:99436
GGTGTTCCTT	Æ	0	11.0459	8.48924	0.00419833	272135	Dhh	desert hedgehog	15	13363	MGI:94891
GTATTGGCCT	Æ	0	11.0459	8.48924	0.00409833	275191	Tm9sf2	transmembrane 9 superfamily member 2	14	68059	MGI:1915309
GTCAAATACT	Æ	0	11.0459	8.48924	0.0042	306789	4931439A04Rik	RIKEN cDNA 4931439A04 gene	7	108797	MGI:1918252
GTCCCAAAAT	Æ	0	11.0459	8.48924	0.004285	22418	Pxr1	peroxisome receptor 1	6	19305	MGI:1098808
GTGTCAATAA	Æ	0	11.0459	8.48924	0.00420333	36169	Sfxn3	sideroflexin 3	19	94280	MGI:2137679
						205593		16 days neonate thymus cDNA, RIKEN full-length enriched library, clone:A130094L10 product:hypothetical protein, full insert sequence
GTGTGTGCAG	Æ	0	11.0459	8.48924	0.00420833	280254	Abhd5	abhydrolase domain containing 5	9	67469	MGI:1914719
GTTCCTGGTT	Æ	0	11.0459	8.48924	0.00430333	223980	Farp1	FERM, RhoGEF (Arhgef) and pleckstrin domain protein 1 (chondrocyte-derived)	14	223254	MGI:2446173
TAATGATATT	Æ	0	11.0459	8.48924	0.004085	297903	9030406N13Rik	RIKEN cDNA 9030406N13 gene	10	211329	MGI:2444847
TCCCTGACTT	Æ	0	11.0459	8.48924	0.00425833	2769	Mlp	MARCKS-like protein	4	17357	MGI:97143
TCCCTTCAGA	Æ	0	11.0459	8.48924	0.00423667	271770	Myl9	myosin, light polypeptide 9, regulatory	2	98932	MGI:2138915
						261570	Gtf2i	general transcription factor II I	5	14886	MGI:1202722
TCTCCACCTG	Æ	0	11.0459	8.48924	0.00423333	23217	1600019D15Rik	RIKEN cDNA 1600019D15 gene	5	67878	MGI:1915128
TCTGAAGACA	Æ	0	11.0459	8.48924	0.00417	44065	Cx3cr1	chemokine (C-X3-C) receptor 1	9	13051	MGI:1333815
TCTTGGTGAC	Æ	0	11.0459	8.48924	0.00406333	269245	Man2a2	mannosidase 2, alpha 2	7	140481	MGI:2150656
TGAAAATCTT	Æ	0	11.0459	8.48924	0.00413833	2777	Tpd52	tumor protein D52	3	21985	MGI:107749
TGAATAAGAT	Æ	0	11.0459	8.48924	0.00426333	174256	C77892	expressed sequence C77892	1	96875	MGI:2138665
TGAGACAAGG	Æ	0	11.0459	8.48924	0.00423333	1022	Cdc42	cell division cycle 42 homolog (S. cerevisiae)	4	12540	MGI:106211
TGAGTTCCCT	Æ	0	11.0459	8.48924	0.00411167	38390	Cpne3	copine III	4	70568	MGI:1917818
TGCACGACTG	Æ	0	11.0459	8.48924	0.004295	333291	Rybp	RING1 and YY1 binding protein	6	56353	MGI:1929059
TGCTGTGAGG	Æ	0	11.0459	8.48924	0.00419833	34776	C1qtnf6	C1q and tumor necrosis factor related protein 6	15	72709	MGI:1919959
TGGTAACGTT	Æ	0	11.0459	8.48924	0.00422167	69083		Transcribed sequence with weak similarity to protein pir:RGECDW (E. coli) RGECDW transcription activator of D-serine dehydratase - Escherichia coli
TGTCATTCAT	Æ	0	11.0459	8.48924	0.00425	295875	1500006O09Rik	RIKEN cDNA 1500006O09 gene	14	66231	MGI:1913481
TGTGATGTTA	Æ	0	11.0459	8.48924	0.004265	321004		Dres55 mRNA, partial
						276430		Similar to headcase homolog; hHDC for homolog of Drosophila headcase (LOC380629), mRNA	10	380629
						209292	Rbpsuh	recombining binding protein suppressor of hairless (Drosophila)	5	19664	MGI:96522
TTACATTGAA	Æ	0	11.0459	8.48924	0.00415333	208286	Itch	itchy	2	16396	MGI:1202301
						319353		Adult male urinary bladder cDNA, RIKEN full-length enriched library, clone:9530096H18 product:itchy, full insert sequence
TTCCCTGTGT	Æ	0	11.0459	8.48924	0.00444667	103747	Npff	neuropeptide FF-amide peptide precursor	15	54615	MGI:1891708
						28646	6430596G11Rik	RIKEN cDNA 6430596G11 gene	7	232906	MGI:2142039
						347602		Transcribed sequences
TTCTGGTATT	Æ	0	11.0459	8.48924	0.00420833	25326	Dst	dystonin	1	13518	MGI:104627
TTCTTAGTTT	Æ	0	11.0459	8.48924	0.00411833	15868	Vdp	vesicle docking protein	5	56041	MGI:1929095
TTGGTATTGT	Æ	0	11.0459	8.48924	0.00432	246869	8430423A01Rik	RIKEN cDNA 8430423A01 gene	1	98415	MGI:1934811
TTTGATGTTC	Æ	0	11.0459	8.48924	0.00410167	126220	Mro	Maestro	18	71263	MGI:2152817
TTTGTTGGTG	Æ	0	11.0459	8.48924	0.00434167	204722	LOC381112	hypothetical gene supported by AK053944	17	381112
TTTTAGAATA	Æ	0	11.0459	8.48924	0.00426	4364	Il6st	interleukin 6 signal transducer	13	16195	MGI:96560
AAAAGTTGCC	Æ	1.30117	9.8186	7.54599	0.0403283	37380		Adult male liver tumor cDNA, RIKEN full-length enriched library, clone:C730014O14 product:unknown EST, full insert sequence
AACAAAGTCA	Æ	1.30117	9.8186	7.54599	0.040915	28311		18-day embryo whole body cDNA, RIKEN full-length enriched library, clone:1110008H02 product:unknown EST, full insert sequence
AACCCTAATA	Æ	1.30117	9.8186	7.54599	0.0408217	-	mt-Atp6	mitochondrial genome (ATP synthase 6, mitochondrial)	MT	17705	MGI:99927
AAGAATGCTT	Æ	1.30117	9.8186	7.54599	0.0408533	259751	Clcn3	chloride channel 3	8	12725	MGI:103555
AAGAGAAAGA	Æ	1.30117	9.8186	7.54599	0.0408083	216528	Vps29	vacuolar protein sorting 29 (S. pombe)	5	56433	MGI:1928344
ACCAGAGCAG	Æ	1.30117	9.8186	7.54599	0.0408967	38229	E430023H19Rik	RIKEN cDNA E430023H19 gene	1	98417	MGI:2138312
						275121	Gle1l	GLE1 RNA export mediator-like (yeast	2	74412	MGI:1921662
ACTAAGGACC	Æ	1.30117	9.8186	7.54599	0.0409183	149403	Cyb561	cytochrome b-561	11	13056	MGI:103253
ACTCCTGTCA	Æ	1.30117	9.8186	7.54599	0.040355	290026	Cltb	clathrin, light polypeptide (Lcb)	13	74325	MGI:1921575
						18834	2310058A11Rik	RIKEN cDNA 2310058A11 gene	10	103136	MGI:1914735
AGAAATATGT	Æ	1.30117	9.8186	7.54599	0.04085	228259	E130112L23Rik	RIKEN cDNA E130112L23 gene	14	268739	MGI:2685515
						236067	Postn	periostin, osteoblast specific factor	3	50706	MGI:1926321
AGAAGCAGTT	Æ	1.30117	9.8186	7.54599	0.0409633	27800	1810029G24Rik	RIKEN cDNA 1810029G24 gene	18	66286	MGI:1913536
AGACTCGGGT	Æ	1.30117	9.8186	7.54599	0.0409317	34031	Plce1	phospholipase C, epsilon 1	19	74055	MGI:1921305
AGATCTACTG	Æ	1.30117	9.8186	7.54599	0.041225	29402	E430026A01Rik	RIKEN cDNA E430026A01 gene	5	231915	MGI:2442342
AGCAGAGAAT	Æ	1.30117	9.8186	7.54599	0.04108	246412	1700020I14Rik	RIKEN cDNA 1700020I14 gene	2	66602	MGI:1913852
AGCTAATTTC	Æ	1.30117	9.8186	7.54599	0.04085	21846	Ubl3	ubiquitin-like 3	5	24109	MGI:1344373
ATGTGCTCCC	Æ	1.30117	9.8186	7.54599	0.0408917	244815	Golgb1	golgi autoantigen, golgin subfamily b, macrogolgin 1	16	224139	MGI:1099447
ATTCTGTGGT	Æ	1.30117	9.8186	7.54599	0.04075	38951	Sucla2	succinate-Coenzyme A ligase, ADP-forming, beta subunit	14	20916	MGI:1306775
ATTGTTCCAG	Æ	1.30117	9.8186	7.54599	0.040855	347985	1110007C02Rik	RIKEN cDNA 1110007C02 gene	13	71784	MGI:1919034
						31525		Similar to Arylsulfatase B (ASB) (N-acetylgalactosamine-4-sulfatase) (G4S) (LOC218452), mRNA	13	218452
CAGAGCCCAC	Æ	1.30117	9.8186	7.54599	0.0408167	9287	Mast2	microtubule associated serine/threonine kinase 2	4	17776	MGI:894676
CATTGGGGAG	Æ	1.30117	9.8186	7.54599	0.040805	23253	Edg4	endothelial differentiation, lysophosphatidic acid G-protein-coupled receptor 4	8	53978	MGI:1858422
CCAGGGAGGG	Æ	1.30117	9.8186	7.54599	0.0410517	255322	Cecr5	cat eye syndrome chromosome region, candidate 5 homolog (human)	6	214932	MGI:2136976
CCTCAAGAGC	Æ	1.30117	9.8186	7.54599	0.040865	26614	Mrpl30	mitochondrial ribosomal protein L30	1	107734	MGI:1333820
CTCCCCGTGC	Æ	1.30117	9.8186	7.54599	0.0411317	271809	Daxx	Fas death domain-associated protein	17	13163	MGI:1197015
CTGACTGTGG	Æ	1.30117	9.8186	7.54599	0.0408183	221992	Yap	yes-associated protein	9	22601	MGI:103262
CTGTCTGGCC	Æ	1.30117	9.8186	7.54599	0.0408567	44261	Pitpnm2	phosphatidylinositol transfer protein, membrane-associated 2	5	19679	MGI:1336192
CTGTGGAATA	Æ	1.30117	9.8186	7.54599	0.0411833	214934	Elmo1	engulfment and cell motility 1, ced-12 homolog (C. elegans)	13	140580	MGI:2153044
CTTGTGGCTT	Æ	1.30117	9.8186	7.54599	0.0406533	20592	Lpd	lipidosin	9	94180	MGI:2385656
GACAGTAATA	Æ	1.30117	9.8186	7.54599	0.040715	2440	Pex7	peroxisome biogenesis factor 7	10	18634	MGI:1321392
						28173	Mars	methionine-tRNA synthetase	10	104419	MGI:1345633
						110220	Ddit3	DNA-damage inducible transcript 3	10	13198	MGI:109247
GAGAAGACAC	Æ	1.30117	9.8186	7.54599	0.040855	276277	C130099A02	hypothetical protein C130099A02	7	233065	MGI:2142037
GCCGTCAGCC	Æ	1.30117	9.8186	7.54599	0.0413067	29989	1110018L13Rik	GCIP-interacting protein p29	4	68592	MGI:1915842
GCTCTGGCCT	Æ	1.30117	9.8186	7.54599	0.040785	4863	Ube2v1	ubiquitin-conjugating enzyme E2 variant 1	2	66589	MGI:1913839
GCTGCCCTCA	Æ	1.30117	9.8186	7.54599	0.04084	196595	Gc	group specific component	5	14473	MGI:95669
GCTTGCTTCA	Æ	1.30117	9.8186	7.54599	0.0407717	27359	1500011K16Rik	RIKEN cDNA 1500011K16 gene	2	67885	MGI:1915135
GGACACCCTG	Æ	1.30117	9.8186	7.54599	0.0406667	205266	Acaa1	acetyl-Coenzyme A acyltransferase 1	9	113868	MGI:2148491
GGGATTCATT	Æ	1.30117	9.8186	7.54599	0.0407067	276368	Arhgap18	Rho GTPase activating protein 18	10	73910	MGI:1921160
GTGTGGGGGC	Æ	1.30117	9.8186	7.54599	0.0409167	271754	2610024N01Rik	RIKEN cDNA 2610024N01 gene	3	71807	MGI:1919057
TAATTTTTTT	Æ	1.30117	9.8186	7.54599	0.0410083	61526	Hmgcs1	3-hydroxy-3-methylglutaryl-Coenzyme A synthase 1	13	208715	MGI:107592
						132336	Pxmp3	peroxisomal membrane protein 3	3	19302	MGI:107486
						257403	3110020O18Rik	RIKEN cDNA 3110020O18 gene	5	73130	MGI:1920380
TATGTGTGTT	Æ	1.30117	9.8186	7.54599	0.040865	26908	Csnk1a1	casein kinase 1, alpha 1	18	93687	MGI:1934950
TATTCAATAA	Æ	1.30117	9.8186	7.54599	0.04132	260504	Mark4	MAP/microtubule affinity-regulating kinase 4	7	232944	MGI:1920955
TATTGTATAT	Æ	1.30117	9.8186	7.54599	0.0408	280125	Crk	v-crk sarcoma virus CT10 oncogene homolog (avian)	11	12928	MGI:88508
						21714	2410003A14Rik	RIKEN cDNA 2410003A14 gene	7	67872	MGI:1915122
TCCATCAAGA	Æ	1.30117	9.8186	7.54599	0.0406883	272361	Psmc5	protease (prosome, macropain) 26S subunit, ATPase 5	11	19184	MGI:105047
TCTGTATGTT	Æ	1.30117	9.8186	7.54599	0.04058	241073	Enc1	ectodermal-neural cortex 1	13	13803	MGI:109610
TCTTCTGTGG	Æ	1.30117	9.8186	7.54599	0.0408233	309867	Ptk9	protein tyrosine kinase 9	15	19230	MGI:1100520
TGACATTTGC	Æ	1.30117	9.8186	7.54599	0.0405867	4772	Edg2	endothelial differentiation, lysophosphatidic acid G-protein-coupled receptor, 2	4	14745	MGI:108429
TGAGTCCACT	Æ	1.30117	9.8186	7.54599	0.040345	40068	Tubb3	tubulin, beta 3	8	22152	MGI:107813
TGATCATATT	Æ	1.30117	9.8186	7.54599	0.0409317	215544	Cyp4x1	cytochrome P450, family 4, subfamily x, polypeptide 1	4	81906	MGI:1932403
						67281	Aoc3	amine oxidase, copper containing 3	11	11754	MGI:1306797
TGCCACGTGC	Æ	1.30117	9.8186	7.54599	0.0410267	34488	E130307M08Rik	RIKEN cDNA E130307M08 gene	17	68047	MGI:1915297
TGGGATTTAT	Æ	1.30117	9.8186	7.54599	0.0409467	276326	1110014C03Rik	RIKEN cDNA 1110014C03 gene	12	68581	MGI:1915831
TGTAAATACT	Æ	1.30117	9.8186	7.54599	0.0408717	28057	1110064N10Rik	RIKEN cDNA 1110064N10 gene	15	67832	MGI:1915082
TGTGTACAGA	Æ	1.30117	9.8186	7.54599	0.0409667	193451	Il11ra1	interleukin 11 receptor, alpha chain 1	4	16157	MGI:107426
						6660	Il11ra2	interleukin 11 receptor, alpha chain 2	4	16158	MGI:109123
TTCAGAGGGC	Æ	1.30117	9.8186	7.54599	0.0403967	284592	Senp3	SUMO/sentrin specific protease 3	11	80886	MGI:2158736
						328549	Eif4a1	eukaryotic translation initiation factor 4A1	11	13681	MGI:95303
TTGTCTCCCA	Æ	1.30117	9.8186	7.54599	0.0411917	336063	6330419J24Rik	RIKEN cDNA 6330419J24 gene	X	320237	MGI:2443645
TTGTTAAAAT	Æ	1.30117	9.8186	7.54599	0.0410317	299755	Myef2	myelin basic protein expression factor 2, repressor	2	17876	MGI:104592
						259330	F630045L20Rik	cDNA F630045L20 gene	2	317750	MGI:2677271
TTGTTACTGC	Æ	1.30117	9.8186	7.54599	0.040825	280231	Anxa7	annexin A7	14	11750	MGI:88031
TTTGACATCT	Æ	1.30117	9.8186	7.54599	0.0407517	281490	Bmp2k	BMP2 inducible kinase	5	140780	MGI:2155456
AACAGAATCA	Æ	0	9.8186	7.54599	0.00833	37369	1110037N09Rik	RIKEN cDNA 1110037N09 gene	13	68750	MGI:1916000
AAGACAGAGC	Æ	0	9.8186	7.54599	0.00839	140661		10 day old male pancreas cDNA, RIKEN full-length enriched library, clone:1810037G11 product:unknown EST, full insert sequence
AAGGAACACC	Æ	0	9.8186	7.54599	0.00826167	250605	Sel1h	Sel1 (suppressor of lin-12) 1 homolog (C. elegans)	12	20338	MGI:1329016
AATAAATACC	Æ	0	9.8186	7.54599	0.00830333	9404	Nbl1	neuroblastoma, suppression of tumorigenicity 1	4	17965	MGI:104591
						103382	Ppfibp1	PTPRF interacting protein, binding protein 1 (liprin beta 1)	6	67533	MGI:1914783
AATGGCCATT	Æ	0	9.8186	7.54599	0.00809333	247764	Pxf	peroxisomal farnesylated protein	1	19298	MGI:1334458
AATGTGAAAA	Æ	0	9.8186	7.54599	0.00852833	306722	1110021N07Rik	RIKEN cDNA 1110021N07 gene	15	67819	MGI:1915069
ACAGAATCGT	Æ	0	9.8186	7.54599	0.00838167	256185	2810021O14Rik	RIKEN cDNA 2810021O14 gene	5	66309	MGI:1913559
ACTGTAGATG	Æ	0	9.8186	7.54599	0.00837833	260288	Ppp2ca	protein phosphatase 2a, catalytic subunit, alpha isoform	11	19052	MGI:1321159
ACTTTGAGCC	Æ	0	9.8186	7.54599	0.00857667	29735	0610006H10Rik	RIKEN cDNA 0610006H10 gene	19	71670	MGI:1918920
						32883	Fbxo23	F-box only protein 23	13	74257	MGI:1921507
AGACCCCATC	Æ	0	9.8186	7.54599	0.00846833	4390	Numb	numb gene homolog (Drosophila)	12	18222	MGI:107423
						133443	Papln	papilin, proteoglycan-like sulfated glycoprotein	12	170721	MGI:2386139
AGCTCCCAGC	Æ	0	9.8186	7.54599	0.008495	347967	1500001L15Rik	RIKEN cDNA 1500001L15 gene	14	68966	MGI:1916216
						21214		Similar to CG11030-PA (LOC380902), mRNA	14	380902
AGCTTTTTCT	Æ	0	9.8186	7.54599	0.00830667	126193	Tnik	TRAF2 and NCK interacting kinase	3	69014	MGI:1916264
AGGAGAAAAG	Æ	0	9.8186	7.54599	0.008405	29790	Sitpec	signaling intermediate in Toll pathway-evolutionarily conserved	9	26940	MGI:1349469
AGGAGGGGTA	Æ	0	9.8186	7.54599	0.00808833	220923	Rab24	RAB24, member RAS oncogene family	13	19336	MGI:105065
AGGTCCTGTG	Æ	0	9.8186	7.54599	0.008355	3152	Lgals3bp	lectin, galactoside-binding, soluble, 3 binding protein	11	19039	MGI:99554
AGGTTTCTTT	Æ	0	9.8186	7.54599	0.00821333	38801	1200015A22Rik	RIKEN cDNA 1200015A22 gene	6	74122	MGI:1921372
AGTGTATCTG	Æ	0	9.8186	7.54599	0.00822667	8681	Ptpn11	protein tyrosine phosphatase, non-receptor type 11	5	19247	MGI:99511
						323911		Transcribed sequences
						338526		Transcribed sequences
AGTTATTGTG	Æ	0	9.8186	7.54599	0.00854667	297978	Figf	c-fos induced growth factor	X	14205	MGI:108037
AGTTCACAGA	Æ	0	9.8186	7.54599	0.00848833	156895	Smyd2	SET and MYND domain containing 2	1	226830	MGI:1915889
ATGTAACGAC	Æ	0	9.8186	7.54599	0.00827	46705	Sdccag1	serologically defined colon cancer antigen 1	12	66244	MGI:1918305
						234368	Klhdc2	kelch domain containing 2	12	69554	MGI:1916804
ATGTGAAATG	Æ	0	9.8186	7.54599	0.00802667	41367	Ddx42	DEAD (Asp-Glu-Ala-Asp) box polypeptide 42	11	72047	MGI:1919297
ATTTAACTCC	Æ	0	9.8186	7.54599	0.008305	158726	AF013969	expressed sequence AF013969	5	100563	MGI:2140798
ATTTGATACA	Æ	0	9.8186	7.54599	0.008225	29490	Ctdsp2	CTD (carboxy-terminal domain, RNA polymerase II, polypeptide A) small phosphatase 2	10	52468	MGI:1098748
CAAAAGAATA	Æ	0	9.8186	7.54599	0.00814167	2152	2600017A12Rik	RIKEN cDNA 2600017A12 gene	X	72459	MGI:1919709
CAAAGACAAC	Æ	0	9.8186	7.54599	0.00826667	3035	3110006P09Rik	RIKEN cDNA 3110006P09 gene	15	68036	MGI:1915286
CAATTCAAAT	Æ	0	9.8186	7.54599	0.00828667	6932	Tomm20	translocase of outer mitochondrial membrane 20 homolog (yeast)	8	67952	MGI:1915202
						315570		Transcribed sequence with strong similarity to protein pir:S68215 (H.sapiens) S68215 Mas 20 protein - human
CAGCTGTCTT	Æ	0	9.8186	7.54599	0.0084	28357	Map1lc3b	microtubule-associated protein 1 light chain 3 beta	8	67443	MGI:1914693
CATTTTCTGG	Æ	0	9.8186	7.54599	0.00821167	3862	Igf2	insulin-like growth factor 2	7	16002	MGI:96434
CCAAAATGAA	Æ	0	9.8186	7.54599	0.00803667	277406	Stat1	signal transducer and activator of transcription 1	1	20846	MGI:103063
CCAGCCTGTG	Æ	0	9.8186	7.54599	0.007995	43777	Rab2l	RAB2, member RAS oncogene family-like	17	19732	MGI:107483
						288642	Prrx1	paired related homeobox 1	1	18933	MGI:97712
CCAGGCCAGT	Æ	0	9.8186	7.54599	0.00848	5053	Slc4a3	solute carrier family 4 (anion exchanger), member 3	1	20536	MGI:109350
CCCTTAATCT	Æ	0	9.8186	7.54599	0.008265	140158	Cyp51	cytochrome P450, 51	5	13121	MGI:106040
CCGTGTGTTC	Æ	0	9.8186	7.54599	0.008045	29192	Nars	asparaginyl-tRNA synthetase	18	70223	MGI:1917473
CGAAAGGTAA	Æ	0	9.8186	7.54599	0.008385	138073	C130068N17Rik	RIKEN cDNA C130068N17 gene	2	277396	MGI:2683536
CTACCTAGCT	Æ	0	9.8186	7.54599	0.00813	181862	Ndst1	N-deacetylase/N-sulfotransferase (heparan glucosaminyl) 1	18	15531	MGI:104719
CTAGCTTACA	Æ	0	9.8186	7.54599	0.00836667	30039	Prkar1a	protein kinase, cAMP dependent regulatory, type I, alpha	11	19084	MGI:104878
CTATGGGCTG	Æ	0	9.8186	7.54599	0.00831	29500	4022402H07Rik	RIKEN cDNA 4022402H07 gene	6	232157	MGI:2442631
						228377		Transcribed sequences
CTCATCTGTA	Æ	0	9.8186	7.54599	0.008165	207499	Ppp1r12a	protein phosphatase 1, regulatory (inhibitor) subunit 12A	10	17931	MGI:1309528
CTGAAATGAT	Æ	0	9.8186	7.54599	0.00833	270587	Clcn7	chloride channel 7	17	26373	MGI:1347048
CTGAGCTGCA	Æ	0	9.8186	7.54599	0.008145	335454	Wdr6	WD repeat domain 6	9	83669	MGI:1930140
						193395	6330580J24Rik	RIKEN cDNA 6330580J24 gene	9	67789	MGI:1915039
CTGAGTTAGA	Æ	0	9.8186	7.54599	0.00828333	19931	Slc10a3	solute carrier family 10 (sodium/bile acid cotransporter family), member 3	X	214601	MGI:95048
CTGCATAGCT	Æ	0	9.8186	7.54599	0.00842833	18628	Cd36	CD36 antigen	5	12491	MGI:107899
GAACTTTAAG	Æ	0	9.8186	7.54599	0.00829333	159453	Zfp363	zinc finger protein 363	5	68098	MGI:1915348
GAACTTTAGA	Æ	0	9.8186	7.54599	0.00835833	20543	Pum2	pumilio 2 (Drosophila)	12	80913	MGI:1931751
GACTTTGGAA	Æ	0	9.8186	7.54599	0.00822167	277735	Col1a1	procollagen, type I, alpha 1	11	12842	MGI:88467
						23085	Nte	neuropathy target esterase	8	50767	MGI:1354723
GAGAACTTTT	Æ	0	9.8186	7.54599	0.008235	27184	D4Ertd89e	DNA segment, Chr 4, ERATO Doi 89, expressed	4	52076	MGI:1098718
GAGATCCGAA	Æ	0	9.8186	7.54599	0.00823833	830	Psme1	proteasome (prosome, macropain) 28 subunit, alpha	14	19186	MGI:1096367
GATGACTTTG	Æ	0	9.8186	7.54599	0.00828333	25670	1700110N18Rik	RIKEN cDNA 1700110N18 gene	16	73569	MGI:1920819
						213408	Ttc3	tetratricopeptide repeat domain 3	16	22129	MGI:1276539
						16773	Alb1	albumin 1	5	11657	MGI:87991
						133101	Shprh	SNF2 histone linker PHD RING helicase	10	268281	MGI:1917581
GCTCACAATG	Æ	0	9.8186	7.54599	0.00840333	45563	Sulf1	sulfatase 1	1	240725	MGI:2138563
						243234	Psmd2	proteasome (prosome, macropain) 26S subunit, non-ATPase, 2	16	21762	MGI:1096584
GCTGTCCTCC	Æ	0	9.8186	7.54599	0.00828833	71015	Pdir	protein disulfide isomerase-related	16	72599	MGI:1919849
GGGGTGCACA	Æ	0	9.8186	7.54599	0.00822333	4848	Fyn	Fyn proto-oncogene	10	14360	MGI:95602
GTAAACTCAC	Æ	0	9.8186	7.54599	0.008265	146408		Adult male stomach cDNA, RIKEN full-length enriched library, clone:2210013O21 product:hypothetical protein, full insert sequence
GTCAACCTCA	Æ	0	9.8186	7.54599	0.00825667	27210	G6pdx	glucose-6-phosphate dehydrogenase X-linked	X	14381	MGI:105979
GTCTATGCTG	Æ	0	9.8186	7.54599	0.00838167	336045	2700066J21Rik	RIKEN cDNA 2700066J21 gene	X	72554	MGI:1919804
GTGGCTCTCA	Æ	0	9.8186	7.54599	0.00841167	330234	5830402J09	hypothetical protein 5830402J09	2	227933
						27681		Similar to tumor necrosis factor alpha converting enzyme (LOC382190), mRNA		382190
GTGGGTGGTA	Æ	0	9.8186	7.54599	0.00831333	211654	MGC6357	hypothetical protein MGC6357	1	208263
GTTACTTGTT	Æ	0	9.8186	7.54599	0.00841	294159	0610011D08Rik	RIKEN cDNA 0610011D08 gene	4	66588	MGI:1913838
GTTCCTTGGG	Æ	0	9.8186	7.54599	0.00825167	24059	Schip1	schwannomin interacting protein 1	3	30953	MGI:1353557
GTTGTTGTTT	Æ	0	9.8186	7.54599	0.00851833	20216	Galk2	galactokinase 2	2	69976	MGI:1917226
						341988	Ppm1e	protein phosphatase 1E (PP2C domain containing)	11	320472	MGI:2444096
GTTTCTGTCT	Æ	0	9.8186	7.54599	0.00833833	22056		Transcribed sequences
TAATAAAAAT	Æ	0	9.8186	7.54599	0.00842833	2756	Hmgn1	high mobility group nucleosomal binding domain 1	16	15312	MGI:96120
						311204		Transcribed sequences
						316392		Transcribed sequences
TAATTTACCT	Æ	0	9.8186	7.54599	0.00849667	29702	D3Ucla1	DNA segment, Chr 3, University of California at Los Angeles 1	3	28146	MGI:92638
TACAAACTAG	Æ	0	9.8186	7.54599	0.00824333	280784	Ppp1cc	protein phosphatase 1, catalytic subunit, gamma isoform	5	19047	MGI:104872
TACAATATAC	Æ	0	9.8186	7.54599	0.00816333	30849	Pcyox1	prenylcysteine oxidase 1	6	66881	MGI:1914131
TAGCAAAGAT	Æ	0	9.8186	7.54599	0.00830833	250265	Arnt	aryl hydrocarbon receptor nuclear translocator	3	11863	MGI:88071
TAGCACACCA	Æ	0	9.8186	7.54599	0.00848333	103568	Slc38a1	solute carrier family 38, member 1	15	105727	MGI:2145895
TATGCAGATT	Æ	0	9.8186	7.54599	0.00842833	16340	Fgfr2	fibroblast growth factor receptor 2	7	14183	MGI:95523
TATTAGGTGT	Æ	0	9.8186	7.54599	0.00836167	28350	4930402E16Rik	RIKEN cDNA 4930402E16 gene	8	319518	MGI:2442188
TCATTCTCCA	Æ	0	9.8186	7.54599	0.00823	257837	Atp11a	ATPase, class VI, type 11A	8	50770	MGI:1354735
TCCAATTCCT	Æ	0	9.8186	7.54599	0.00821167	68933	Mapk9	mitogen activated protein kinase 9	11	26420	MGI:1346862
						24108	Mrps21	mitochondrial ribosomal protein S21	3	66292	MGI:1913542
						349444		Transcribed sequence with moderate similarity to protein sp:P82921 (H.sapiens) RT21_HUMAN Mitochondrial 28S ribosomal protein S21
TCTTAACCGT	Æ	0	9.8186	7.54599	0.008325	259074	Rasgef1b	RasGEF domain family, member 1B	5	320292	MGI:2443755
TCTTCTTTGG	Æ	0	9.8186	7.54599	0.008225	295533	Flna	filamin, alpha	X	192176	MGI:95556
TGATAATATA	Æ	0	9.8186	7.54599	0.00824167	218891	Catnal1	catenin alpha-like 1	4	54366	MGI:1859649
TGATTACTAG	Æ	0	9.8186	7.54599	0.008275	3810	Pik3c2a	phosphatidylinositol 3-kinase, C2 domain containing, alpha polypeptide	7	18704	MGI:1203729
TGCTGTGAAA	Æ	0	9.8186	7.54599	0.00818833	34775	Pdha1	pyruvate dehydrogenase E1 alpha 1	X	18597	MGI:97532
						113877	Glra2	glycine receptor, alpha 2 subunit	X	237213	MGI:95748
TGTAATCATA	Æ	0	9.8186	7.54599	0.00844667	212546	AW556347	expressed sequence AW556347	12	268586	MGI:2145044
TGTCTTTCTT	Æ	0	9.8186	7.54599	0.00845167	246991	Klhl2	kelch-like 2, Mayven (Drosophila)	8	77113	MGI:1924363
TGTGCTGTTG	Æ	0	9.8186	7.54599	0.00842	32700	Sc5d	sterol-C5-desaturase (fungal ERG3, delta-5-desaturase) homolog (S. cerevisae)	9	235293	MGI:1353611
TTAACAAATC	Æ	0	9.8186	7.54599	0.00831333	46063	Cdc40	cell division cycle 40 homolog (yeast)	10	71713	MGI:1918963
TTACAATCAC	Æ	0	9.8186	7.54599	0.008395	24125	Col4a3bp	procollagen, type IV, alpha 3 (Goodpasture antigen) binding protein	13	68018	MGI:1915268
						284688	Srpr	signal recognition particle receptor ('docking protein')	9	67398	MGI:1914648
TTAGGACTCT	Æ	0	9.8186	7.54599	0.00837667	140619	Egln1	EGL nine homolog 1 (C. elegans)	8	112405	MGI:1932286
TTGCCTACTG	Æ	0	9.8186	7.54599	0.008085	276572	Rras2	related RAS viral (r-ras) oncogene homolog 2	7	66922	MGI:1914172
TTGGAGACTG	Æ	0	9.8186	7.54599	0.00825333	283879	Mic2l1	MIC2 (monoclonal Imperial Cancer Research Fund 2)-like 1	X	171486	MGI:2177151
TTTGCTGTGT	Æ	0	9.8186	7.54599	0.00821667	43871	Trim35	tripartite motif-containing 35	14	66854	MGI:1914104
AAAGGGATCA	Æ	0	8.59128	6.60274	0.01621	298256	2210401K01Rik	RIKEN cDNA 2210401K01 gene	19	72289	MGI:1919539
AACACAATCA	Æ	0	8.59128	6.60274	0.0164383	209207	Sec23a	SEC23A (S. cerevisiae)	12	20334	MGI:1349635
AACTGTGACA	Æ	0	8.59128	6.60274	0.01626	40338	Gas7	growth arrest specific 7	11	14457	MGI:1202388
AAGATTGAAT	Æ	0	8.59128	6.60274	0.016145	240434	Pdcd8	programmed cell death 8	X	26926	MGI:1349419
AATTCAATTA	Æ	0	8.59128	6.60274	0.0161467	260256	Eif4g1	eukaryotic translation initiation factor 4, gamma 1	16	208643	MGI:2384784
ACAAAATAAC	Æ	0	8.59128	6.60274	0.01616	270109	Nr2f2	nuclear receptor subfamily 2, group F, member 2	7	11819	MGI:1352452
ACAGTTGATT	Æ	0	8.59128	6.60274	0.016405	328717	Dscr5	Down syndrome critical region homolog 5 (human)	16	56176	MGI:1860433
ACCCACAAGA	Æ	0	8.59128	6.60274	0.0161817	122399	BC030863	cDNA sequence BC030863	6	194404	MGI:2673704
ACTGAAGTCA	Æ	0	8.59128	6.60274	0.0163483	285453	Llglh	lethal giant larvae homolog	11	16897	MGI:102682
						339755	Fliih	flightless I homolog (Drosophila)	11	14248	MGI:1342286
ACTGTGTCTG	Æ	0	8.59128	6.60274	0.0166683	4428	Prkrir	protein-kinase, interferon-inducible double stranded RNA dependent inhibitor, repressor of (P58 repressor)	7	72981	MGI:1920231
						288525		15 days embryo head cDNA, RIKEN full-length enriched library, clone:D930002M03 product:hypothetical protein, full insert sequence
AGAACAATCA	Æ	0	8.59128	6.60274	0.01628	209650	Smarca3	SWI/SNF related, matrix associated, actin dependent regulator of chromatin, subfamily a, member 3	3	20585	MGI:1196437
AGAACGTATT	Æ	0	8.59128	6.60274	0.0162917	35670	Abcc9	ATP-binding cassette, sub-family C (CFTR/MRP), member 9	6	20928	MGI:1352630
AGAACTGTAC	Æ	0	8.59128	6.60274	0.0163117	27093		13 days embryo lung cDNA, RIKEN full-length enriched library, clone:D430036N24 product:unknown EST, full insert sequence
AGAGGATTGT	Æ	0	8.59128	6.60274	0.01641	275489		7 days neonate cerebellum cDNA, RIKEN full-length enriched library, clone:A730046J11 product:unclassifiable, full insert sequence
[truncated: 322 more rows]

## Sheet: Increased in ATSC, unreliable
List of 135 tags with significantly increased tag counts in adult testis somatic cells (ATSC) and unreliable or no identification
[truncated: 136 more rows]
