# Supplementary material for: Global transcriptome analysis of the C57BL/6J mouse testis by SAGE: evidence for nonrandom gene order
Source: BMC Genomics. 2005 Mar 5;6:29. doi: 10.1186/1471-2164-6-29 (PMC1079818; doi:10.1186/1471-2164-6-29)
Supplement: Additional File 3 — Genes with predominant expression in germinal and somatic cells of the testis. List of 924 and 802 genes with predominant expression in germinal and somatic cells of the testis, respectively, based on the comparison of total testis and adult testis somatic cells SAGE libraries. Tags with significantly different tag counts (p-chance < 0.05, Monte Carlo simulation) and at least five-fold increased/decreased tag counts were selected and identified using RNA evidence mapping. [file 1471-2164-6-29-S3.xls]

## Sheet: Table description
Additional file 3. - Genes with predominant expression in germinal and somatic cells of the testis
List of 924 and 802 genes with predominant expression in germinal and somatic cells of the testis, respectively, based on the comparison of total testis (TT 1+2, 76 854 tags) and adult testis somatic cells (ATSC, 81 478 tags) SAGE libraries (see Additional file 2). Only tags with significantly different tag counts (p-chance < 0.05, Monte Carlo simulation) and at least five-fold increased/decrease…
The genes are annotated with Gene ontology terms (Biological process ontology). The explanation of Gene Ontology evidence codes is available at http://www.geneontology.org/GO.evidence.html
IEA	inferred from electronic annotation
IC	inferred by curator
IDA	inferred from direct assay
IEP	inferred from expression pattern
IGI	inferred from genetic interaction
IMP	inferred from mutant phenotype
IPI	inferred from physical interaction
ISS	inferred from sequence or structural similarity
NAS	non-traceable author statement
TAS	traceable author statement
ND	no biological data available
NR	not recorded

## Sheet: Germinal cells
List of 924 genes with predominant expression in germinal cells
Tag	TT 1+2	ATSC	Fold	p-chance	Gene symbol	Gene name	LocusLink	Chrom	MGI accession	Gene ontology - Biological process (Evidence)
GGCCTATACA	39.0351	7.36395	-5.30083	1.33333e-05	0610009I22Rik	RIKEN cDNA 0610009I22 gene	66586	2	MGI:1913836	phospholipid biosynthesis (IEA)
TGTATGACTG	11.7105	1.22733	-9.54149	0.008865	0610009K11Rik	RIKEN cDNA 0610009K11 gene	68350	4	MGI:1915600
AACGACAGCT	13.0117	2.45465	-5.30083	0.0182083	0610012D17Rik	RIKEN cDNA 0610012D17 gene	66061	16	MGI:1913311
TTGTACAACA	23.421	2.45465	-9.54149	0.000151667	0610016J10Rik	RIKEN cDNA 0610016J10 gene	76890	17	MGI:1924140
CCCTCCTCAG	11.7105	0	-9.54149	0.00117833	0610025L06Rik	RIKEN cDNA 0610025L06 gene	67803	11	MGI:1915053
CCAGGGTTTG	13.0117	1.22733	-10.6017	0.00465667	0610037L13Rik	RIKEN cDNA 0610037L13 gene	74098	4	MGI:1921348
TTGCACAGTA	7.80701	0	-6.361	0.0119233	0610038L10Rik	RIKEN cDNA 0610038L10 gene	54391	19	MGI:1914688
CTCGAGAAAC	32.5292	4.9093	-6.62604	3.83333e-05	0710001P09Rik	RIKEN cDNA 0710001P09 gene	66098	6	MGI:1913348
TAGAGAACTC	11.7105	0	-9.54149	0.00130167	1100001A21Rik	RIKEN cDNA 1100001A21 gene	66595	9	MGI:1913845
GCGTAAAAGA	27.3245	0	-22.2635	0	1110004E09Rik	RIKEN cDNA 1110004E09 gene	68001	16	MGI:1915251
GCCGGCACCG	6.50584	0	-5.30083	0.0245567	1110007L15Rik	RIKEN cDNA 1110007L15 gene	67604	5	MGI:1914854
AGCCCATCAA	106.696	4.9093	-21.7334	0	1110011K10Rik	RIKEN cDNA 1110011K10 gene	66126	9	MGI:1913376
CTGAACTCGC	9.10818	0	-7.42116	0.0055	1110017D15Rik	RIKEN cDNA 1110017D15 gene	73721	4	MGI:1920971
CCCCCTAAAA	13.0117	0	-10.6017	0.000583333	1110030H02Rik	RIKEN cDNA 1110030H02 gene	68737	12	MGI:1915987
GCTGCTGTCT	130.117	4.9093	-26.5042	0	1110032A03Rik	RIKEN cDNA 1110032A03 gene	68721	9	MGI:1915971
TTGAATTAAA	16.9152	2.45465	-6.89108	0.00317	1110033J19Rik	RIKEN cDNA 1110033J19 gene	66184	6	MGI:1913434	development (ISS), cell proliferation (ISS), regulation of cell cycle (ISS)
CATAATTGTG	54.6491	3.68198	-14.8423	0	1110038M16Rik	RIKEN cDNA 1110038M16 gene	68777	4	MGI:1916027
GTGACTAATG	10.4093	1.22733	-8.48133	0.0167067	1110049F12Rik	RIKEN cDNA 1110049F12 gene	66193	4	MGI:1913443
TGTAAATAAA	13.0117	2.45465	-5.30083	0.0178417	1110058L19Rik	RIKEN cDNA 1110058L19 gene	68002	1	MGI:1915252
TACAAGCCCC	10.4093	0	-8.48133	0.00279167	1190002A17Rik	RIKEN cDNA 1190002A17 gene	68870	2	MGI:1916120
GCCCAGCAAG	9.10818	0	-7.42116	0.00553833	1200002K10Rik	RIKEN cDNA 1200002K10 gene	338348	2	MGI:2443048
TTGTGCAATA	7.80701	0	-6.361	0.0117133	1200009B18Rik	RIKEN cDNA 1200009B18 gene	67456	6	MGI:1914706
TAGTCCTGAG	9.10818	1.22733	-7.42116	0.0313733	1300010O06Rik	RIKEN cDNA 1300010O06 gene	66894	8	MGI:1914144	protein modification (ISS), ubiquitin cycle (ISS)
TTTCTGCAAA	20.8187	1.22733	-16.9627	8.16667e-05	1300013B24Rik	RIKEN cDNA 1300013B24 gene	67475	13	MGI:1914725
CCTCAGGGAT	13.0117	1.22733	-10.6017	0.00459833	1500003D12Rik	RIKEN cDNA 1500003D12 gene	66999	5	MGI:1914249
GTTTTACCTT	10.4093	0	-8.48133	0.00272333	1500004A08Rik	RIKEN cDNA 1500004A08 gene	216505	11	MGI:1917016
GGCTTCCTGG	6.50584	0	-5.30083	0.024615	1500006O09Rik	RIKEN cDNA 1500006O09 gene	66231	14	MGI:1913481
TGTCGTTCAT	7.80701	0	-6.361	0.0119683	1500006O09Rik	RIKEN cDNA 1500006O09 gene	66231	14	MGI:1913481
GACTAGCCCG	13.0117	0	-10.6017	0.000601667	1500034J01Rik	RIKEN cDNA 1500034J01 gene	66498	8	MGI:1913748
TAAAACACTC	45.5409	1.22733	-37.1058	0	1600021C16Rik	RIKEN cDNA 1600021C16 gene	72020	16	MGI:1919270
TTTTTTGTTT	6.50584	0	-5.30083	0.0239983	1600022A19Rik	RIKEN cDNA 1600022A19 gene	223828	15	MGI:1917029
TACTATTGCC	9.10818	1.22733	-7.42116	0.032045	1700001C14Rik	RIKEN cDNA 1700001C14 gene	75458	8	MGI:1922708	chemotaxis (IEA)
TGTGACTGAA	65.0584	0	-53.0083	0	1700001D09Rik	RIKEN cDNA 1700001D09 gene	69296	3	MGI:1916546
ATGTCATTGG	119.707	2.45465	-48.7676	0	1700001F04Rik	RIKEN cDNA 1700001F04 gene	75439	3	MGI:1922689
TGCCTGAGAA	22.1199	0	-18.0228	1e-05	1700001F09Rik	RIKEN cDNA 1700001F09 gene	71826	14	MGI:1919076
GGGGAAAAAG	41.6374	1.22733	-33.9253	0	1700001F22Rik	RIKEN cDNA 1700001F22 gene	69317	4	MGI:1916567
GCCCCTCCCA	6.50584	0	-5.30083	0.0245933	1700001G18Rik	RIKEN cDNA 1700001G18 gene	69307	17	MGI:1916557
CAGCCTGAGG	16.9152	0	-13.7822	3.83333e-05	1700001K19Rik	RIKEN cDNA 1700001K19 gene	66323	12	MGI:1913573
GAGGAAGAAA	14.3129	0	-11.6618	0.00028	1700001K23Rik	RIKEN cDNA 1700001K23 gene	69319	19	MGI:1916569
ACAATGCTGG	118.406	3.68198	-32.1584	0	1700001L23Rik	RIKEN cDNA 1700001L23 gene	75469	9	MGI:1922719
GAGGAAGTAG	160.044	9.8186	-16.3001	0	1700001N01Rik	RIKEN cDNA 1700001N01 gene	69281	8	MGI:1916531
CCAGGCAATG	24.7222	1.22733	-20.1432	1.83333e-05	1700001O22Rik	RIKEN cDNA 1700001O22 gene	73598	2	MGI:1923631
GTGGCACGGG	9.10818	1.22733	-7.42116	0.0313533	1700001P01Rik	RIKEN cDNA 1700001P01 gene	72215	11	MGI:1919465
AAGCTGGTTC	9.10818	0	-7.42116	0.00562167	1700003E16Rik	RIKEN cDNA 1700003E16 gene	71837	6	MGI:1919087
CCAACCAAAG	54.6491	2.45465	-22.2635	0	1700003E24Rik	RIKEN cDNA 1700003E24 gene	69357		MGI:1916607
GCATTCTCTT	13.0117	0	-10.6017	0.00059	1700003M02Rik	RIKEN cDNA 1700003M02 gene	69329	4	MGI:1916579
GAAGTTTGAA	22.1199	2.45465	-9.01141	0.000233333	1700006C19Rik	RIKEN cDNA 1700006C19 gene	69294	2	MGI:1916544
GAAAAGACAC	11.7105	0	-9.54149	0.00132	1700006E09Rik	RIKEN cDNA 1700006E09 gene	75437	11	MGI:1922687
GAAAAACAAT	24.7222	1.22733	-20.1432	1.16667e-05	1700006H03Rik	RIKEN cDNA 1700006H03 gene	74174	15	MGI:1921424
TGATGAAAGC	14.3129	0	-11.6618	0.000315	1700006J14Rik	RIKEN cDNA 1700006J14 gene	321010	10	MGI:2447818
TCAAGGTTAG	7.80701	0	-6.361	0.0116317	1700007B13Rik	RIKEN cDNA 1700007B13 gene	71830	7	MGI:1919080
ATACTTGTTC	23.421	0	-19.083	1.66667e-06	1700007F22Rik	RIKEN cDNA 1700007F22 gene	69982	5	MGI:1917232
ACCTGCAGCC	32.5292	1.22733	-26.5042	0	1700007H20Rik	RIKEN cDNA 1700007H20 gene	75482	11	MGI:1922732
CTGCCCTCAG	9.10818	0	-7.42116	0.00558	1700007L12Rik	RIKEN cDNA 1700007L12 gene	75470	9	MGI:1922720
GGCTCTCAAA	6.50584	0	-5.30083	0.0246183	1700007N14Rik	RIKEN cDNA 1700007N14 gene	74215		MGI:1921465
GAGGAAATTG	15.614	0	-12.722	0.000125	1700007N18Rik	RIKEN cDNA 1700007N18 gene	69339	16	MGI:1916589	protein targeting (ISS)
GCTTTTTGGA	6.50584	0	-5.30083	0.0250367	1700008A04Rik	RIKEN cDNA 1700008A04 gene	69351	11	MGI:1916601
AACATCAAGC	11.7105	1.22733	-9.54149	0.008875	1700008D07Rik	RIKEN cDNA 1700008D07 gene	69358	7	MGI:1916608
CTCTCAAATT	6.50584	0	-5.30083	0.02475	1700008G05Rik	RIKEN cDNA 1700008G05 gene	75497	3	MGI:1922747
GGACTTGATG	62.4561	2.45465	-25.444	0	1700008P20Rik	RIKEN cDNA 1700008P20 gene	69301	7	MGI:1916551
CTTACATTTG	10.4093	0	-8.48133	0.00270667	1700009P13Rik	RIKEN cDNA 1700009P13 gene	215814	10	MGI:2443508
CTGGGGTGAC	15.614	0	-12.722	0.000165	1700009P17Rik	RIKEN cDNA 1700009P17 gene	75472	1	MGI:1922722
AGCACCTCGG	22.1199	0	-18.0228	1.66667e-06	1700010A17Rik	RIKEN cDNA 1700010A17 gene	75495	2	MGI:1922745
CCACCTAAAG	33.8304	1.22733	-27.5643	0	1700010D01Rik	RIKEN cDNA 1700010D01 gene	76386	X	MGI:1923636
TTTCCACACG	33.8304	1.22733	-27.5643	0	1700010I14Rik	RIKEN cDNA 1700010I14 gene	66931	17	MGI:1914181
AGTCTGGAGA	6.50584	0	-5.30083	0.0246667	1700010L19Rik	RIKEN cDNA 1700010L19 gene	71840	17	MGI:1919090	transport (ISS)
CTTTAACTGA	40.3362	1.22733	-32.8651	0	1700010M22Rik	RIKEN cDNA 1700010M22 gene	66328	2	MGI:1913578	protein targeting (ISS)
AGCGCAACCG	19.5175	0	-15.9025	1.5e-05	1700010O16Rik	RIKEN cDNA 1700010O16 gene	67504	17	MGI:1914754
ACTGCGAAAC	10.4093	0	-8.48133	0.00271333	1700011E24Rik	RIKEN cDNA 1700011E24 gene	75467	17	MGI:1922717
CCAATGCTCA	39.0351	2.45465	-15.9025	0	1700011F03Rik	RIKEN cDNA 1700011F03 gene	74221	6	MGI:1921471
TATGCCTTAA	14.3129	0	-11.6618	0.00025	1700011H14Rik	RIKEN cDNA 1700011H14 gene	67082	14	MGI:1914332
TGATAATAAA	22.1199	0	-18.0228	0	1700011H22Rik	RIKEN cDNA 1700011H22 gene	69314	4	MGI:1916564
TTTTGAGGGT	9.10818	1.22733	-7.42116	0.0312533	1700011J18Rik	RIKEN cDNA 1700011J18 gene	69312	1	MGI:1916562
ATTAATGTTC	26.0234	0	-21.2033	0	1700011L22Rik	RIKEN cDNA 1700011L22 gene	67687	8	MGI:1914937
AGCTCACTGG	23.421	3.68198	-6.361	0.000583333	1700011N24Rik	RIKEN cDNA 1700011N24 gene	71829	9	MGI:1919079
AAATGAAATT	14.3129	0	-11.6618	0.00028	1700012B07Rik	RIKEN cDNA 1700012B07 gene	69324	11	MGI:1916574
TGAAAAGCCC	6.50584	0	-5.30083	0.0250233	1700012B09Rik	RIKEN cDNA 1700012B09 gene	69325	9	MGI:1916575
GGGAACACAG	9.10818	0	-7.42116	0.0055	1700012B18Rik	RIKEN cDNA 1700012B18 gene	71839		MGI:1919089
TTCAAGAAGA	62.4561	12.2733	-5.0888	1.66667e-06	1700012G19Rik	RIKEN cDNA 1700012G19 gene	67078	17	MGI:1914328
TTCACCCCGC	9.10818	0	-7.42116	0.005755	1700012M14Rik	RIKEN cDNA 1700012M14 gene	76389	11	MGI:1923639	regulation of transcription, DNA-dependent (ISS)
TCACAGAAAG	39.0351	0	-31.805	0	1700013D24Rik	RIKEN cDNA 1700013D24 gene	76921	6	MGI:1924171
AGGACCAGCT	9.10818	0	-7.42116	0.00556667	1700013E09Rik	RIKEN cDNA 1700013E09 gene	76920	17	MGI:1924170
GTGGAACATC	72.8654	0	-59.3693	0	1700013F07Rik	RIKEN cDNA 1700013F07 gene	75504	3	MGI:1922754
GCCACCGTGT	135.322	0	-110.257	0	1700013G24Rik	RIKEN cDNA 1700013G24 gene	69380	4	MGI:1916630
TGTGTAATAA	41.6374	0	-33.9253	0	1700013N18Rik	RIKEN cDNA 1700013N18 gene	73318	5	MGI:1920568	protein modification (ISS), ubiquitin cycle (ISS)
TTGCACGCAC	13.0117	0	-10.6017	0.000558333	1700013N18Rik	RIKEN cDNA 1700013N18 gene	73318	5	MGI:1920568	protein modification (ISS), ubiquitin cycle (ISS)
ACAACCTCTT	11.7105	0	-9.54149	0.00128333	1700014P03Rik	RIKEN cDNA 1700014P03 gene	69387	7	MGI:1916637	protein folding (IEA)
TACCCCACTC	9.10818	0	-7.42116	0.00553167	1700015E13Rik	RIKEN cDNA 1700015E13 gene	76925	1	MGI:1924175
CAGTTTGAAA	20.8187	2.45465	-8.48133	0.000461667	1700016A15Rik	RIKEN cDNA 1700016A15 gene	75553	12	MGI:1922803
TTTGTAAAAA	11.7105	1.22733	-9.54149	0.00900833	1700016A15Rik	RIKEN cDNA 1700016A15 gene	75553	12	MGI:1922803
TCATCTGTTG	18.2164	0	-14.8423	5e-05	1700016C15Rik	RIKEN cDNA 1700016C15 gene	69428	1	MGI:1916678
GGGACAGAAG	31.228	0	-25.444	0	1700016D06Rik	RIKEN cDNA 1700016D06 gene	76413	8	MGI:1923663
GTCCCTAAAC	15.614	0	-12.722	0.000116667	1700016G05Rik	RIKEN cDNA 1700016G05 gene	67690	6	MGI:1914940	proteolysis and peptidolysis (ISS)
ACACGGACTC	10.4093	1.22733	-8.48133	0.016745	1700016M24Rik	RIKEN cDNA 1700016M24 gene	69439	15	MGI:1916689
GGAAACATAC	28.6257	1.22733	-23.3237	0	1700017D01Rik	RIKEN cDNA 1700017D01 gene	69369	19	MGI:1916619
CTTTGTACCT	18.2164	2.45465	-7.42116	0.00158333	1700017D11Rik	RIKEN cDNA 1700017D11 gene	69376	11	MGI:1916626
GTCCTCAAGG	9.10818	0	-7.42116	0.00565333	1700018B08Rik	RIKEN cDNA 1700018B08 gene	76405	8	MGI:1923655
AAGACCAATT	13.0117	1.22733	-10.6017	0.00454167	1700018C11Rik	RIKEN cDNA 1700018C11 gene	75524	4	MGI:1922774
ATTCACTTCT	10.4093	1.22733	-8.48133	0.0167483	1700019A02Rik	RIKEN cDNA 1700019A02 gene	69397	1	MGI:1916647
TGCCTTAGAT	18.2164	1.22733	-14.8423	0.00031	1700019B01Rik	RIKEN cDNA 1700019B01 gene	70054	7	MGI:1917304
TGAAAACATC	46.8421	3.68198	-12.722	0	1700019D03Rik	RIKEN cDNA 1700019D03 gene	67080	1	MGI:1914330
TCCTTGAAAC	40.3362	0	-32.8651	0	1700019I23Rik	RIKEN cDNA 1700019I23 gene	66338	11	MGI:1913588
CTAACCAAAG	49.4444	2.45465	-20.1432	0	1700019M22Rik	RIKEN cDNA 1700019M22 gene	69423	12	MGI:1916673
CAGCAGGAAT	37.7339	0	-30.7448	0	1700019N19Rik	RIKEN cDNA 1700019N19 gene	67507	19	MGI:1914757
CTGGGCCTAG	13.0117	0	-10.6017	0.00065	1700020A23Rik	RIKEN cDNA 1700020A23 gene	75656	2	MGI:1922906
AGCCACTGGA	23.421	0	-19.083	5e-06	1700020B09Rik	RIKEN cDNA 1700020B09 gene	76415	7	MGI:1923665
GACCTGCACA	7.80701	0	-6.361	0.0117967	1700020B09Rik	RIKEN cDNA 1700020B09 gene	76415	7	MGI:1923665
AGCTACACAG	10.4093	0	-8.48133	0.00271	1700020C07Rik	RIKEN cDNA 1700020C07 gene	75642	2	MGI:1922892
TCGTCCGAGA	22.1199	0	-18.0228	1.66667e-06	1700020D05Rik	RIKEN cDNA 1700020D05 gene	75555	19	MGI:1922805
AAGCAGGACC	9.10818	1.22733	-7.42116	0.0315033	1700020F09Rik	RIKEN cDNA 1700020F09 gene	68214	19	MGI:1915464
TGACAAGGCA	18.2164	0	-14.8423	2.83333e-05	1700020H15	hypothetical protein 1700020H15	232717	6
GCGTGAAGAC	7.80701	0	-6.361	0.0119183	1700020L24Rik	RIKEN cDNA 1700020L24 gene	66330	11	MGI:1913580
GCCGTATTTG	7.80701	0	-6.361	0.0117317	1700020N01Rik	RIKEN cDNA 1700020N01 gene	67692	10	MGI:1914942	regulation of transcription, DNA-dependent (ISS)
GCTGAATCAA	7.80701	0	-6.361	0.0118533	1700020N15Rik	RIKEN cDNA 1700020N15 gene	75509	X	MGI:1922759
TATGCCAACC	41.6374	2.45465	-16.9627	0	1700021C14Rik	RIKEN cDNA 1700021C14 gene	76927	3	MGI:1924177
AGGAGCTGAA	6.50584	0	-5.30083	0.0246167	1700021K02Rik	RIKEN cDNA 1700021K02 gene	65971	10	MGI:1923820
ATGAGAGCCG	22.1199	0	-18.0228	3.33333e-06	1700021P22Rik	RIKEN cDNA 1700021P22 gene	75538	7	MGI:1922788
GCATAAAAAA	7.80701	0	-6.361	0.0119817	1700022C02Rik	RIKEN cDNA 1700022C02 gene	66336	13	MGI:1913586
ATCTCTCTGT	13.0117	0	-10.6017	0.000565	1700022P22Rik	RIKEN cDNA 1700022P22 gene	75558	1	MGI:1922808
TTTCTAAAGC	13.0117	0	-10.6017	0.00062	1700023A16Rik	RIKEN cDNA 1700023A16 gene	69371	6	MGI:1916621
AGCCCGGATG	13.0117	1.22733	-10.6017	0.004585	1700023A18Rik	RIKEN cDNA 1700023A18 gene	76400	6	MGI:1923650
ATGCCCGAAG	7.80701	0	-6.361	0.011895	1700023B23Rik	RIKEN cDNA 1700023B23 gene	76940	5	MGI:1924190
GTATTGGTGG	10.4093	0	-8.48133	0.00259	1700023D19Rik	RIKEN cDNA 1700023D19 gene	75510	7	MGI:1922760
TCGACTGTCA	6.50584	0	-5.30083	0.0247617	1700023H08Rik	RIKEN cDNA 1700023H08 gene	69444	11	MGI:1916694
CTGAACCTGT	6.50584	0	-5.30083	0.0248733	1700023L04Rik	RIKEN cDNA 1700023L04 gene	76419	6	MGI:1923669
TCACTGAGCA	9.10818	0	-7.42116	0.00558833	1700024J04Rik	RIKEN cDNA 1700024J04 gene	71848	11	MGI:1919098
TCACAAGTGG	57.2514	2.45465	-23.3237	0	1700024K14Rik	RIKEN cDNA 1700024K14 gene	78785	17	MGI:1919100
TTCAAGCCTA	41.6374	0	-33.9253	0	1700024P04Rik	RIKEN cDNA 1700024P04 gene	69382	13	MGI:1916632
CCGATCAGAT	14.3129	0	-11.6618	0.000301667	1700025B11Rik	RIKEN cDNA 1700025B11 gene	76409	15	MGI:1923659
GGAACACAAG	19.5175	2.45465	-7.95125	0.000908333	1700025E21Rik	RIKEN cDNA 1700025E21 gene	75647	6	MGI:1922897
TTAAGAGGAG	20.8187	0	-16.9627	1e-05	1700025F22Rik	RIKEN cDNA 1700025F22 gene	69416	19	MGI:1916666
CTGTAGTTCC	54.6491	0	-44.527	0	1700025K23Rik	RIKEN cDNA 1700025K23 gene	66337	10	MGI:1913587
AAGATAGTTC	6.50584	0	-5.30083	0.0248067	1700025M08Rik	RIKEN cDNA 1700025M08 gene	75622	11	MGI:1922872
CAGCGCCCCT	19.5175	0	-15.9025	1.5e-05	1700026D08Rik	RIKEN cDNA 1700026D08 gene	75556	7	MGI:1922806
GGACGACATA	110.599	2.45465	-45.0571	0	1700026L06Rik	RIKEN cDNA 1700026L06 gene	69987	2	MGI:1917237
CACAAAGTCT	22.1199	0	-18.0228	5e-06	1700026P10Rik	RIKEN cDNA 1700026P10 gene	70069	15	MGI:1917319
GCTGCTTTAA	11.7105	0	-9.54149	0.00124167	1700027L20Rik	RIKEN cDNA 1700027L20 gene	69453	1	MGI:1916703
CTGTAGGAAG	35.1315	4.9093	-7.15612	8.33333e-06	1700027N10Rik	RIKEN cDNA 1700027N10 gene	75564	17	MGI:1922814
TGTGCAGTGG	248.523	1.22733	-202.492	0	1700028F16Rik	RIKEN cDNA 1700028F16 gene	69469	4	MGI:1916719
GGGCTCTACA	18.2164	0	-14.8423	3.16667e-05	1700028J19Rik	RIKEN cDNA 1700028J19 gene	70004	7	MGI:1917254
TGTTGGCCGA	14.3129	1.22733	-11.6618	0.00238333	1700028O09Rik	RIKEN cDNA 1700028O09 gene	75671	12	MGI:1922921
CTAATGAAAA	11.7105	0	-9.54149	0.00132	1700028P14Rik	RIKEN cDNA 1700028P14 gene	67483	19	MGI:1914733
CTGGACTTCT	42.9386	0	-34.9855	0	1700029F12Rik	RIKEN cDNA 1700029F12 gene	66479	13	MGI:1913729
GGTGGGACCT	27.3245	0	-22.2635	0	1700029F12Rik	RIKEN cDNA 1700029F12 gene	66479	13	MGI:1913729
GAAGTAAAAA	39.0351	1.22733	-31.805	0	1700029G01Rik	RIKEN cDNA 1700029G01 gene	66938	4	MGI:1914188
GCACCCCAAC	9.10818	0	-7.42116	0.005705	1700029H01Rik	RIKEN cDNA 1700029H01 gene	70060	1	MGI:1917310
GGCAGGGCCA	27.3245	2.45465	-11.1317	2.5e-05	1700029H14Rik	RIKEN cDNA 1700029H14 gene	66501	8	MGI:1913751
TGACCCCACA	46.8421	1.22733	-38.166	0	1700029H14Rik	RIKEN cDNA 1700029H14 gene	66501	8	MGI:1913751
GGGAAAGGCG	126.213	2.45465	-51.4181	0	1700029I08Rik	RIKEN cDNA 1700029I08 gene	69481	17	MGI:1916731
GCTGACTATT	35.1315	0	-28.6245	0	1700029I15Rik	RIKEN cDNA 1700029I15 gene	75641	2	MGI:1916742
GCGGGTAAAG	31.228	0	-25.444	0	1700029J07Rik	RIKEN cDNA 1700029J07 gene	69479	8	MGI:1916729
GCAACTAACA	41.6374	0	-33.9253	0	1700029J11Rik	RIKEN cDNA 1700029J11 gene	76426	2	MGI:1923676
GGGCTGCTTG	20.8187	0	-16.9627	1e-05	1700029P11Rik	RIKEN cDNA 1700029P11 gene	66346	X	MGI:1913596
TGCACTCTGT	11.7105	0	-9.54149	0.00137	1700030E15Rik	RIKEN cDNA 1700030E15 gene	75667	9	MGI:1922917
GATATAAATT	10.4093	0	-8.48133	0.00258833	1700030F18Rik	RIKEN cDNA 1700030F18 gene	72277	15	MGI:1919527
GCACTCACTA	84.5759	0	-68.9108	0	1700030G11Rik	RIKEN cDNA 1700030G11 gene	70065	2	MGI:1917315
CTGTCAGATG	14.3129	1.22733	-11.6618	0.00244167	1700030J15Rik	RIKEN cDNA 1700030J15 gene	70073		MGI:1917323
GAGGAGTGGC	14.3129	0	-11.6618	0.000273333	1700030J22Rik	RIKEN cDNA 1700030J22 gene	69528	8	MGI:1916778
GCACGCTTAG	9.10818	0	-7.42116	0.00568667	1700031F13Rik	RIKEN cDNA 1700031F13 gene	73301	8	MGI:1920551
AGCCACAGTG	11.7105	1.22733	-9.54149	0.00884	1700034E13Rik	RIKEN cDNA 1700034E13 gene	78414	18	MGI:1925664
TGGGGAAGGG	26.0234	0	-21.2033	0	1700034J05Rik	RIKEN cDNA 1700034J05 gene	73344	6	MGI:1920594
AAAATTACAT	63.7573	0	-51.9481	0	1700034J06Rik	RIKEN cDNA 1700034J06 gene	73333	3	MGI:1920583	transport (ISS)
GGTATTTCCA	11.7105	0	-9.54149	0.00128	1700037C18Rik	RIKEN cDNA 1700037C18 gene	73261	16	MGI:1920511
TGCCTGAGTC	6.50584	0	-5.30083	0.0245783	1700037H04Rik	RIKEN cDNA 1700037H04 gene	67326	2	MGI:1914576
GGGCCTTCTC	18.2164	0	-14.8423	2.66667e-05	1700042G07Rik	RIKEN cDNA 1700042G07 gene	67323	4	MGI:1914573
GATCATTCAA	11.7105	0	-9.54149	0.00130333	1700042N06Rik	RIKEN cDNA 1700042N06 gene	67320	9	MGI:1914570
CACGTGGGAT	32.5292	0	-26.5042	0	1700049L16Rik	RIKEN cDNA 1700049L16 gene	108950	10	MGI:1920633
GCGCAGCCTA	22.1199	0	-18.0228	3.33333e-06	1700049M11Rik	RIKEN cDNA 1700049M11 gene	68221	2	MGI:1915471
GCGTACTCTG	27.3245	0	-22.2635	0	1700051C09Rik	RIKEN cDNA 1700051C09 gene	68107	11	MGI:1923965	cell cycle (IEA), cytokinesis (IEA)
TGCTGCTTAA	6.50584	0	-5.30083	0.0244933	1700054C12Rik	RIKEN cDNA 1700054C12 gene	67333	2	MGI:1914583	protein amino acid phosphorylation (ISS)
TGTCAGGGGC	7.80701	0	-6.361	0.0118067	1700054F22Rik	RIKEN cDNA 1700054F22 gene	73398	4	MGI:1920648
ACTACTAATA	50.7456	0	-41.3465	0	1700054O13Rik	RIKEN cDNA 1700054O13 gene	67334	X	MGI:1914584
TGGCGTATCC	37.7339	0	-30.7448	0	1700055J15Rik	RIKEN cDNA 1700055J15 gene	74267	9	MGI:1921517
GCAATCTGAA	9.10818	1.22733	-7.42116	0.0314033	1700060H10Rik	RIKEN cDNA 1700060H10 gene	73390	10	MGI:1920640
GCAATGGTGG	55.9502	0	-45.5871	0	1700063I17Rik	RIKEN cDNA 1700063I17 gene	68223	7	MGI:1915473
CTGGAAAATA	10.4093	0	-8.48133	0.002725	1700067C01Rik	RIKEN cDNA 1700067C01 gene	76718	7	MGI:1923968
AAATGAAAAG	15.614	1.22733	-12.722	0.00128833	1700067I02Rik	RIKEN cDNA 1700067I02 gene	73472	5	MGI:1920722
GGCCACCGAA	18.2164	0	-14.8423	2.83333e-05	1700067K01Rik	RIKEN cDNA 1700067K01 gene	73453	8	MGI:1920703
TTGAAGGGGT	19.5175	0	-15.9025	1.5e-05	1700067P10Rik	RIKEN cDNA 1700067P10 gene	68224	17	MGI:1915474
TGTGTGGGGA	15.614	1.22733	-12.722	0.00126667	1700071K18Rik	RIKEN cDNA 1700071K18 gene	76612	7	MGI:1923862
ACTGAGGAAG	7.80701	0	-6.361	0.011805	1700073K01Rik	RIKEN cDNA 1700073K01 gene	68226	1	MGI:1915476
CCGTCTGTAC	32.5292	0	-26.5042	0	1700074P13Rik	RIKEN cDNA 1700074P13 gene	73481	6	MGI:1920731
TAATCCACTA	29.9269	0	-24.3838	0	1700081D17Rik	RIKEN cDNA 1700081D17 gene	73523	14	MGI:1920773
AGGCCGTGAT	7.80701	0	-6.361	0.0120067	1700083M11Rik	RIKEN cDNA 1700083M11 gene	76615	8	MGI:1923865
GCCATTAAAG	20.8187	0	-16.9627	8.33333e-06	1700084J23Rik	RIKEN cDNA 1700084J23 gene	74281	15	MGI:1921531
GGTATTTTCC	6.50584	0	-5.30083	0.024505	1700086L19Rik	RIKEN cDNA 1700086L19 gene	74284	12	MGI:1921534
TTCTTCTACT	10.4093	0	-8.48133	0.00259667	1700090G07Rik	RIKEN cDNA 1700090G07 gene	78469	17	MGI:1925719
GCTGGGCACT	14.3129	0	-11.6618	0.000306667	1700091F14Rik	RIKEN cDNA 1700091F14 gene	73542	15	MGI:1920792	protein amino acid phosphorylation (ISS)
TGGGACCCTG	23.421	1.22733	-19.083	3e-05	1700092C17Rik	RIKEN cDNA 1700092C17 gene	74295	2	MGI:1921545
TCCACAGATC	9.10818	0	-7.42116	0.00555833	1700093K21Rik	RIKEN cDNA 1700093K21 gene	67358	11	MGI:1914608
TTACCTCACT	19.5175	0	-15.9025	1.5e-05	1700095F04Rik	RIKEN cDNA 1700095F04 gene	67356	2	MGI:1914606
CAAAAGGAGG	7.80701	0	-6.361	0.0119383	1700095K08Rik	RIKEN cDNA 1700095K08 gene	74286	9	MGI:1921536
CCCCAGTCGT	6.50584	0	-5.30083	0.02448	1700110M21Rik	RIKEN cDNA 1700110M21 gene	76627	14	MGI:1923877
AAAGAGATAA	7.80701	0	-6.361	0.0116117	1700112P19Rik	RIKEN cDNA 1700112P19 gene	67929	8	MGI:1915179
CTATTAAAGC	75.4678	0	-61.4896	0	1700113O17Rik	RIKEN cDNA 1700113O17 gene	68231	2	MGI:1915481	chromosome organization and biogenesis (sensu Eukarya) (ISS), nucleosome assembly (ISS)
TTTGAGCAAA	10.4093	1.22733	-8.48133	0.0169367	1700120K04Rik	RIKEN cDNA 1700120K04 gene	68232	7	MGI:1915482
GGTTCCATTA	36.4327	0	-29.6846	0	1700121L12Rik	RIKEN cDNA 1700121L12 gene	67365	18	MGI:1914615	metabolism (ISS)
CTGCCACATC	11.7105	0	-9.54149	0.00124833	1700124B08Rik	RIKEN cDNA 1700124B08 gene	76668	1	MGI:1923918	tricarboxylic acid cycle (IEA)
TATACTCTGG	7.80701	0	-6.361	0.01173	1700125H20Rik	RIKEN cDNA 1700125H20 gene	73634	11	MGI:1920884
TGTAGATCGT	9.10818	0	-7.42116	0.00566667	1700126L10Rik	RIKEN cDNA 1700126L10 gene	73603	2	MGI:1920853
GTTCACAGAA	55.9502	0	-45.5871	0	1700129C05Rik	RIKEN cDNA 1700129C05 gene	67932	14	MGI:1915182
TGCCCCTGCT	31.228	0	-25.444	0	1810007P19Rik	RIKEN cDNA 1810007P19 gene	230751	4	MGI:1916308
TGGAACCTGA	14.3129	1.22733	-11.6618	0.00244833	1810011K17Rik	RIKEN cDNA 1810011K17 gene	226591	1	MGI:1915087
AGGCCATCTT	7.80701	0	-6.361	0.0116483	1810013L24Rik	RIKEN cDNA 1810013L24 gene	69053	16	MGI:1916303
CAGACCAACG	11.7105	0	-9.54149	0.001225	1810013N20Rik	RIKEN cDNA 1810013N20 gene	78306	19	MGI:1925556
TTGCTGTGGT	163.947	6.13663	-26.7162	0	1810014L12Rik	RIKEN cDNA 1810014L12 gene	69071	11	MGI:1916321
TCCTCCACTT	18.2164	1.22733	-14.8423	0.000281667	1810063B07Rik	RIKEN cDNA 1810063B07 gene	67509	14	MGI:1914759
GAGGGACATT	10.4093	1.22733	-8.48133	0.0168367	1810073E21Rik	RIKEN cDNA 1810073E21 gene	67091	7	MGI:1914341
GGCCAGGGAT	10.4093	0	-8.48133	0.002715	2010004I09Rik	RIKEN cDNA 2010004I09 gene	69802	11	MGI:1917052
GTCACCGGGT	35.1315	0	-28.6245	0	2210404O07Rik	RIKEN cDNA 2210404O07 gene	72273	10	MGI:1919523
AACTTCTTGT	6.50584	0	-5.30083	0.0248683	2300004C15Rik	RIKEN cDNA 2300004C15 gene	69459	3	MGI:1916709	protein targeting (ISS), intracellular protein transport (ISS)
TATTGAAAGT	13.0117	1.22733	-10.6017	0.00468333	2300009A05Rik	RIKEN cDNA 2300009A05 gene	69478	9	MGI:1916728
TGGTGTCGAT	23.421	3.68198	-6.361	0.000581667	2310005N01Rik	RIKEN cDNA 2310005N01 gene	70088	4	MGI:1917338
CTTAGTGCCG	13.0117	0	-10.6017	0.00062	2310006I24Rik	RIKEN cDNA 2310006I24 gene	69482	2	MGI:1916732
CAGCTAATTA	14.3129	0	-11.6618	0.000318333	2310007A19Rik	RIKEN cDNA 2310007A19 gene	66353	3	MGI:1913603
AACTTGATTA	22.1199	0	-18.0228	1.66667e-06	2410011G03Rik	RIKEN cDNA 2410011G03 gene	66414	10	MGI:1913664	electron transport (IEA)
TTGTATCTGC	11.7105	0	-9.54149	0.00129333	2410012H22Rik	RIKEN cDNA 2410012H22 gene	69747	11	MGI:1916997
TCAGCCTTGT	24.7222	0	-20.1432	0	2410015M20Rik	RIKEN cDNA 2410015M20 gene	224904	17	MGI:2442174
GCTCAGCTTA	11.7105	0	-9.54149	0.00125	2410016F01Rik	RIKEN cDNA 2410016F01 gene	108660	11	MGI:1914224
AAGCTACCTG	13.0117	0	-10.6017	0.000603333	2410116G06Rik	RIKEN cDNA 2410116G06 gene	68236	2	MGI:1915486
ATGGGCATCC	7.80701	0	-6.361	0.0114517	2410166I05Rik	RIKEN cDNA 2410166I05 gene	76824	4	MGI:1924074
TACACGTGAG	11.7105	0	-9.54149	0.00128333	2500002L14Rik	RIKEN cDNA 2500002L14 gene	66510	6	MGI:1913760
GCCGGGCTAT	10.4093	0	-8.48133	0.00276	2510027N19Rik	RIKEN cDNA 2510027N19 gene	67711	7	MGI:1914961	intracellular signaling cascade (ISS)
TAGCTGTGTG	7.80701	0	-6.361	0.01153	2600011E07Rik	RIKEN cDNA 2600011E07 gene	72125	14	MGI:1919375
GGCTGTCCTG	6.50584	0	-5.30083	0.0245333	2610007K22Rik	RIKEN cDNA 2610007K22 gene	67040	15	MGI:1914290
CCAGCCCTGG	11.7105	0	-9.54149	0.00129333	2610018L09Rik	RIKEN cDNA 2610018L09 gene	105638	14	MGI:1922658
TCTTGCCTCA	6.50584	0	-5.30083	0.0246133	2610019A05Rik	RIKEN cDNA 2610019A05 gene	72149	11	MGI:1919399
GTTCCCCTGG	20.8187	0	-16.9627	6.66667e-06	2610020H15Rik	RIKEN cDNA 2610020H15 gene	66569	11	MGI:1913819	glycerol metabolism (ISS)
GGGTAACAAC	19.5175	0	-15.9025	2e-05	2610204K14Rik	RIKEN cDNA 2610204K14 gene	67148	7	MGI:1914398
GCCAGACCTG	40.3362	2.45465	-16.4326	0	2610205H19Rik	RIKEN cDNA 2610205H19 gene	70456	1	MGI:1917706
CCCCAGGACT	94.9853	7.36395	-12.8987	0	2610318N02Rik	RIKEN cDNA 2610318N02 gene	70458	16	MGI:1917708
GCACACTGAA	31.228	0	-25.444	0	2610510J17Rik	RIKEN cDNA 2610510J17 gene	72155	8	MGI:1919405
CAGCGATTCT	19.5175	0	-15.9025	1.33333e-05	2700084L22Rik	RIKEN cDNA 2700084L22 gene	67196	1	MGI:1914446	ubiquitin cycle (ISS)
AAGGGAGGAA	28.6257	0	-23.3237	0	2810002D13Rik	RIKEN cDNA 2810002D13 gene	66606	2	MGI:1913856
GTGCTGCGGC	6.50584	0	-5.30083	0.0244767	2810442O16Rik	RIKEN cDNA 2810442O16 gene	67231	2	MGI:1914481
GGCTATTTTA	19.5175	1.22733	-15.9025	0.00016	2810453I06Rik	RIKEN cDNA 2810453I06 gene	67238	5	MGI:1914488
TGGGTGCCCT	19.5175	0	-15.9025	1.16667e-05	2810481F14Rik	RIKEN cDNA 2810481F14 gene	104884	12	MGI:1920036
TGGAAGAAAC	89.7806	0	-73.1515	0	2900010M23Rik	RIKEN cDNA 2900010M23 gene	67267	17	MGI:1914517
TACCACCAGA	10.4093	0	-8.48133	0.00265833	2900041A11Rik	RIKEN cDNA 2900041A11 gene	72894	9	MGI:1920144
GGGTCAGGCA	6.50584	0	-5.30083	0.0245683	2900091E11Rik	RIKEN cDNA 2900091E11 gene	67282	10	MGI:1914532
AGAATCATAT	7.80701	0	-6.361	0.011855	2900092C05Rik	RIKEN cDNA 2900092C05 gene	73090	7	MGI:1920340
TTTGTTATAG	31.228	2.45465	-12.722	1.66667e-06	3010027G13Rik	RIKEN cDNA 3010027G13 gene	68066	11	MGI:1915316	transport (IEA)
CTGCACAGGG	11.7105	0	-9.54149	0.00137167	3100002J23Rik	RIKEN cDNA 3100002J23 gene	75429	11	MGI:1922679
TCTCTGAGGT	31.228	4.9093	-6.361	6.33333e-05	3110013H01Rik	RIKEN cDNA 3110013H01 gene	73139	11	MGI:1920389
GGGTGGGTTC	23.421	0	-19.083	3.33333e-06	3110030K17Rik	RIKEN cDNA 3110030K17 gene	73162	4	MGI:1920412
TGTTTCCTCA	19.5175	0	-15.9025	1.33333e-05	3110070M22Rik	RIKEN cDNA 3110070M22 gene	67304		MGI:1914554
GGAACAATAA	9.10818	1.22733	-7.42116	0.0317117	3830421F13Rik	RIKEN cDNA 3830421F13 gene	69823	16	MGI:1917955
CAAATGAGGT	6.50584	0	-5.30083	0.0244	4732463G12Rik	RIKEN cDNA 4732463G12 gene	338364	11	MGI:2442815
CTCACCCAGG	62.4561	4.9093	-12.722	0	4733401H18Rik	RIKEN cDNA 4733401H18 gene	66706	9	MGI:1913956
TGTGATGGTG	10.4093	1.22733	-8.48133	0.016995	4733401H18Rik	RIKEN cDNA 4733401H18 gene	66706	9	MGI:1913956
TTAAAATAGA	40.3362	0	-32.8651	0	4833427G06Rik	RIKEN cDNA 4833427G06 gene	235345	9	MGI:1921013
TTACTTATGT	6.50584	0	-5.30083	0.0247183	4921504E14Rik	RIKEN cDNA 4921504E14 gene	70840	10	MGI:1918090
GCACAGAAGC	14.3129	2.45465	-5.83091	0.0101167	4921507P07Rik	RIKEN cDNA 4921507P07 gene	70821	6	MGI:1918071	transport (ISS)
TGCTAACATC	36.4327	2.45465	-14.8423	0	4921508E09Rik	RIKEN cDNA 4921508E09 gene	66712	9	MGI:1913962
GCATCAGCAA	29.9269	1.22733	-24.3838	0	4921509E07Rik	RIKEN cDNA 4921509E07 gene	70897	12	MGI:1918147
CAGGATCCCT	6.50584	0	-5.30083	0.0250517	4921510H08Rik	RIKEN cDNA 4921510H08 gene	66716	10	MGI:1913966
CCTAGGTGGA	13.0117	1.22733	-10.6017	0.00471667	4921510J17Rik	RIKEN cDNA 4921510J17 gene	70894	11	MGI:1918144
TCAGAGAAGG	27.3245	0	-22.2635	0	4921511C16	hypothetical protein 4921511C16	330188	5
GACACCCTTG	6.50584	0	-5.30083	0.0244617	4921511F01Rik	RIKEN cDNA 4921511F01 gene	70862	3	MGI:1918112
TTCAGCCAGG	6.50584	0	-5.30083	0.0246833	4921511H03Rik	RIKEN cDNA 4921511H03 gene	70920	5	MGI:1918170	protein targeting (ISS)
TAGTTCTCAA	44.2397	0	-36.0456	0	4921511M17Rik	RIKEN cDNA 4921511M17 gene	78092	X	MGI:1925342
GATTAAAAAC	13.0117	0	-10.6017	0.000635	4921515A04Rik	RIKEN cDNA 4921515A04 gene	268301	10	MGI:1918110	regulation of transcription, DNA-dependent (ISS)
CCGGGACTCC	6.50584	0	-5.30083	0.024775	4921517D21Rik	RIKEN cDNA 4921517D21 gene	67722	9	MGI:1914972
GAAGCTGGCT	7.80701	0	-6.361	0.011945	4921521K07Rik	RIKEN cDNA 4921521K07 gene	70902	5	MGI:1918152
ACTCAGACAT	7.80701	0	-6.361	0.01181	4921522P10Rik	RIKEN cDNA 4921522P10 gene	66719	8	MGI:1913969
TGTGTGTGGT	6.50584	0	-5.30083	0.0245933	4921524E03Rik	RIKEN cDNA 4921524E03 gene	353204	4	MGI:2447811
TAGAAGAGCT	61.1549	1.22733	-49.8278	0	4921536I21Rik	RIKEN cDNA 4921536I21 gene	70951	3	MGI:1918201
GTAGAGCAAT	19.5175	0	-15.9025	1.16667e-05	4921536K21Rik	RIKEN cDNA 4921536K21 gene	67430	11	MGI:1914680
GAGGTTAGCC	102.792	1.22733	-83.7531	0	4922502D21Rik	RIKEN cDNA 4922502D21 gene	381816	6	MGI:2685920
GCTGGAAGAT	42.9386	1.22733	-34.9855	0	4922504M18Rik	RIKEN cDNA 4922504M18 gene	244179	7	MGI:2685336
TTAACCTTTG	40.3362	0	-32.8651	0	4930404H21Rik	RIKEN cDNA 4930404H21 gene	73808	7	MGI:1921058
AGACGTTCTT	10.4093	1.22733	-8.48133	0.0169083	4930412F15Rik	RIKEN cDNA 4930412F15 gene	242408	4	MGI:2441678
CAGGGGAAGT	6.50584	0	-5.30083	0.024685	4930418P06Rik	RIKEN cDNA 4930418P06 gene	76867	1	MGI:1924117
GGGTTCAGAG	15.614	1.22733	-12.722	0.0012	4930425N13Rik	RIKEN cDNA 4930425N13 gene	73893	9	MGI:1921143
CTTGACAAAA	13.0117	0	-10.6017	0.000625	4930429J24Rik	RIKEN cDNA 4930429J24 gene	67402	4	MGI:1914652	electron transport (ISS)
TCACTAACCC	9.10818	1.22733	-7.42116	0.0317733	4930430E16Rik	RIKEN cDNA 4930430E16 gene	73873	11	MGI:1921123
TTGGTGGACA	16.9152	0	-13.7822	5.5e-05	4930432J16Rik	RIKEN cDNA 4930432J16 gene	76872	16	MGI:1924122
GCCCGACTGT	11.7105	0	-9.54149	0.00127333	4930435E12Rik	RIKEN cDNA 4930435E12 gene	74663	16	MGI:1921913
GCCCCCTCTG	23.421	0	-19.083	0	4930442L21Rik	RIKEN cDNA 4930442L21 gene	67580	14	MGI:1914830
TAAGAAGGTT	9.10818	0	-7.42116	0.00551167	4930442L21Rik	RIKEN cDNA 4930442L21 gene	67580	14	MGI:1914830
TTTTTAGAGA	9.10818	0	-7.42116	0.00566333	4930449I24Rik	RIKEN cDNA 4930449I24 gene	67410	5	MGI:1914660	small GTPase mediated signal transduction (ISS)
GATTAGTTAT	18.2164	0	-14.8423	3.83333e-05	4930453N24Rik	RIKEN cDNA 4930453N24 gene	67609	16	MGI:1914859	proteolysis and peptidolysis (ISS)
TCTCGGCGTC	15.614	2.45465	-6.361	0.005405	4930455F23Rik	RIKEN cDNA 4930455F23 gene	74895	1	MGI:1922145
TGGTTGTGGT	18.2164	0	-14.8423	2.33333e-05	4930457P18Rik	RIKEN cDNA 4930457P18 gene	68270	8	MGI:1915520
GCGCATTTGT	15.614	0	-12.722	0.000146667	4930487N19Rik	RIKEN cDNA 4930487N19 gene	70646	14	MGI:1922259
TTAGGCAGCT	46.8421	0	-38.166	0	4930488E11Rik	RIKEN cDNA 4930488E11 gene	399591	X	MGI:3026988
TAAAACCTCT	36.4327	0	-29.6846	0	4930503B20Rik	RIKEN cDNA 4930503B20 gene	75015	3	MGI:1922264
GCCGGCAGAG	53.3479	0	-43.4668	0	4930504H06Rik	RIKEN cDNA 4930504H06 gene	75040	12	MGI:1922290
GAACCTTCGT	6.50584	0	-5.30083	0.0249067	4930505A04Rik	RIKEN cDNA 4930505A04 gene	75087	11	MGI:1922337
TGGAATGATG	6.50584	0	-5.30083	0.0247933	4930509O20Rik	RIKEN cDNA 4930509O20 gene	74711	2	MGI:1921961
TACAACTCCA	15.614	1.22733	-12.722	0.00119167	4930517K11Rik	RIKEN cDNA 4930517K11 gene	68172	16	MGI:1915422	protein biosynthesis (ISS)
AGGAGCGTCT	10.4093	0	-8.48133	0.00264167	4930522D07Rik	RIKEN cDNA 4930522D07 gene	67591	3	MGI:1914841
GGTCCAGCCT	14.3129	0	-11.6618	0.000278333	4930522D07Rik	RIKEN cDNA 4930522D07 gene	67591	3	MGI:1914841
TAAAGTTAAA	22.1199	0	-18.0228	1.66667e-06	4930522H14Rik	RIKEN cDNA 4930522H14 gene	67646	4	MGI:1914896
ACCCATCCAG	35.1315	6.13663	-5.7249	5e-05	4930524H12Rik	RIKEN cDNA 4930524H12 gene	66832	17	MGI:1914082
CAAATTTTTC	65.0584	4.9093	-13.2521	0	4930527E24Rik	RIKEN cDNA 4930527E24 gene	75140	15	MGI:1922390
GCGGAGGTGC	11.7105	0	-9.54149	0.00124833	4930527J03Rik	RIKEN cDNA 4930527J03 gene	75164	1	MGI:1922414
CTGCAGCCTG	14.3129	0	-11.6618	0.000315	4930534K13Rik	RIKEN cDNA 4930534K13 gene	75234	4	MGI:1922484
TGCTGGGGAT	14.3129	1.22733	-11.6618	0.002395	4930535E21Rik	RIKEN cDNA 4930535E21 gene	382077	9	MGI:1922464
AAGATGACGC	15.614	1.22733	-12.722	0.00122167	4930540L03Rik	RIKEN cDNA 4930540L03 gene	67652	4	MGI:1914902
CAGGAGCACG	14.3129	2.45465	-5.83091	0.00984333	4930553D19Rik	RIKEN cDNA 4930553D19 gene	75266	12	MGI:1922516
GTTGACAATA	7.80701	0	-6.361	0.0118633	4930557F10Rik	RIKEN cDNA 4930557F10 gene	75322	13	MGI:1922572
GAAGCCCGGC	13.0117	0	-10.6017	0.000583333	4930560E09Rik	RIKEN cDNA 4930560E09 gene	67737	17	MGI:1914987
TACGAAAAAT	9.10818	1.22733	-7.42116	0.0316933	4930564C03Rik	RIKEN cDNA 4930564C03 gene	75341	17	MGI:1922591
AAGCTGTGAG	16.9152	2.45465	-6.89108	0.00308833	4930566A11Rik	RIKEN cDNA 4930566A11 gene	75871	8	MGI:1923121
ACTGCTCCTC	9.10818	0	-7.42116	0.00535667	4930571C24Rik	RIKEN cDNA 4930571C24 gene	78217	2	MGI:1925467
CTGCACCTAC	15.614	1.22733	-12.722	0.00126667	4930572D21Rik	RIKEN cDNA 4930572D21 gene	78052	7	MGI:1925302
CTCAATATAG	10.4093	0	-8.48133	0.00276333	4930578I06Rik	RIKEN cDNA 4930578I06 gene	67750	14	MGI:1915000
ACGGGACAAG	31.228	0	-25.444	0	4930579J09Rik	RIKEN cDNA 4930579J09 gene	67752	19	MGI:1915002
AAAGACTGGT	13.0117	0	-10.6017	0.000596667	4930583C14Rik	RIKEN cDNA 4930583C14 gene	75886	10	MGI:1923136
TTGTGTTGAT	19.5175	0	-15.9025	1.83333e-05	4930584F24Rik	RIKEN cDNA 4930584F24 gene	75942	5	MGI:1923192
CGGCGTTCCT	10.4093	0	-8.48133	0.00279167	4931407K02Rik	RIKEN cDNA 4931407K02 gene	77627	15	MGI:1924877
GCTAGCAGAC	54.6491	2.45465	-22.2635	0	4931415M17	4931415M17 mRNA	68222	2
TCGGGTGGGT	9.10818	1.22733	-7.42116	0.0316267	4932702G04Rik	RIKEN cDNA 4932702G04 gene	105278	13	MGI:2145349	protein amino acid phosphorylation (ISS)
GGCTGTGCTC	22.1199	0	-18.0228	0	4933400F01Rik	RIKEN cDNA 4933400F01 gene	232973	7	MGI:2687054
CTGCCTCCGT	24.7222	1.22733	-20.1432	1e-05	4933401K09Rik	RIKEN cDNA 4933401K09 gene	234964	9	MGI:2443026
GTGGAGGCCG	24.7222	0	-20.1432	0	4933402J07	hypothetical protein 4933402J07	330820	8
GAGATTCAAG	7.80701	0	-6.361	0.0119667	4933402O15Rik	RIKEN cDNA 4933402O15 gene	106557	17	MGI:2146830	glycolysis (ISS)
GGACACGTGG	10.4093	0	-8.48133	0.00264	4933402P03Rik	RIKEN cDNA 4933402P03 gene	108803	11	MGI:1918293
TACCACTACA	23.421	0	-19.083	1.66667e-06	4933405K18Rik	RIKEN cDNA 4933405K18 gene	98558	1	MGI:2138453
TGCGGCGCTA	16.9152	0	-13.7822	0.000101667	4933406A14	hypothetical protein 4933406A14	194219	4
TAGGCCCAGA	68.9619	1.22733	-56.1888	0	4933406J07Rik	RIKEN cDNA 4933406J07 gene	74075	7	MGI:1921325
TTCCCAAATA	7.80701	0	-6.361	0.011875	4933409G03	hypothetical protein 4933409G03	227998	2
TGAGCTCAGA	32.5292	1.22733	-26.5042	0	4933411G06Rik	RIKEN cDNA 4933411G06 gene	71090	10	MGI:1918340
CCTGAATGGA	88.4795	3.68198	-24.0304	0	4933411K16Rik	RIKEN cDNA 4933411K16 gene	66765	19	MGI:1914015
AAGAACTAGC	10.4093	1.22733	-8.48133	0.0166883	4933411K20Rik	RIKEN cDNA 4933411K20 gene	66756	8	MGI:1914006
TTGACAAACA	24.7222	0	-20.1432	1.66667e-06	4933413G11Rik	RIKEN cDNA 4933413G11 gene	71066	1	MGI:1918316
GTCTGGTAAG	91.0818	2.45465	-37.1058	0	4933414G08	hypothetical protein 4933414G08	329972	4
CGACCAGGGG	19.5175	0	-15.9025	1.5e-05	4933415F23Rik	RIKEN cDNA 4933415F23 gene	66755	1	MGI:1914005
CATTCAGTAA	7.80701	0	-6.361	0.0116367	4933417C16Rik	RIKEN cDNA 4933417C16 gene	217242	11	MGI:2443469
TACCAACCCA	9.10818	0	-7.42116	0.00554667	4933424F08Rik	RIKEN cDNA 4933424F08 gene	71099	14	MGI:1918349
GCACCCCACT	11.7105	0	-9.54149	0.00126833	4933425K02Rik	RIKEN cDNA 4933425K02 gene	74446	3	MGI:1921696
TGTTTTTAAA	18.2164	2.45465	-7.42116	0.00158167	4933425L11Rik	RIKEN cDNA 4933425L11 gene	66767	12	MGI:1914017	glycolysis (ISS)
ACTCAACCAG	20.8187	0	-16.9627	1.33333e-05	4933425O20Rik	RIKEN cDNA 4933425O20 gene	66766	2	MGI:1914016
GAGTAAGTAG	14.3129	0	-11.6618	0.000303333	4933426L22Rik	RIKEN cDNA 4933426L22 gene	71098	1	MGI:1918348
TGAGCGGGCC	14.3129	0	-11.6618	0.00027	4933429I20Rik	RIKEN cDNA 4933429I20 gene	242669	4	MGI:2442093	polyamine biosynthesis (ISS)
AGTTCTGCTT	7.80701	0	-6.361	0.0116633	4933437F05Rik	RIKEN cDNA 4933437F05 gene	71275	12	MGI:1918525
CGACCCTGTG	15.614	0	-12.722	0.00011	4933437N03Rik	RIKEN cDNA 4933437N03 gene	66783	4	MGI:1914033
ATCAGATCAG	57.2514	7.36395	-7.77455	0	5133400G04Rik	RIKEN cDNA 5133400G04 gene	71242	18	MGI:1918492
GCCCAGGTGC	49.4444	0	-40.2863	0	5133400G04Rik	RIKEN cDNA 5133400G04 gene	71242	18	MGI:1918492
GCGGCTGAGT	9.10818	0	-7.42116	0.00562667	5330431N19Rik	RIKEN cDNA 5330431N19 gene	226162	19	MGI:1924407
GAAGAGATTT	10.4093	0	-8.48133	0.00266333	5730596K20Rik	RIKEN cDNA 5730596K20 gene	109168	19	MGI:1924270
GGGGTGGGGG	9.10818	0	-7.42116	0.00549167	6030430O11	hypothetical protein 6030430O11	233902	7
TAAGATGACA	7.80701	0	-6.361	0.0118433	6330505N24Rik	RIKEN cDNA 6330505N24 gene	229474	3	MGI:2684972
CTGTCAACCC	6.50584	0	-5.30083	0.0246817	6330548G22Rik	RIKEN cDNA 6330548G22 gene	76167	5	MGI:1923417
TGTGTGTCGC	180.862	23.3192	-7.75595	0	6720463E02Rik	RIKEN cDNA 6720463E02 gene	68097	11	MGI:1915347	microtubule-based process (ISS)
TTTTATTTTT	9.10818	1.22733	-7.42116	0.0313767	8030446C20Rik	RIKEN cDNA 8030446C20 gene	100715	13	MGI:2140950
CTGAAGTTGC	13.0117	2.45465	-5.30083	0.0180467	8430408H12Rik	RIKEN cDNA 8430408H12 gene	67561	9	MGI:1914811
GATCCCAGGC	15.614	2.45465	-6.361	0.00547167	9030607L17Rik	RIKEN cDNA 9030607L17 gene	71564	10	MGI:1918814
TGACAACCAT	6.50584	0	-5.30083	0.024865	9430057O19Rik	RIKEN cDNA 9430057O19 gene	231093	5	MGI:2441745
TGTATGTCTG	52.0467	1.22733	-42.4066	0	9430059D04Rik	RIKEN cDNA 9430059D04 gene	68114	10	MGI:1915364
GCCACCTTCT	7.80701	0	-6.361	0.0116483	9430093H08Rik	RIKEN cDNA 9430093H08 gene	219072	14	MGI:1924711
GATTAGACAC	6.50584	0	-5.30083	0.0246417	9430098E02Rik	RIKEN cDNA 9430098E02 gene	77090	8	MGI:1924340
TTGGCCAGCT	13.0117	2.45465	-5.30083	0.0181517	9530003A05	hypothetical protein 9530003A05	227634	2
GAAGAAGAAA	6.50584	0	-5.30083	0.02472	9530008L14Rik	RIKEN cDNA 9530008L14 gene	109254	13	MGI:1924596
GCCAGTGATG	13.0117	0	-10.6017	0.00067	9530020D24Rik	RIKEN cDNA 9530020D24 gene	227746	2	MGI:2139530
ATGTGTTCCA	22.1199	0	-18.0228	5e-06	A330021E22Rik	RIKEN cDNA A330021E22 gene	207686	5	MGI:2443778
TGATCTATAC	6.50584	0	-5.30083	0.024675	A430025D11Rik	RIKEN cDNA A430025D11 gene	214191	3	MGI:2443841
TACATAGACC	16.9152	1.22733	-13.7822	0.000655	A930008A22Rik	RIKEN cDNA A930008A22 gene	235283	9	MGI:1925037
TGGGGACCTG	13.0117	0	-10.6017	0.000635	AA536749	expressed sequence AA536749	26936	11	MGI:1349438
GTGTTTGAGT	14.3129	0	-11.6618	0.000238333	Ace	angiotensin converting enzyme	11421	11	MGI:87874	proteolysis and peptidolysis (IEA)
ATGGGAGCTC	10.4093	0	-8.48133	0.002805	Acrbp	proacrosin binding protein	54137	6	MGI:1859515	spermatid development (ISS)
GGCCCTGCCA	26.0234	0	-21.2033	0	Acrbp	proacrosin binding protein	54137	6	MGI:1859515	spermatid development (ISS)
GAACAAGAAT	7.80701	0	-6.361	0.0114383	Acrv1	acrosomal vesicle protein 1	11451	9	MGI:104590
TTCATTTCTG	19.5175	2.45465	-7.95125	0.000901667	Actl7a	actin-like 7a	11470	4	MGI:1343051	cytoskeleton organization and biogenesis (IEA)
TGCTTGGATC	10.4093	0	-8.48133	0.00264833	Actr10	ARP10 actin-related protein 10 homolog (S. cerevisiae)	56444	12	MGI:1891654	microtubule-based movement (IDA)
CAGCAGTGGC	18.2164	0	-14.8423	2.66667e-05	Acyp1	acylphosphatase 1, erythrocyte (common) type	66204	12	MGI:1913454
TTGGAAAAGT	81.9736	1.22733	-66.7905	0	Acyp1	acylphosphatase 1, erythrocyte (common) type	66204	12	MGI:1913454
CCTCCAAATA	36.4327	2.45465	-14.8423	1.66667e-06	Adam3	a disintegrin and metalloprotease domain 3 (cyritestin)	11497	8	MGI:102518	integrin-mediated signaling pathway (IEA), proteolysis and peptidolysis (ISS)
AACTAATAAA	26.0234	0	-21.2033	0	Adam5	a disintegrin and metalloprotease domain 5	11499	8	MGI:104730
GAATTTGGCT	14.3129	0	-11.6618	0.000328333	Adam5	a disintegrin and metalloprotease domain 5	11499	8	MGI:104730
TTGCGCTACC	7.80701	0	-6.361	0.011745	AI317237	expressed sequence AI317237	239667	15	MGI:2145977
CAGGCCATCC	131.418	0	-107.077	0	AI414495	expressed sequence AI414495	50722	7	MGI:1354963
TGGCCAGTAA	176.959	2.45465	-72.0913	0	AI661438	expressed sequence AI661438	104871	12	MGI:2144877
TGCCTGCTCC	14.3129	2.45465	-5.83091	0.00997833	AI837181	expressed sequence AI837181	107242	19	MGI:2147598
GAAAAAAGAA	44.2397	2.45465	-18.0228	0	Aif1	allograft inflammatory factor 1	11629	17	MGI:1343098
AGTGAGATGA	7.80701	0	-6.361	0.0116183	Akap1	A kinase (PRKA) anchor protein 1	11640	11	MGI:104729
CGAGCAAGGA	117.105	0	-95.4149	0	Akap3	A kinase (PRKA) anchor protein 3	11642	6	MGI:1341149	cell motility (IMP), protein localization (IMP), transmembrane receptor protein serine/threonine kinase signaling pathway (IPI)
AATAAAAAAA	55.9502	0	-45.5871	0	Akap4	A kinase (PRKA) anchor protein 4	11643	X	MGI:102794	protein localization (IMP), transmembrane receptor protein serine/threonine kinase signaling pathway (IPI)
CTGACTCAAA	11.7105	1.22733	-9.54149	0.00860167	Amy2	amylase 2, pancreatic	11723	3	MGI:88020	carbohydrate metabolism (IEA)
TGTCGCCAGG	6.50584	0	-5.30083	0.0245383	Anapc11	anaphase promoting complex subunit 11 homolog (yeast)	66156	11	MGI:1913406	cell cycle (IEA), mitosis (IEA), cytokinesis (IEA)
CTGTACCAGT	10.4093	0	-8.48133	0.00267667	Ap2b1	adaptor-related protein complex 2, beta 1 subunit	71770	11	MGI:1919020	vesicle-mediated transport (ISS)
GCGTGGTGGA	9.10818	1.22733	-7.42116	0.03212	App	amyloid beta (A4) precursor protein	11820	16	MGI:88059	cell adhesion (IEA), apoptosis (IEA), endocytosis (IEA)
GCTGCATAAC	22.1199	0	-18.0228	0	Aqp11	aquaporin 11	66333	7	MGI:1913583	transport (IEA), proteolysis and peptidolysis (ISS)
CTGAACATCT	32.5292	2.45465	-13.2521	1.66667e-06	Arbp	acidic ribosomal phosphoprotein P0	11837	5	MGI:88066	protein biosynthesis (IEA), translational elongation (IEA)
GGTGCAGGGA	9.10818	1.22733	-7.42116	0.0316967	Arcn1	archain 1	213827	9	MGI:2387591
TGCAGACGCA	6.50584	0	-5.30083	0.0248983	Arf1	ADP-ribosylation factor 1	11840	11	MGI:99431	protein transport (TAS), protein transport (ISS), intracellular protein transport (ISS)
TTTGATAGAA	13.0117	2.45465	-5.30083	0.01792	Arf4	ADP-ribosylation factor 4	11843	14	MGI:99433	protein transport (TAS), protein transport (ISS), intracellular protein transport (ISS)
TGAAGTATTG	49.4444	3.68198	-13.4288	0	Arl2bp	ADP-ribosylation factor-like 2 binding protein	107566	8	MGI:1349429
GATGCTATTA	13.0117	1.22733	-10.6017	0.00459	Arl4	ADP-ribosylation factor-like 4	11861	12	MGI:99437	small GTPase mediated signal transduction (ISS), intracellular protein transport (ISS)
TTCTACGAGT	6.50584	0	-5.30083	0.0246767	Arl6ip1	ADP-ribosylation factor-like 6 interacting protein 1	54208	7	MGI:1858943	cotranslational membrane targeting (IPI)
ACATTGCCTA	28.6257	1.22733	-23.3237	1.66667e-06	Arl6ip6	ADP-ribosylation factor-like 6 interacting protein 6	65103	2	MGI:1929507
TGGATCACGG	10.4093	1.22733	-8.48133	0.0167517	Arpm1	actin related protein M1	76652	3	MGI:1923902
GCCTTTAGCA	109.298	0	-89.0539	0	Arpm2	actin related protein M2	73353	4	MGI:1920603
CGGACGGCTT	13.0117	0	-10.6017	0.000663333	Asb8	ankyrin repeat and SOCS box-containing protein 8	78541	15	MGI:1925791	intracellular signaling cascade (ISS), regulation of transcription, DNA-dependent (ISS)
TCTGCCGTGA	29.9269	3.68198	-8.12794	3.16667e-05	Asrgl1	asparaginase like 1	66514	19	MGI:1913764	glycoprotein catabolism (ISS)
CGGAGGAAAC	18.2164	0	-14.8423	3.5e-05	Atad1	ATPase family, AAA domain containing 1	67979	19	MGI:1915229
CAGTGGGCAC	9.10818	0	-7.42116	0.00562667	Atoh8	atonal homolog 8 (Drosophila)	71093	6	MGI:1918343
AGGCTCTGGG	11.7105	0	-9.54149	0.00117333	Atp6v1e2	ATPase, H+ transporting, V1 subunit E-like 2 isoform 2	74915	17	MGI:1922165	ATP hydrolysis coupled proton transport (IMP), ATP synthesis coupled proton transport (ISS)
AGGACCGCAG	9.10818	0	-7.42116	0.00565833	AU041707	expressed sequence AU041707	102247	8	MGI:2142716	metabolism (ISS)
GAATTGCGGA	6.50584	0	-5.30083	0.02483	AU041707	expressed sequence AU041707	102247	8	MGI:2142716	metabolism (ISS)
TGGTTCGCTT	7.80701	0	-6.361	0.0119067	Aurkc	aurora kinase C	20871	7	MGI:1321119	cell cycle (IEA), protein amino acid phosphorylation (IEA)
CTTAGGAGAA	167.851	6.13663	-27.3523	0	AV047578	expressed sequence AV047578	252967	15	MGI:2182357
TAGCATTGCA	15.614	2.45465	-6.361	0.00544833	AV249152	expressed sequence AV249152	216560	11	MGI:2144467
TCATTAAAGA	13.0117	0	-10.6017	0.000593333	AV340375	expressed sequence AV340375	213550	9	MGI:2143272
TCAGAAAATC	10.4093	0	-8.48133	0.00267667	AW456874	expressed sequence AW456874	218232	13	MGI:2145430
TGGGCACCCT	15.614	0	-12.722	0.00014	Axud1	AXIN1 up-regulated 1	215418	9	MGI:2387989	apoptosis (IEA)
GAACTGTAAT	10.4093	0	-8.48133	0.00268333	B130052G07Rik	RIKEN cDNA B130052G07 gene	226841	1	MGI:2444826
GACACCAGAG	52.0467	2.45465	-21.2033	0	Bach	brain acyl-CoA hydrolase	70025	4	MGI:1917275	fatty acid metabolism (ISS), fatty acid catabolism (IDA)
GAGCCTAAAT	46.8421	1.22733	-38.166	0	Bag5	BCL2-associated athanogene 5	70369	12	MGI:1917619	protein folding (ISS)
CTGCACCAAG	6.50584	0	-5.30083	0.0247917	Bat8	HLA-B associated transcript 8	110147	17	MGI:2148922	chromatin modification (IEA), regulation of transcription, DNA-dependent (ISS)
AAGTGATGGC	13.0117	2.45465	-5.30083	0.0177333	BC006583	cDNA sequence BC006583	232664	6	MGI:2385256
GCAGGGGTTT	13.0117	0	-10.6017	0.000668333	BC016129	cDNA sequence BC016129	226122	19	MGI:2385092
GATTTATTAT	10.4093	1.22733	-8.48133	0.0164733	BC019367	cDNA sequence BC019367	192191	11	MGI:2183151
TTAGGTGGCT	6.50584	0	-5.30083	0.0246067	BC019776	cDNA sequence BC019776	210029	11	MGI:2384806
TAGTTTTTTA	22.1199	0	-18.0228	0	BC030440	cDNA sequence BC030440	210035	10	MGI:2446113
GGGGACGCAT	72.8654	7.36395	-9.89488	0	BC036718	cDNA sequence BC036718	213484	14	MGI:2385853
TTCTCTTCTC	6.50584	0	-5.30083	0.0248533	BC038286	cDNA sequence BC038286	227298	1	MGI:2388278
CAAAGACCAT	20.8187	0	-16.9627	5e-06	BC048671	cDNA sequence BC048671	243535	6	MGI:2679261
AGATTCTCCA	29.9269	3.68198	-8.12794	2.66667e-05	BC049635	cDNA sequence BC049635	277773	4	MGI:2679716
TCATTAAACT	6.50584	0	-5.30083	0.024505	BC050789	cDNA sequence BC050789	213234	3	MGI:2674085
TAGAAGTAGT	33.8304	3.68198	-9.18811	5e-06	Bcap29	B-cell receptor-associated protein 29	12033	12	MGI:101917	transport (ISS), protein transport (IEA), intracellular protein transport (IEA), apoptosis (IEA)
TTGCTGTTTT	24.7222	0	-20.1432	1.66667e-06	Bcas2	breast carcinoma amplified sequence 2	68183	3	MGI:1915433
GAGGTGAAAC	92.383	0	-75.2718	0	Bcl2l14	Bcl2-like 14 (apoptosis facilitator)	66813	6	MGI:1914063	apoptosis (ISS), regulation of apoptosis (ISS)
GCCGGCCGGA	6.50584	0	-5.30083	0.0245883	Bcl7c	B-cell CLL/lymphoma 7C	12055	7	MGI:1332237
TAAATAAAGA	14.3129	2.45465	-5.83091	0.0100283	Brd2	bromodomain containing 2	14312	17	MGI:99495	spermatogenesis (ISS)
TTGGGCCTTG	26.0234	2.45465	-10.6017	4.33333e-05	Brms1	breast cancer metastasis-suppressor 1	107392	19	MGI:2388804	cell growth and/or maintenance (IDA), negative regulation of cell cycle (IEA)
ACTCGTAGGG	19.5175	2.45465	-7.95125	0.000898333	Bspry	B-box and SPRY domain containing	192120	4	MGI:2177191
TTCCTTTCTG	10.4093	0	-8.48133	0.00265667	C030030A07Rik	RIKEN cDNA C030030A07 gene	320135	6	MGI:2443451
ACTGCCTGCT	81.9736	0	-66.7905	0	C1qtnf4	C1q and tumor necrosis factor related protein 4	67445	2	MGI:1914695
GCATTGAATT	10.4093	1.22733	-8.48133	0.0168867	C330023F11Rik	RIKEN cDNA C330023F11 gene	109232	1	MGI:1924486
TGAACTGTAT	65.0584	2.45465	-26.5042	0	Cabyr	calcium-binding tyrosine-(Y)-phosphorylation regulated (fibrousheathin 2)	71132	18	MGI:1918382
CTGAGTGGCC	24.7222	0	-20.1432	0	Calr3	calreticulin 3	73316	8	MGI:1920566
TCACTCAGCG	23.421	0	-19.083	0	Capza3	capping protein (actin filament) muscle Z-line, alpha 3	12344	6	MGI:106221	actin cytoskeleton organization and biogenesis (IEA)
CAGCAGCTCC	16.9152	0	-13.7822	5.66667e-05	Cast	calpastatin	12380	13	MGI:1098236	protein catabolism (ISS)
GGGCTGGAAA	15.614	0	-12.722	0.00013	CatSper4	cation channel of sperm 4	329954	4
TAGACGTGGT	26.0234	0	-21.2033	0	Ccdc5	coiled-coil domain containing 5	225745	18	MGI:2385076
GAACTGCAGG	11.7105	1.22733	-9.54149	0.00881	Ccl27	chemokine (C-C motif) ligand 27	20301	4	MGI:1343459	immune response (IEA)
CTGCCTTAAT	11.7105	1.22733	-9.54149	0.00872667	Ccnd3	cyclin D3	12445	17	MGI:88315	signal transduction (IDA), cell cycle (IEA), regulation of cell cycle (IDA), T-cell proliferation (IMP), cytokinesis (IEA)
TCTTTTGGTC	9.10818	0	-7.42116	0.00562667	Cct6b	chaperonin subunit 6b (zeta)	12467	11	MGI:1329013	protein folding (IEA)
TTGGTTAAAA	13.0117	2.45465	-5.30083	0.0181167	Cdc42ep3	CDC42 effector protein (Rho GTPase binding) 3	260409	17	MGI:2384718
AAGATCAGTG	6.50584	0	-5.30083	0.0246333	Cdca3	cell division cycle associated 3	14793	6	MGI:1315198
ACCCAGGCTG	33.8304	6.13663	-5.51286	4.5e-05	Cdh13	cadherin 13	12554	8	MGI:99551	cell adhesion (IEA), homophilic cell adhesion (IEA)
TGCAAGGAGT	10.4093	0	-8.48133	0.002685	Cdkn1c	cyclin-dependent kinase inhibitor 1C (P57)	12577	7	MGI:104564	cell cycle (IEA), cell cycle arrest (IEA)
AATTCCGGGA	6.50584	0	-5.30083	0.0243683	Cdkn3	cyclin-dependent kinase inhibitor 3	72391	14	MGI:1919641	cell cycle arrest (ISS)
AAAAAGACCA	13.0117	0	-10.6017	0.000573333	Cetn1	centrin 1	26369	18	MGI:1347086	mitosis (IEA), cytokinesis (IEA)
TTCTTTTTAA	10.4093	0	-8.48133	0.002615	Cetn4	centrin 4	207175	3	MGI:2677454
TATAAACATA	14.3129	0	-11.6618	0.000273333	Chaf1a	chromatin assembly factor 1, subunit A (p150)	27221	17	MGI:1351331	cell cycle (IEA), DNA replication (IEA), DNA repair (IEA), regulation of transcription, DNA-dependent (IEA)
CTGGGCTCGG	6.50584	0	-5.30083	0.0247867	Chc1	chromosome condensation 1	100088	4	MGI:1913989	cell cycle (ISS), mitosis (ISS)
TTCTAGATCA	19.5175	2.45465	-7.95125	0.000801667	Chchd3	coiled-coil-helix-coiled-coil-helix domain containing 3	66075	6	MGI:1913325
GGGTGCTGGG	6.50584	0	-5.30083	0.0243367	Cherp	calcium homeostasis endoplasmic reticulum protein	27967	17	MGI:106417	negative regulation of cell proliferation (ISS), calcium ion homeostasis (ISS)
ATTGTCTTAT	23.421	0	-19.083	3.33333e-06	Chl1	cell adhesion molecule with homology to L1CAM	12661	6	MGI:1098266	behavior (IMP), axon guidance (IMP)
CGGTACCAAA	40.3362	2.45465	-16.4326	0	Chn2	chimerin (chimaerin) 2	69993	6	MGI:1917243
AGCCTGCACT	6.50584	0	-5.30083	0.024565	Chrne	cholinergic receptor, nicotinic, epsilon polypeptide	11448	11	MGI:87894	transport (IEA), ion transport (IEA), synaptic transmission (IEA)
AAACAGAAAA	114.503	1.22733	-93.2946	0	Cklfsf2a	chemokine-like factor super family 2A	73381	8	MGI:2447160	chemotaxis (IEA)
GGTGTTACGG	16.9152	0	-13.7822	5.83333e-05	Cklfsf2b	chemokine-like factor super family 2B	75502	8	MGI:2447311	chemotaxis (IEA)
TAAAATTGTA	11.7105	0	-9.54149	0.00121667	Ckmt2	creatine kinase, mitochondrial 2	76722	13	MGI:1923972	phosphocreatine metabolism (TAS)
CGCTGTATTC	19.5175	1.22733	-15.9025	0.000138333	Cks2	CDC28 protein kinase regulatory subunit 2	66197	13	MGI:1913447	cell cycle (ISS), cytokinesis (ISS)
TACCTGGTGA	14.3129	0	-11.6618	0.000301667	Clgn	calmegin	12745	8	MGI:107472	spermatogenesis (IEA), meiosis (IEA), proteolysis and peptidolysis (ISS)
TAGCCATCAA	6.50584	0	-5.30083	0.02499	Cnbp	cellular nucleic acid binding protein	12785	6	MGI:88431	positive regulation of cell proliferation (IDA), cholesterol biosynthesis (ISS), regulation of transcription, DNA-dependent (IEA), positive regulation of transcription from Pol II promoter (IDA)
TAGGAGGTAA	7.80701	0	-6.361	0.0117483	Cnbp	cellular nucleic acid binding protein	12785	6	MGI:88431	positive regulation of cell proliferation (IDA), cholesterol biosynthesis (ISS), regulation of transcription, DNA-dependent (IEA), positive regulation of transcription from Pol II promoter (IDA)
AAGCTAAAGG	13.0117	1.22733	-10.6017	0.00463	Coil	coilin	12812	11	MGI:104842
GGGTTCCCCT	36.4327	1.22733	-29.6846	0	Col16a1	procollagen, type XVI, alpha 1	107581	4	MGI:1095396	cell adhesion (IEA)
CTAATAAAAG	66.3596	12.2733	-5.40685	0	Cox4i1	cytochrome c oxidase subunit IV isoform 1	12857	8	MGI:88473	electron transport (IEA)
GCTCCTTTAA	14.3129	0	-11.6618	0.000255	Cox8c	cytochrome c oxidase, subunit VIIIc	75483	12	MGI:1922733
AATCGCCGCG	15.614	0	-12.722	0.000141667	Coxvib2	cytochrome c oxidase subunit VIb, testes-specific	333182	5
TTAAAATAAA	23.421	0	-19.083	0	Cpeb2	cytoplasmic polyadenylation element binding protein 2	231207	5	MGI:2442640
GTGGTATAAT	39.0351	1.22733	-31.805	0	Crat	carnitine acetyltransferase	12908	2	MGI:109501	transport (IEA), fatty acid metabolism (IEA)
TGGCAGGGCA	100.19	2.45465	-40.8164	0	Creb3l4	cAMP responsive element binding protein 3-like 4	78284	3	MGI:1916603
TGGCTGCTGA	50.7456	0	-41.3465	0	Crisp2	cysteine-rich secretory protein 2	22024	17	MGI:98815
TGTCTTCTGT	266.74	14.7279	-18.1112	0	Crisp2	cysteine-rich secretory protein 2	22024	17	MGI:98815
GGGATTGCCC	6.50584	0	-5.30083	0.024435	Csda	cold shock domain protein A	56449	6	MGI:2137670
GTGCATCCAG	20.8187	1.22733	-16.9627	7.66667e-05	Csnk2b	casein kinase II, beta subunit	13001	17	MGI:88548	signal transduction (ISS)
CCAAACTTCA	10.4093	1.22733	-8.48133	0.01683	Cst8	cystatin 8 (cystatin-related epididymal spermatogenic)	13012	2	MGI:107161
TAGAACCATC	11.7105	1.22733	-9.54149	0.00869333	Cstf1	cleavage stimulation factor, 3' pre-RNA, subunit 1	67337	2	MGI:1914587	RNA processing (ISS), mRNA cleavage (ISS), mRNA polyadenylation (ISS)
CGTGGCAGCT	6.50584	0	-5.30083	0.0247033	Ctnnbl1	catenin, beta like 1	66642	2	MGI:1913892	apoptosis (IEA), induction of apoptosis (ISS)
CGCCCTAAAG	11.7105	1.22733	-9.54149	0.00874167	Cxcl16	chemokine (C-X-C motif) ligand 16	66102	11	MGI:1932682	chemotaxis (IEA)
TGTGCGCCCT	9.10818	0	-7.42116	0.00566	Cxxc5	CXXC finger 5	67393	18	MGI:1914643
TACGTCAAGG	7.80701	0	-6.361	0.0117233	D0H6S2654E	DNA segment, human D6S2654E	108161	13	MGI:1351640
GTGGGACACG	9.10818	0	-7.42116	0.00550667	D0H8S2298E	DNA segment, Human S2298E	108159	8	MGI:1337129
TCCGGGAGCC	19.5175	2.45465	-7.95125	0.000861667	D11Wsu47e	DNA segment, Chr 11, Wayne State University 47, expressed	276852	11	MGI:106356
ATGCTCCTCC	16.9152	0	-13.7822	5.83333e-05	D11Wsu99e	DNA segment, Chr 11, Wayne State University 99, expressed	28081	11	MGI:106351
TAGGACAATG	9.10818	0	-7.42116	0.00556833	D15Wsu75e	DNA segment, Chr 15, Wayne State University 75, expressed	28075	15	MGI:106313
TGCGGGGGTG	10.4093	0	-8.48133	0.00262833	D17Wsu104e	DNA segment, Chr 17, Wayne State University 104, expressed	28106	17	MGI:2156020	positive regulation of cell proliferation (IDA)
TTACCAAGCC	7.80701	0	-6.361	0.01172	D2Ertd97e	DNA segment, Chr 2, ERATO Doi 97, expressed	227683	2	MGI:1098826
AATAAAGCAA	13.0117	2.45465	-5.30083	0.018355	D3Ucla1	DNA segment, Chr 3, University of California at Los Angeles 1	28146	3	MGI:92638
GATTCAGCTG	7.80701	0	-6.361	0.0119883	D4Bwg1540e	DNA segment, Chr 4, Brigham & Women's Genetics 1540 expressed	67586	4	MGI:1914836
GACCCTCCAC	6.50584	0	-5.30083	0.0250133	D4Wsu114e	DNA segment, Chr 4, Wayne State University 114, expressed	28010	4	MGI:106506
TGAATCCCAT	11.7105	0	-9.54149	0.00132667	D930005D10Rik	RIKEN cDNA D930005D10 gene	231858	5	MGI:2443088	intracellular signaling cascade (ISS), neuropeptide signaling pathway (ISS)
GGTCCCTGGC	19.5175	0	-15.9025	2e-05	D930023J19Rik	RIKEN cDNA D930023J19 gene	101631	7	MGI:2142008
GCGGCGGGGC	13.0117	1.22733	-10.6017	0.0047	Dazap1	DAZ associated protein 1	70248	10	MGI:1917498	spermatogenesis (IEA)
GCTCCACTGG	247.222	3.68198	-67.1438	0	Dbil5	diazepam binding inhibitor-like 5	13168	11	MGI:108039	transport (IEA)
TAGGCTGTTC	35.1315	4.9093	-7.15612	2.16667e-05	Ddx20	DEAD (Asp-Glu-Ala-Asp) box polypeptide 20	53975	3	MGI:1858415	mRNA processing (IEA), negative regulation of transcription from Pol II promoter (IDA)
TAATGAAAAT	6.50584	0	-5.30083	0.025015	Ddx4	DEAD (Asp-Glu-Ala-Asp) box polypeptide 4	13206	13	MGI:102670	development (IEA)
TCACACTTTT	9.10818	0	-7.42116	0.00562	Dgat2	diacylglycerol O-acyltransferase 2	67800	7	MGI:1915050	triacylglycerol biosynthesis (IDA), triacylglycerol biosynthesis (IMP)
GGGTTTGGAA	9.10818	1.22733	-7.42116	0.0316783	Dhx38	DEAH (Asp-Glu-Ala-His) box polypeptide 38	64340	8	MGI:1927617
ACACTGTGTG	11.7105	0	-9.54149	0.00124667	Diablo	diablo homolog (Drosophila)	66593	5	MGI:1913843	apoptosis (IEA)
GGCACTGCAG	80.6724	3.68198	-21.9101	0	Dmrtb1	DMRT-like family B with proline-rich C-terminal, 1	56296	4	MGI:1927125
GCCCTCAGCC	10.4093	0	-8.48133	0.00268333	Dnaic1	dynein, axonemal, intermediate chain 1	68922	4	MGI:1916172	microtubule-based process (ISS)
ATGAATGTAA	15.614	0	-12.722	0.000148333	Dnaja4	DnaJ (Hsp40) homolog, subfamily A, member 4	58233	9	MGI:1927638	protein folding (IEA)
CCTGGTTCAT	6.50584	0	-5.30083	0.02486	Dnaja4	DnaJ (Hsp40) homolog, subfamily A, member 4	58233	9	MGI:1927638	protein folding (IEA)
GGGATTGGTG	18.2164	2.45465	-7.42116	0.00166167	Dnajb10	DnaJ (Hsp40) homolog, subfamily B, member 10	56812	1	MGI:1928739
TCGGTGCCTC	137.924	1.22733	-112.378	0	Dnajb3	DnaJ (Hsp40) homolog, subfamily B, member 3	15504	1	MGI:1306822	response to heat (IEA)
AGGGTGGACA	28.6257	0	-23.3237	0	Dnajb8	DnaJ (Hsp40) homolog, subfamily B, member 8	56691	6	MGI:1922801
GCTACCGGTG	7.80701	0	-6.361	0.0117083	Dnajd1	DnaJ (Hsp40) homolog, subfamily D, member 1	66148	14	MGI:1913398
GGGAAAAAAA	18.2164	1.22733	-14.8423	0.000258333	Dnm	dynamin	13429	2	MGI:107384	endocytosis (IEA)
GCTACGCTCA	18.2164	0	-14.8423	2.66667e-05	Dpep3	dipeptidase 3	71854	8	MGI:1919104	proteolysis and peptidolysis (IDA)
ACACTGGTAG	9.10818	0	-7.42116	0.00553667	Dusp13	dual specificity phosphatase 13	27389	14	MGI:1351599	protein amino acid dephosphorylation (IEA)
CAAATGGAAA	9.10818	1.22733	-7.42116	0.0315133	Dyrk3	dual-specificity tyrosine-(Y)-phosphorylation regulated kinase 3	226419	1	MGI:1330300	peptidyl-tyrosine phosphorylation (ISS)
GGGTTGAGTC	9.10818	0	-7.42116	0.00567	E130009J12Rik	RIKEN cDNA E130009J12 gene	381107	17	MGI:2685786
TAACCTGGGG	15.614	0	-12.722	0.000133333	Eef1d	eukaryotic translation elongation factor 1 delta (guanine nucleotide exchange protein)	66656	15	MGI:1913906	protein biosynthesis (IEA), translational elongation (IEA)
GGTATGGAGG	83.2748	14.7279	-5.65422	0	Egln2	EGL nine homolog 2 (C. elegans)	112406	7	MGI:1932287	protein metabolism (IEA)
TTGGTACAAA	13.0117	2.45465	-5.30083	0.01795	Eif1a	eukaryotic translation initiation factor 1A	13664	18	MGI:95298
CAGCCAAACC	10.4093	0	-8.48133	0.00268667	Eif3s4	eukaryotic translation initiation factor 3, subunit 4 (delta)	53356	9	MGI:1858258	protein biosynthesis (IEA)
GCCTTGGTGA	6.50584	0	-5.30083	0.02458	Eif5a	eukaryotic translation initiation factor 5A	276770	19	MGI:106248	apoptosis (IDA)
TTTTTCAGAA	13.0117	0	-10.6017	0.000631667	Eppb9	endothelial precursor protein B9	27078	11	MGI:1351471
GTCCAGGCTA	22.1199	2.45465	-9.01141	0.000246667	Eps15-rs	epidermal growth factor receptor pathway substrate 15, related sequence	13859	8	MGI:104582
TAGCCTCTGG	53.3479	3.68198	-14.4889	0	Exosc5	exosome component 5	27998	7	MGI:107889	rRNA processing (ISS), RNA processing (ISS)
CTCCAGGGCT	20.8187	0	-16.9627	1.33333e-05	F630044M05Rik	RIKEN cDNA F630044M05 gene	210145	7	MGI:2685320
AACAATGTTG	55.9502	6.13663	-9.11743	0	Fabp9	fatty acid binding protein 9, testis	21884	3	MGI:1194881	transport (IEA)
GTCGCTGTCT	7.80701	0	-6.361	0.0117217	Fank1	fibronectin type 3 and ankyrin repeat domains 1	66930	7	MGI:1914180	regulation of transcription, DNA-dependent (ISS)
CTATAATGCC	31.228	4.9093	-6.361	8.33333e-05	Fbp1	fructose bisphosphatase 1	14121	13	MGI:95492	carbohydrate metabolism (IEA), gluconeogenesis (IEA)
AGCGAGAAAT	18.2164	0	-14.8423	3e-05	Fbxo24	F-box only protein 24	71176	5	MGI:1918426
CAAGCACCTG	19.5175	0	-15.9025	6.66667e-06	Fbxo30	F-box protein 30	71865	10	MGI:1919115
CAAATCCACC	10.4093	0	-8.48133	0.00257667	Fbxo36	F-box only protein 36	66153	1	MGI:1289192
TAATAAATGT	9.10818	0	-7.42116	0.005375	Fgfr1op	Fgfr1 oncogene partner	75296	17	MGI:1922546
ATGTGAGAAA	154.839	7.36395	-21.0266	0	Fhl4	four and a half LIM domains 4	14202	10	MGI:1338765
GAAATCTTAT	18.2164	0	-14.8423	2.16667e-05	Fhl5	four and a half LIM domains 5	57756	4	MGI:1913192	transcription, DNA-dependent (TAS)
GGTACACCGC	6.50584	0	-5.30083	0.024605	Fkbp4	FK506 binding protein 4	14228	6	MGI:95543	protein folding (IEA)
CAACTATGTA	63.7573	1.22733	-51.9481	0	Galnt15	UDP-N-acetyl-alpha-D-galactosamine:polypeptide N-acetylgalactosaminyltransferase 15	67909	5	MGI:1915159
TTTAGCCGAG	101.491	1.22733	-82.6929	0	Gapds	glyceraldehyde-3-phosphate dehydrogenase, spermatogenic	14447	7	MGI:95653	glycolysis (IEA), glucose metabolism (IEA)
GCCGGGCCCT	10.4093	0	-8.48133	0.002835	Ghrl	ghrelin	58991	6	MGI:1930008	regulation of physiological process (IEA)
TATCTCCAAG	58.5526	0	-47.7075	0	Gk-rs1	glucokinase activity, related sequence 1	14625	18	MGI:891990	metabolism (ISS), carbohydrate metabolism (ISS)
AGGCCCCTAC	76.7689	3.68198	-20.8499	0	Gk-rs2	glucokinase activity, related sequence 2	14626	5	MGI:1329027	carbohydrate metabolism (ISS), glycerol metabolism (ISS)
CGGGAGGAGA	15.614	0	-12.722	0.000143333	Glul	glutamate-ammonia ligase (glutamine synthase)	14645	1	MGI:95739	nitrogen fixation (IEA)
ACAACTTCCT	16.9152	0	-13.7822	5.33333e-05	Gm2a	GM2 ganglioside activator protein	14667	11	MGI:95762	sphingolipid metabolism (IEA)
GTGACTAATA	9.10818	0	-7.42116	0.00566667	Gm711	gene model 711, (NCBI)	279029	2	MGI:2685557
ATGATGGCAG	7.80701	0	-6.361	0.0117783	Gmfb	glia maturation factor, beta	63985	14	MGI:1927133
GGAGTGTCGG	6.50584	0	-5.30083	0.0245117	Gnpat	glyceronephosphate O-acyltransferase	14712	8	MGI:1343460	metabolism (IEA), membrane organization and biogenesis (IMP), ether lipid biosynthesis (TAS), ether lipid biosynthesis (IMP)
TGAACCAGTA	6.50584	0	-5.30083	0.0249333	Golph3	golgi phosphoprotein 3	66629	15	MGI:1913879
TGCAAGCAAG	18.2164	0	-14.8423	2.83333e-05	Gosr2	golgi SNAP receptor complex member 2	56494	11	MGI:1927204	transport (IEA), protein transport (IEA), intracellular protein transport (IEA), vesicle-mediated transport (IDA)
AAGGTCTGCC	135.322	7.36395	-18.3762	0	Gpx4	glutathione peroxidase 4	14779	10	MGI:104767	development (IEA), response to oxidative stress (IEA), spermatogenesis (IDA), establishment and/or maintenance of chromatin architecture (IDA)
GCACTTGGCT	6.50584	0	-5.30083	0.0245867	Gpx6	glutathione peroxidase 6	75512	13	MGI:1922762	response to oxidative stress (IEA)
GGGGGAGGGA	26.0234	3.68198	-7.06777	0.00018	Grcc3f	gene rich cluster, C3f gene	14792	6	MGI:1315211
GCAGCCTGGG	26.0234	3.68198	-7.06777	0.000171667	Grcc9	gene rich cluster, C9 gene	14794	6	MGI:1315199	intracellular signaling cascade (ISS)
CAGGAGGAGT	18.2164	0	-14.8423	3.66667e-05	Grp58	glucose regulated protein	14827	2	MGI:95834	electron transport (IEA)
ACGACCATCA	7.80701	0	-6.361	0.0116733	Grtp1	GH regulated TBC protein 1	66790	8	MGI:1914040
TACACGAGGA	65.0584	1.22733	-53.0083	0	Gsg1	germ cell-specific gene 1	14840	6	MGI:1194499
TGCCGTTTTG	74.1666	0	-60.4295	0	Gstm5	glutathione S-transferase, mu 5	14866	3	MGI:1309466	metabolism (IEA)
TGCTCCATCA	13.0117	2.45465	-5.30083	0.0177317	Gtf2a1lf	general transcription factor II A, 1-like factor	71828	17	MGI:1919078	regulation of transcription, DNA-dependent (IEA), transcription initiation from Pol II promoter (ISS)
GCCCCCGCAT	20.8187	3.68198	-5.65422	0.00198167	Gtf3a	general transcription factor III A	66596	5	MGI:1913846
AAGACATATA	7.80701	0	-6.361	0.0117133	H13	histocompatibility 13	14950	2	MGI:95886
CGGTGTCCCC	6.50584	0	-5.30083	0.0249067	H2afy	H2A histone family, member Y	26914	13	MGI:1349392	chromosome organization and biogenesis (sensu Eukarya) (ISS), nucleosome assembly (ISS)
GGGTCAAAGG	58.5526	9.8186	-5.96343	0	H3f3a	H3 histone, family 3A	15078	1	MGI:1097686
ACCTAGGCAG	39.0351	1.22733	-31.805	0	Halapx	haploid specific alanine rich acidic protein, X chromosome	60600	X	MGI:1926610
TGATGGCACG	46.8421	0	-38.166	0	Hbld2	HESB like domain containing 2	69046	13	MGI:1916296
AAGCCGTGGT	39.0351	0	-31.805	0	Herpud1	homocysteine-inducible, endoplasmic reticulum stress-inducible, ubiquitin-like domain member 1	64209	8	MGI:1927406	response to stress (IDA), response to unfolded protein (IDA)
CCAATTGCTA	49.4444	0	-40.2863	0	Hils1	histone H1-like protein in spermatids 1	54388	11	MGI:2136691	spermatogenesis (IEA), chromatin modification (IEA), regulation of transcription, DNA-dependent (IEA)
GCGGCGGTGC	92.383	1.22733	-75.2718	0	Hist2h2aa1	histone 2, H2aa1	15267	3	MGI:96097
TCTGCAAAGG	7.80701	0	-6.361	0.0115833	Hmgb2	high mobility group box 2	97165	8	MGI:96157	DNA packaging (IEA), regulation of transcription, DNA-dependent (IEA)
GAGTCTCGGC	11.7105	1.22733	-9.54149	0.00898667	Hook1	hook homolog 1 (Drosophila)	77963	4	MGI:1925213	spermatogenesis (IMP), microtubule cytoskeleton organization and biogenesis (IEA)
ATGGATGGCA	45.5409	1.22733	-37.1058	0	Hrasls	HRAS-like suppressor	27281	16	MGI:1351473	regulation of cell growth (TAS), RAS protein signal transduction (TAS)
GTGCAGGAGG	29.9269	1.22733	-24.3838	0	Hspa1l	heat shock protein 1-like	15482	17	MGI:96231	spermatogenesis (IEA), response to heat (IEA)
TGTGTCCCGC	11.7105	1.22733	-9.54149	0.00903333	Ipo13	importin 13	230673	4	MGI:2385205
AAGCAGCTAC	6.50584	0	-5.30083	0.0250867	Iqgap1	IQ motif containing GTPase activating protein 1	29875	7	MGI:1352757	small GTPase mediated signal transduction (IEA)
CGTTTTGATG	46.8421	1.22733	-38.166	0	Itgae	integrin, alpha E, epithelial-associated	16407	11	MGI:1298377	cell adhesion (IEA), cell-matrix adhesion (IEA), integrin-mediated signaling pathway (IEA)
AGAAACCTTG	20.8187	0	-16.9627	6.66667e-06	Kcne3	potassium voltage-gated channel, Isk-related subfamily, gene 3	57442	7	MGI:1891124	transport (IEA), ion transport (IEA), potassium ion transport (ISS)
TGCTGTAGCA	6.50584	0	-5.30083	0.0246667	Kcnmb4	potassium large conductance calcium-activated channel, subfamily M, beta member 4	58802	10	MGI:1913272	potassium ion transport (IEA)
TCATCCAGAC	6.50584	0	-5.30083	0.02507	Keo4	similar to Caenorhabditis elegans protein C42C1.9	226144	19	MGI:2387613
GAGCAGGTCC	9.10818	0	-7.42116	0.00552333	Kif2b	kinesin family member 2B	73470	11	MGI:1920720
CAACTGGAAG	29.9269	1.22733	-24.3838	0	Kif2c	kinesin family member 2C	73804	4	MGI:1921054	microtubule-based process (ISS)
GAGACTAAGC	19.5175	0	-15.9025	1e-05	Kif9	kinesin family member 9	16578	9	MGI:1098237	microtubule-based process (IEA)
TGGTGAACCC	7.80701	0	-6.361	0.0117617	Klk9	kallikrein 9	13648	7	MGI:95293	proteolysis and peptidolysis (IEA)
GTAAATTGAC	14.3129	0	-11.6618	0.000295	Kntc2	kinetochore associated 2	67052	17	MGI:1914302
AAGACCCCTG	9.10818	1.22733	-7.42116	0.0320933	Kpnb3	karyopherin (importin) beta 3	70572	14	MGI:1917822	transport (ISS), protein transport (ISS), intracellular protein transport (ISS), NLS-bearing substrate-nucleus import (ISS), protein-nucleus import, docking (ISS)
TTGATCCCCA	19.5175	0	-15.9025	1.16667e-05	Lamp1	lysosomal membrane glycoprotein 1	16783	8	MGI:96745
ACTCTGTGTA	28.6257	3.68198	-7.77455	6.5e-05	Lancl1	LanC (bacterial lantibiotic synthetase component C)-like 1	14768	1	MGI:1336997	G-protein coupled receptor protein signaling pathway (IEA)
CCAAATAAAA	91.0818	12.2733	-7.42116	0	Ldh1	lactate dehydrogenase 1, A chain	16828	7	MGI:96759	glycolysis (IEA)
ACCGCTGAGG	212.09	15.9552	-13.2929	0	Ldh3	lactate dehydrogenase 3, C chain, sperm specific	16833	7	MGI:96764	glycolysis (IEA)
ACTGCCAAAA	14.3129	2.45465	-5.83091	0.01015	Lgals8	lectin, galactose binding, soluble 8	56048	13	MGI:1928481	heterophilic cell adhesion (IEA)
TCAGTGGAAA	16.9152	0	-13.7822	5.16667e-05	Lin7a	lin 7 homolog a (C. elegans)	108030	10	MGI:2135609	synaptic vesicle transport (IMP)
AAGCCACCTC	6.50584	0	-5.30083	0.0242267	LOC225852	hypothetical LOC225852	225852	19
CTACCTACAG	37.7339	0	-30.7448	0	LOC228710	similar to Hypothetical BAF-like protein C20orf179	228710	2
CTTAGAAATA	11.7105	0	-9.54149	0.00122333	LOC228730	similar to uncharacterized hypothalamus protein HT013	228730	2
TCTCCCTCAA	20.8187	0	-16.9627	1.16667e-05	LOC229588	similar to hypothetical protein FLJ20519	229588	3
GCTCTCACCG	7.80701	0	-6.361	0.0116717	LOC234374	similar to hypothetical protein FLJ10432	234374	10
ATAGCAGCCT	7.80701	0	-6.361	0.0118667	LOC237958	similar to SPPL2b; presenilin-like protein 1	237958	11
CAAGAGCCTC	10.4093	0	-8.48133	0.00267667	LOC280621	similar to selenoprotein W	280621	7
TCGCGATTGA	72.8654	0	-59.3693	0	LOC331213	similar to EBI-1 ligand chemokine	331213	4
TAGCCATCCT	66.3596	0	-54.0685	0	LOC380907	similar to RIKEN cDNA 1700129C05	380907	14
CAGCGCGCCC	15.614	1.22733	-12.722	0.00115167	LOC381633	hypothetical gene supported by BC048625; BC055794	381633	5
TGAGACGTGA	6.50584	0	-5.30083	0.024755	LOC381932	similar to Protein C20orf28 homolog	381932	7
TGGACCCTGT	44.2397	0	-36.0456	0	LOC382121	similar to 2400006P09Rik protein	382121	9
AAAAATTTTC	22.1199	3.68198	-6.00761	0.00107333	LOC382301	similar to RIKEN cDNA 3830403N18	382301	Y
TCGGAAGAGA	9.10818	0	-7.42116	0.00567167	LOC382774	similar to dynein, cytoplasmic, light peptide	382774	13
TGGTTCTCTT	7.80701	0	-6.361	0.01156	LOC384209	similar to hypothetical protein MGC35043	384209	5
CATTCAGCCT	14.3129	1.22733	-11.6618	0.00245	Lpin1	lipin 1	14245	12	MGI:1891340	physiological process (IMP), lipid metabolism (IMP)
TCCGGGGACC	9.10818	0	-7.42116	0.00563833	Lrrfip2	leucine rich repeat (in FLII) interacting protein 2	71268	9	MGI:1918518
CGTTATTGTT	15.614	2.45465	-6.361	0.00543	Mad2l2	MAD2 mitotic arrest deficient-like 2 (yeast)	71890	4	MGI:1919140	cell cycle (ISS), mitosis (ISS), mitotic spindle checkpoint (ISS)
CAGGGAAGCA	13.0117	0	-10.6017	0.00059	Mad4	Max dimerization protein 4	17122	5	MGI:104991	regulation of transcription, DNA-dependent (IEA)
TGCTGTGACC	14.3129	1.22733	-11.6618	0.00242	Map17	membrane-associated protein 17	67182	4	MGI:1914432
TTCGGGTTGC	26.0234	0	-21.2033	0	Map1lc3a	microtubule-associated protein 1 light chain 3 alpha	66734	2	MGI:1915661
ACCTTATCTC	10.4093	0	-8.48133	0.00256	Map4k1	mitogen activated protein kinase kinase kinase kinase 1	26411	3	MGI:1346882	protein amino acid phosphorylation (ISS)
GGAAAAGTGA	15.614	1.22733	-12.722	0.00118167	Mcl1	myeloid cell leukemia sequence 1	17210	3	MGI:101769	apoptosis (ISS)
CCCTTTTTCA	14.3129	1.22733	-11.6618	0.00240333	Mcsp	mitochondrial capsule selenoprotein	17235	3	MGI:96945	sperm motility (IMP), fertilization (sensu Animalia) (IEA), penetration of zona pellucida (IMP)
TATCACTCTG	187.368	8.59128	-21.8091	0	Mea1	male enhanced antigen 1	17256	17	MGI:96957	development (IEA), spermatogenesis (IEA)
GGCATCCCGG	24.7222	0	-20.1432	0	Mesp1	mesoderm posterior 1	17292	7	MGI:107785
TTACCTCAAT	6.50584	0	-5.30083	0.02464	Mgat1l	mannoside acetylglucosaminyltransferase 1-like	233549	7	MGI:2663253	lipid metabolism (IDA), diacylglycerol biosynthesis (IDA), triacylglycerol biosynthesis (IDA), monoacylglycerol metabolism (ISS)
GCCCTCAAGT	9.10818	0	-7.42116	0.00564	MGC58818	Unknown (protein for MGC:58818)	380715	11
TGGCCACAGG	6.50584	0	-5.30083	0.0248167	MGC59407	Similar to hypothetical protein FLJ10315	230770	4
TCACCAGTGT	10.4093	0	-8.48133	0.00263833	Mical3	flavoprotein oxidoreductase MICAL3	194401	6	MGI:2442733	metabolism (IEA), electron transport (IEA)
GCTCCCGTGG	13.0117	2.45465	-5.30083	0.0180067	Mipep	mitochondrial intermediate peptidase	70478	14	MGI:1917728
TGTCGGTAGA	6.50584	0	-5.30083	0.0246617	Mkrn1	makorin, ring finger protein, 1	54484	6	MGI:1859353
AGCATCCAGG	40.3362	4.9093	-8.21629	0	Mlf1	myeloid leukemia factor 1	17349	3	MGI:1341819	cell differentiation (IEA)
GTGCTAGAAA	33.8304	4.9093	-6.89108	2.66667e-05	Mlf1	myeloid leukemia factor 1	17349	3	MGI:1341819	cell differentiation (IEA)
TATACAGTTT	18.2164	1.22733	-14.8423	0.00032	Mns1	meiosis-specific nuclear structural protein 1	17427	9	MGI:107933
CACCCAAAAA	22.1199	0	-18.0228	3.33333e-06	Mopt	protein containing single MORN motif in testis	378462	17	MGI:2674071
ATTTTCTCAA	20.8187	0	-16.9627	1.66667e-06	Morf4l1	mortality factor 4 like 1	21761	9	MGI:1096551	regulation of cell growth (IEA), chromatin remodeling (TAS)
GTGCAGACAG	7.80701	0	-6.361	0.0117167	Mospd4	motile sperm domain containing 4	72076	18	MGI:1919326
GGAAGTACAG	28.6257	4.9093	-5.83091	0.000243333	Mrpl51	mitochondrial ribosomal protein L51	66493	6	MGI:1913743	protein biosynthesis (IDA)
GGGTCAGAAA	9.10818	1.22733	-7.42116	0.03202	Mtf1	metal response element binding transcription factor 1	17764	4	MGI:101786	regulation of transcription, DNA-dependent (IMP)
TCATCCTGCC	11.7105	1.22733	-9.54149	0.00892333	Mtmr9	myotubularin related protein 9	210376	14	MGI:2442842	protein amino acid dephosphorylation (IEA)
TGCATAGCCA	10.4093	0	-8.48133	0.00269	Myohd1	myosin head domain containing 1	66196	11	MGI:1913446
GGTCCCAGCA	6.50584	0	-5.30083	0.0246333	Nat6	N-acetyltransferase 6	56441	9	MGI:1888902	negative regulation of cell cycle (IEA)
CACGAAGTTC	7.80701	0	-6.361	0.011595	Nbr1	neighbor of Brca1 gene 1	17966	11	MGI:108498
GCAAGAGACT	9.10818	0	-7.42116	0.005625	Ndufb5	NADH dehydrogenase (ubiquinone) 1 beta subcomplex, 5	66046	3	MGI:1913296
GCCTCCTCCC	55.9502	11.0459	-5.06524	0	Nfkbib	nuclear factor of kappa light chain gene enhancer in B-cells inhibitor, beta	18036	7	MGI:104752
GGGCCCCTGA	14.3129	1.22733	-11.6618	0.002275	Nfkbib	nuclear factor of kappa light chain gene enhancer in B-cells inhibitor, beta	18036	7	MGI:104752
TTCTTTACAT	13.0117	0	-10.6017	0.000633333	Nme5	expressed in non-metastatic cells 5	75533	18	MGI:1922783	spermatogenesis (IEA), GTP biosynthesis (IEA), CTP biosynthesis (IEA), UTP biosynthesis (IEA)
GGGTTTTTAT	57.2514	11.0459	-5.18303	0	Nsep1	nuclease sensitive element binding protein 1	22608	4	MGI:99146	regulation of transcription, DNA-dependent (ISS)
TGCCTTATGG	29.9269	1.22733	-24.3838	6.66667e-06	Nt5c1b	5'-nucleotidase, cytosolic IB	70881	12	MGI:1918131	nucleoside metabolism (IDA), nucleotide metabolism (IEA)
GCCACCAGGC	7.80701	0	-6.361	0.01169	Nt5m	5',3'-nucleotidase, mitochondrial	103850	11	MGI:1917127	carbohydrate metabolism (ISS), nucleotide metabolism (IEA), deoxyribonucleoside metabolism (IC)
TATTTCATCT	33.8304	2.45465	-13.7822	1.66667e-06	Nudt4	nudix (nucleoside diphosphate linked moiety X)-type motif 4	71207	10	MGI:1918457
CCAGCCAAGA	18.2164	1.22733	-14.8423	0.000295	Nurit	novel leucine zipper testicular protein	67926	14	MGI:1915176
TAATCACCAA	15.614	0	-12.722	0.000131667	Oaz2	ornithine decarboxylase antizyme 2	18247	9	MGI:109492	polyamine metabolism (TAS)
TTCCATCTCT	117.105	3.68198	-31.805	0	Oaz3	ornithine decarboxylase antizyme 3	53814	3	MGI:1858170	polyamine metabolism (TAS)
TAGCCCCTGC	174.357	0	-142.062	0	Odf1	outer dense fiber of sperm tails 1	18285	15	MGI:97424	spermatogenesis (IEA)
TGCAACTGGC	117.105	0	-95.4149	0	Odf2	outer dense fiber of sperm tails 2	18286	2	MGI:1098824
TCCAAATTAT	28.6257	0	-23.3237	0	Odf3	outer dense fiber of sperm tails 3	69287	7	MGI:1916537
TCTTCAAAAA	6.50584	0	-5.30083	0.0244733	Odf4	outer dense fiber of sperm tails 4	252868	11	MGI:2182079
GTTGTCTCCA	13.0117	0	-10.6017	0.000583333	Oit1	oncoprotein induced transcript 1	18300	14	MGI:1201784
CCCTTCACTG	13.0117	2.45465	-5.30083	0.018075	Orc3l	origin recognition complex, subunit 3-like (S. cerevisiae)	50793	4	MGI:1354944	DNA replication (TAS)
GCGCCGCAGA	6.50584	0	-5.30083	0.02516	Orc5l	origin recognition complex, subunit 5-like (S. cerevisiae)	26429	5	MGI:1347044	DNA replication (TAS)
TCATTAATAA	40.3362	2.45465	-16.4326	0	ORF6	open reading frame 6	29805	19	MGI:1352481
GGGGTGGTCA	6.50584	0	-5.30083	0.0243533	Ormdl3	ORM1-like 3 (S. cerevisiae)	66612	11	MGI:1913862
GGCTGCCCAG	6.50584	0	-5.30083	0.0247483	Osbp2	oxysterol binding protein 2	74309	11	MGI:1921559	steroid metabolism (ISS)
TGCCCCAACA	32.5292	2.45465	-13.2521	1.66667e-06	Osbp2	oxysterol binding protein 2	74309	11	MGI:1921559	steroid metabolism (ISS)
TTATCCAAGC	41.6374	3.68198	-11.3084	0	Osp94	osmotic stress protein	18415	3	MGI:107422
CAGCAGATTA	6.50584	0	-5.30083	0.024605	Oxct2a	3-oxoacid CoA transferase 2A	64059	4	MGI:1891061	succinyl-CoA metabolism (ISS)
CTCGAGTCTC	19.5175	1.22733	-15.9025	0.000135	Pabpc1	poly A binding protein, cytoplasmic 1	18458	15	MGI:1349722
TTGCTGGACA	20.8187	0	-16.9627	6.66667e-06	Pabpc2	poly A binding protein, cytoplasmic 2	18459	18	MGI:1349723	mRNA polyadenylation (TAS)
GTGCCTACCT	15.614	0	-12.722	0.000126667	Pacrg	Park2 co-regulated	69310	17	MGI:1916560
CAGTTGCTGG	6.50584	0	-5.30083	0.0247567	Pafah1b2	platelet-activating factor acetylhydrolase, isoform 1b, alpha2 subunit	18475	9	MGI:108415	lipid catabolism (IEA), spermatogenesis (IMP), spermatogenesis (IGI)
CTCTTCCCCC	53.3479	0	-43.4668	0	Pbp	phosphatidylethanolamine binding protein	23980	5	MGI:1344408
TGACTGTCTG	6.50584	0	-5.30083	0.0247517	Pcbp3	poly(rC) binding protein 3	59093	10	MGI:1890470
CCCACATTTC	18.2164	2.45465	-7.42116	0.00169167	Pcmt1	protein-L-isoaspartate (D-aspartate) O-methyltransferase 1	18537	10	MGI:97502	protein modification (IEA), protein amino acid methylation (IDA)
TCTAACCTCA	10.4093	1.22733	-8.48133	0.017185	Pcsk4	proprotein convertase subtilisin/kexin type 4	18551	10	MGI:97514	proteolysis and peptidolysis (IEA)
ACAACTGTTT	7.80701	0	-6.361	0.0115267	Pdcl2	phosducin-like 2	79455	5	MGI:1890655	phototransduction (ISS)
GAAGGAAATA	102.792	1.22733	-83.7531	0	Pdcl2	phosducin-like 2	79455	5	MGI:1890655	phototransduction (ISS)
TCAATTGAAA	15.614	1.22733	-12.722	0.00129667	Pdcl2	phosducin-like 2	79455	5	MGI:1890655	phototransduction (ISS)
GACTAGACCT	9.10818	0	-7.42116	0.00566667	Pde1a	phosphodiesterase 1A, calmodulin-dependent	18573	2	MGI:1201792	signal transduction (IEA)
GTATGGGCAC	14.3129	0	-11.6618	0.000283333	Pdhb	pyruvate dehydrogenase (lipoamide) beta	68263	14	MGI:1915513	glycolysis (ISS), glucose metabolism (ISS), tricarboxylic acid cycle (ISS)
TGAGCGCTGC	59.8537	0	-48.7676	0	Pdzk1	PDZ domain containing 1	59020	3	MGI:1928901	intracellular signaling cascade (ISS)
GTCGGGACAG	7.80701	0	-6.361	0.0118483	Pepp3	phosphoinositol 3-phosphate-binding protein-3	240753	1	MGI:2388662
TTTGTGGGCA	6.50584	0	-5.30083	0.02472	Pex13	peroxisomal biogenesis factor 13	72129	11	MGI:1919379	transport (ISS), protein transport (ISS), intracellular protein transport (ISS), protein-peroxisome targeting (TAS)
GTAACTCCAT	6.50584	0	-5.30083	0.0244467	Pex3	peroxisomal biogenesis factor 3	56535	10	MGI:1929646	peroxisome organization and biogenesis (IEA)
GAAGCTGTTG	126.213	2.45465	-51.4181	0	Pgam2	phosphoglycerate mutase 2	56012	11	MGI:1933118	metabolism (IEA), glycolysis (IEA)
TCAACTATTA	161.345	1.22733	-131.461	0	Pgk2	phosphoglycerate kinase 2	18663	3	MGI:97563	glycolysis (IEA)
TGCTTCCTCC	176.959	4.9093	-36.0456	0	Phf7	PHD finger protein 7	71838	14	MGI:1919088
GAAGGCCAAT	11.7105	0	-9.54149	0.00123667	Phkg2	5phosphorylase kinase, gamma 2 (testis)	68961	7	MGI:1916211	glycogen biosynthesis (IEA), glycogen metabolism (IEA), protein amino acid phosphorylation (IEA)
GCGGCGGACC	11.7105	0	-9.54149	0.00133	Phpt1	phosphohistidine phosphatase 1	75454	2	MGI:1922704
TGTGATCGTG	9.10818	0	-7.42116	0.00566833	Pi4k2b	phosphatidylinositol 4-kinase type 2 beta	67073	5	MGI:1914323
AAAGTGTTTT	7.80701	0	-6.361	0.0117683	Piwil1	piwi like homolog 1 (Drosophila)	57749	5	MGI:1928897	spermatogenesis (IMP)
ATACATCTAA	7.80701	0	-6.361	0.0118117	Pla2g10	phospholipase A2, group X	26565	16	MGI:1347522	lipid catabolism (IEA)
TAACTGACGC	18.2164	0	-14.8423	2.5e-05	Plcz1	phospholipase C, zeta 1	114875	6	MGI:2150308	egg activation (IDA), calcium ion transport (IDA)
GCTCATAAAT	6.50584	0	-5.30083	0.0245967	Pln	phospholamban	18821	10	MGI:97622	calcium ion transport (IEA)
CGGGACCCCA	6.50584	0	-5.30083	0.0249267	Plxnb2	plexin B2	140570	15	MGI:2154239
GGGTTACCTC	10.4093	0	-8.48133	0.00262167	Pmfbp1	polyamine modulated factor 1 binding protein 1	56523	8	MGI:1930136
GTCCACCTGC	6.50584	0	-5.30083	0.024755	Pold3	polymerase (DNA-directed), delta 3, accessory subunit	67967	7	MGI:1915217	DNA replication (IEA)
TAACTGTGGC	9.10818	1.22733	-7.42116	0.0317217	Pomt2	protein-O-mannosyltransferase 2	217734	12	MGI:2444430	O-linked glycosylation (ISS)
GTGAAAAAAA	32.5292	2.45465	-13.2521	1.66667e-06	Ppan	peter pan homolog (Drosophila)	235036	9	MGI:2178445
GACCAAAAAA	13.0117	1.22733	-10.6017	0.00459	Ppm1d	protein phosphatase 1D magnesium-dependent, delta isoform	53892	11	MGI:1858214	G2/M transition of mitotic cell cycle (IMP), response to pathogenic bacteria (IMP), protein amino acid dephosphorylation (IEA)
TGGACTGTTT	9.10818	0	-7.42116	0.005725	Ppm1g	protein phosphatase 1G (formerly 2C), magnesium-dependent, gamma isoform	14208	5	MGI:106065	cell cycle (IEA), protein amino acid dephosphorylation (IEA)
GGGACTCCAA	214.693	1.22733	-174.927	0	Ppp1r11	protein phosphatase 1, regulatory (inhibitor) subunit 11	76497	17	MGI:1923747
GGGACTCCAC	49.4444	2.45465	-20.1432	0	Ppp1r11	protein phosphatase 1, regulatory (inhibitor) subunit 11	76497	17	MGI:1923747
AGCAGGGATC	9.10818	1.22733	-7.42116	0.0320033	Ppp1r14b	protein phosphatase 1, regulatory (inhibitor) subunit 14B	18938	19	MGI:107682
TTCAGCAATG	98.8888	0	-80.5726	0	Ppp1r2	protein phosphatase 1, regulatory (inhibitor) subunit 2	66849	16	MGI:1914099
TGACCCGGCG	6.50584	0	-5.30083	0.024545	Ppp2cb	protein phosphatase 2a, catalytic subunit, beta isoform	19053	8	MGI:1321161	protein amino acid dephosphorylation (ISS)
GCCAGATACC	567.309	9.8186	-57.779	0	Prm1	protamine 1	19118	16	MGI:97765	nuclear organization and biogenesis (IMP), chromosome condensation (TAS), chromosome organization and biogenesis (sensu Eukarya) (ISS), spermatogenesis (ISS), mitotic chromosome condensation (ISS), spermatid development (IMP)
TCGATGTCTG	1336.3	36.8198	-36.293	0	Prm2	protamine 2	19119	16	MGI:97766	nuclear organization and biogenesis (IMP), chromosome condensation (TAS), chromosome organization and biogenesis (sensu Eukarya) (ISS), spermatogenesis (ISS), mitotic chromosome condensation (ISS), spermatid development (IMP)
GACTATATAT	16.9152	2.45465	-6.89108	0.00311833	Psma3	proteasome (prosome, macropain) subunit, alpha type 3	19167	12	MGI:104883	ubiquitin-dependent protein catabolism (IEA)
CGGGTCATAT	27.3245	1.22733	-22.2635	1.66667e-06	Psmb1	proteasome (prosome, macropain) subunit, beta type 1	19170	17	MGI:104884	ubiquitin-dependent protein catabolism (IEA)
GCAAAGGATG	6.50584	0	-5.30083	0.0244433	Psmc1	protease (prosome, macropain) 26S subunit, ATPase 1	19179	12	MGI:106054
TCCGTTTTGT	15.614	0	-12.722	0.000143333	Psmc3ip	proteasome (prosome, macropain) 26S subunit, ATPase 3, interacting protein	19183	11	MGI:1098610
GAGGGTAGCT	14.3129	0	-11.6618	0.00028	Psmd8	proteasome (prosome, macropain) 26S subunit, non-ATPase, 8	57296	7	MGI:1888669	regulation of cell cycle (ISS), proteolysis and peptidolysis (IEA)
GCTCCCTTGA	45.5409	3.68198	-12.3686	0	Ptdss2	phosphatidylserine synthase 2	27388	7	MGI:1351664	phosphatidylserine biosynthesis (IMP), phosphatidylserine biosynthesis (ISS)
GGCGGCTGTG	7.80701	0	-6.361	0.0114717	Pte1	peroxisomal acyl-CoA thioesterase 1	170789	2	MGI:2158201	acyl-CoA metabolism (IDA)
GCCCTGCAGA	10.4093	0	-8.48133	0.00266333	Ptges	prostaglandin E synthase	64292	2	MGI:1927593	prostaglandin metabolism (IDA)
TAGCTCAGGC	9.10818	0	-7.42116	0.00562	Ptp4a3	protein tyrosine phosphatase 4a3	19245	15	MGI:1277098	protein amino acid dephosphorylation (ISS)
GCCTGTATGT	18.2164	0	-14.8423	2.83333e-05	Ptpn20	protein tyrosine phosphatase, non-receptor type 20	19256	14	MGI:1196295	protein amino acid dephosphorylation (ISS)
TAGATGGCTC	11.7105	1.22733	-9.54149	0.00869833	Pvrl3	poliovirus receptor-related 3	58998	16	MGI:1930171	cell adhesion (IDA), cell-cell adhesion (IDA)
TCAGCACCTG	11.7105	0	-9.54149	0.00117833	Pwwp1	PWWP domain containing 1	15192	13	MGI:1194493
GTTTTCAATA	7.80701	0	-6.361	0.0117817	Rabl4	RAB, member of RAS oncogene family-like 4	67042	15	MGI:1914292	small GTPase mediated signal transduction (IEA)
TCCTTCCTTC	22.1199	1.22733	-18.0228	4.33333e-05	Rabl5	RAB, member of RAS oncogene family-like 5	67286	5	MGI:1914536
TGTAAAAACC	13.0117	1.22733	-10.6017	0.00460333	Rai14	retinoic acid induced 14	75646	15	MGI:1922896	regulation of transcription, DNA-dependent (ISS)
ATCCCAACCT	16.9152	0	-13.7822	6.16667e-05	Rangnrf	RAN guanine nucleotide release factor	57785	11	MGI:1889073	nucleocytoplasmic transport (TAS)
GCTTGGGCAA	70.2631	0	-57.249	0	Rbm7	RNA binding motif protein 7	67010	9	MGI:1914260
CTGGGAAAGC	27.3245	4.9093	-5.56587	0.000383333	Rfc2	replication factor C (activator 1) 2	19718	5	MGI:1341868	DNA replication (ISS)
TTGTTACTGT	15.614	1.22733	-12.722	0.00125	Rg9mtd2	RNA (guanine-9-) methyltransferase domain containing 2	108943	3	MGI:1920421
GATTGTGCTG	6.50584	0	-5.30083	0.02461	Rkhd1	ring finger (C3HC4 type) and KH domain containing 1	237400	10	MGI:2681847
GACAGCAAGT	39.0351	0	-31.805	0	Rnf133	ring finger protein 133	386611	6	MGI:2677436
AAGTCACCAT	102.792	3.68198	-27.9177	0	Rnf138	ring finger protein 138	56515	18	MGI:1929211
TGCGACTGTT	16.9152	0	-13.7822	7.33333e-05	Rnf19	ring finger protein (C3HC4 type) 19	30945	15	MGI:1353623
TTCGTTTGTT	31.228	0	-25.444	0	Rnf32	ring finger protein 32	56874	5	MGI:1861747
CACCATCTAA	59.8537	0	-48.7676	0	Ropn1	ropporin, rhophilin associated protein 1	76378	16	MGI:1923628
GACCCGCCTC	9.10818	1.22733	-7.42116	0.0314933	Rpel1	RPEL repeat containing 1	218194	13	MGI:2659021
ATACTGAAGC	22.1199	0	-18.0228	6.66667e-06	Rpl13	ribosomal protein L13	270106	8	MGI:105922	ribosome biogenesis (IEA), protein biosynthesis (IEA)
GTGTTAACCA	9.10818	0	-7.42116	0.00549167	Rpl15	ribosomal protein L15	66480	14	MGI:1913730	protein biosynthesis (IEA)
GCCAAGGGTC	15.614	0	-12.722	0.000163333	Rpl29	ribosomal protein L29	19944	9	MGI:99687	ribosome biogenesis (IEA), protein biosynthesis (IEA)
GGCTTCGGTC	183.465	1.22733	-149.483	0	Rplp1	ribosomal protein, large, P1	56040	9	MGI:1927099	protein biosynthesis (IEA), translational elongation (IEA)
CACGCTCCCG	14.3129	0	-11.6618	0.000315	Rps13	ribosomal protein S13	68052	7	MGI:1915302	protein biosynthesis (ISS)
TTGGCTGCCC	52.0467	3.68198	-14.1355	0	Rps14	ribosomal protein S14	20044	18	MGI:98107	ribosome biogenesis (IEA), protein biosynthesis (ISS)
TTCAGCTCGA	27.3245	1.22733	-22.2635	6.66667e-06	Rps7	ribosomal protein S7	20115	12	MGI:1333818	ribosome biogenesis (IEA), protein biosynthesis (ISS)
GCAGCCGGAG	11.7105	0	-9.54149	0.00125833	Rsn	restin (Reed-Steinberg cell-expressed intermediate filament-associated protein)	56430	5	MGI:1928401
GGAAAAGAAA	10.4093	1.22733	-8.48133	0.0166117	Scamp2	secretory carrier membrane protein 2	24044	9	MGI:1346518	transport (ISS), protein transport (ISS), intracellular protein transport (ISS), post-Golgi transport (ISS)
GCGGCGCCGC	9.10818	0	-7.42116	0.00555667	Scand1	SCAN domain-containing 1	19018	2	MGI:1343132	regulation of transcription, DNA-dependent (ISS)
GCCCAGACCT	226.403	3.68198	-61.4896	0	Sdh1	sorbitol dehydrogenase 1	20322	2	MGI:98266
TTTGTCTCCT	41.6374	0	-33.9253	0	Selk	selenoprotein K	80795	14	MGI:1931466
TTGAGTCCCA	9.10818	1.22733	-7.42116	0.0312167	Siat7b	sialyltransferase 7 ((alpha-N-acetylneuraminyl 2,3-beta-galactosyl-1,3)-N-acetyl galactosaminde alpha-2,6-sialyltransferase) B	20446	11	MGI:107553	protein amino acid glycosylation (IEA)
CAGCTTGTGT	13.0117	0	-10.6017	0.000616667	Sirt2	sirtuin 2 (silent mating type information regulation 2, homolog) 2 (S. cerevisiae)	64383	7	MGI:1927664	cell cycle (IEA), mitosis (IEA), chromatin silencing (ISS), regulation of transcription, DNA-dependent (ISS)
TGGGTGTCTT	11.7105	0	-9.54149	0.00128333	Skp1a	S-phase kinase-associated protein 1A	21402	11	MGI:103575
TATCTACGAA	29.9269	1.22733	-24.3838	0	Slc16a7	solute carrier family 16 (monocarboxylic acid transporters), member 7	20503	10	MGI:1330284	transport (IEA), organic anion transport (IEA)
AATAAACATC	24.7222	1.22733	-20.1432	1.16667e-05	Slc25a27	solute carrier family 25, member 27	74011	17	MGI:1921261	transport (IEA)
GCATATTGGT	11.7105	0	-9.54149	0.00127833	Slc2a3	solute carrier family 2 (facilitated glucose transporter), member 3	20527	6	MGI:95757	transport (IEA), carbohydrate transport (IEA)
TCATAAAGTG	15.614	1.22733	-12.722	0.0012	Slc2a5	solute carrier family 2 (facilitated glucose transporter), member 5	56485	4	MGI:1928369	transport (IEA), carbohydrate transport (IEA)
GAGGCATCCT	7.80701	0	-6.361	0.011575	Slc34a1	solute carrier family 34 (sodium phosphate), member 1	20505	13	MGI:1345284	transport (IEA), phosphate transport (IEA), sodium ion transport (IEA)
GAGAAATCAC	7.80701	0	-6.361	0.0117133	Slco6c1	solute carrier organic anion transporter family, member 6c1	74441	1	MGI:1921691	transport (ISS)
GAAAGGAAAC	18.2164	1.22733	-14.8423	0.000311667	Snrp1c	U1 small nuclear ribonucleoprotein 1C	20630	17	MGI:109489
CCCTGGGTAC	6.50584	0	-5.30083	0.0245317	Snx3	sorting nexin 3	54198	10	MGI:1860188	transport (IEA), intracellular signaling cascade (IEA), protein transport (IEA), intracellular protein transport (IEA)
AACCCCAGGG	11.7105	0	-9.54149	0.00119833	Socs7	suppressor of cytokine signaling 7	192157	11	MGI:2651588
AAAAGTAATC	173.055	3.68198	-47.0007	0	Spa17	sperm autoantigenic protein 17	20686	9	MGI:1333778	signal transduction (IEA)
TACCGTGTGC	13.0117	0	-10.6017	0.000591667	Spag4l	sperm associated antigen 4-like	76407	2	MGI:1923657
TTTTCCGATG	9.10818	0	-7.42116	0.00549333	Spag6	sperm associated antigen 6	50525	16	MGI:1354388	sperm motility (IMP), spermatogenesis (IMP)
TGTTCTTCAC	15.614	0	-12.722	0.00013	Spag9	sperm associated antigen 9	70834	11	MGI:1918084
TAGAAACTAA	24.7222	1.22733	-20.1432	8.33333e-06	Spata6	spermatogenesis associated 6	67946	4	MGI:1915196
TCAACCTCTC	165.248	4.9093	-33.6603	0	Spata6	spermatogenesis associated 6	67946	4	MGI:1915196
GTATAGGTGC	13.0117	0	-10.6017	0.000563333	Spo11	sporulation protein, meiosis-specific, SPO11 homolog (S. cerevisiae)	26972	2	MGI:1349669	DNA metabolism (IEA), meiosis (IEA), DNA topological change (IEA), meiotic recombination (IEA)
ACACCCACGC	33.8304	0	-27.5643	0	Spz1	spermatogenic Zip 1	79401	13	MGI:1930801
TGGACAACCC	81.9736	0	-66.7905	0	Sqrdl	sulfide quinone reductase-like (yeast)	59010	2	MGI:1929899	electron transport (IEA)
TCTCTAAGCA	20.8187	1.22733	-16.9627	9.16667e-05	Srpk2	serine/arginine-rich protein specific kinase 2	20817	5	MGI:1201408	protein amino acid phosphorylation (ISS)
CTGGGCGACA	6.50584	0	-5.30083	0.0249833	Sssca1	Sjogren's syndrome/scleroderma autoantigen 1 homolog (human)	56390	19	MGI:1913482
CTACAGAGAA	42.9386	0	-34.9855	0	Sstk	serine/threonine protein kinase SSTK	83984	8	MGI:2148775	protein amino acid phosphorylation (ISS)
AGGGAAGCCA	31.228	1.22733	-25.444	1.66667e-06	St14	suppression of tumorigenicity 14 (colon carcinoma)	19143	9	MGI:1338881	cell migration (TAS), proteolysis and peptidolysis (IEA)
TTCAGCTATC	22.1199	1.22733	-18.0228	4.83333e-05	Stag3	stromal antigen 3	50878	5	MGI:1355311	cell cycle (IEA), chromosome segregation (IEA), meiosis (IEA), female meiosis sister chromatid cohesion (ISS), male meiosis sister chromatid cohesion (ISS)
GCCCCAATAA	113.202	1.22733	-92.2344	0	Stard10	START domain containing 10	56018	7	MGI:1860093
TCTCCAAGTG	9.10818	0	-7.42116	0.005605	Stat4	signal transducer and activator of transcription 4	20849	1	MGI:103062	signal transduction (IEA), cell proliferation (IDA), intracellular signaling cascade (IEA), cytokine and chemokine mediated signaling pathway (IDA), regulation of transcription, DNA-dependent (IEA)
GCTTGAAGCC	13.0117	0	-10.6017	0.000591667	Stk22a	serine/threonine kinase 22A (spermiogenesis associated)	22114	16	MGI:1347557	spermatogenesis (IEA), protein amino acid phosphorylation (ISS)
GCTAGCAAGC	36.4327	1.22733	-29.6846	0	Stk22c	serine/threonine kinase 22C (spermiogenesis associated)	58864	4	MGI:1929914
TATGCAAACT	10.4093	1.22733	-8.48133	0.0166467	Stk6	serine/threonine kinase 6	20878	2	MGI:894678	cell cycle (IEA), protein amino acid phosphorylation (IEA)
CAATAAACTG	161.345	25.7738	-6.26003	0	Sui1-rs1	suppressor of initiator codon mutations, related sequence 1 (S. cerevisiae)	20918	11	MGI:105125	protein biosynthesis (IEA), translational initiation (IEA)
ACGACTCCAA	7.80701	0	-6.361	0.0118333	Syngr4	synaptogyrin 4	58867	7	MGI:1928903
GTAGCAGTTT	6.50584	0	-5.30083	0.02471	Synj2bp	synaptojanin 2 binding protein	24071	12	MGI:1344347	intracellular signaling cascade (ISS), cytoplasm organization and biogenesis (ISS), protein targeting (IDA), Rho protein signal transduction (IDA), regulation of endocytosis (IDA)
CCTTGTTGCC	9.10818	0	-7.42116	0.00551833	Sypl	synaptophysin-like protein	19027	12	MGI:108081	transport (ISS)
GTGAGCTTGT	58.5526	7.36395	-7.95125	0	Tarbp2	TAR (HIV) RNA binding protein 2	21357	15	MGI:103027
TTGTCAGCTC	11.7105	0	-9.54149	0.00140667	Tce1	T-complex expressed gene 1	79043	17	MGI:1891471	intracellular signaling cascade (ISS)
GCTAACACTG	11.7105	0	-9.54149	0.00140667	Tcea2	transcription elongation factor A (SII), 2	21400	2	MGI:107368	defense response (IEA), transcription (ISS), RNA elongation (ISS), regulation of transcription, DNA-dependent (ISS)
ATCCGGCGCC	14.3129	1.22733	-11.6618	0.00229667	Tceb2	transcription elongation factor B (SIII), polypeptide 2	67673	17	MGI:1914923
GTACTCTATT	11.7105	0	-9.54149	0.001345	Tcfl5	transcription factor-like 5 (basic helix-loop-helix)	277353	2	MGI:2672878
TGGCATTCTA	19.5175	0	-15.9025	1.83333e-05	Tcp10b	t-complex protein 10b	21461	17	MGI:98542
TTCAGCAACG	23.421	0	-19.083	5e-06	Tcp10b	t-complex protein 10b	21461	17	MGI:98542
TCAACAACTG	219.897	6.13663	-35.8336	0	Tcp11	t-complex protein 11	21463	17	MGI:98544	spermatogenesis (IEA)
AAACAGAGTC	122.31	7.36395	-16.6093	0	Tcte3	t-complex-associated testis expressed 3	21647	17	MGI:98642	microtubule-based movement (IDA)
GGGCCTGGGA	97.5876	2.45465	-39.7562	0	Tekt1	tektin 1	21689	11	MGI:1333819	microtubule cytoskeleton organization and biogenesis (IEA)
GCTATGGCTC	11.7105	1.22733	-9.54149	0.008735	Tenr	testis nuclear RNA binding protein	21744	3	MGI:103258	proteolysis and peptidolysis (ISS), RNA processing (ISS)
GCCTGTCCTT	40.3362	0	-32.8651	0	Tes3	testis derived transcript 3	114893	3	MGI:2150386
TGTATTTGAC	49.4444	1.22733	-40.2863	0	Tex101	testis expressed gene 101	56746	7	MGI:1930791
AGTAATAAGA	6.50584	0	-5.30083	0.0247917	Tex9	testis expressed gene 9	21778	9	MGI:1201610
GGTAGCTATC	14.3129	0	-11.6618	0.000295	Tfam	transcription factor A, mitochondrial	21780	10	MGI:107810	regulation of transcription, DNA-dependent (IEA)
CAAGCTACAA	15.614	0	-12.722	0.000113333	Tgifx1	TGIF homeobox 1	245583	X	MGI:2387796	regulation of transcription, DNA-dependent (ISS)
TCTGAGGTTT	6.50584	0	-5.30083	0.0244817	Theg	testicular haploid expressed gene	21830	10	MGI:1338756	spermatogenesis (IMP)
CAGAAGCTGT	6.50584	0	-5.30083	0.0247783	Tifp39	tuberoinfundibular peptide of 39 residues (TIP39) preprohormone	114640	7	MGI:2152297	cAMP biosynthesis (TAS)
GAACTATGTT	18.2164	0	-14.8423	3.33333e-05	Timm8b	translocase of inner mitochondrial membrane 8 homolog b (yeast)	30057	9	MGI:1353424	transport (ISS), protein transport (ISS), protein targeting (ISS), intracellular protein transport (ISS), protein-mitochondrial targeting (ISS)
ATAAATACAT	19.5175	1.22733	-15.9025	0.000151667	Timp2	tissue inhibitor of metalloproteinase 2	21858	11	MGI:98753
TGAACAAGCC	9.10818	0	-7.42116	0.00549333	Tle1	transducin-like enhancer of split 1, homolog of Drosophila E(spl)	21885	4	MGI:104636	Wnt receptor signaling pathway (IEA), regulation of transcription, DNA-dependent (IEA), negative regulation of transcription from Pol II promoter (IDA)
GGGGAAATCG	139.225	0	-113.438	0	Tmsb10	thymosin, beta 10	19240	7	MGI:109146	actin cytoskeleton organization and biogenesis (TAS)
AGGACATCAG	543.888	20.8645	-26.0676	0	Tnp1	transition protein 1	21958	1	MGI:98784	chromosome organization and biogenesis (sensu Eukarya) (IEA), spermatogenesis (IMP)
GATTAAAGCT	1200.98	6.13663	-195.707	0	Tnp2	transition protein 2	21959	16	MGI:98785	chromosome organization and biogenesis (sensu Eukarya) (ISS), acrosome reaction (IMP), penetration of zona pellucida (IMP), spermatogenesis (IMP), spermatogenesis (ISS)
GGGTGGGGTG	11.7105	1.22733	-9.54149	0.00867833	Tnrc4	trinucleotide repeat containing 4	78784	3	MGI:1926034
TAAGGGAAAT	84.5759	13.5006	-6.26462	0	Tpi	triosephosphate isomerase	21991	6	MGI:98797	metabolism (IEA), fatty acid biosynthesis (IEA), gluconeogenesis (IEA), glycolysis (IEA), pentose-phosphate shunt (IEA)
TGGGTGAAGG	39.0351	0	-31.805	0	Trim17	tripartite motif protein 17	56631	11	MGI:1861440
CCTTGATGTT	9.10818	0	-7.42116	0.00555333	Trim36	tripartite motif-containing 36	28105	18	MGI:106264	acrosome reaction (IMP)
AACAAAAATC	6.50584	0	-5.30083	0.0242117	Tsga2	testis specific gene A2	22092	17	MGI:1194909	meiosis (IEA)
CCAGGCACAG	10.4093	0	-8.48133	0.0026	Tulp1	tubby like protein 1	22157	17	MGI:109571	visual perception (IEA), phototransduction (IMP)
TCTCGCAATG	16.9152	0	-13.7822	6e-05	Tulp2	tubby-like protein 2	56734	7	MGI:1861600
GTAACAATAA	19.5175	0	-15.9025	1.5e-05	Txndc3	thioredoxin domain containing 3 (spermatozoa)	73412	13	MGI:1920662	electron transport (ISS), GTP biosynthesis (ISS), CTP biosynthesis (ISS), UTP biosynthesis (ISS)
CAGTTGTAAA	6.50584	0	-5.30083	0.0247633	Txnl	thioredoxin-like	53382	18	MGI:1860078	signal transduction (ISS), electron transport (ISS), apoptosis (ISS)
CTAATCAGGA	9.10818	0	-7.42116	0.00555	Txnrd1	thioredoxin reductase 1	50493	10	MGI:1354175	electron transport (IEA), thioredoxin pathway (IDA)
TTTATCTTAA	27.3245	1.22733	-22.2635	1.66667e-06	Txnrd3	thioredoxin reductase 3	232223	6	MGI:2386711	electron transport (ISS), thioredoxin pathway (IDA), glutathione metabolism (IDA)
GTAAGCAAAA	458.011	45.411	-10.0859	0	Ubb	ubiquitin B	22187	11	MGI:98888	protein modification (ISS)
ACTGGGATAA	7.80701	0	-6.361	0.0119617	Ube2g2	ubiquitin-conjugating enzyme E2G 2	22213	10	MGI:1343188	protein modification (IEA), ER-associated protein catabolism (IDA), ubiquitin cycle (IEA)
CAGGTGAGCG	35.1315	0	-28.6245	0	Ube2s	ubiquitin-conjugating enzyme E2S	77891	9	MGI:1925141	protein modification (IEA), ubiquitin cycle (IEA)
CGGGAGAAAG	19.5175	0	-15.9025	1e-05	Ubxd1	UBX domain containing 1	66530	17	MGI:1913780
GAGCTGTAAT	59.8537	6.13663	-9.75353	0	Ubxd1	UBX domain containing 1	66530	17	MGI:1913780
TAGTGCATAT	15.614	0	-12.722	0.000136667	Uchl5	ubiquitin carboxyl-terminal esterase L5	56207	1	MGI:1914848	ubiquitin-dependent protein catabolism (IEA)
TGGGCTGAAT	40.3362	2.45465	-16.4326	0	Upf3a	UPF3 regulator of nonsense transcripts homolog A (yeast)	67031	8	MGI:1914281
ATGTGCAGAC	9.10818	0	-7.42116	0.00552	Usmg4	upregulated during skeletal muscle growth 4	83679	3	MGI:1891434
GTCACACCCA	6.50584	0	-5.30083	0.0248283	Vasp	vasodilator-stimulated phosphoprotein	22323	7	MGI:109268
TAACTCAGAA	22.1199	3.68198	-6.00761	0.001115	Vmd2	vitelliform macular dystrophy 2 homolog (human)	24115	19	MGI:1346332	transport (IEA), ion transport (IEA)
TAGGACACTT	11.7105	0	-9.54149	0.001275	Vps4a	vacuolar protein sorting 4a (yeast)	116733	8	MGI:1890520
GACAAATAAA	19.5175	0	-15.9025	2.16667e-05	Wbp11	WW domain binding protein 11	60321	6	MGI:1891823
TGGGGGCTTG	71.5643	3.68198	-19.4364	0	Wdr12	WD repeat domain 12	57750	1	MGI:1927241	Notch signaling pathway (IPI)
GCCAAGAAAA	13.0117	0	-10.6017	0.000635	Xkh	McLeod syndrome gene homolog	22439	X	MGI:103569
TATGCACAGG	11.7105	1.22733	-9.54149	0.00883667	Xrcc1	X-ray repair complementing defective repair in Chinese hamster cells 1	22594	7	MGI:99137	DNA repair (IEA), single strand break repair (IEA)
TGCCACCTGA	416.374	8.59128	-48.4647	0	Ybx2	Y box protein 2	53422	11	MGI:1096372
CTATCTGCCC	7.80701	0	-6.361	0.01184	Ypel1	yippee-like 1 (Drosophila)	106369	16	MGI:1913303
CAAGGAGTCC	23.421	0	-19.083	0	Zbtb9	zinc finger and BTB domain containing 9	70772	17	MGI:1918022	regulation of transcription, DNA-dependent (IEA)
GGATAAAATT	6.50584	0	-5.30083	0.024665	Zfp110	zinc finger protein 110	65020	7	MGI:1890378	regulation of transcription, DNA-dependent (ISS)
GTGTGGGGTG	18.2164	0	-14.8423	3.33333e-05	Zfp294	zinc finger protein 294	78913	16	MGI:1926163
TGCATTAATA	6.50584	0	-5.30083	0.0249517	Zfp318	zinc finger protein 318	57908	17	MGI:1889348
GTACTGTAGT	9.10818	0	-7.42116	0.00548667	Zfp35	zinc finger protein 35	22694	18	MGI:99179	development (IEA), spermatogenesis (IEA), regulation of transcription, DNA-dependent (IEA)
AGAGAATTTG	6.50584	0	-5.30083	0.0242683	Zfp37	zinc finger protein 37	22696	4	MGI:99181	development (IEA), germ cell development (TAS), spermatogenesis (IEA), regulation of transcription, DNA-dependent (IEA)
GTGAAGATTC	10.4093	0	-8.48133	0.00283	Zfp403	zinc finger protein 403	217039	11	MGI:2387356
GTTCACAAAA	9.10818	0	-7.42116	0.00567	Zfpn1a1	zinc finger protein, subfamily 1A, 1 (Ikaros)	22778	11	MGI:1342540	hemopoiesis (IMP), lymph gland development (TAS), regulation of transcription, DNA-dependent (IEA), regulation of transcription, DNA-dependent (IMP), positive regulation of transcription (IDA)
TATCCCACAG	7.80701	0	-6.361	0.0118933	Zipro1	zinc finger proliferation 1	22697	5	MGI:99182	development (IEA), spermatogenesis (IEA), regulation of transcription, DNA-dependent (IEA)
CCGGCCTCCC	23.421	0	-19.083	0	Znhit1	zinc finger, HIT domain containing 1	70103	5	MGI:1917353
CCCCCTGTGC	11.7105	0	-9.54149	0.00120333	Znrf4	zinc and ring finger 4	20834	17	MGI:1341258
TAGGCCAGGG	28.6257	0	-23.3237	0	Zpbp	zona pellucida binding protein	53604	11	MGI:1855701
TACATCCTTG	27.3245	0	-22.2635	1.66667e-06	Zswim2	zinc finger, SWIM domain containing 2	71861	2	MGI:1919111

## Sheet: Testis somatic cells
List of 802 genes with predominant expression in testis somatic cells
Tag	TT 1+2	ATSC	Fold	p-chance	Gene symbol	Gene name	LocusLink	Chrom	MGI accession	Gene ontology - Biological process (Evidence)
AACCAGAATA	1.30117	31.9105	24.5245	0	0610005A07Rik	RIKEN cDNA 0610005A07 gene	68312	3	MGI:1915562
GTTACTTGTT	0	9.8186	7.54599	0.00841	0610011D08Rik	RIKEN cDNA 0610011D08 gene	66588	4	MGI:1913838	pyrimidine nucleotide biosynthesis (ISS), pyrimidine ribonucleotide biosynthesis (ISS)
GCCACTGCCT	1.30117	24.5465	18.865	4.5e-05	0610011I04Rik	RIKEN cDNA 0610011I04 gene	66058	6	MGI:1913308
GGGAGCAAGC	0	29.4558	22.638	0	0610037P05Rik	RIKEN cDNA 0610037P05 gene	66086	16	MGI:1913336
AAGCCATTTT	0	11.0459	8.48924	0.00414333	0610040B21Rik	RIKEN cDNA 0610040B21 gene	66073	4	MGI:1913323	electron transport (ISS)
TCTGTCTTTA	0	14.7279	11.319	0.000586667	0710001O03Rik	RIKEN cDNA 0710001O03 gene	76267	19	MGI:1923517	fatty acid desaturation (ISS), long-chain fatty acid biosynthesis (ISS)
CTATTTTATT	0	7.36395	5.65949	0.032155	1110006I15Rik	RIKEN cDNA 1110006I15 gene	68539	19	MGI:1915789
ATTGTTCCAG	1.30117	9.8186	7.54599	0.040855	1110007C02Rik	RIKEN cDNA 1110007C02 gene	71784	13	MGI:1919034
GGAAGGAGGG	0	25.7738	19.8082	1.66667e-06	1110007L15Rik	RIKEN cDNA 1110007L15 gene	67604	5	MGI:1914854
GTACAATACA	1.30117	19.6372	15.092	0.000331667	1110008F13Rik	RIKEN cDNA 1110008F13 gene	67388	2	MGI:1914638
GGTGGGACAC	5.20467	36.8198	7.07436	1.16667e-05	1110014C03Rik	RIKEN cDNA 1110014C03 gene	68581	12	MGI:1915831
TGGGATTTAT	1.30117	9.8186	7.54599	0.0409467	1110014C03Rik	RIKEN cDNA 1110014C03 gene	68581	12	MGI:1915831
ATAGCACAGT	0	7.36395	5.65949	0.0322467	1110017C15Rik	RIKEN cDNA 1110017C15 gene	66164	8	MGI:1913414
CCTGAATGAC	2.60234	17.1826	6.60274	0.00467667	1110017H11Rik	RIKEN cDNA 1110017H11 gene	68628	8	MGI:1915878
GCCGTCAGCC	1.30117	9.8186	7.54599	0.0413067	1110018L13Rik	GCIP-interacting protein p29	68592	4	MGI:1915842
GATTTCCACT	1.30117	12.2733	9.43248	0.0125133	1110020L19Rik	RIKEN cDNA 1110020L19 gene	73738	X	MGI:1920988
AATGTGAAAA	0	9.8186	7.54599	0.00852833	1110021N07Rik	RIKEN cDNA 1110021N07 gene	67819	15	MGI:1915069
CCTGTGTATG	0	8.59128	6.60274	0.0162917	1110029F20Rik	RIKEN cDNA 1110029F20 gene	68728	2	MGI:1915978
CCAATTTTTT	1.30117	11.0459	8.48924	0.022695	1110032D12Rik	RIKEN cDNA 1110032D12 gene	56334	5	MGI:1929269	transport (IEA), protein transport (IEA), intracellular protein transport (IEA)
GATGTTTGCT	0	7.36395	5.65949	0.0324217	1110033M05Rik	RIKEN cDNA 1110033M05 gene	68675	13	MGI:1915925
GGAGGGTTGG	1.30117	22.0919	16.9785	7.66667e-05	1110033P22Rik	RIKEN cDNA 1110033P22 gene	68724	1	MGI:1915974
TGTTCCACAC	1.30117	12.2733	9.43248	0.0125	1110054N06Rik	RIKEN cDNA 1110054N06 gene	68839	15	MGI:1916089	regulation of transcription, DNA-dependent (ISS)
AAAGCTGCAA	2.60234	27.0012	10.3757	3.83333e-05	1110055L24Rik	RIKEN cDNA 1110055L24 gene	66205	2	MGI:1913455	heterophilic cell adhesion (IEA)
CTGTAGGTAT	0	8.59128	6.60274	0.0163333	1110057H19Rik	RIKEN cDNA 1110057H19 gene	66191	18	MGI:1913441
TTGGGTATAA	0	7.36395	5.65949	0.0325217	1110059P08Rik	RIKEN cDNA 1110059P08 gene	66201	10	MGI:1913451
ATTGCTTTTG	0	8.59128	6.60274	0.0160667	1110060F11Rik	RIKEN cDNA 1110060F11 gene	67830	4	MGI:1915080	retrograde transport, Golgi to ER (ISS)
TGTAAATACT	1.30117	9.8186	7.54599	0.0408717	1110064N10Rik	RIKEN cDNA 1110064N10 gene	67832	15	MGI:1915082	ribosome biogenesis (IEA)
AGACATTGGT	0	19.6372	15.092	3.33333e-05	1200002G13Rik	RIKEN cDNA 1200002G13 gene	66111	9	MGI:1913361	intracellular protein transport (ISS)
AGAGCAGGGA	0	17.1826	13.2055	0.00018	1200003O06Rik	RIKEN cDNA 1200003O06 gene	66868	3	MGI:1914118	transport (ISS)
TGCCTTAACC	2.60234	14.7279	5.65949	0.01415	1200004M23Rik	RIKEN cDNA 1200004M23 gene	67457	19	MGI:1914707
AAGTAAGGTG	0	7.36395	5.65949	0.0320533	1200007B05Rik	RIKEN cDNA 1200007B05 gene	67453	18	MGI:1914703
AGGTTTCTTT	0	9.8186	7.54599	0.00821333	1200015A22Rik	RIKEN cDNA 1200015A22 gene	74122	6	MGI:1921372
TGCATAATCA	1.30117	42.9564	33.0137	0	1500001M02Rik	RIKEN cDNA 1500001M02 gene	67938	17	MGI:1915188
AACTGGGGAT	0	17.1826	13.2055	0.000126667	1500003O03Rik	RIKEN cDNA 1500003O03 gene	56398	2	MGI:1927185
TGTCATTCAT	0	11.0459	8.48924	0.00425	1500006O09Rik	RIKEN cDNA 1500006O09 gene	66231	14	MGI:1913481
GCCTGCCCTG	1.30117	11.0459	8.48924	0.0228433	1500011L16Rik	RIKEN cDNA 1500011L16 gene	68991	4	MGI:1916241
AATCCTTGCC	3.90351	19.6372	5.03066	0.00521	1500032D16Rik	RIKEN cDNA 1500032D16 gene	78330	17	MGI:1925580
TGACTGGGAG	10.4093	148.506	14.2666	0	1620401E04Rik	RIKEN cDNA 1620401E04 gene	103172	10	MGI:2143558
CCAACGCCAC	0	17.1826	13.2055	0.00017	1700001A24Rik	RIKEN cDNA 1700001A24 gene	108991	1	MGI:1922068
GGTTACTAAG	9.10818	103.095	11.319	0	1700006F03Rik	RIKEN cDNA 1700006F03 gene	69362	2	MGI:1916612
TTAAAATAGG	0	7.36395	5.65949	0.03182	1700024P16Rik	RIKEN cDNA 1700024P16 gene	242594	4	MGI:2685466
CAGTTTGGGG	3.90351	20.8645	5.34507	0.00299833	1700034P14Rik	RIKEN cDNA 1700034P14 gene	73274	13	MGI:1920524
TGATCACGGC	0	15.9552	12.2622	0.00026	1700093E07Rik	RIKEN cDNA 1700093E07 gene	106572	17	MGI:1914603	protein transport (ISS), small GTPase mediated signal transduction (ISS)
GATGACTTTG	0	9.8186	7.54599	0.00828333	1700110N18Rik	RIKEN cDNA 1700110N18 gene	73569	16	MGI:1920819
TTTGGTTATA	0	8.59128	6.60274	0.0164333	1810004I06Rik	RIKEN cDNA 1810004I06 gene	68197	7	MGI:1915447
GACCATTGCA	0	8.59128	6.60274	0.0162533	1810009O10Rik	RIKEN cDNA 1810009O10 gene	69109	11	MGI:1916359
AAGCCACAGA	3.90351	44.1837	11.319	0	1810010L20Rik	RIKEN cDNA 1810010L20 gene	108705	10	MGI:1916311
TGACATCTCA	0	7.36395	5.65949	0.03203	1810015H18Rik	RIKEN cDNA 1810015H18 gene	69104	8	MGI:1916354
AGAAGCAGTT	1.30117	9.8186	7.54599	0.0409633	1810029G24Rik	RIKEN cDNA 1810029G24 gene	66286	18	MGI:1913536	proteolysis and peptidolysis (IEA), signal peptide processing (IEA)
GAGTTCTCTG	5.20467	31.9105	6.13112	8.33333e-05	1810045K07Rik	RIKEN cDNA 1810045K07 gene	67887	8	MGI:1915137
TGAAAAAATA	1.30117	13.5006	10.3757	0.00698333	1810054O13Rik	RIKEN cDNA 1810054O13 gene	67893	7	MGI:1915143
ACTTCTTCAG	0	13.5006	10.3757	0.00115	2010002H18Rik	RIKEN cDNA 2010002H18 gene	381314	1	MGI:1919586	tRNA aminoacylation for protein translation (ISS), isoleucyl-tRNA aminoacylation (ISS)
GTGGGCTCAC	0	8.59128	6.60274	0.0165217	2010316F05Rik	RIKEN cDNA 2010316F05 gene	67939	11	MGI:1915189
ATGACTGTGG	0	11.0459	8.48924	0.00405333	2210402C18Rik	RIKEN cDNA 2210402C18 gene	70082	9	MGI:1917332
CCTAACCAGG	0	11.0459	8.48924	0.00438333	2210403B10Rik	RIKEN cDNA 2210403B10 gene	75668	11	MGI:1922918	small GTPase mediated signal transduction (ISS)
CATCCACAAG	1.30117	12.2733	9.43248	0.0124617	2210404D11Rik	RIKEN cDNA 2210404D11 gene	76577	13	MGI:1923827
GTTCCCTCAG	1.30117	11.0459	8.48924	0.0225383	2210412K09Rik	RIKEN cDNA 2210412K09 gene	76959	4	MGI:1924209
ACACTTGTTG	0	31.9105	24.5245	0	2210415K24Rik	RIKEN cDNA 2210415K24 gene	67298	X	MGI:1917418	transport (ISS)
TGGTTCTCTG	3.90351	28.2285	7.23157	0.000106667	2210415K24Rik	RIKEN cDNA 2210415K24 gene	67298	X	MGI:1917418	transport (ISS)
ATTAGGGAAA	0	12.2733	9.43248	0.00217167	2310007F21Rik	RIKEN cDNA 2310007F21 gene	66939	9	MGI:1914189
ATGTATGAAA	0	13.5006	10.3757	0.00107833	2310008M10Rik	RIKEN cDNA 2310008M10 gene	66357	3	MGI:1913607
TGGCCAGAGG	0	12.2733	9.43248	0.00215167	2310028N02Rik	RIKEN cDNA 2310028N02 gene	66950	1	MGI:1914200
GGTAAAGTTA	0	11.0459	8.48924	0.004245	2310050B20Rik	RIKEN cDNA 2310050B20 gene	66399	10	MGI:1913649	protein biosynthesis (IEA), translational elongation (IEA)
TGCACCACCT	0	12.2733	9.43248	0.002165	2400006P09Rik	RIKEN cDNA 2400006P09 gene	69724	8	MGI:1916974	DNA replication (ISS), RNA metabolism (IEA), RNA catabolism (ISS)
CTCTATGTGG	1.30117	20.8645	16.0352	0.00019	2410003J06Rik	RIKEN cDNA 2410003J06 gene	71967	X	MGI:1919217
ACTCACTCAG	1.30117	11.0459	8.48924	0.0227367	2410166I05Rik	RIKEN cDNA 2410166I05 gene	76824	4	MGI:1924074
TGGAAGCATT	3.90351	25.7738	6.60274	0.000403333	2510048O06Rik	RIKEN cDNA 2510048O06 gene	66537	5	MGI:1913787
GGGCTCACAA	0	7.36395	5.65949	0.0323767	2600001A11Rik	RIKEN cDNA 2600001A11 gene	72338	12	MGI:1919588
CAAAAGAATA	0	9.8186	7.54599	0.00814167	2600017A12Rik	RIKEN cDNA 2600017A12 gene	72459	X	MGI:1919709
GTGTGGGGGC	1.30117	9.8186	7.54599	0.0409167	2610024N01Rik	RIKEN cDNA 2610024N01 gene	71807	3	MGI:1919057
GACAATGGGC	1.30117	17.1826	13.2055	0.00112167	2610031L17Rik	RIKEN cDNA 2610031L17 gene	68879	2	MGI:1922946	RNA processing (ISS), mRNA processing (IEA), nuclear mRNA splicing, via spliceosome (IEA)
GAAAGGGATG	2.60234	14.7279	5.65949	0.014305	2610033H07Rik	RIKEN cDNA 2610033H07 gene	75416	5	MGI:1922666
GGAAGTTAAA	0	12.2733	9.43248	0.00215833	2610037M15Rik	RIKEN cDNA 2610037M15 gene	69923	6	MGI:1917173
AGCCATCATA	2.60234	15.9552	6.13112	0.008155	2610042O14Rik	RIKEN cDNA 2610042O14 gene	66460	2	MGI:1913710
GTAAAGATTG	0	7.36395	5.65949	0.0321583	2610207I05Rik	RIKEN cDNA 2610207I05 gene	233789	7	MGI:1919742
GTAGCTCACA	3.90351	22.0919	5.65949	0.00180833	2610301F02Rik	RIKEN cDNA 2610301F02 gene	72485	2	MGI:1919735
TCTTGTGCAG	0	7.36395	5.65949	0.032535	2610315E15Rik	RIKEN cDNA 2610315E15 gene	72536	17	MGI:1919786
TTACAGCAGA	3.90351	20.8645	5.34507	0.00315333	2610318K02Rik	RIKEN cDNA 2610318K02 gene	68032	2	MGI:1915282
TGGAGAGAAT	0	27.0012	20.7515	0	2610510D13Rik	RIKEN cDNA 2610510D13 gene	229279	2	MGI:1917171
TTTCAGGAGG	2.60234	29.4558	11.319	1.33333e-05	2610511M17Rik	RIKEN cDNA 2610511M17 gene	74206	7	MGI:1921456
ATTTGATTAG	0	11.0459	8.48924	0.00417667	2610524G07Rik	RIKEN cDNA 2610524G07 gene	66494	13	MGI:1913744
ACCGTGTGCC	0	7.36395	5.65949	0.0326033	2700097O09Rik	RIKEN cDNA 2700097O09 gene	72658	12	MGI:1919908
ACAGAATCGT	0	9.8186	7.54599	0.00838167	2810021O14Rik	RIKEN cDNA 2810021O14 gene	66309	5	MGI:1913559
TGTGGTGGAG	2.60234	18.4099	7.07436	0.00286333	2810030C21Rik	RIKEN cDNA 2810030C21 gene	72686	4	MGI:1919936
ATTTGATATT	0	24.5465	18.865	3.33333e-06	2810407C02Rik	RIKEN cDNA 2810407C02 gene	69227	3	MGI:1916477
TGATCTTGAT	0	8.59128	6.60274	0.0164233	2810421I24Rik	RIKEN cDNA 2810421I24 gene	75619	1	MGI:1922869
AGCAGTGGTG	0	17.1826	13.2055	0.000146667	2810442I22Rik	RIKEN cDNA 2810442I22 gene	67972	10	MGI:1915222
CGTTGGATTC	3.90351	25.7738	6.60274	0.000356667	3110004O18Rik	RIKEN cDNA 3110004O18 gene	73078	5	MGI:1920328	proteolysis and peptidolysis (IEA)
CAAAGACAAC	0	9.8186	7.54599	0.00826667	3110006P09Rik	RIKEN cDNA 3110006P09 gene	68036	15	MGI:1915286
TTTAGCTGAC	0	27.0012	20.7515	0	3110006P09Rik	RIKEN cDNA 3110006P09 gene	68036	15	MGI:1915286
TCACAGAGTC	0	7.36395	5.65949	0.03212	3110035E14Rik	RIKEN cDNA 3110035E14 gene	76982	1	MGI:1924232
ATTTTGTGCA	1.30117	12.2733	9.43248	0.01258	3930401K13Rik	RIKEN cDNA 3930401K13 gene	74022	16	MGI:1921272
CTATGGGCTG	0	9.8186	7.54599	0.00831	4022402H07Rik	RIKEN cDNA 4022402H07 gene	232157	6	MGI:2442631
CTGGGAAGCT	3.90351	88.3674	22.638	0	4631422C05Rik	RIKEN cDNA 4631422C05 gene	108682	8	MGI:1915391
TGGGTTCTGG	0	8.59128	6.60274	0.0164533	4732463G12Rik	RIKEN cDNA 4732463G12 gene	338364	11	MGI:2442815
TTCATTCTAG	0	31.9105	24.5245	0	4833420I20Rik	RIKEN cDNA 4833420I20 gene	98758	2	MGI:2138741	RNA processing (ISS)
TATGTTGGAC	0	7.36395	5.65949	0.032015	4921515A04Rik	RIKEN cDNA 4921515A04 gene	268301	10	MGI:1918110	regulation of transcription, DNA-dependent (ISS)
AGGATTTTCA	0	39.2744	30.184	0	4921520P21Rik	RIKEN cDNA 4921520P21 gene	70887	X	MGI:1918137
TATAGTTCTG	0	7.36395	5.65949	0.03223	4930422J18Rik	RIKEN cDNA 4930422J18 gene	74646	4	MGI:1921896	intracellular signaling cascade (ISS)
AGACAACTAA	2.60234	13.5006	5.18787	0.0243217	4930432B04Rik	RIKEN cDNA 4930432B04 gene	75786	2	MGI:1923036
GTGGGAGTCT	2.60234	15.9552	6.13112	0.00832	4930438M06Rik	RIKEN cDNA 4930438M06 gene	231672	5	MGI:1923041
CCCCCAAAAA	11.7105	135.006	11.5286	0	4930503L19Rik	RIKEN cDNA 4930503L19 gene	269033	18	MGI:1922045
GGGAATTAAA	0	18.4099	14.1487	6.83333e-05	4930506M07Rik	RIKEN cDNA 4930506M07 gene	71653	19	MGI:1918903
TGTGTGCTTC	1.30117	40.5017	31.1272	0	4930511J11Rik	RIKEN cDNA 4930511J11 gene	74720	16	MGI:1921970
TGAATAGTTG	1.30117	15.9552	12.2622	0.00208667	4931406P16Rik	RIKEN cDNA 4931406P16 gene	233103	7	MGI:1924311
GTCAAATACT	0	11.0459	8.48924	0.0042	4931439A04Rik	RIKEN cDNA 4931439A04 gene	108797	7	MGI:1918252
GATTCACTCT	0	7.36395	5.65949	0.0321117	4933402E13Rik	RIKEN cDNA 4933402E13 gene	74437	X	MGI:1921687
GCCTGGATTT	2.60234	14.7279	5.65949	0.0139817	4933425F03Rik	RIKEN cDNA 4933425F03 gene	71145	14	MGI:1918395
CTTAATTGAC	0	11.0459	8.48924	0.004205	4933426M11Rik	RIKEN cDNA 4933426M11 gene	217684	12	MGI:2444661
GCTCCTCCCA	0	7.36395	5.65949	0.03196	4933428G20Rik	RIKEN cDNA 4933428G20 gene	58996	11	MGI:1918475
CAGACTTCTT	0	7.36395	5.65949	0.0322033	4933435E07Rik	RIKEN cDNA 4933435E07 gene	66865	2	MGI:1918568
GAACTTAAAG	0	11.0459	8.48924	0.004195	5330414D10Rik	RIKEN cDNA 5330414D10 gene	245867	2	MGI:1923927	protein modification (ISS)
CCTCACTTAA	0	24.5465	18.865	6.66667e-06	5430432P15Rik	RIKEN cDNA 5430432P15 gene	74493	19	MGI:1921743
TTTAATTTGA	0	8.59128	6.60274	0.0159383	5730403H17Rik	RIKEN cDNA 5730403H17 gene	70497	7	MGI:1917747	calcium ion-dependent exocytosis (ISS), actin filament organization (ISS)
TGTCTATGCC	0	8.59128	6.60274	0.0161617	5730472N09Rik	RIKEN cDNA 5730472N09 gene	108958	2	MGI:1922035
AGTGGTTTGC	1.30117	12.2733	9.43248	0.0127233	5730555F13Rik	RIKEN cDNA 5730555F13 gene	66660	9	MGI:1913910
TAAGAAGCAG	2.60234	13.5006	5.18787	0.02411	5730589K01Rik	RIKEN cDNA 5730589K01 gene	268741	14	MGI:1915389	regulation of transcription, DNA-dependent (ISS)
GTGGCTCTCA	0	9.8186	7.54599	0.00841167	5830402J09	hypothetical protein 5830402J09	227933	2
GAGAGCCCAG	0	11.0459	8.48924	0.00412167	5830411E10Rik	RIKEN cDNA 5830411E10 gene	109019	1	MGI:1923258
TCTAGTCATA	0	13.5006	10.3757	0.00109667	5830411G16Rik	RIKEN cDNA 5830411G16 gene	78937	6	MGI:1926187
GTGCTCCCTG	1.30117	11.0459	8.48924	0.0228867	6330415M09Rik	RIKEN cDNA 6330415M09 gene	70762	3	MGI:1918012	intracellular signaling cascade (ISS), protein amino acid phosphorylation (ISS)
TTGTCTCCCA	1.30117	9.8186	7.54599	0.0411917	6330419J24Rik	RIKEN cDNA 6330419J24 gene	320237	X	MGI:2443645
TGACAACAGA	0	7.36395	5.65949	0.0322417	6330505F04Rik	RIKEN cDNA 6330505F04 gene	236790	X	MGI:2442593
CCTGTCCTGC	0	8.59128	6.60274	0.0162767	6330575P11Rik	RIKEN cDNA 6330575P11 gene	233802	7	MGI:2444479
TGCCAGGGCC	0	18.4099	14.1487	6.16667e-05	6330579B17Rik	RIKEN cDNA 6330579B17 gene	106564	4	MGI:1915237
GAGAACTTGC	0	23.3192	17.9217	1e-05	6430527G18Rik	RIKEN cDNA 6430527G18 gene	238330	12	MGI:2442463
TGGACGATTT	0	7.36395	5.65949	0.0325433	6720425G15Rik	RIKEN cDNA 6720425G15 gene	217893	12	MGI:1924399
GGAGCCTCTC	0	7.36395	5.65949	0.0318983	6720435I21Rik	RIKEN cDNA 6720435I21 gene	77734	6	MGI:1924984
ATGAAAACAT	0	7.36395	5.65949	0.0322567	8030411F24Rik	RIKEN cDNA 8030411F24 gene	78609	2	MGI:1925859
AATTTCTCCT	0	7.36395	5.65949	0.0324317	9030221M09Rik	RIKEN cDNA 9030221M09 gene	320951	5	MGI:2445114	phospholipid biosynthesis (ISS), phospholipid metabolism (ISS)
TAATGATATT	0	11.0459	8.48924	0.004085	9030406N13Rik	RIKEN cDNA 9030406N13 gene	211329	10	MGI:2444847
CCCAAGGGTT	1.30117	13.5006	10.3757	0.00715	9130023F12Rik	RIKEN cDNA 9130023F12 gene	216549	11	MGI:1923012
CTGCAATATG	1.30117	40.5017	31.1272	0	9330175B01Rik	RIKEN cDNA 9330175B01 gene	106068	15	MGI:2146236
TTAACACTGT	0	14.7279	11.319	0.000538333	9530019H02Rik	RIKEN cDNA 9530019H02 gene	77407	5	MGI:1924657
GAGTAGGGGT	0	8.59128	6.60274	0.0163683	9930104H07Rik	RIKEN cDNA 9930104H07 gene	338367	11	MGI:2443450
ATGACCAAAG	0	8.59128	6.60274	0.0164067	A430041B07Rik	RIKEN cDNA A430041B07 gene	328108	12	MGI:2684313
CACATCAATA	0	12.2733	9.43248	0.00211167	A430104C18Rik	RIKEN cDNA A430104C18 gene	106205	16	MGI:2445044
CAGTTCTGGC	0	11.0459	8.48924	0.00420833	A630054L15Rik	RIKEN cDNA A630054L15 gene	211922	14	MGI:2442980
GTTCCCAGAG	0	12.2733	9.43248	0.00225167	A930035F14Rik	RIKEN cDNA A930035F14 gene	212647	4	MGI:2443883	metabolism (ISS), proline metabolism (ISS), proline catabolism (ISS)
ACAGACACTT	0	11.0459	8.48924	0.00426	AA408451	expressed sequence AA408451	104718	12	MGI:2144724
AGGTGTACAG	0	7.36395	5.65949	0.0324783	AA517739	expressed sequence AA517739	224432	16	MGI:2146350
TGAAATCAAT	0	8.59128	6.60274	0.0162517	AA939927	expressed sequence AA939927	99526	3	MGI:2139607
TATTTCAGGA	2.60234	13.5006	5.18787	0.02429	Aard	alanine and arginine rich domain containing protein	239435	15	MGI:2181621
AATTAAATGT	0	15.9552	12.2622	0.000288333	Abat	4-aminobutyrate aminotransferase	268860	16	MGI:2443582
TGTTATGTAA	0	15.9552	12.2622	0.000286667	Abca1	ATP-binding cassette, sub-family A (ABC1), member 1	11303	4	MGI:99607	transport (IEA), lipoprotein biosynthesis (IMP), cholesterol transport (IDA), cholesterol metabolism (IDA)
ACTATTTGAA	2.60234	18.4099	7.07436	0.00271833	Abcc1	ATP-binding cassette, sub-family C (CFTR/MRP), member 1	17250	16	MGI:102676	transport (ISS)
AGAACGTATT	0	8.59128	6.60274	0.0162917	Abcc9	ATP-binding cassette, sub-family C (CFTR/MRP), member 9	20928	6	MGI:1352630	transport (IEA), potassium ion transport (IEA)
TCTCCTTAGC	0	44.1837	33.9569	0	Abcd3	ATP-binding cassette, sub-family D (ALD), member 3	19299	3	MGI:1349216	transport (IEA), peroxisome organization and biogenesis (IEA)
GTGTGTGCAG	0	11.0459	8.48924	0.00420833	Abhd5	abhydrolase domain containing 5	67469	9	MGI:1914719
TGAGAGGGAA	0	13.5006	10.3757	0.001085	Abr	active BCR-related gene	109934	11	MGI:107771	brain development (IGI)
GGACACCCTG	1.30117	9.8186	7.54599	0.0406667	Acaa1	acetyl-Coenzyme A acyltransferase 1	113868	9	MGI:2148491	fatty acid metabolism (TAS)
GAGTAATACA	3.90351	45.411	11.6334	0	Acaa2	acetyl-Coenzyme A acyltransferase 2 (mitochondrial 3-oxoacyl-Coenzyme A thiolase)	52538	18	MGI:1098623	fatty acid metabolism (ISS)
CAGCTAATGC	1.30117	24.5465	18.865	2.33333e-05	Acadl	acetyl-Coenzyme A dehydrogenase, long-chain	11363	1	MGI:87866	electron transport (IEA), fatty acid metabolism (IEA)
TGCCTTCTCT	1.30117	11.0459	8.48924	0.02287	Acadvl	acyl-Coenzyme A dehydrogenase, very long chain	11370	11	MGI:895149	electron transport (IEA), fatty acid metabolism (IEA)
TGATGGACGT	0	20.8645	16.0352	1.5e-05	Acas2l	acetyl-Coenzyme A synthetase 2 (AMP forming)-like	68738	2	MGI:1915988	metabolism (ISS), acetyl-CoA biosynthesis (IDA)
TGACCGGCTG	3.90351	22.0919	5.65949	0.00179	Acat1	acetyl-Coenzyme A acetyltransferase 1	110446	9	MGI:87870
AACCTCATTT	0	7.36395	5.65949	0.0321367	Acbd5	acyl-Coenzyme A binding domain containing 5	74159	2	MGI:1921409
TCACCTGTGG	2.60234	25.7738	9.90411	0.000105	Acox1	acyl-Coenzyme A oxidase 1, palmitoyl	11430	11	MGI:1330812	electron transport (IEA), fatty acid metabolism (IEA), spermatogenesis (IMP), fatty acid beta-oxidation (TAS)
TCAGTTTACT	0	7.36395	5.65949	0.0322083	Acp6	acid phosphatase 6, lysophosphatidic	66659	3	MGI:1931010
AAGAAAAAGT	1.30117	17.1826	13.2055	0.00115667	Actr3	ARP3 actin-related protein 3 homolog (yeast)	74117	1	MGI:1921367	cell motility (ISS)
CACTGAACTG	0	12.2733	9.43248	0.00206333	Adam10	a disintegrin and metalloprotease domain 10	11487	9	MGI:109548	proteolysis and peptidolysis (ISS)
AGCACTTTAA	0	7.36395	5.65949	0.032455	Adam9	a disintegrin and metalloproteinase domain 9 (meltrin gamma)	11502	8	MGI:105376	proteolysis and peptidolysis (ISS)
TGTAAATACA	0	7.36395	5.65949	0.0319467	Adamts5	a disintegrin-like and metalloprotease (reprolysin type) with thrombospondin type 1 motif, 5 (aggrecanase-2)	23794	16	MGI:1346321	proteolysis and peptidolysis (IEA), protein amino acid prenylation (ISS)
AAATATCGTT	0	22.0919	16.9785	3.33333e-06	Add1	adducin 1 (alpha)	11518	5	MGI:87918
TGGATGCCTT	1.30117	38.0471	29.2407	0	Adh1	alcohol dehydrogenase 1 (class I)	11522	3	MGI:87921	retinoid metabolism (IMP)
AACTAGGCAA	0	38.0471	29.2407	0	Adh5	alcohol dehydrogenase 5 (class III), chi polypeptide	11532	3	MGI:87929	retinoid metabolism (IMP)
GGATAGCCAA	0	7.36395	5.65949	0.031985	Adprt1	ADP-ribosyltransferase (NAD+; poly (ADP-ribose) polymerase) 1	11545	1	MGI:1340806	DNA metabolism (IMP), DNA repair (TAS), protein amino acid ADP-ribosylation (IEA), base-excision repair (IMP), telomere maintenance (IMP), regulation of growth rate (IMP)
CAGAACAATG	6.50584	33.1378	5.09354	0.000195	Adrm1	adhesion regulating molecule 1	56436	2	MGI:1929289	cell adhesion (IEA)
ATTTAACTCC	0	9.8186	7.54599	0.008305	AF013969	expressed sequence AF013969	100563	5	MGI:2140798
GAGACAAGGC	2.60234	95.7314	36.7867	0	Agt	angiotensinogen	11606	8	MGI:87963	regulation of blood pressure (IEA)
GAAACCAACA	3.90351	30.6831	7.8604	4.33333e-05	AI429612	expressed sequence AI429612	106581	17	MGI:2146854
CAGGACAAAG	1.30117	13.5006	10.3757	0.00698833	AI450540	expressed sequence AI450540	226252	19	MGI:2147545
AAATTTGTTC	0	13.5006	10.3757	0.00108833	AI466840	expressed sequence AI466840	217882	12	MGI:2445826
TTCCTTAGAA	1.30117	11.0459	8.48924	0.022945	AI481105	expressed sequence AI481105	98999	2	MGI:2138982
ATGTTCTGTT	0	18.4099	14.1487	6.33333e-05	AI642036	expressed sequence AI642036	216705	11	MGI:2144243	endocytosis (IEA)
AGTCATAATA	1.30117	14.7279	11.319	0.00383	AI643885	expressed sequence AI643885	330836	8	MGI:2142598
GAGAAGACAC	1.30117	9.8186	7.54599	0.040855	AI839550	expressed sequence AI839550	233065	7	MGI:2142037
TTCTGGCATC	0	7.36395	5.65949	0.03228	AK129375	cDNA sequence AK129375	217365	11	MGI:2679787
ATTACGGTGG	1.30117	36.8198	28.2975	0	Akr1a4	aldo-keto reductase family 1, member A4 (aldehyde reductase)	58810	4	MGI:1929955
ACGGCCTTCC	0	47.8657	36.7867	0	Alad	aminolevulinate, delta-, dehydratase	17025	4	MGI:96853	porphyrin biosynthesis (IEA), heme biosynthesis (IEA)
AGCAAGATGG	3.90351	84.6854	21.6947	0	Alas1	aminolevulinic acid synthase 1	11655	9	MGI:87989	metabolism (ISS), biosynthesis (ISS), heme biosynthesis (IEA), heme biosynthesis (ISS)
CCTGCTTGTC	0	17.1826	13.2055	0.000141667	Aldh1a1	aldehyde dehydrogenase family 1, subfamily A1	11668	19	MGI:1353450	metabolism (IEA), retinoic acid metabolism (IMP)
CCTGCTTCCT	1.30117	11.0459	8.48924	0.0224833	Aldh2	aldehyde dehydrogenase 2, mitochondrial	11669	5	MGI:99600	metabolism (IEA)
TACCATCAAC	0	8.59128	6.60274	0.0162183	Aldh7a1	aldehyde dehydrogenase family 7, member A1	110695	18	MGI:108186	metabolism (ISS), perception of sound (ISS)
CCTACTAACC	1.30117	12.2733	9.43248	0.0124317	Aldo1	aldolase 1, A isoform	11674	7	MGI:87994	glycolysis (IEA)
CAATCATAGG	0	17.1826	13.2055	0.000125	Amfr	autocrine motility factor receptor	23802	8	MGI:1345634	cell growth and/or maintenance (TAS)
CAGAGTCAAA	2.60234	22.0919	8.48924	0.000526667	Amy1	amylase 1, salivary	11722	3	MGI:88019	carbohydrate metabolism (IEA)
TTGAAAATAA	0	12.2733	9.43248	0.00213833	Anapc1	anaphase promoting complex subunit 1	17222	2	MGI:103097	cell cycle (IEA), regulation of cell cycle (IEA), mitosis (IEA), cytokinesis (IEA)
ACAGCTCACA	0	7.36395	5.65949	0.0319617	Anapc5	anaphase-promoting complex subunit 5	59008	5	MGI:1929722	cell cycle (IEA), mitosis (IEA), cytokinesis (IEA)
CTATCTTGTC	1.30117	39.2744	30.184	0	Anapc5	anaphase-promoting complex subunit 5	59008	5	MGI:1929722	cell cycle (IEA), mitosis (IEA), cytokinesis (IEA)
AGACACTTCC	1.30117	162.007	124.509	0	Anxa2	annexin A2	12306	9	MGI:88246	collagen fibril organization (IMP), angiogenesis (IMP), fibrinolysis (IMP)
TTGTTACTGC	1.30117	9.8186	7.54599	0.040825	Anxa7	annexin A7	11750	14	MGI:88031	cell proliferation (IMP), calcium ion homeostasis (IMP)
AAGCCGACTC	0	11.0459	8.48924	0.00428667	Aox1	aldehyde oxidase 1	11761	1	MGI:88035	electron transport (IEA)
CTTCTGGTGT	0	7.36395	5.65949	0.032985	Ap1b1	adaptor protein complex AP-1, beta 1 subunit	11764	11	MGI:1096368	transport (IEA), protein transport (IEA), protein complex assembly (IEA), intracellular protein transport (TAS), vesicle-mediated transport (TAS), endocytosis (IEA)
TATCTTTGGA	0	7.36395	5.65949	0.0320383	App	amyloid beta (A4) precursor protein	11820	16	MGI:88059	cell adhesion (IEA), apoptosis (IEA), endocytosis (IEA)
TGCCGCGTGT	0	7.36395	5.65949	0.0319183	Appbp2	amyloid beta precursor protein (cytoplasmic tail) binding protein 2	66884	11	MGI:1914134	intracellular transport (ISS)
TTTAATAACT	0	22.0919	16.9785	1.5e-05	Arf3	ADP-ribosylation factor 3	11842	15	MGI:99432	protein transport (TAS), small GTPase mediated signal transduction (IEA), intracellular protein transport (IEA)
TTGCTTTTGG	3.90351	27.0012	6.91716	0.000238333	Arf4	ADP-ribosylation factor 4	11843	14	MGI:99433	protein transport (TAS), protein transport (ISS), intracellular protein transport (ISS)
GGGATTCATT	1.30117	9.8186	7.54599	0.0407067	Arhgap18	Rho GTPase activating protein 18	73910	10	MGI:1921160
TATTTTTACT	0	7.36395	5.65949	0.0324533	Arhgef12	Rho guanine nucleotide exchange factor (GEF) 12	69632	9	MGI:1916882	intracellular signaling cascade (ISS)
TAGCAAAGAT	0	9.8186	7.54599	0.00830833	Arnt	aryl hydrocarbon receptor nuclear translocator	11863	3	MGI:88071	signal transduction (IEA), response to toxin (TAS), regulation of transcription, DNA-dependent (IEA), regulation of transcription (ISS)
AGCATCTGGG	0	11.0459	8.48924	0.00437667	Arpc1b	actin related protein 2/3 complex, subunit 1B	11867	5	MGI:1343142
ATTTCCCGAG	0	22.0919	16.9785	1e-05	Arpc5	actin related protein 2/3 complex, subunit 5	67771	1	MGI:1915021	cell motility (ISS), actin filament organization (ISS)
TCTGTAGGCT	0	13.5006	10.3757	0.00111833	Ash1l	ash1 (absent, small, or homeotic)-like (Drosophila)	192195	3	MGI:2183158	regulation of transcription, DNA-dependent (ISS)
ACTAAACCAT	0	15.9552	12.2622	0.000285	Atf2	activating transcription factor 2	11909	2	MGI:109349	regulation of transcription, DNA-dependent (IEA)
TCATTCTCCA	0	9.8186	7.54599	0.00823	Atp11a	ATPase, class VI, type 11A	50770	8	MGI:1354735	metabolism (IEA), cation transport (IEA)
TTCTAGCATA	0	31.9105	24.5245	0	Atp1b1	ATPase, Na+/K+ transporting, beta 1 polypeptide	11931	1	MGI:88108	potassium ion transport (IEA), sodium ion transport (IEA)
TGTGAGTGGT	2.60234	34.3651	13.2055	0	Atp1b3	ATPase, Na+/K+ transporting, beta 3 polypeptide	11933	9	MGI:107788	potassium ion transport (IEA), sodium ion transport (IEA)
GATAGATAAT	5.20467	31.9105	6.13112	9.16667e-05	Atp5a1	ATP synthase, H+ transporting, mitochondrial F1 complex, alpha subunit, isoform 1	11946	18	MGI:88115	ATP biosynthesis (IEA), proton transport (IEA), ATP synthesis coupled proton transport (IEA)
GACAACGCCA	3.90351	24.5465	6.28832	0.00066	Atp5c1	ATP synthase, H+ transporting, mitochondrial F1 complex, gamma polypeptide 1	11949	2	MGI:1261437	energy pathways (ISS), ATP biosynthesis (IEA), proton transport (IEA), ATP synthesis coupled proton transport (IEA)
TGCAAATGGA	3.90351	23.3192	5.97391	0.001115	Atp6ap2	ATPase, H+ transporting, lysosomal accessory protein 2	70495	X	MGI:1917745	proton transport (ISS)
AGAGTCAGCG	1.30117	35.5924	27.3542	0	Atp6v0e	ATPase, H+ transporting, V0 subunit	11974	17	MGI:1328318	proton transport (ISS), ATP hydrolysis coupled proton transport (ISS)
CTAGTGACTG	1.30117	14.7279	11.319	0.00396167	AU022870	expressed sequence AU022870	231874	5	MGI:2141070
CTGGGTCTCC	0	7.36395	5.65949	0.0321933	AW049604	expressed sequence AW049604	106014	15	MGI:2146182
GTTAGCAGTG	0	19.6372	15.092	3e-05	AW060714	expressed sequence AW060714	225358	18	MGI:2147343
AACCCTAATA	1.30117	9.8186	7.54599	0.0408217	AW060766	expressed sequence AW060766	269255	2	MGI:2139292
CTGGGAGCAT	0	7.36395	5.65949	0.0319667	AW538196	expressed sequence AW538196	101869	7	MGI:2142246
TTACAATACA	0	17.1826	13.2055	0.000136667	AW550801	expressed sequence AW550801	104662	11	MGI:2144566
TGTAATCATA	0	9.8186	7.54599	0.00844667	AW556347	expressed sequence AW556347	268586	12	MGI:2145044
TTCTAGTTGC	1.30117	27.0012	20.7515	6.66667e-06	AW742319	expressed sequence AW742319	57874	9	MGI:1889341	JNK cascade (IDA), I-kappaB kinase/NF-kappaB cascade (IDA), Rho protein signal transduction (IDA)
CAATGACTTG	0	8.59128	6.60274	0.01618	Axin	axin	12005	17	MGI:1096327	cell growth and/or maintenance (IDA), development (IEA), Wnt receptor signaling pathway (IDA), Wnt receptor signaling pathway (IPI), protein catabolism (IDA), perception of sound (IMP), frizzled signaling pathway (IEA), negative regulation of Wnt receptor signaling pathway (IDA)
GCAGTTTGTT	0	7.36395	5.65949	0.031745	Axin2	axin2	12006	11	MGI:1270862	development (IEA), Wnt receptor signaling pathway (IEA), frizzled signaling pathway (IEA), regulation of Wnt receptor signaling pathway (IDA), negative regulation of cell cycle (IEA), somitogenesis (IDA)
ATTTGTATCT	0	7.36395	5.65949	0.03205	B230219D22Rik	RIKEN cDNA B230219D22 gene	78521	13	MGI:1925771
TTTCATTGCC	6.50584	49.093	7.54599	0	B230378H13Rik	RIKEN cDNA B230378H13 gene	320165	8	MGI:2443510
TTTTCAAAAA	1.30117	31.9105	24.5245	0	B2m	beta-2 microglobulin	12010	2	MGI:88127	defense response (IEA), cellular defense response (TAS), antigen presentation, endogenous antigen (IEA), antigen processing, endogenous antigen via MHC class I (IEA)
GGAAAGAATG	0	8.59128	6.60274	0.0166183	B430110G05Rik	RIKEN cDNA B430110G05 gene	229517	3	MGI:2444391	transport (ISS)
TGTACAAATG	0	15.9552	12.2622	0.000253333	B4galt1	UDP-Gal:betaGlcNAc beta 1,4- galactosyltransferase, polypeptide 1	14595	4	MGI:95705	extracellular matrix organization and biogenesis (IMP), carbohydrate metabolism (IEA), oligosaccharide biosynthesis (IDA), galactose metabolism (IDA), development of secondary sexual characteristics (IMP)
GAGTTTTCAC	0	27.0012	20.7515	0	BC004012	cDNA sequence BC004012	192185	4	MGI:2183149	metabolism (IEA)
GTCTCACTGT	2.60234	23.3192	8.96086	0.000286667	BC013529	cDNA sequence BC013529	215751	10	MGI:2384905
TTGACATTTG	1.30117	15.9552	12.2622	0.002115	BC013565	cDNA sequence BC013565	215819	10	MGI:2674131
CTGGCCTCCG	0	20.8645	16.0352	2e-05	BC023181	cDNA sequence BC023181	269608	4	MGI:2652860
CTACGGTTGC	1.30117	44.1837	33.9569	0	BC023957	cDNA sequence BC023957	214597	9	MGI:2446134
TTCTGTTGAT	0	13.5006	10.3757	0.00106167	BC027073	cDNA sequence BC027073	230577	4	MGI:2386296
AGGTTTTTGG	0	8.59128	6.60274	0.016585	BC027088	cDNA sequence BC027088	230809	4	MGI:2385213
ACCCACAAGA	0	8.59128	6.60274	0.0161817	BC030863	cDNA sequence BC030863	194404	6	MGI:2673704
GGTGGCTTTT	0	11.0459	8.48924	0.00406333	BC034126	cDNA sequence BC034126	263803	2	MGI:2388285
TTACTACCCT	0	8.59128	6.60274	0.0162217	BC039093	cDNA sequence BC039093	230761	4	MGI:2652839
CCAGGAATTC	2.60234	29.4558	11.319	1.33333e-05	Bcap37	B-cell receptor-associated protein 37	12034	6	MGI:102520	signal transduction (TAS)
GAAGAAGGTA	0	7.36395	5.65949	0.0324517	Bcar3	breast cancer anti-estrogen resistance 3	29815	3	MGI:1352501	intracellular signaling cascade (ISS)
GTGAGCAGCG	0	7.36395	5.65949	0.0323767	Bcl10	B-cell leukemia/lymphoma 10	12042	3	MGI:1337994	apoptosis (IDA), apoptosis (IMP), I-kappaB kinase/NF-kappaB cascade (IMP), I-kappaB kinase/NF-kappaB cascade (ISS), cellular defense response (sensu Vertebrata) (IMP), humoral defense mechanism (sensu Vertebrata) (IMP), caspase activation (ISS), negative regulation of cell cycle (IEA), regulation of apoptosis (IEA)
ACCCTTAGAG	0	216.009	166.012	0	Bhmt	betaine-homocysteine methyltransferase	12116	13	MGI:1339972	methionine biosynthesis (TAS)
CATCCTGAGA	0	8.59128	6.60274	0.0161383	Blvrb	biliverdin reductase B (flavin reductase (NADPH))	233016	7	MGI:2385271
TTTGACATCT	1.30117	9.8186	7.54599	0.0407517	Bmp2k	BMP2 inducible kinase	140780	5	MGI:2155456	protein amino acid phosphorylation (IEA), regulation of bone mineralization (IDA)
TAACTTGTAG	0	14.7279	11.319	0.000551667	Bnip3l	BCL2/adenovirus E1B 19kDa-interacting protein 3-like	12177	14	MGI:1332659	apoptosis (ISS), regulation of apoptosis (ISS)
GGCTCTGTTA	0	8.59128	6.60274	0.0163683	Brd8	bromodomain containing 8	78656	18	MGI:1925906
GACTGTATCT	0	8.59128	6.60274	0.016235	Brp17	brain protein 17	56695	1	MGI:1930773
TCTACACATA	1.30117	15.9552	12.2622	0.00200167	Brp44l	brain protein 44-like	55951	17	MGI:1915240
GTGTTTTAAA	0	8.59128	6.60274	0.016465	Bzrp	benzodiazepine receptor, peripheral	12257	15	MGI:88222
GTGGATTTCC	0	18.4099	14.1487	9.16667e-05	C130052I12Rik	RIKEN cDNA C130052I12 gene	218335	13	MGI:2442892
ATGATGGACA	0	24.5465	18.865	5e-06	C1qbp	complement component 1, q subcomponent binding protein	12261	11	MGI:1194505	complement activation (IEA)
TGCTGTGAGG	0	11.0459	8.48924	0.00419833	C1qtnf6	C1q and tumor necrosis factor related protein 6	72709	15	MGI:1919959
GTCACTGACT	0	15.9552	12.2622	0.000295	C2	complement component 2 (within H-2S)	12263	17	MGI:88226	proteolysis and peptidolysis (IEA), complement activation (IEA), complement activation, classical pathway (IEA)
TGGGGCCTCT	0	27.0012	20.7515	0	C3	complement component 3	12266	17	MGI:88227	inflammatory response (IEA), complement activation (IEA), complement activation, alternative pathway (IEA), complement activation, classical pathway (IEA), positive regulation of phagocytosis (IMP), positive regulation of type IIa hypersensitivity (IMP)
TTAAGATGCT	0	14.7279	11.319	0.000576667	C330013F19Rik	RIKEN cDNA C330013F19 gene	100169	4	MGI:2140327
TGAATAAGAT	0	11.0459	8.48924	0.00426333	C77892	expressed sequence C77892	96875	1	MGI:2138665
GGCCGTTCTC	0	14.7279	11.319	0.000583333	C820010P03Rik	RIKEN cDNA C820010P03 gene	320011	1	MGI:2443162
CAAAACTGTA	0	7.36395	5.65949	0.0319883	Cabc1	chaperone, ABC1 activity of bc1 complex like (S. pombe)	67426	1	MGI:1914676
ACTCGGAGCC	10.4093	85.9128	8.25342	0	Calm1	calmodulin 1	12313	12	MGI:88251	cell cycle (IDA), G-protein coupled receptor protein signaling pathway (ISS)
TCTATAGAGT	0	18.4099	14.1487	6.83333e-05	Calu	calumenin	12321	6	MGI:1097158
ATGACATAGA	0	12.2733	9.43248	0.00217333	Camk2g	calcium/calmodulin -dependent protein kinase II gamma	12325	14	MGI:88259	G1/S transition of mitotic cell cycle (IMP), protein amino acid phosphorylation (ISS), calcium ion transport (IMP), autophosphorylation (IMP)
TGGAATGCAG	0	14.7279	11.319	0.000581667	Canx	calnexin	12330	11	MGI:88261	heterophilic cell adhesion (IEA)
CCTTCCTGCC	1.30117	12.2733	9.43248	0.0124683	Caskin2	cask-interacting protein 2	140721	11	MGI:2157062
TTGGACGTGG	0	19.6372	15.092	2.33333e-05	Casp6	caspase 6	12368	3	MGI:1312921	apoptosis (IEA), proteolysis and peptidolysis (ISS), induction of apoptosis (IEA), induction of apoptosis (ISS), regulation of apoptosis (ISS)
TGATAATATA	0	9.8186	7.54599	0.00824167	Catnal1	catenin alpha-like 1	54366	4	MGI:1859649	Rho protein signal transduction (ISS)
TTTTTGAACA	1.30117	12.2733	9.43248	0.0125517	Catnb	catenin beta	12387	9	MGI:88276	cell growth and/or maintenance (IDA), cell adhesion (IEA), hemopoiesis (IDA), regulation of cell proliferation (IDA), synaptic transmission (IMP), Wnt receptor signaling pathway (IDA), transcription (IEA), patterning of blood vessels (IMP), synaptic vesicle transport (IMP), heart development (IMP), regulation of transcription, DNA-dependent (IDA), lung development (IMP), regulation of transcripti…
GGCTTTGGGG	1.30117	12.2733	9.43248	0.0126633	Catns	catenin src	12388	2	MGI:105100	cell adhesion (IEA)
TCTAGGCTGA	0	8.59128	6.60274	0.016455	Ccl12	chemokine (C-C motif) ligand 12	20293	11	MGI:108224	signal transduction (IEA), chemotaxis (IEA), inflammatory response (IEA), immune response (IEA)
GAGATCCTTG	0	17.1826	13.2055	0.000136667	Ccl8	chemokine (C-C motif) ligand 8	20307	11	MGI:101878	signal transduction (IEA), chemotaxis (IEA), inflammatory response (IEA), immune response (IEA)
TAATGGATAA	0	12.2733	9.43248	0.00215333	Ccng1	cyclin G1	12450	11	MGI:102890	cell cycle (IEA), regulation of cell cycle (IEA), mitosis (IEA), cytokinesis (IEA)
GCTGTTTTCA	1.30117	39.2744	30.184	0	Cd151	CD151 antigen	12476	7	MGI:1096360
TGACTCCTTG	2.60234	25.7738	9.90411	9.66667e-05	Cd164	CD164 antigen	53599	10	MGI:1859568	cell adhesion (ISS), heterophilic cell adhesion (ISS)
CTGCATAGCT	0	9.8186	7.54599	0.00842833	Cd36	CD36 antigen	12491	5	MGI:107899	cell adhesion (ISS), transport (IEA)
GTAGAGATGG	0	7.36395	5.65949	0.0320267	Cd36	CD36 antigen	12491	5	MGI:107899	cell adhesion (ISS), transport (IEA)
TCACATAAAT	0	14.7279	11.319	0.000553333	Cd47	CD47 antigen (Rh-related antigen, integrin-associated signal transducer)	16423	16	MGI:96617	integrin-mediated signaling pathway (IEA), opsonization (IDA), positive regulation of phagocytosis (IDA)
TTAACAAATC	0	9.8186	7.54599	0.00831333	Cdc40	cell division cycle 40 homolog (yeast)	71713	10	MGI:1918963	mRNA processing (IEA), nuclear mRNA splicing, via spliceosome (IEA)
ATTCTTTATA	1.30117	18.4099	14.1487	0.000603333	Cdc42	cell division cycle 42 homolog (S. cerevisiae)	12540	4	MGI:106211	small GTPase mediated signal transduction (ISS), Rho protein signal transduction (TAS), actin filament organization (ISS), cytokinesis (IEA)
GACGCGGAGC	0	7.36395	5.65949	0.032435	Cdc42ep5	CDC42 effector protein (Rho GTPase binding) 5	58804	7	MGI:1929745	JNK cascade (IDA), Rho protein signal transduction (IDA)
GCAGAAAGCA	0	8.59128	6.60274	0.0164983	Cdgap	Cdc42 GTPase-activating protein	12549	16	MGI:1333857	small GTPase mediated signal transduction (IDA)
CAGAAGAAAG	2.60234	15.9552	6.13112	0.00855833	Cdk2ap1	CDK2 (cyclin-dependent kinase 2)-associated protein 1	13445	11	MGI:1202069	negative regulation of cell cycle (IEA)
AATGACACAA	1.30117	13.5006	10.3757	0.00693167	Cdk8	cyclin-dependent kinase 8	264064	5	MGI:1196224	cell cycle (IEA)
GTTCTGACAG	3.90351	27.0012	6.91716	0.000223333	Cdv3	carnitine deficiency-associated gene expressed in ventricle 3	321022	9	MGI:2448759
TGGAGCGCTG	1.30117	19.6372	15.092	0.00031	Cdyl	chromodomain protein, Y chromosome-like	12593	13	MGI:1339956	metabolism (ISS), chromatin assembly/disassembly (ISS)
CCAGGGAGGG	1.30117	9.8186	7.54599	0.0410517	Cecr5	cat eye syndrome chromosome region, candidate 5 homolog (human)	214932	6	MGI:2136976	metabolism (IEA)
TGCTTTGGCA	1.30117	14.7279	11.319	0.00392167	Centd1	centaurin, delta 1	212285	5	MGI:2684416
GAAGCAGGAC	18.2164	121.505	6.67011	0	Cfl1	cofilin 1, non-muscle	12631	19	MGI:101757
ATTTAAAAGA	1.30117	20.8645	16.0352	0.000188333	Cgn	cingulin	70737	3	MGI:1927237
TGCAATATTT	1.30117	12.2733	9.43248	0.0125667	Cic	capicua homolog (Drosophila)	71722	7	MGI:1918972	transport (ISS), tRNA aminoacylation for protein translation (ISS), regulation of transcription, DNA-dependent (ISS)
AAAAGATACT	0	13.5006	10.3757	0.00114333	Cited2	Cbp/p300-interacting transactivator, with Glu/Asp-rich carboxy-terminal domain, 2	17684	10	MGI:1306784	regulation of transcription, DNA-dependent (TAS), central nervous system development (IMP), regulation of transcription from Pol II promoter (ISS), regulation of transcription (IEA)
CTCCCGCTGG	0	7.36395	5.65949	0.0320133	Cited4	Cbp/p300-interacting transactivator, with Glu/Asp-rich carboxy-terminal domain, 4	56222	4	MGI:1861694	positive regulation of transcription (IDA)
TGAATTCCCT	1.30117	35.5924	27.3542	0	Cklfsf3	chemokine-like factor super family 3	68119	8	MGI:2447162	chemotaxis (IEA)
GCAAATGTAC	0	11.0459	8.48924	0.00437833	Clasp1	CLIP associating protein 1	76707	1	MGI:1923957	microtubule stabilization (IDA)
CTGAAATGAT	0	9.8186	7.54599	0.00833	Clcn7	chloride channel 7	26373	17	MGI:1347048	ion transport (IEA), chloride transport (IEA)
TCTTCTCGGA	0	8.59128	6.60274	0.0160883	Cldn10	claudin 10	58187	14	MGI:1913101
GGTGTAAACA	9.10818	76.0942	8.35449	0	Cldn11	claudin 11	18417	3	MGI:106925	cell adhesion (IMP), spermatogenesis (IMP), nerve ensheathment (IMP)
AGAGAGCGTT	0	35.5924	27.3542	0	Clic4	chloride intracellular channel 4 (mitochondrial)	29876	4	MGI:1352754	ion transport (IEA), chloride transport (ISS)
GCCAAACCAA	5.20467	28.2285	5.42368	0.000406667	Clk	CDC-like kinase	12747	1	MGI:107403	protein amino acid phosphorylation (IEA), peptidyl-serine phosphorylation (IDA), peptidyl-threonine phosphorylation (IDA), peptidyl-tyrosine phosphorylation (IDA), autophosphorylation (IDA)
AAGGTTGACT	2.60234	15.9552	6.13112	0.00794	Clk4	CDC like kinase 4	12750	11	MGI:1098551	protein amino acid phosphorylation (IEA), peptidyl-tyrosine phosphorylation (IDA), autophosphorylation (IDA)
TTTCCTTCAA	0	23.3192	17.9217	3.33333e-06	Clta	clathrin, light polypeptide (Lca)	12757	4	MGI:894297	intracellular protein transport (IEA)
ACTCCTGTCA	1.30117	9.8186	7.54599	0.040355	Cltb	clathrin, light polypeptide (Lcb)	74325	13	MGI:1921575
ATTCCACGCG	0	25.7738	19.8082	0	Cltc	clathrin, heavy polypeptide (Hc)	67300	11	MGI:2388633
TCTCCAGGCG	19.5175	749.896	38.4217	0	Clu	clusterin	12759	14	MGI:88423	cell death (IEA)
CCGAGTTACC	0	28.2285	21.6947	0	Cnih	cornichon homolog (Drosophila)	12793	14	MGI:1277202	signal transduction (ISS), intracellular signaling cascade (IEA), immune response (ISS)
ACCCACACGG	0	7.36395	5.65949	0.03229	Cnn2	calponin 2	12798	10	MGI:105093	smooth muscle contraction (ISS)
CAGGTTTGGG	0	30.6831	23.5812	0	Cnn3	calponin 3, acidic	71994	3	MGI:1919244	smooth muscle contraction (ISS)
ATATGAAAAT	0	14.7279	11.319	0.000533333	Cnot7	CCR4-NOT transcription complex, subunit 7	18983	8	MGI:1298230	regulation of transcription, DNA-dependent (IEA), negative regulation of transcription (IEA), positive regulation of transcription from Pol II promoter (IDA)
AAGCACTTGT	0	15.9552	12.2622	0.000306667	Col18a1	procollagen, type XVIII, alpha 1	12822	10	MGI:88451	cell adhesion (IEA), phosphate transport (IEA), angiogenesis (IMP)
CAGAACTTTG	0	8.59128	6.60274	0.0162817	Col18a1	procollagen, type XVIII, alpha 1	12822	10	MGI:88451	cell adhesion (IEA), phosphate transport (IEA), angiogenesis (IMP)
TGTTCATCTT	0	12.2733	9.43248	0.00209167	Col3a1	procollagen, type III, alpha 1	12825	1	MGI:88453	cell adhesion (IEA), phosphate transport (IEA)
GCTCTAGCCA	0	7.36395	5.65949	0.03229	Col4a2	procollagen, type IV, alpha 2	12827	8	MGI:88455	cell adhesion (IEA), phosphate transport (IEA)
CCCAATGGCC	0	17.1826	13.2055	0.000141667	Col6a2	procollagen, type VI, alpha 2	12834	10	MGI:88460	cell adhesion (IEA), phosphate transport (IEA)
CTGAATGCAT	0	13.5006	10.3757	0.00112	Copb1	coatomer protein complex, subunit beta 1	70349	7	MGI:1917599	transport (IEA), protein transport (IEA), intracellular protein transport (IEA)
ATGCAACTAC	7.80701	66.2756	8.48924	0	Cox6b	cytochrome c oxidase, subunit VIb	110323	7	MGI:107460	electron transport (ISS)
TACTCATTAT	1.30117	12.2733	9.43248	0.0127267	Cox7b	cytochrome c oxidase subunit VIIb	66142	X	MGI:1913392	electron transport (IEA)
ATCCTGGTAA	1.30117	52.775	40.5597	0	Cpe	carboxypeptidase E	12876	8	MGI:101932	proteolysis and peptidolysis (IEA)
TGTGAACGAA	2.60234	30.6831	11.7906	5e-06	Cpt1a	carnitine palmitoyltransferase 1a, liver	12894	19	MGI:1098296	transport (IEA), fatty acid metabolism (IEA)
CTTTAAGAAG	1.30117	11.0459	8.48924	0.02273	Creb3l1	cAMP responsive element binding protein 3-like 1	26427	2	MGI:1347062	regulation of transcription, DNA-dependent (ISS)
TATTGTATAT	1.30117	9.8186	7.54599	0.0408	Crk	v-crk sarcoma virus CT10 oncogene homolog (avian)	12928	11	MGI:88508	cell growth and/or maintenance (IEA), intracellular signaling cascade (IEA), regulation of cell cycle (IEA)
TTAGAGGTTC	0	7.36395	5.65949	0.03238	Crlf3	cytokine receptor-like factor 3	54394	11	MGI:1860086
CTCTGTCTGT	0	8.59128	6.60274	0.016575	Crry	complement receptor related protein	12946	1	MGI:88513	regulation of complement activation (TAS), negative regulation of complement activation (IMP)
TGCACTGCTG	1.30117	15.9552	12.2622	0.00216667	Crsp6	cofactor required for Sp1 transcriptional activation, subunit 6	234959	9	MGI:2182585
TTCAGAAAGA	0	14.7279	11.319	0.000633333	Crtap	cartilage associated protein	56693	9	MGI:1891221
GGGAAGAGAT	1.30117	12.2733	9.43248	0.0125067	Cry2	cryptochrome 2 (photolyase-like)	12953	2	MGI:1270859	circadian rhythm (IMP)
CATATGTTGA	0	7.36395	5.65949	0.0321267	Crygc	crystallin, gamma C	12966	1	MGI:88523	sensory organ development (IEA), eye morphogenesis (sensu Mammalia) (IMP)
AGGACACCGC	2.60234	13.5006	5.18787	0.024335	Csk	c-src tyrosine kinase	12988	9	MGI:88537	intracellular signaling cascade (IEA), protein amino acid phosphorylation (IEA)
TATGTGTGTT	1.30117	9.8186	7.54599	0.040865	Csnk1a1	casein kinase 1, alpha 1	93687	18	MGI:1934950	Wnt receptor signaling pathway (IEA), protein amino acid phosphorylation (IEA)
AAGGTCTTTA	0	7.36395	5.65949	0.032405	Csnk2a1	casein kinase II, alpha 1 polypeptide	12995	2	MGI:88543	Wnt receptor signaling pathway (IEA), protein amino acid phosphorylation (IDA)
GGCTGTTGAA	3.90351	27.0012	6.91716	0.000213333	Csrp1	cysteine and glycine-rich protein 1	13007	1	MGI:88549	actin cytoskeleton organization and biogenesis (TAS)
TTTGTGACTG	1.30117	13.5006	10.3757	0.00703167	Ctbp1	C-terminal binding protein 1	13016	5	MGI:1201685	L-serine biosynthesis (IEA)
ATTTGATACA	0	9.8186	7.54599	0.008225	Ctdsp2	CTD (carboxy-terminal domain, RNA polymerase II, polypeptide A) small phosphatase 2	52468	10	MGI:1098748
GTTTGCTGTG	1.30117	33.1378	25.4677	0	Ctsb	cathepsin B	13030	14	MGI:88561	protein targeting (ISS), proteolysis and peptidolysis (IEA)
CCTCAGCCTG	1.30117	34.3651	26.411	0	Ctsd	cathepsin D	13033	7	MGI:88562	proteolysis and peptidolysis (IEA)
TACTGGGAGC	1.30117	22.0919	16.9785	9.5e-05	Ctsh	cathepsin H	13036	9	MGI:107285	proteolysis and peptidolysis (IEA)
GGTTAAATGT	13.0117	197.599	15.1863	0	Ctsl	cathepsin L	13039	13	MGI:88564	proteolysis and peptidolysis (IEA)
GGAGGGGGGA	1.30117	19.6372	15.092	0.000298333	Ctsz	cathepsin Z	64138	2	MGI:1891190	proteolysis and peptidolysis (IEA)
AGGATCAATG	1.30117	40.5017	31.1272	0	Cttn	cortactin	13043	7	MGI:99695
CTACCGCACT	0	7.36395	5.65949	0.0324833	Cul1	cullin 1	26965	6	MGI:1349658	cell cycle (IEA), cell proliferation (IMP), apoptosis (IMP), organogenesis (IMP)
TCTGAAGACA	0	11.0459	8.48924	0.00417	Cx3cr1	chemokine (C-X3-C) receptor 1	13051	9	MGI:1333815	G-protein coupled receptor protein signaling pathway (IEA)
ACTAAGGACC	1.30117	9.8186	7.54599	0.0409183	Cyb561	cytochrome b-561	13056	11	MGI:103253	transport (ISS), electron transport (IEA)
AATGGCTAGC	2.60234	52.775	20.2798	0	Cycs	cytochrome c, somatic	13063	6	MGI:88578	electron transport (ISS), caspase activation via cytochrome c (IMP)
GCTAACCACC	0	19.6372	15.092	4.5e-05	Cycs	cytochrome c, somatic	13063	6	MGI:88578	electron transport (ISS), caspase activation via cytochrome c (IMP)
CCGAATATTC	0	24.5465	18.865	5e-06	Cyfip1	cytoplasmic FMR1 interacting protein 1	20430	7	MGI:1338801	lamellipodium biogenesis (IDA)
GGGCATTTGA	1.30117	12.2733	9.43248	0.01268	Cyp11a1	cytochrome P450, family 11, subfamily a, polypeptide 1	13070	9	MGI:88582	electron transport (IEA), C21-steroid hormone biosynthesis (IEA), cholesterol metabolism (IEA)
CCTTGACACC	3.90351	503.203	128.911	0	Cyp17a1	cytochrome P450, family 17, subfamily a, polypeptide 1	13074	19	MGI:88586	electron transport (IEA), C21-steroid hormone biosynthesis (IEA)
AAACATTGTT	0	12.2733	9.43248	0.00213	Cyp1b1	cytochrome P450, family 1, subfamily b, polypeptide 1	13078	17	MGI:88590	electron transport (IEA)
TCACGATGTC	0	13.5006	10.3757	0.0011	Cyp27a1	cytochrome P450, family 27, subfamily a, polypeptide 1	104086	1	MGI:88594	electron transport (ISS)
CCCTTAATCT	0	9.8186	7.54599	0.008265	Cyp51	cytochrome P450, 51	13121	5	MGI:106040	electron transport (ISS), cholesterol biosynthesis (TAS), proteolysis and peptidolysis (ISS)
TTTACCATAC	0	25.7738	19.8082	1.66667e-06	D11Ertd759e	DNA segment, Chr 11, ERATO Doi 759, expressed	268513	11	MGI:1289196
TCCGGCATAG	1.30117	12.2733	9.43248	0.0126383	D11Moh35	DNA segment, Chr 11, KL Mohlke 35	268470	11	MGI:1343160
ATCTAGAGTT	0	7.36395	5.65949	0.0321317	D12Ertd748e	DNA segment, Chr 12, ERATO Doi 748, expressed	52708	12	MGI:1289280	regulation of transcription, DNA-dependent (IEA)
CCATTTGTAT	0	8.59128	6.60274	0.016165	D330017J20Rik	RIKEN cDNA D330017J20 gene	320609	6	MGI:2444363
TCTATATCTG	0	7.36395	5.65949	0.0325067	D330024H06Rik	RIKEN cDNA D330024H06 gene	107351	19	MGI:2147707	regulation of transcription, DNA-dependent (ISS)
TAATTTACCT	0	9.8186	7.54599	0.00849667	D3Ucla1	DNA segment, Chr 3, University of California at Los Angeles 1	28146	3	MGI:92638
GAGAACTTTT	0	9.8186	7.54599	0.008235	D4Ertd89e	DNA segment, Chr 4, ERATO Doi 89, expressed	52076	4	MGI:1098718	chromosome organization and biogenesis (sensu Eukarya) (ISS), nucleosome assembly (ISS)
GTTGAGGTTT	7.80701	50.3203	6.44553	0	D4Wsu53e	DNA segment, Chr 4, Wayne State University 53, expressed	27981	4	MGI:106498
CTCCTGAGTG	1.30117	15.9552	12.2622	0.00201167	D530020C15Rik	RIKEN cDNA D530020C15 gene	228026	2	MGI:1926119	signal transduction (ISS)
TTCCAGATTG	1.30117	44.1837	33.9569	0	D6Ertd253e	DNA segment, Chr 6, ERATO Doi 253, expressed	52250	6	MGI:1098827
TTATGGCAGT	0	13.5006	10.3757	0.00107833	D6Wsu176e	DNA segment, Chr 6, Wayne State University 176, expressed	27999	6	MGI:107892
TAGTCAGGGA	0	30.6831	23.5812	0	D8Ertd325e	DNA segment, Chr 8, ERATO Doi 325, expressed	66855	8	MGI:1914105
GTCACAGACT	0	13.5006	10.3757	0.001105	D8Ertd354e	DNA segment, Chr 8, ERATO Doi 354, expressed	52120	8	MGI:1196297
TGGAGCTGCC	0	17.1826	13.2055	0.000175	D9Ertd392e	DNA segment, Chr 9, ERATO Doi 392, expressed	72278	9	MGI:1196419
TGGCGTTCTC	0	7.36395	5.65949	0.0323783	D9Wsu18e	DNA segment, Chr 9, Wayne State University 18, expressed	27965	9	MGI:106403
TAGAGAGGAG	0	12.2733	9.43248	0.00216	Dag1	dystroglycan 1	13138	9	MGI:101864	morphogenesis of an epithelial sheet (IMP)
CTCCCCGTGC	1.30117	9.8186	7.54599	0.0411317	Daxx	Fas death domain-associated protein	13163	17	MGI:1197015
TGATGTTTGA	2.60234	66.2756	25.4677	0	Dazap2	DAZ associated protein 2	23994	15	MGI:1344344
AAGACCTATG	1.30117	67.5029	51.8787	0	Dbi	diazepam binding inhibitor	13167	1	MGI:94865	transport (IEA)
TTGTGGAGTT	1.30117	12.2733	9.43248	0.0128467	Ddx24	DEAD (Asp-Glu-Ala-Asp) box polypeptide 24	27225	12	MGI:1351337
ATGAATTGTT	0	7.36395	5.65949	0.0323083	Ddx28	DEAD (Asp-Glu-Ala-Asp) box polypeptide 28	71986	8	MGI:1919236
TGCTGTGCAT	0	31.9105	24.5245	1.66667e-06	Ddx3x	DEAD/H (Asp-Glu-Ala-Asp/His) box polypeptide 3, X-linked	13205	X	MGI:103064
ATGTGAAATG	0	9.8186	7.54599	0.00802667	Ddx42	DEAD (Asp-Glu-Ala-Asp) box polypeptide 42	72047	11	MGI:1919297
TGTGTTGTGT	9.10818	81.0035	8.89349	0	Ddx5	DEAD (Asp-Glu-Ala-Asp) box polypeptide 5	13207	11	MGI:105037
AAGGCTCACA	2.60234	17.1826	6.60274	0.00484	Decr2	2-4-dienoyl-Coenzyme A reductase 2, peroxisomal	26378	17	MGI:1347059	metabolism (ISS), peroxisome organization and biogenesis (IEA)
GGTGTTCCTT	0	11.0459	8.48924	0.00419833	Dhh	desert hedgehog	13363	15	MGI:94891	cell communication (IEA), development (IEA), cell-cell signaling (IEA), pattern specification (IEA), proteolysis and peptidolysis (IEA), intein-mediated protein splicing (IEA)
GCTAAACTGC	0	11.0459	8.48924	0.00423333	Dhrs7	dehydrogenase/reductase (SDR family) member 7	66375	12	MGI:1913625	metabolism (IEA)
GCTTGACCTT	0	18.4099	14.1487	7e-05	Dhrs8	dehydrogenase/reductase (SDR family) member 8	114664	5	MGI:2149821	metabolism (ISS)
ATCGTTGTAA	0	11.0459	8.48924	0.004215	Dhx15	DEAH (Asp-Glu-Ala-His) box polypeptide 15	13204	5	MGI:1099786	mRNA processing (IEA), nuclear mRNA splicing, via spliceosome (IEA)
GAACAGAACC	2.60234	23.3192	8.96086	0.00031	Dhx32	DEAH (Asp-Glu-Ala-His) box polypeptide 32	101437	7	MGI:2141813
TGTAGTTTCA	1.30117	14.7279	11.319	0.00380833	Dhx9	DEAH (Asp-Glu-Ala-His) box polypeptide 9	13211	1	MGI:108177
CAGCATAAAT	0	28.2285	21.6947	0	Dip3b	Dip3 beta	216190	10	MGI:2384914	cell proliferation (ISS)
CTGGACTAAA	0	11.0459	8.48924	0.00422	Dlg5	discs, large homolog 5 (Drosophila)	71228	14	MGI:1918478
CTTAAATCTG	1.30117	14.7279	11.319	0.003895	Dnaja1	DnaJ (Hsp40) homolog, subfamily A, member 1	15502	4	MGI:1270129	response to heat (IEA)
GTTGTAAAGT	1.30117	11.0459	8.48924	0.0227383	Dnaja2	DnaJ (Hsp40) homolog, subfamily A, member 2	56445	8	MGI:1931882	protein folding (IEA)
CTGCAGCTTC	0	8.59128	6.60274	0.0162867	Dnaja3	DnaJ (Hsp40) homolog, subfamily A, member 3	83945	16	MGI:1933786	small GTPase mediated signal transduction (IPI), protein folding (IEA), apoptosis (IEA)
TGGATTTGCT	1.30117	24.5465	18.865	2.5e-05	Dnaja3	DnaJ (Hsp40) homolog, subfamily A, member 3	83945	16	MGI:1933786	small GTPase mediated signal transduction (IPI), protein folding (IEA), apoptosis (IEA)
CCCTGTGGTG	0	25.7738	19.8082	1.66667e-06	Dnajc8	DnaJ (Hsp40) homolog, subfamily C, member 8	68598	4	MGI:1915848
CTGTCATCTT	0	8.59128	6.60274	0.01591	Dock7	dedicator of cytokinesis 7	67299	4	MGI:1914549
TGTGTAGCCA	0	25.7738	19.8082	0	Dpysl2	dihydropyrimidinase-like 2	12934	14	MGI:1349763
CTGCTGTACC	1.30117	11.0459	8.48924	0.022845	Dpysl4	dihydropyrimidinase-like 4	26757	7	MGI:1349764
TGATGCTAAA	3.90351	20.8645	5.34507	0.00306333	Drctnnb1a	down-regulated by Ctnnb1, a	84652	5	MGI:2149839
ACAGTTGATT	0	8.59128	6.60274	0.016405	Dscr5	Down syndrome critical region homolog 5 (human)	56176	16	MGI:1860433
TTCTGGTATT	0	11.0459	8.48924	0.00420833	Dst	dystonin	13518	1	MGI:104627	cell adhesion (IEA), cell cycle arrest (ISS), retrograde axon cargo transport (IMP)
GCACCGAACA	6.50584	78.5488	12.0736	0	Dstn	destrin	56431	2	MGI:1929270
AGGTGTACGT	0	55.2296	42.4462	0	Dtx4	deltex 4 homolog (Drosophila)	207521	19	MGI:2672905
ATGTTCGTGG	0	14.7279	11.319	0.000576667	Dusp6	dual specificity phosphatase 6	67603	10	MGI:1914853	protein amino acid dephosphorylation (IEA)
CGGTCTTATG	0	7.36395	5.65949	0.0322833	Dyrk1a	dual-specificity tyrosine-(Y)-phosphorylation regulated kinase 1a	13548	16	MGI:1330299	protein amino acid phosphorylation (IEA), peptidyl-tyrosine phosphorylation (ISS)
AGAAATATGT	1.30117	9.8186	7.54599	0.04085	E130112L23Rik	RIKEN cDNA E130112L23 gene	268739	14	MGI:2685515
TGCCACGTGC	1.30117	9.8186	7.54599	0.0410267	E130307M08Rik	RIKEN cDNA E130307M08 gene	68047	17	MGI:1915297
ACCAGAGCAG	1.30117	9.8186	7.54599	0.0408967	E430023H19Rik	RIKEN cDNA E430023H19 gene	98417	1	MGI:2138312
AGATCTACTG	1.30117	9.8186	7.54599	0.041225	E430026A01Rik	RIKEN cDNA E430026A01 gene	231915	5	MGI:2442342
ATGAGTGAGC	1.30117	23.3192	17.9217	7e-05	Ebp	phenylalkylamine Ca2+ antagonist (emopamil) binding protein	13595	X	MGI:107822	hemopoiesis (IMP), cholesterol biosynthesis (IEA), sterol biosynthesis (TAS), sterol biosynthesis (IMP), sterol metabolism (IEA)
GGGTTTGGAG	0	14.7279	11.319	0.000611667	Ece1	endothelin converting enzyme 1	230857	4	MGI:1101357	peptide hormone processing (ISS)
GGGTGTCCCA	6.50584	36.8198	5.65949	6.33333e-05	Ech1	enoyl coenzyme A hydratase 1, peroxisomal	51798	3	MGI:1858208	metabolism (IEA), fatty acid metabolism (IEA)
AGACCATCTC	0	13.5006	10.3757	0.001055	Echdc3	enoyl Coenzyme A hydratase domain containing 3	67856	2	MGI:1915106	metabolism (ISS)
TTTAATCTGT	0	8.59128	6.60274	0.0163417	Edem1	ER degradation enhancer, mannosidase alpha-like 1	192193	6	MGI:2180139	response to unfolded protein (IEA), ER-associated protein catabolism (IDA), N-linked glycosylation (IEA)
TGACATTTGC	1.30117	9.8186	7.54599	0.0405867	Edg2	endothelial differentiation, lysophosphatidic acid G-protein-coupled receptor, 2	14745	4	MGI:108429	G-protein coupled receptor protein signaling pathway (IEA)
CATTGGGGAG	1.30117	9.8186	7.54599	0.040805	Edg4	endothelial differentiation, lysophosphatidic acid G-protein-coupled receptor 4	53978	8	MGI:1858422	G-protein coupled receptor protein signaling pathway (IEA)
TTCTCTCTCT	1.30117	35.5924	27.3542	0	Edg7	endothelial differentiation, lysophosphatidic acid G-protein-coupled receptor 7	65086	3	MGI:1929469	G-protein coupled receptor protein signaling pathway (IEA)
CTTTGTTTTG	0	12.2733	9.43248	0.00231	Edn1	endothelin 1	13614	13	MGI:95283	pathogenesis (IEA), respiratory gaseous exchange (IMP), regulation of blood pressure (IMP), regulation of vasoconstriction (IEA), G-protein coupled receptor protein signaling pathway (TAS), regulation of pH (IDA), glucose transport (IDA)
ACAGTTAAGC	0	11.0459	8.48924	0.00437833	Efnb2	ephrin B2	13642	8	MGI:105097	development (IEA), neurogenesis (IEA)
GGTCACATCT	1.30117	18.4099	14.1487	0.000593333	Egfl4	EGF-like-domain, multiple 4	269878	7	MGI:2446294	development (IEA)
TTAGGACTCT	0	9.8186	7.54599	0.00837667	Egln1	EGL nine homolog 1 (C. elegans)	112405	8	MGI:1932286	protein metabolism (IEA)
GGATATGTGG	0	7.36395	5.65949	0.0323	Egr1	early growth response 1	13653	18	MGI:95295	regulation of transcription, DNA-dependent (IMP), thymocyte differentiation (IMP)
GAGAGGTGAT	0	7.36395	5.65949	0.03219	Ehd4	EH-domain containing 4	98878	2	MGI:1919619
ATGCCCAATG	0	7.36395	5.65949	0.032425	Eif2s2	eukaryotic translation initiation factor 2, subunit 2 (beta)	67204	2	MGI:1914454	protein biosynthesis (IEA), translational initiation (IEA)
CTCAACAGCA	0	11.0459	8.48924	0.0042	Eif3s5	eukaryotic translation initiation factor 3, subunit 5 (epsilon)	66085	7	MGI:1913335	protein biosynthesis (IEA), translational initiation (IEA)
AATTCAATTA	0	8.59128	6.60274	0.0161467	Eif4g1	eukaryotic translation initiation factor 4, gamma 1	208643	16	MGI:2384784
CTGTGGAATA	1.30117	9.8186	7.54599	0.0411833	Elmo1	engulfment and cell motility 1, ced-12 homolog (C. elegans)	140580	13	MGI:2153044	apoptosis (IEA), phagocytosis (IDA), actin filament-based process (IDA)
AGCTTCGGGC	0	8.59128	6.60274	0.0162983	Elovl1	elongation of very long chain fatty acids (FEN1/Elo2, SUR4/Elo3, yeast)-like 1	54325	4	MGI:1858959	fatty acid biosynthesis (IEA)
ACTCGGGTGG	2.60234	35.5924	13.6771	0	Elovl2	elongation of very long chain fatty acids (FEN1/Elo2, SUR4/Elo3, yeast)-like 2	54326	13	MGI:1858960	fatty acid biosynthesis (IEA), very-long-chain fatty acid metabolism (IDA)
CTTTAATTTT	0	20.8645	16.0352	3.5e-05	Elovl5	ELOVL family member 5, elongation of long chain fatty acids (yeast)	68801	9	MGI:1916051
GAAACTTGTC	2.60234	27.0012	10.3757	5e-05	Emb	embigin	13723	13	MGI:95321
TCTGTATGTT	1.30117	9.8186	7.54599	0.04058	Enc1	ectodermal-neural cortex 1	13803	13	MGI:109610	development (IEA), proteolysis and peptidolysis (ISS)
GTGCTGCCAG	0	20.8645	16.0352	2.5e-05	Enpp2	ectonucleotide pyrophosphatase/phosphodiesterase 2	18606	15	MGI:1321390	nucleotide metabolism (IEA)
ATTTGCATTA	0	8.59128	6.60274	0.0162967	Enpp5	ectonucleotide pyrophosphatase/phosphodiesterase 5	83965	17	MGI:1933830	nucleotide catabolism (ISS), nucleotide metabolism (ISS)
GCTTTAATGA	3.90351	33.1378	8.48924	8.33333e-06	Ephx1	epoxide hydrolase 1, microsomal	13849	1	MGI:95405	xenobiotic metabolism (IEA), proteolysis and peptidolysis (ISS), response to toxin (IEA)
TTTCAAACTT	0	19.6372	15.092	3.33333e-05	Eps15	epidermal growth factor receptor pathway substrate 15	13858	4	MGI:104583
CTCCTGCAGC	0	22.0919	16.9785	1.5e-05	Es10	esterase 10	13885	14	MGI:95421
CAAAGTTACA	1.30117	17.1826	13.2055	0.00109667	Evi5	ecotropic viral integration site 5	14020	5	MGI:104736
CCACAGAGCT	0	18.4099	14.1487	6.16667e-05	Evl	Ena-vasodilator stimulated phosphoprotein	14026	12	MGI:1194884
GTGTCCGTAC	0	18.4099	14.1487	6e-05	F11r	F11 receptor	16456	1	MGI:1321398	cell adhesion (IEA)
GTTTTCCCCT	2.60234	36.8198	14.1487	0	Fabp3	fatty acid binding protein 3, muscle and heart	14077	4	MGI:95476	transport (IEA)
CTACCACTGC	1.30117	17.1826	13.2055	0.00111	Fah	fumarylacetoacetate hydrolase	14085	7	MGI:95482	metabolism (IEA), aromatic amino acid family metabolism (IEA), tyrosine catabolism (IEA), phenylalanine catabolism (IEA), regulation of transcription, DNA-dependent (ISS)
ATGCAGGGCC	0	7.36395	5.65949	0.0319	Fasn	fatty acid synthase	14104	11	MGI:95485	biosynthesis (IEA), fatty acid biosynthesis (IEA)
ACTTAGTGGC	0	7.36395	5.65949	0.0320733	Fbxo9	f-box only protein 9	71538	9	MGI:1918788	protein modification (ISS), protein ubiquitination (ISS)
ACGGCTTTGT	0	14.7279	11.319	0.0006	Fbxw1b	F-box and WD-40 domain protein 1B	103583	11	MGI:2144023
GTTGTTTTCC	0	7.36395	5.65949	0.0321933	Fcgrt	Fc receptor, IgG, alpha chain transporter	14132	7	MGI:103017	immune response (IEA)
AGCAAGAATT	10.4093	60.1389	5.7774	0	Fdx1	ferredoxin 1	14148	9	MGI:103224	electron transport (IEA)
AGACTCTTTG	0	7.36395	5.65949	0.0321733	Fer1l3	fer-1-like 3, myoferlin (C. elegans)	226101	19	MGI:1919192
GGGGAGACGC	0	13.5006	10.3757	0.0011	Fgfr1	fibroblast growth factor receptor 1	14182	8	MGI:95522	signal transduction (IEA), salivary gland morphogenesis (IMP), protein amino acid phosphorylation (IEA), brain development (IMP), inner ear morphogenesis (IMP)
AACTCTTGTT	1.30117	11.0459	8.48924	0.0225583	Fgl2	fibrinogen-like protein 2	14190	5	MGI:103266	cytolysis (IEA)
CCTCTGTTTG	0	17.1826	13.2055	0.000136667	Fgr	Gardner-Rasheed feline sarcoma viral (Fgr) oncogene homolog	14191	4	MGI:95527	cell growth and/or maintenance (IEA), intracellular signaling cascade (IEA), regulation of cell cycle (IEA), protein amino acid phosphorylation (IEA)
AGTTATTGTG	0	9.8186	7.54599	0.00854667	Figf	c-fos induced growth factor	14205	X	MGI:108037	cell growth and/or maintenance (IEA), cell proliferation (IDA), regulation of cell cycle (IEA), angiogenesis (IEA)
TGTGCAGATG	1.30117	15.9552	12.2622	0.00197667	Fliih	flightless I homolog (Drosophila)	14248	11	MGI:1342286	development (IMP), development (ISS), muscle contraction (ISS), actin cytoskeleton organization and biogenesis (TAS), actin filament severing (TAS)
TCTTCTTTGG	0	9.8186	7.54599	0.008225	Flna	filamin, alpha	192176	X	MGI:95556	early endosome to late endosome transport (IDA)
AATGGCGGCC	0	7.36395	5.65949	0.0323333	Fmod	fibromodulin	14264	1	MGI:1328364
CTTCCCGGCT	1.30117	11.0459	8.48924	0.0230917	Fn5	FN5 protein	170748	9
TTGGGGGTTG	0	14.7279	11.319	0.0005	Folr2	folate receptor 2 (fetal)	14276	7	MGI:95569	posttranslational membrane targeting (TAS)
AGACACTTCT	0	7.36395	5.65949	0.0320683	Frg1	FSHD region gene 1	14300	8	MGI:893597	transport (ISS)
TGAGCACTCC	0	24.5465	18.865	0	Fstl1	follistatin-like 1	14314	16	MGI:102793
TCAGGCTGCC	23.421	202.509	8.64644	0	Fth	ferritin heavy chain	14319	19	MGI:95588	iron ion homeostasis (IEA), iron ion transport (IEA)
GTCTGCTTGT	0	7.36395	5.65949	0.0321883	Fto	fatso	26383	8	MGI:1347093
TGAGAATTAT	0	8.59128	6.60274	0.0162367	Fusip1	FUS interacting protein (serine-arginine rich) 1	14105	4	MGI:1333805	nuclear mRNA splicing, via spliceosome (IEA)
TTTAGTCTTC	0	8.59128	6.60274	0.016125	Fxr1h	fragile X mental retardation gene 1, autosomal homolog	14359	3	MGI:104860
GGGGTGCACA	0	9.8186	7.54599	0.00822333	Fyn	Fyn proto-oncogene	14360	10	MGI:95602	cell growth and/or maintenance (IEA), intracellular signaling cascade (IEA), regulation of cell cycle (IEA), regulation of cell shape (IDA), protein amino acid phosphorylation (IEA), myelination (TAS)
GTCAACCTCA	0	9.8186	7.54599	0.00825667	G6pdx	glucose-6-phosphate dehydrogenase X-linked	14381	X	MGI:105979	glucose metabolism (IEA)
GACAGATGGA	0	11.0459	8.48924	0.00432167	Gabbr1	gamma-aminobutyric acid (GABA-B) receptor, 1	54393	17	MGI:1860139	synaptic transmission (IEA), G-protein coupled receptor protein signaling pathway (IEA)
ATCACACACT	1.30117	12.2733	9.43248	0.0127167	Galnt7	UDP-N-acetyl-alpha-D-galactosamine: polypeptide N-acetylgalactosaminyltransferase 7	108150	8	MGI:1349449	O-linked glycosylation (IDA)
AGGAATCCAC	0	11.0459	8.48924	0.00413667	Gas1	growth arrest specific 1	14451	13	MGI:95655	programmed cell death (IDA), cell cycle arrest (TAS)
AACTGTGACA	0	8.59128	6.60274	0.01626	Gas7	growth arrest specific 7	14457	11	MGI:1202388	development (IEA), neurogenesis (IEA)
AGATAATTTT	2.60234	54.0023	20.7515	0	Gatm	glycine amidinotransferase (L-arginine:glycine amidinotransferase)	67092	2	MGI:1914342	transport (ISS), creatine biosynthesis (ISS)
TGAAAGCCCC	0	12.2733	9.43248	0.002085	Gbas	glioblastoma amplified sequence	14467	5	MGI:1278343
TTTTGTTTAT	0	7.36395	5.65949	0.0321433	Gdi3	guanosine diphosphate (GDP) dissociation inhibitor 3	14569	13	MGI:105939	protein transport (ISS), small GTPase mediated signal transduction (IPI), regulation of GTPase activity (IEA)
AACAAAGCAA	1.30117	17.1826	13.2055	0.00112	Ghitm	growth hormone inducible transmembrane protein	66092	14	MGI:1913342
AAGTAAGTCT	0	7.36395	5.65949	0.03249	Gig1	glucocorticoid induced gene 1	170753	3	MGI:2180715
TAATGTAGAC	3.90351	73.6395	18.865	0	Gja1	gap junction membrane channel protein alpha 1	14609	10	MGI:95713	cell communication (IEA), cell-cell signaling (IDA), regulation of heart rate (IMP), embryonic heart tube development (IMP)
GATCTGTAGA	0	7.36395	5.65949	0.032105	Glrx1	glutaredoxin 1 (thioltransferase)	93692	13	MGI:2135625	electron transport (IEA)
ATTAACTTGG	0	25.7738	19.8082	0	Glud	glutamate dehydrogenase	14661	14	MGI:95753	amino acid metabolism (IEA)
TATAGTATGT	0	125.187	96.2113	0	Glul	glutamate-ammonia ligase (glutamine synthase)	14645	1	MGI:95739	nitrogen fixation (IEA)
ATCAACACCG	1.30117	157.098	120.736	0	Gnas	GNAS (guanine nucleotide binding protein, alpha stimulating) complex locus	14683	2	MGI:95777	G-protein coupled receptor protein signaling pathway (TAS), G-protein coupled receptor protein signaling pathway (ISS), energy reserve metabolism (IMP), G-protein signaling, adenylate cyclase activating pathway (IDA), G-protein signaling, adenylate cyclase activating pathway (IMP), response to drug (IMP)
GTCTGCTGAT	6.50584	63.8209	9.80978	0	Gnb2-rs1	guanine nucleotide binding protein, beta 2, related sequence 1	14694	11	MGI:101849	signal transduction (ISS), intracellular signaling cascade (ISS), protein localization (ISS), protein kinase C activation (ISS)
ATGTGCTCCC	1.30117	9.8186	7.54599	0.0408917	Golgb1	golgi autoantigen, golgin subfamily b, macrogolgin 1	224139	16	MGI:1099447
TACTTTAGCG	0	7.36395	5.65949	0.0325533	Golph2	golgi phosphoprotein 2	105348	13	MGI:1917329
TTAATAGTGG	1.30117	17.1826	13.2055	0.00116667	Golph3	golgi phosphoprotein 3	66629	15	MGI:1913879
TATGGTTTTG	0	7.36395	5.65949	0.03187	Golph4	golgi phosphoprotein 4	73124	3	MGI:1920374
ACATACAAAT	0	7.36395	5.65949	0.03226	Got1	glutamate oxaloacetate transaminase 1, soluble	14718	19	MGI:95791	biosynthesis (IEA), amino acid metabolism (IEA)
CAACTTAGCA	1.30117	13.5006	10.3757	0.00669	Gpr37	G protein-coupled receptor 37	14763	6	MGI:1313297	G-protein coupled receptor protein signaling pathway (IEA)
TTCTTGGTTT	0	8.59128	6.60274	0.0164333	Gpr48	G protein-coupled receptor 48	107515	2	MGI:1891468
GCAAAGCAGC	1.30117	29.4558	22.638	3.33333e-06	Gpr56	G protein-coupled receptor 56	14766	8	MGI:1340051	metabolism (ISS), G-protein coupled receptor protein signaling pathway (IEA), neuropeptide signaling pathway (ISS)
GGCAGATAGG	1.30117	20.8645	16.0352	0.000183333	Gprc5b	G protein-coupled receptor, family C, group 5, member B	64297	7	MGI:1927596	G-protein coupled receptor protein signaling pathway (IEA)
TGTCTCTATG	0	8.59128	6.60274	0.0161467	Gprk6	G protein-coupled receptor kinase 6	26385	13	MGI:1347078	signal transduction (IEA), G-protein coupled receptor protein signaling pathway (IEA), protein amino acid phosphorylation (IEA)
ATGGTGTTTC	1.30117	25.7738	19.8082	1.33333e-05	Gpx1	glutathione peroxidase 1	14775	9	MGI:104887	response to oxidative stress (IEA), response to reactive oxygen species (IMP), induction of apoptosis by oxidative stress (IMP)
CTATCCTCTC	0	18.4099	14.1487	7.83333e-05	Gpx3	glutathione peroxidase 3	14778	11	MGI:105102	response to oxidative stress (IEA)
AAGCCTTGCT	0	17.1826	13.2055	0.000166667	Grb2	growth factor receptor bound protein 2	14784	11	MGI:95805	intracellular signaling cascade (IEA), RAS protein signal transduction (TAS)
TATGTACACA	0	7.36395	5.65949	0.0325917	Grinl1a	glutamate receptor, ionotropic, N-methyl D-aspartate-like 1A	28015	9	MGI:107282
GGAGGTGGAG	0	8.59128	6.60274	0.0165817	Grn	granulin	14824	11	MGI:95832	lipid catabolism (ISS)
CAAGACGGAA	0	22.0919	16.9785	1.33333e-05	Gsr	glutathione reductase 1	14782	8	MGI:95804	electron transport (IEA), glutathione metabolism (IEA)
ATCACTTCCT	1.30117	66.2756	50.9354	0	Gsta3	glutathione S-transferase, alpha 3	14859	1	MGI:95856
GCCCCTTCTT	2.60234	38.0471	14.6204	0	Gstm1	glutathione S-transferase, mu 1	14862	3	MGI:95860	metabolism (IEA)
AGTGCTCTGC	2.60234	14.7279	5.65949	0.0145383	Gstm2	glutathione S-transferase, mu 2	14863	3	MGI:95861	metabolism (IEA)
TTTCTAACCA	1.30117	42.9564	33.0137	0	Gstm6	glutathione S-transferase, mu 6	14867	3	MGI:1309467	metabolism (IEA)
TCTGAAAACT	0	8.59128	6.60274	0.016125	Gsto1	glutathione S-transferase omega 1	14873	19	MGI:1342273	metabolism (IEA)
CAGACTTGTT	0	8.59128	6.60274	0.0161433	Gyg1	glycogenin 1	27357	3	MGI:1351614	carbohydrate biosynthesis (IEA), glycogen biosynthesis (IEA)
GAAGAAGTGG	0	12.2733	9.43248	0.00226	H2-Aa	histocompatibility 2, class II antigen A, alpha	14960	17	MGI:95895	immune response (IEA), antigen presentation (IDA), antigen presentation, exogenous antigen (IEA), antigen processing, exogenous antigen via MHC class II (IEA), antigen presentation, peptide antigen (IDA), antigen presentation, exogenous peptide antigen (IDA), positive regulation of T-cell differentiation (IDA), antigen presentation, exogenous antigen via MHC class II (IDA)
CCCTTCTTCT	1.30117	45.411	34.9002	0	Hba-a1	hemoglobin alpha, adult chain 1	15122	11	MGI:96015	transport (IEA), oxygen transport (IEA)
TTACTTACCA	0	18.4099	14.1487	6.33333e-05	Hbp1	high mobility group box transcription factor 1	73389	12	MGI:894659
CTTTATGTGA	0	8.59128	6.60274	0.01655	Hdac2	histone deacetylase 2	15182	10	MGI:1097691	chromatin modification (IEA), regulation of transcription, DNA-dependent (IEA)
CTGTTAAGCT	0	11.0459	8.48924	0.00417833	Hdc	histidine decarboxylase	15186	2	MGI:96062
AATATGGATG	3.90351	19.6372	5.03066	0.00505	Hdlbp	high density lipoprotein (HDL) binding protein	110611	1	MGI:99256	lipid transport (IEA), cholesterol metabolism (IEA)
CACACCCTTG	0	11.0459	8.48924	0.00407667	Hectd1	HECT domain containing 1	207304	12	MGI:2384768
TTAGCAGGAC	3.90351	19.6372	5.03066	0.00526667	Herpud1	homocysteine-inducible, endoplasmic reticulum stress-inducible, ubiquitin-like domain member 1	64209	8	MGI:1927406	response to stress (IDA), response to unfolded protein (IDA)
TAAATTAAGA	0	7.36395	5.65949	0.0319767	Hexb	hexosaminidase B	15212	13	MGI:96074	carbohydrate metabolism (IEA), calcium ion homeostasis (IMP)
TTTTTGACTC	0	13.5006	10.3757	0.00114	Hibadh	3-hydroxyisobutyrate dehydrogenase	58875	6	MGI:1889802	valine metabolism (ISS), pentose-phosphate shunt (ISS)
TCCAACCCAA	0	8.59128	6.60274	0.0161317	Hig1	hypoxia induced gene 1	56295	9	MGI:1930666
TGATGTTAAC	0	24.5465	18.865	1.66667e-06	Hk2	hexokinase 2	15277	6	MGI:1315197	glycolysis (IEA)
AGAAGTGTTT	0	17.1826	13.2055	0.000133333	Hmgb3	high mobility group box 3	15354	X	MGI:1098219	DNA packaging (IEA), regulation of transcription, DNA-dependent (IEA), negative regulation of myeloid blood cell differentiation (IDA), negative regulation of B-cell differentiation (IDA)
CTGCTGTGGA	2.60234	20.8645	8.01761	0.000911667	Hmgcs2	3-hydroxy-3-methylglutaryl-Coenzyme A synthase 2	15360	3	MGI:101939	cholesterol biosynthesis (IEA), acetyl-CoA metabolism (IEA)
TAATAAAAAT	0	9.8186	7.54599	0.00842833	Hmgn1	high mobility group nucleosomal binding domain 1	15312	16	MGI:96120	DNA packaging (IEA)
CAGTTGGGTT	0	12.2733	9.43248	0.00212	Hnrpa1	heterogeneous nuclear ribonucleoprotein A1	15382	15	MGI:104820	RNA processing (IEA)
ATTGCCCTGC	0	8.59128	6.60274	0.01621	Hnrpc	heterogeneous nuclear ribonucleoprotein C	15381	14	MGI:107795	RNA splicing (ISS)
TCCCTGGCAT	1.30117	11.0459	8.48924	0.0230917	Hnrpk	heterogeneous nuclear ribonucleoprotein K	15387	13	MGI:99894	RNA processing (IEA)
CCCAGGGCTG	0	7.36395	5.65949	0.0321017	Hpcal1	hippocalcin-like 1	53602	12	MGI:1855689
TTTCAGCAGT	1.30117	20.8645	16.0352	0.000215	Hprt	hypoxanthine guanine phosphoribosyl transferase	15452	X	MGI:96217	behavior (IMP), cytolysis (IMP), nucleoside metabolism (IEA), purine nucleotide biosynthesis (IMP), purine ribonucleoside salvage (IEA), lymphocyte proliferation (IMP)
AGAGTTCAGA	0	63.8209	49.0489	0	Hspd1	heat shock protein 1 (chaperonin)	15510	1	MGI:96242	response to heat (IEA)
CCTCCCTTTT	0	19.6372	15.092	4e-05	Hspe1	heat shock protein 1 (chaperonin 10)	15528	1	MGI:104680	protein folding (IEA)
TCACCTTCCA	0	8.59128	6.60274	0.01647	Icsbp1	interferon consensus sequence binding protein 1	15900	8	MGI:96395	myeloid blood cell differentiation (IMP), immune response (IMP), regulation of transcription, DNA-dependent (TAS)
AATCACTGGC	0	7.36395	5.65949	0.03242	Ict1	immature colon carcinoma transcript 1	68572	11	MGI:1915822
GGCAATAATG	1.30117	85.9128	66.0274	0	Idh1	isocitrate dehydrogenase 1 (NADP+), soluble	15926	1	MGI:96413	metabolism (IEA), response to oxidative stress (IDA), glutathione metabolism (IMP), main pathways of carbohydrate metabolism (IEA), glyoxylate cycle (IEA), tricarboxylic acid cycle (IEA)
TTGGTGGAAG	0	23.3192	17.9217	3.33333e-06	Ifngr	interferon gamma receptor	15979	10	MGI:107655
CATTTTCTGG	0	9.8186	7.54599	0.00821167	Igf2	insulin-like growth factor 2	16002	7	MGI:96434	physiological process (IEA), cell proliferation (IEA), regulation of cell cycle (IEA), organogenesis (IMP)
CGCTGTACAG	0	14.7279	11.319	0.000528333	Igfbp3	insulin-like growth factor binding protein 3	16009	11	MGI:96438	regulation of cell growth (IEA)
TAGCTTTAAA	13.0117	104.323	8.01761	0	Igfbp7	insulin-like growth factor binding protein 7	29817	5	MGI:1352480	metabolism (ISS), regulation of cell growth (IEA)
TCACAGAAAA	1.30117	17.1826	13.2055	0.00110667	Igsf11	immunoglobulin superfamily, member 11	207683	16	MGI:2388477
ATGCATCCTT	0	8.59128	6.60274	0.0161517	Igsf4a	immunoglobulin superfamily, member 4A	54725	9	MGI:1889272	cell adhesion (IDA), calcium-independent cell-cell adhesion (IDA), synaptogenesis (IDA)
TATACCATTT	1.30117	11.0459	8.48924	0.0227883	Igsf4a	immunoglobulin superfamily, member 4A	54725	9	MGI:1889272	cell adhesion (IDA), calcium-independent cell-cell adhesion (IDA), synaptogenesis (IDA)
GTTCAAGTGA	1.30117	58.9116	45.2759	0	Ii	Ia-associated invariant chain	16149	18	MGI:96534	defense response (IMP), protein complex assembly (IDA), intracellular protein transport (IMP), immune response (IEA), humoral defense mechanism (sensu Vertebrata) (IMP), antigen presentation (IMP), antigen processing (IDA), antigen processing (IMP), antigen processing, exogenous antigen via MHC class II (IMP), negative thymic T-cell selection (IMP), positive thymic T-cell selection (IMP), negativ…
TAGGCAGTTA	0	7.36395	5.65949	0.0325183	Ikbkap	inhibitor of kappa light polypeptide enhancer in B-cells, kinase complex-associated protein	230233	4	MGI:1914544
AACATTTTGG	0	18.4099	14.1487	8.5e-05	Il10rb	interleukin 10 receptor, beta	16155	16	MGI:109380	cell surface receptor linked signal transduction (IEA)
TTTTAGAATA	0	11.0459	8.48924	0.00426	Il6st	interleukin 6 signal transducer	16195	13	MGI:96560	signal transduction (IDA), regulation of Notch signaling pathway (IDA)
GGAGGGATCA	2.60234	18.4099	7.07436	0.00264833	Ilk	integrin linked kinase	16202	7	MGI:1195267	integrin-mediated signaling pathway (ISS), positive regulation of cell proliferation (IMP), protein amino acid phosphorylation (IEA), establishment and/or maintenance of epithelial cell polarity (IMP)
CCAATGAACT	2.60234	13.5006	5.18787	0.0245167	Immt	inner membrane protein, mitochondrial	76614	6	MGI:1923864
TAAATTCTAT	0	7.36395	5.65949	0.0322183	Impa1	inositol (myo)-1(or 4)-monophosphatase 1	55980	3	MGI:1933158	myo-inositol metabolism (TAS)
TACAGTATAA	0	15.9552	12.2622	0.000255	Inhbb	inhibin beta-B	16324	1	MGI:96571	cell growth and/or maintenance (IEA), growth (IEA)
TCCGTGCTAA	0	8.59128	6.60274	0.016425	Insig1	insulin induced gene 1	231070	5	MGI:1916289	response to sterol depletion (IDA)
ACCTGTGCCC	169.152	7211.76	42.6348	0	Insl3	insulin-like 3	16336	8	MGI:108427	physiological process (IEA), male gonad development (IMP), embryonic development (sensu Mammalia) (IMP)
TGGTGGACCT	0	13.5006	10.3757	0.00107333	Irf1	interferon regulatory factor 1	16362	11	MGI:96590	immune response (IEA), regulation of transcription, DNA-dependent (IEA), positive regulation of interleukin-12 biosynthesis (IDA), positive regulation of interleukin-12 biosynthesis (IMP), positive regulation of transcription, DNA-dependent (IDA)
TTACATTGAA	0	11.0459	8.48924	0.00415333	Itch	itchy	16396	2	MGI:1202301	protein modification (IEA), ubiquitin-dependent protein catabolism (ISS), ubiquitin cycle (IEA)
CTTGCTCTGT	0	29.4558	22.638	0	Itgb1	integrin beta 1 (fibronectin receptor beta)	16412	8	MGI:96610	development (IEA), cell adhesion (IEA), metabolism (ISS), cell-matrix adhesion (IEA), regulation of cell cycle (IMP), integrin-mediated signaling pathway (IEA), G1/S transition of mitotic cell cycle (IMP)
CTCTAGGTCC	1.30117	11.0459	8.48924	0.022415	Itm1	intergral membrane protein 1	16430	9	MGI:105124	protein amino acid glycosylation (IEA)
CAGTTATAAA	3.90351	25.7738	6.60274	0.000406667	Itm2b	integral membrane protein 2B	16432	14	MGI:1309517
TAAGTAGCAA	18.2164	99.4133	5.45737	0	Itm2b	integral membrane protein 2B	16432	14	MGI:1309517
TTACTAATTT	7.80701	41.7291	5.34507	1e-05	Itm2b	integral membrane protein 2B	16432	14	MGI:1309517
GTAGTGGAGC	10.4093	116.596	11.2011	0	Itm2c	integral membrane protein 2C	64294	1	MGI:1927594
ACACAGACTT	0	15.9552	12.2622	0.000278333	Jtb	jumping translocation breakpoint	23922	3	MGI:1346082
TTCAACTGCA	0	8.59128	6.60274	0.0163083	Kbtbd2	kelch repeat and BTB (POZ) domain containing 2	210973	6	MGI:2384811
ACCTATATTG	1.30117	20.8645	16.0352	0.000193333	Kdelr2	KDEL (Lys-Asp-Glu-Leu) endoplasmic reticulum protein retention receptor 2	66913	5	MGI:1914163	transport (IEA), protein transport (ISS), intracellular protein transport (ISS)
CTGTAAATGT	0	44.1837	33.9569	0	Kif5b	kinesin family member 5B	16573	18	MGI:1098268	cytoplasm organization and biogenesis (IMP), mitochondrial transport (TAS), microtubule-based process (TAS)
TGGGTTTTTT	0	25.7738	19.8082	1.66667e-06	Kit	kit oncogene	16590	5	MGI:96677	cell growth and/or maintenance (TAS), cell proliferation (TAS), cell differentiation (TAS), hemopoiesis (IMP), chemotaxis (TAS), phosphorylation (TAS), germ cell development (TAS), response to radiation (IMP), transmembrane receptor protein tyrosine kinase signaling pathway (IEA), protein amino acid phosphorylation (IDA), autophosphorylation (TAS)
TGTCTTTCTT	0	9.8186	7.54599	0.00845167	Klhl2	kelch-like 2, Mayven (Drosophila)	77113	8	MGI:1924363
TTAGCTGAAT	0	12.2733	9.43248	0.00209833	Klhl5	kelch-like 5 (Drosophila)	71778	5	MGI:1919028
GAAGAGAGCA	0	20.8645	16.0352	2.83333e-05	Lama1	laminin, alpha 1	16772	17	MGI:99892	cell adhesion (IEA), cell surface receptor linked signal transduction (IDA), morphogenesis of an epithelial sheet (IMP)
CCCGACTACC	0	25.7738	19.8082	1.66667e-06	Lama2	laminin, alpha 2	16773	10	MGI:99912	cell adhesion (IEA)
ACCATTATAA	0	20.8645	16.0352	1.33333e-05	Lamp2	lysosomal membrane glycoprotein 2	16784	X	MGI:96748	tRNA aminoacylation for protein translation (ISS)
CTTCTCATTT	6.50584	79.7761	12.2622	0	Laptm4a	lysosomal-associated protein transmembrane 4A	17775	12	MGI:108017	transport (IEA)
CCTGTTGTGA	0	39.2744	30.184	0	Lbh	limb-bud and heart	77889	17	MGI:1925139	regulation of transcription from Pol II promoter (IDA)
TTTGACAGGG	0	28.2285	21.6947	0	Lbp	lipopolysaccharide binding protein	16803	2	MGI:1098776	xenobiotic metabolism (IEA), lipid transport (IEA)
ACACACAAGA	2.60234	17.1826	6.60274	0.00471833	Letm1	leucine zipper-EF-hand containing transmembrane protein 1	56384	5	MGI:1932557
AGGTCCTGTG	0	9.8186	7.54599	0.008355	Lgals3bp	lectin, galactoside-binding, soluble, 3 binding protein	19039	11	MGI:99554
ACTTTGATAT	0	15.9552	12.2622	0.00027	Litaf	LPS-induced TN factor	56722	16	MGI:1929512
ACTGAAGTCA	0	8.59128	6.60274	0.0163483	Llglh	lethal giant larvae homolog	16897	11	MGI:102682
ACAAAGGTTA	0	17.1826	13.2055	0.00014	Lmo4	LIM domain only 4	16911	3	MGI:109360	transcription from Pol II promoter (IDA), neural tube closure (IMP)
TTGCTGCTGC	2.60234	19.6372	7.54599	0.001605	LOC235639	similar to mKIAA0342 protein	235639	9
GTGGTCCATA	1.30117	15.9552	12.2622	0.00207833	LOC386471	similar to Zinc transporter ZIP1 (Zinc-iron regulated transporter-like)	386471	3
CTTGTGGCTT	1.30117	9.8186	7.54599	0.0406533	Lpd	lipidosin	94180	9	MGI:2385656
GGTTCACACA	0	17.1826	13.2055	0.000138333	Lrpap1	low density lipoprotein receptor-related protein associated protein 1	16976	5	MGI:96829
GTTATTTTGG	1.30117	11.0459	8.48924	0.0227217	Lsm5	LSM5 homolog, U6 small nuclear RNA associated (S. cerevisiae)	66373	6	MGI:1913623	mRNA catabolism (ISS)
CATCCCGTGA	1.30117	12.2733	9.43248	0.0126683	Lta4h	leukotriene A4 hydrolase	16993	10	MGI:96836	proteolysis and peptidolysis (IEA), leukotriene biosynthesis (IEA)
TGTGTTTTTT	1.30117	17.1826	13.2055	0.001125	Ltb4dh	leukotriene B4 12-hydroxydehydrogenase	67103	4	MGI:1914353
CCCAGTCCCT	0	15.9552	12.2622	0.000283333	Ltbp4	latent transforming growth factor beta binding protein 4	108075	7	MGI:1321395	transforming growth factor beta receptor signaling pathway (IMP), hormone secretion (IMP)
AGCCGGAGTA	0	8.59128	6.60274	0.0161533	Luc7l2	LUC7-like 2 (S. cerevisiae)	192196	6	MGI:2183260
GCAGAACTCA	0	7.36395	5.65949	0.0324267	Luzp1	leucine zipper protein 1	269593	4	MGI:107629
GAGGACTGCC	0	23.3192	17.9217	3.33333e-06	Ly6e	lymphocyte antigen 6 complex, locus E	17069	15	MGI:106651	defense response (IEA)
TGTCAGTCTG	0	76.0942	58.4814	0	Lyzs	lysozyme	17105	10	MGI:96897	carbohydrate metabolism (IEA), cytolysis (IEA), cell wall catabolism (ISS), defense response to bacteria (IEA)
GAGGCTCTGC	0	8.59128	6.60274	0.016185	M6pr	mannose-6-phosphate receptor, cation dependent	17113	6	MGI:96904	transport (IEA), intracellular protein transport (TAS)
TTGCTGTGTG	1.30117	38.0471	29.2407	0	Macf1	microtubule-actin crosslinking factor 1	11426	4	MGI:108559	cell motility (IMP), cell cycle arrest (IEA), establishment and/or maintenance of cell polarity (IMP)
ATCTCAGTAG	0	12.2733	9.43248	0.00201333	Mafb	v-maf musculoaponeurotic fibrosarcoma oncogene family, protein B (avian)	16658	2	MGI:104555	respiratory gaseous exchange (IMP), segment specification (IMP), regulation of transcription, DNA-dependent (IEA), regulation of transcription from Pol II promoter (IDA), positive regulation of transcription from Pol II promoter (IDA)
GTTCAAATAT	0	23.3192	17.9217	6.66667e-06	Man2a1	mannosidase 2, alpha 1	17158	17	MGI:104669	carbohydrate metabolism (IEA)
TCTTGGTGAC	0	11.0459	8.48924	0.00406333	Man2a2	mannosidase 2, alpha 2	140481	7	MGI:2150656
CAGCTGTCTT	0	9.8186	7.54599	0.0084	Map1lc3b	microtubule-associated protein 1 light chain 3 beta	67443	8	MGI:1914693	microtubule-based process (ISS)
TTTATGGAAT	0	7.36395	5.65949	0.03263	Map2k4	mitogen activated protein kinase kinase 4	26398	11	MGI:1346869	MAPKKK cascade (IPI), protein amino acid phosphorylation (IEA)
TCCAATTCCT	0	9.8186	7.54599	0.00821167	Mapk9	mitogen activated protein kinase 9	26420	11	MGI:1346862	protein amino acid phosphorylation (IEA)
AAGTTTGCAA	0	12.2733	9.43248	0.002085	Marcks	myristoylated alanine rich protein kinase C substrate	17118	10	MGI:96907
CAGAGCCCAC	1.30117	9.8186	7.54599	0.0408167	Mast2	microtubule associated serine/threonine kinase 2	17776	4	MGI:894676	intracellular signaling cascade (ISS), protein amino acid phosphorylation (ISS)
ACTGCTTGCC	6.50584	76.0942	11.6963	0	Mat2a	methionine adenosyltransferase II, alpha	232087	6	MGI:2443731	one-carbon compound metabolism (IEA), S-adenosylmethionine biosynthesis (IDA)
TTTTGTAATT	0	8.59128	6.60274	0.0166167	Mbtps1	membrane-bound transcription factor protease, site 1	56453	8	MGI:1927235	lipid metabolism (IEA), proteolysis and peptidolysis (IEA), cholesterol metabolism (IEA)
GTGCTATTCA	0	8.59128	6.60274	0.016125	Mcl1	myeloid cell leukemia sequence 1	17210	3	MGI:101769	apoptosis (ISS)
TACATTCTAT	0	7.36395	5.65949	0.0321333	Mcl1	myeloid cell leukemia sequence 1	17210	3	MGI:101769	apoptosis (ISS)
AAGACAAAGC	0	17.1826	13.2055	0.000141667	Mcts1	malignant T cell amplified sequence 1	68995	X	MGI:1916245
TCTTTGGAAC	0	13.5006	10.3757	0.00111167	Mdh2	malate dehydrogenase 2, NAD (mitochondrial)	17448	5	MGI:97050	tricarboxylic acid cycle (IEA)
AGAGGCAGCA	0	19.6372	15.092	4.66667e-05	Mfap4	microfibrillar-associated protein 4	76293	11	MGI:1342276	cell adhesion (ISS)
GAAGAAAATG	1.30117	11.0459	8.48924	0.0226083	Mgat1	mannoside acetylglucosaminyltransferase 1	17308	11	MGI:96973	N-linked glycosylation (IEA)
CAAGAGGCAC	2.60234	14.7279	5.65949	0.0143917	Mgea5	meningioma expressed antigen 5 (hyaluronidase)	76055	19	MGI:1932139
TTGGAGACTG	0	9.8186	7.54599	0.00825333	Mic2l1	MIC2 (monoclonal Imperial Cancer Research Fund 2)-like 1	171486	X	MGI:2177151
AACGCTGCCA	1.30117	17.1826	13.2055	0.00109667	Mif	macrophage migration inhibitory factor	17319	10	MGI:96982	regulation of cell proliferation (IMP), cell aging (IMP), DNA damage response, signal transduction by p53 class mediator (IMP), inflammatory response (IEA)
GCTTCCCTTT	1.30117	14.7279	11.319	0.00378	Minpp1	multiple inositol polyphosphate histidine phosphatase 1	17330	19	MGI:1336159
ATCACTCCAA	0	7.36395	5.65949	0.0322733	Mir16	membrane interacting protein of RGS16	56209	7	MGI:1891827	G-protein coupled receptor protein signaling pathway (ISS), glycerol metabolism (ISS)
TTTCAAAATG	0	8.59128	6.60274	0.016515	Mitc1	MAD homolog 4 interacting transcription coactivator 1	75901	14	MGI:1923151	transforming growth factor beta receptor signaling pathway (ISS), positive regulation of transcription (ISS)
TCCCTGACTT	0	11.0459	8.48924	0.00425833	Mlp	MARCKS-like protein	17357	4	MGI:97143
GACACTGGCT	1.30117	15.9552	12.2622	0.00210167	Mmd2	monocyte to macrophage differentiation-associated 2	75104	5	MGI:1922354
GGAAATGGCA	0	15.9552	12.2622	0.0003	Mmp2	matrix metalloproteinase 2	17390	8	MGI:97009	proteolysis and peptidolysis (IEA), collagen catabolism (IEA)
TGTGGTACGC	0	12.2733	9.43248	0.00214333	Mmp23	matrix metalloproteinase 23	26561	4	MGI:1347361	transport (ISS), proteolysis and peptidolysis (ISS)
ACCTGTACCC	0	11.0459	8.48924	0.00410333	Mobkl2b	MOB1, Mps One Binder kinase activator-like 2B (yeast)	214944	4	MGI:2664539
GGAGTCTATT	3.90351	28.2285	7.23157	0.000128333	Mod1	malic enzyme, supernatant	17436	9	MGI:97043	malate metabolism (IEA)
TTGTCAGGTA	29.9269	229.51	7.66902	0	Mod1	malic enzyme, supernatant	17436	9	MGI:97043	malate metabolism (IEA)
ATAGACGCAA	14.3129	82.2308	5.74524	0	Morf4l1	mortality factor 4 like 1	21761	9	MGI:1096551	regulation of cell growth (IEA), chromatin remodeling (TAS)
ATAGAGGCAA	1.30117	60.1389	46.2192	0	Morf4l2	mortality factor 4 like 2	56397	X	MGI:1927167	aging (ISS), regulation of cell growth (ISS)
GCTCTCGGGC	0	8.59128	6.60274	0.01652	Mphosph6	M phase phosphoprotein 6	68533	8	MGI:1915783	regulation of cell cycle (ISS), M phase of mitotic cell cycle (ISS)
CTGAAAGTGA	0	7.36395	5.65949	0.0320433	Mpp3	membrane protein, palmitoylated 3 (MAGUK p55 subfamily member 3)	13384	11	MGI:1328354	signal transduction (ISS), intracellular signaling cascade (ISS)
TAGAATAATA	0	8.59128	6.60274	0.0163733	Mrc1	mannose receptor, C type 1	17533	2	MGI:97142
TTTGATGTTC	0	11.0459	8.48924	0.00410167	Mro	Maestro	71263	18	MGI:2152817
TGCCGAGCAC	1.30117	13.5006	10.3757	0.00715833	Mrpl28	mitochondrial ribosomal protein L28	68611	17	MGI:1915861
CCTCAAGAGC	1.30117	9.8186	7.54599	0.040865	Mrpl30	mitochondrial ribosomal protein L30	107734	1	MGI:1333820	ribosome biogenesis (IEA)
GGCTCACAGC	0	12.2733	9.43248	0.00219167	Mrps23	mitochondrial ribosomal protein S23	64656	11	MGI:1928138	transport (ISS)
AATGTTCATC	0	7.36395	5.65949	0.03174	Ms4a4d	membrane-spanning 4-domains, subfamily A, member 4D	66607	19	MGI:1913857	signal transduction (IEA)
TGTTGATGGA	0	8.59128	6.60274	0.01612	Mtap	methylthioadenosine phosphorylase	66902	4	MGI:1914152	nucleobase, nucleoside, nucleotide and nucleic acid metabolism (ISS)
AGTAGCTTAG	1.30117	11.0459	8.48924	0.022805	Mtch2	mitochondrial carrier homolog 2 (C. elegans)	56428	2	MGI:1929260
CAATGTGCTG	0	7.36395	5.65949	0.0321	Mtmr4	myotubularin related protein 4	170749	11	MGI:2180699	protein amino acid dephosphorylation (ISS)
TACATCCGAA	1.30117	23.3192	17.9217	5.83333e-05	Mtpn	myotrophin	14489	6	MGI:99445	regulation of transcription, DNA-dependent (ISS)
TTGTTAAAAT	1.30117	9.8186	7.54599	0.0410317	Myef2	myelin basic protein expression factor 2, repressor	17876	2	MGI:104592
GTCACTTTCA	1.30117	28.2285	21.6947	1.66667e-06	Myh11	myosin heavy chain 11, smooth muscle	17880	16	MGI:102643	smooth muscle contraction (IMP), striated muscle contraction (IEA), cytoskeleton organization and biogenesis (IEA), muscle development (IEA)
TCCCTTCAGA	0	11.0459	8.48924	0.00423667	Myl9	myosin, light polypeptide 9, regulatory	98932	2	MGI:2138915	regulation of muscle contraction (ISS), muscle development (ISS)
TACAAAGCGA	0	13.5006	10.3757	0.00105	Myo1h	myosin 1H	231646	5	MGI:1914674
CCGTGTGTTC	0	9.8186	7.54599	0.008045	Nars	asparaginyl-tRNA synthetase	70223	18	MGI:1917473	protein biosynthesis (ISS), tRNA aminoacylation for protein translation (ISS), asparaginyl-tRNA aminoacylation (IEA), aspartyl-tRNA aminoacylation (ISS)
TTTGAGAAAA	1.30117	12.2733	9.43248	0.0126133	Nbr1	neighbor of Brca1 gene 1	17966	11	MGI:108498
CTGCCGCCGC	2.60234	46.6384	17.9217	0	Nckap1	NCK-associated protein 1	50884	2	MGI:1355333	lamellipodium biogenesis (IDA)
TATTGAAAGG	0	7.36395	5.65949	0.0324983	Ncoa6	nuclear receptor coactivator 6	56406	2	MGI:1929915	heart development (IMP), regulation of transcription, DNA-dependent (IEA), transcription initiation from Pol II promoter (IDA), brain development (IMP), embryonic development (sensu Mammalia) (IMP)
TTGTTCCAAT	0	17.1826	13.2055	0.000181667	Ncor2	nuclear receptor co-repressor 2	20602	5	MGI:1337080	regulation of transcription, DNA-dependent (IEA)
TTAGTGTGGG	1.30117	17.1826	13.2055	0.001155	Ncstn	nicastrin	59287	1	MGI:1891700	protein processing (IEA)
TCCCTGTAGT	0	51.5477	39.6164	0	Ndfip1	Nedd4 family interacting protein 1	65113	18	MGI:1929601
AGAGACAAGG	1.30117	17.1826	13.2055	0.001145	Ndr1	N-myc downstream regulated 1	17988	15	MGI:1341799	mast cell activation (IDA)
CCTGATGTGC	2.60234	19.6372	7.54599	0.00153167	Ndufa3	NADH dehydrogenase (ubiquinone) 1 alpha subcomplex, 3	66091	7	MGI:1913341
ATATAGTATA	0	7.36395	5.65949	0.0323067	Nfatc2ip	nuclear factor of activated T-cells, cytoplasmic, calcineurin-dependent 2 interacting protein	18020	7	MGI:1329015	regulation of transcription, DNA-dependent (IDA)
CTACAATCAG	0	20.8645	16.0352	1.66667e-05	Nfkb1	nuclear factor of kappa light chain gene enhancer in B-cells 1, p105	18033	3	MGI:97312	signal transduction (IEA), apoptosis (IEA), lymph gland development (TAS), regulation of transcription, DNA-dependent (IEA), negative regulation of interleukin-12 biosynthesis (IDA), negative regulation of transcription, DNA-dependent (IDA)
GAAAGCAATG	0	35.5924	27.3542	0	Ngfrap1	nerve growth factor receptor (TNFRSF16) associated protein 1	12070	X	MGI:1338016	induction of apoptosis (IDA), induction of apoptosis via death domain receptors (IPI)
GTAAATTGTT	0	18.4099	14.1487	9.83333e-05	Nid1	nidogen 1	18073	13	MGI:97342	cell adhesion (IEA), cell-matrix adhesion (IDA)
GGGTTGGCCC	0	8.59128	6.60274	0.0160467	Nid2	nidogen 2	18074	14	MGI:1298229	cell adhesion (IEA), cell-matrix adhesion (IDA), cell-matrix adhesion (IPI)
AAGAAACCAG	7.80701	44.1837	5.65949	6.66667e-06	Nme2	expressed in non-metastatic cells 2, protein	18103	11	MGI:97356	GTP biosynthesis (IEA), CTP biosynthesis (IEA), UTP biosynthesis (IEA)
CATACCAGTA	0	8.59128	6.60274	0.0162217	Nol6	nucleolar protein family 6 (RNA-associated)	230082	4	MGI:2140151
CATAGTTTAA	1.30117	12.2733	9.43248	0.0126083	Nol7	nucleolar protein 7	70078	13	MGI:1917328
CAGCATCACC	1.30117	18.4099	14.1487	0.000663333	Nono	non-POU-domain-containing, octamer binding protein	53610	X	MGI:1855692	mRNA processing (ISS), nuclear mRNA splicing, via spliceosome (ISS)
TTCCCTGTGT	0	11.0459	8.48924	0.00444667	Npff	neuropeptide FF-amide peptide precursor	54615	15	MGI:1891708	neuropeptide signaling pathway (IEA)
GAAAGAGGGA	0	7.36395	5.65949	0.03228	Nr1i3	nuclear receptor subfamily 1, group I, member 3	12355	1	MGI:1346307	regulation of transcription, DNA-dependent (IEA)
ACAAAATAAC	0	8.59128	6.60274	0.01616	Nr2f2	nuclear receptor subfamily 2, group F, member 2	11819	7	MGI:1352452	regulation of transcription, DNA-dependent (IEA)
TGTAAGTTAT	0	7.36395	5.65949	0.0321617	Nsbp1	nucleosome binding protein 1	50887	X	MGI:1355295	regulation of transcription, DNA-dependent (IEA), regulation of transcription from Pol I promoter (IDA)
TTGGTTTCCT	0	17.1826	13.2055	0.000136667	Nt5e	5' nucleotidase, ecto	23959	9	MGI:99782	nucleotide catabolism (IEA)
AGACCCCATC	0	9.8186	7.54599	0.00846833	Numb	numb gene homolog (Drosophila)	18222	12	MGI:107423	development (IEA), neurogenesis (IMP), neuroblast proliferation (IMP), forebrain development (IMP)
TACCTGTGCC	0	28.2285	21.6947	0	Nutf2	nuclear transport factor 2	68051	8	MGI:1915301	transport (ISS), protein transport (ISS), intracellular protein transport (ISS), protein-nucleus import (ISS)
ACACTTGCTA	0	24.5465	18.865	1.66667e-06	Obrgrp	leptin receptor gene-related protein	230514	4	MGI:2687005
TCATTATTGA	1.30117	19.6372	15.092	0.000328333	Olfr56	olfactory receptor 56	18356	11	MGI:1333785	G-protein coupled receptor protein signaling pathway (IEA), G-protein coupled receptor protein signaling pathway (ISS), perception of smell (IEA)
TTCTGTTAAA	1.30117	15.9552	12.2622	0.00206333	Ormdl3	ORM1-like 3 (S. cerevisiae)	66612	11	MGI:1913862
GTTTCACCTA	0	8.59128	6.60274	0.016185	Osbpl9	oxysterol binding protein-like 9	100273	4	MGI:1923784
GAAAACGAAA	0	25.7738	19.8082	0	Osr2	odd-skipped related 2 (Drosophila)	107587	15	MGI:1930813
ACTATAGTCT	0	11.0459	8.48924	0.004145	Paip2	polyadenylate-binding protein-interacting protein 2	67869	18	MGI:1915119	regulation of protein biosynthesis (IEA), regulation of translation (IEA)
TACAATATAC	0	9.8186	7.54599	0.00816333	Pcyox1	prenylcysteine oxidase 1	66881	6	MGI:1914131	prenylcysteine catabolism (IMP)
AAGATTGAAT	0	8.59128	6.60274	0.016145	Pdcd8	programmed cell death 8	26926	X	MGI:1349419	electron transport (IEA), apoptosis (IEA), DNA fragmentation (TAS), apoptotic mitochondrial changes (TAS)
CTCAGTTGGA	0	7.36395	5.65949	0.0319317	Pdhx	pyruvate dehydrogenase complex, component X	27402	2	MGI:1351627	metabolism (ISS)
TATGGCCTTT	3.90351	22.0919	5.65949	0.00180167	Pdir	protein disulfide isomerase-related	72599	16	MGI:1919849	response to stress (ISS), electron transport (ISS), protein folding (ISS)
CTTCTCTGTG	1.30117	34.3651	26.411	0	Peci	peroxisomal delta3, delta2-enoyl-Coenzyme A isomerase	23986	13	MGI:1346064	metabolism (IEA), peroxisome organization and biogenesis (IEA)
AATGGCCATT	0	9.8186	7.54599	0.00809333	Pex19	peroxisome biogenesis factor 19	19298	1	MGI:1334458	peroxisome organization and biogenesis (IEA)
GTCCCAAAAT	0	11.0459	8.48924	0.004285	Pex5	peroxisome biogenesis factor 5	19305	6	MGI:1098808	transport (IEA), protein transport (IEA), intracellular protein transport (IEA), peroxisome organization and biogenesis (IEA), peroxisome organization and biogenesis (IDA), protein-peroxisome targeting (TAS), neuronal migration (IMP)
TTCCAGCTGC	2.60234	88.3674	33.9569	0	Pgam1	phosphoglycerate mutase 1	18648	19	MGI:97552	metabolism (IEA), glycolysis (IEA)
AAGGGTACTG	1.30117	20.8645	16.0352	0.00019	Pgm3	phosphoglucomutase 3	109785	9	MGI:97566	carbohydrate metabolism (IEA), glucose 1-phosphate metabolism (IDA)
GCACTAGCTG	6.50584	61.3663	9.43248	0	Pgrmc1	progesterone receptor membrane component 1	53328	X	MGI:1858305
TGCTGCCAGA	1.30117	22.0919	16.9785	9.83333e-05	Phemx	pan hematopoietic expression	27027	7	MGI:1350360
TGTTGGCAAA	0	7.36395	5.65949	0.0320917	Phf15	PHD finger protein 15	76901	11	MGI:1924151
GCCCAATCCT	1.30117	22.0919	16.9785	9.66667e-05	Phf17	PHD finger protein 17	269424	3	MGI:1925835
AGTTAAGCAT	1.30117	11.0459	8.48924	0.0228717	Picalm	phosphatidylinositol binding clathrin assembly protein	233489	7	MGI:2385902	development (IEA), endocytosis (IEA)
GGATTCAACA	0	7.36395	5.65949	0.0320967	Pip5k1b	phosphatidylinositol-4-phosphate 5-kinase, type 1 beta	18720	3	MGI:107929	phosphatidylinositol metabolism (IDA)
CTGTCTGGCC	1.30117	9.8186	7.54599	0.0408567	Pitpnm2	phosphatidylinositol transfer protein, membrane-associated 2	19679	5	MGI:1336192	transport (ISS)
GGTTAATGTT	0	31.9105	24.5245	0	Pja1	praja1, RING-H2 motif containing	18744	X	MGI:1101765	protein catabolism (IDA)
TGCCGTATGC	0	12.2733	9.43248	0.002195	Pkd2	polycystic kidney disease 2	18764	5	MGI:1099818	ion transport (ISS), determination of left/right symmetry (IMP), cell cycle arrest (IDA), cation transport (IEA), JAK-STAT cascade (IDA), calcium ion homeostasis (IMP), calcium ion transport (IMP), sensory perception of mechanical stimulus (IMP)
ACTGATTGCA	0	17.1826	13.2055	0.000135	Plaa	phospholipase A2, activating protein	18786	4	MGI:104810	signal transduction (ISS), inflammatory response (IDA), phospholipid metabolism (ISS)
CACTCCCCAT	0	12.2733	9.43248	0.00208833	Plat	plasminogen activator, tissue	18791	8	MGI:97610	proteolysis and peptidolysis (IEA)
ATGGGCAGGC	0	8.59128	6.60274	0.016095	Pmvk	phosphomevalonate kinase	68603	3	MGI:1915853
GAAATGTTGT	2.60234	17.1826	6.60274	0.00475667	Polr2g	polymerase (RNA) II (DNA directed) polypeptide G	67710	19	MGI:1914960	transcription (ISS), transcription-coupled nucleotide-excision repair (ISS), transcription from Pol II promoter (ISS)
CTGCTAGCAC	2.60234	22.0919	8.48924	0.000518333	Polr2l	polymerase (RNA) II (DNA directed) polypeptide L	66491	7	MGI:1913741	transcription (ISS), transcription from Pol II promoter (ISS), transcription from Pol III promoter (ISS), regulation of transcription from Pol I promoter (ISS)
GCTGGCAGCC	3.90351	46.6384	11.9478	0	Ppp1ca	protein phosphatase 1, catalytic subunit, alpha isoform	19045	7	MGI:103016	cell growth and/or maintenance (TAS), metabolism (TAS), regulation of protein biosynthesis (TAS), glycogen metabolism (TAS), glycogen metabolism (ISS), protein amino acid dephosphorylation (IDA), protein amino acid dephosphorylation (TAS), protein amino acid dephosphorylation (ISS), female meiosis (TAS), lung development (IMP), cytokinesis (ISS), branching morphogenesis (IMP)
TACAAACTAG	0	9.8186	7.54599	0.00824333	Ppp1cc	protein phosphatase 1, catalytic subunit, gamma isoform	19047	5	MGI:104872
ACTGTAGATG	0	9.8186	7.54599	0.00837833	Ppp2ca	protein phosphatase 2a, catalytic subunit, alpha isoform	19052	11	MGI:1321159	regulation of cell cycle (TAS), mesoderm development (IMP), protein amino acid dephosphorylation (TAS)
TTTTTTGTGT	0	23.3192	17.9217	6.66667e-06	Ppp2r1a	protein phosphatase 2 (formerly 2A), regulatory subunit A (PR 65), alpha isoform	51792	17	MGI:1926334
AAAGCACCAT	1.30117	19.6372	15.092	0.000323333	Ppt1	palmitoyl-protein thioesterase 1	19063	4	MGI:1298204	grooming behavior (IMP), adult locomotory behavior (IMP), protein modification (IEA)
ATGTGGTGTG	5.20467	108.005	20.7515	0	Prdx1	peroxiredoxin 1	18477	4	MGI:99523	response to oxidative stress (IDA)
GGGAAGTCTG	1.30117	20.8645	16.0352	0.000161667	Prdx2	peroxiredoxin 2	21672	8	MGI:109486	oxygen and reactive oxygen species metabolism (TAS), response to oxidative stress (TAS), anti-apoptosis (IDA)
AAGGACTATG	1.30117	47.8657	36.7867	0	Prdx3	peroxiredoxin 3	11757	19	MGI:88034
TTAACTCTGA	0	12.2733	9.43248	0.00216667	Prelp	proline arginine-rich end leucine-rich repeat	116847	1	MGI:2151110	skeletal development (ISS)
CTGGATTTGA	0	12.2733	9.43248	0.002095	Prickle1	prickle like 1 (Drosophila)	106042	15	MGI:1916034
CTAGCTTACA	0	9.8186	7.54599	0.00836667	Prkar1a	protein kinase, cAMP dependent regulatory, type I, alpha	19084	11	MGI:104878	signal transduction (ISS), cell proliferation (TAS), protein amino acid phosphorylation (TAS), organogenesis (TAS), mesoderm formation (IMP)
ACCGGTATTT	0	7.36395	5.65949	0.0320583	Prkcb	protein kinase C, beta	18751	7	MGI:97596	intracellular signaling cascade (ISS), protein amino acid phosphorylation (IDA), protein amino acid phosphorylation (ISS), calcium ion homeostasis (IDA), calcium ion transport (IDA)
TAGAACACTG	1.30117	29.4558	22.638	3.33333e-06	Prkci	protein kinase C, iota	18759	3	MGI:99260	intracellular signaling cascade (IEA), protein amino acid phosphorylation (IEA)
ACTGTGTCTG	0	8.59128	6.60274	0.0166683	Prkrir	protein-kinase, interferon-inducible double stranded RNA dependent inhibitor, repressor of (P58 repressor)	72981	7	MGI:1920231	signal transduction (ISS), response to stress (ISS), negative regulation of cell proliferation (ISS), regulation of translation (ISS)
CCTGCTCTGT	0	12.2733	9.43248	0.002085	Prp19	PRP19/PSO4 homolog (S. cerevisiae)	28000	19	MGI:106247
AAGAAATATC	0	15.9552	12.2622	0.000288333	Pscd3	pleckstrin homology, Sec7 and coiled-coil domains 3	19159	5	MGI:1335107
AGGCGGGATC	0	22.0919	16.9785	1.33333e-05	Psma7	proteasome (prosome, macropain) subunit, alpha type 7	26444	2	MGI:1347070	ubiquitin-dependent protein catabolism (IEA)
AGGCTGGTGA	0	18.4099	14.1487	7.33333e-05	Psmb1	proteasome (prosome, macropain) subunit, beta type 1	19170	17	MGI:104884	ubiquitin-dependent protein catabolism (IEA)
CAAATACCCA	0	8.59128	6.60274	0.0164417	Psmb1	proteasome (prosome, macropain) subunit, beta type 1	19170	17	MGI:104884	ubiquitin-dependent protein catabolism (IEA)
GAGGTGGAAT	0	11.0459	8.48924	0.004235	Psmb10	proteasome (prosome, macropain) subunit, beta type 10	19171	8	MGI:1096380	ubiquitin-dependent protein catabolism (IEA)
ATCAGTGGCT	3.90351	22.0919	5.65949	0.00185833	Psmb4	proteasome (prosome, macropain) subunit, beta type 4	19172	3	MGI:1098257	ubiquitin-dependent protein catabolism (IEA)
TCCATCAAGA	1.30117	9.8186	7.54599	0.0406883	Psmc5	protease (prosome, macropain) 26S subunit, ATPase 5	19184	11	MGI:105047	transcription from Pol II promoter (ISS), negative regulation of transcription (IDA)
TGGATGTGCT	0	7.36395	5.65949	0.0324517	Psmd14	proteasome (prosome, macropain) 26S subunit, non-ATPase, 14	59029	2	MGI:1913284
GAGATCCGAA	0	9.8186	7.54599	0.00823833	Psme1	proteasome (prosome, macropain) 28 subunit, alpha	19186	14	MGI:1096367	immune response (IEA)
TCAAGAAATT	0	8.59128	6.60274	0.0159533	Psme3	proteaseome (prosome, macropain) 28 subunit, 3	19192	11	MGI:1096366
GCCACCCTCT	6.50584	45.411	6.98004	1.66667e-06	Ptgds	prostaglandin D2 synthase (brain)	19215	2	MGI:99261	transport (IEA), prostaglandin metabolism (ISS), prostaglandin biosynthesis (IEA)
GTGACCTGGC	19.5175	276.148	14.1487	0	Ptgds	prostaglandin D2 synthase (brain)	19215	2	MGI:99261	transport (IEA), prostaglandin metabolism (ISS), prostaglandin biosynthesis (IEA)
TTCATTATAA	0	25.7738	19.8082	1.66667e-06	Ptma	prothymosin alpha	19231	1	MGI:97803
AAATCCTTTC	0	7.36395	5.65949	0.03223	Ptn	pleiotrophin	19242	6	MGI:97804	cell proliferation (ISS), learning (IMP), ossification (IDA), bone mineralization (IDA)
ATACACCAGA	2.60234	18.4099	7.07436	0.002675	Ptplb	protein tyrosine phosphatase-like (proline instead of catalytic arginine), member b	70757	16	MGI:1918007	protein amino acid dephosphorylation (ISS)
AGTGTATCTG	0	9.8186	7.54599	0.00822667	Ptpn11	protein tyrosine phosphatase, non-receptor type 11	19247	5	MGI:99511	signal transduction (ISS), intracellular signaling cascade (IEA), DNA damage response, signal transduction resulting in cell cycle arrest (IMP), protein amino acid dephosphorylation (IEA), activation of MAPK (IMP), axonogenesis (IMP), nerve growth factor receptor signaling pathway (IMP), regulation of protein-nucleus export (IMP)
GAGTTACCAG	0	13.5006	10.3757	0.00105833	Ptpn13	protein tyrosine phosphatase, non-receptor type 13	19249	5	MGI:103293	intracellular signaling cascade (ISS), protein amino acid dephosphorylation (ISS)
TGAACTGCAA	0	15.9552	12.2622	0.000275	Ptpre	protein tyrosine phosphatase, receptor type, E	19267	7	MGI:97813	transmembrane receptor protein tyrosine phosphatase signaling pathway (IEA), transmembrane receptor protein tyrosine phosphatase signaling pathway (IDA), protein amino acid dephosphorylation (IEA)
GAACTTTAGA	0	9.8186	7.54599	0.00835833	Pum2	pumilio 2 (Drosophila)	80913	12	MGI:1931751	regulation of protein biosynthesis (IEA), regulation of translation (IEA)
ACCACCCTTC	0	11.0459	8.48924	0.00417	Pygb	brain glycogen phosphorylase	110078	2	MGI:97828	carbohydrate metabolism (IEA), glycogen metabolism (IEA)
TTGTTTGTAA	0	17.1826	13.2055	0.000123333	Qk	quaking	19317	17	MGI:97837	locomotory behavior (IEA), vasculogenesis (IMP), nerve ensheathment (IMP), muscle cell differentiation (IMP)
TTTAGATGTT	1.30117	11.0459	8.48924	0.0226117	Rab1	RAB1, member RAS oncogene family	19324	11	MGI:97842	two-component signal transduction system (phosphorelay) (ISS), protein transport (ISS), small GTPase mediated signal transduction (ISS), intracellular protein transport (TAS), vesicle-mediated transport (ISS), regulation of transcription, DNA-dependent (ISS)
GTCTTTCTAC	0	15.9552	12.2622	0.000303333	Rab12	RAB12, member RAS oncogene family	19328	17	MGI:894284	protein transport (IEA), small GTPase mediated signal transduction (IEA), intracellular protein transport (IEA)
GAGCCTGCAG	0	7.36395	5.65949	0.0318983	Rab20	RAB20, member RAS oncogene family	19332	8	MGI:102789	protein transport (IEA), small GTPase mediated signal transduction (IEA), intracellular protein transport (IEA)
AGGAGGGGTA	0	9.8186	7.54599	0.00808833	Rab24	RAB24, member RAS oncogene family	19336	13	MGI:105065	autophagy (IEA), protein transport (IEA), small GTPase mediated signal transduction (IEA), intracellular protein transport (IEA)
TGTCAGATGA	0	23.3192	17.9217	1.16667e-05	Rab5a	RAB5A, member RAS oncogene family	271457	17	MGI:105926	protein transport (IEA), small GTPase mediated signal transduction (IEA), intracellular protein transport (IEA), endocytosis (IDA)
TTTAACAGGT	1.30117	12.2733	9.43248	0.01273	Rab6ip1	Rab6 interacting protein 1	19347	7	MGI:1201681
GCTTGCTTCC	1.30117	12.2733	9.43248	0.0127433	Rab7	RAB7, member RAS oncogene family	19349	6	MGI:105068	two-component signal transduction system (phosphorelay) (ISS), protein transport (IEA), small GTPase mediated signal transduction (IEA), intracellular protein transport (TAS), regulation of transcription, DNA-dependent (ISS)
TATGAATTAA	0	7.36395	5.65949	0.03198	Rac1	RAS-related C3 botulinum substrate 1	19353	5	MGI:97845	cell adhesion (ISS), cell motility (ISS), intracellular signaling cascade (ISS), response to wounding (ISS), small GTPase mediated signal transduction (IDA), small GTPase mediated signal transduction (ISS), inflammatory response (ISS), lamellipodium biogenesis (TAS), hyperosmotic response (IDA), endocytosis (IDA), dendrite morphogenesis (IDA), positive regulation of actin filament polymerization …
GGCTTTTTCG	1.30117	67.5029	51.8787	0	Ralb	v-ral simian leukemia viral oncogene homolog B (ras related)	64143	1	MGI:1927244	small GTPase mediated signal transduction (ISS)
TGTAACTGGT	0	29.4558	22.638	0	Rap1b	RAS related protein 1b	215449	10	MGI:894315	small GTPase mediated signal transduction (IEA)
AACAAAATCT	0	19.6372	15.092	4.33333e-05	Rasd1	RAS, dexamethasone-induced 1	19416	11	MGI:1270848	small GTPase mediated signal transduction (ISS)
TCTTAACCGT	0	9.8186	7.54599	0.008325	Rasgef1b	RasGEF domain family, member 1B	320292	5	MGI:2443755
GTTTTGTAGC	0	14.7279	11.319	0.000593333	Rassf2	Ras association (RalGDS/AF-6) domain family 2	215653	2	MGI:2442060	neuropeptide signaling pathway (ISS)
AGAGGTTTTG	1.30117	11.0459	8.48924	0.0230033	Rbbp6	retinoblastoma binding protein 6	19647	7	MGI:894835
GCTGGTGGAC	1.30117	22.0919	16.9785	0.000105	Rbm17	RNA binding motif protein 17	76938	2	MGI:1924188	mRNA processing (IEA), nuclear mRNA splicing, via spliceosome (IEA)
ATTGCTTAGA	3.90351	56.457	14.4631	0	Rbm3	RNA binding motif protein 3	19652	X	MGI:1099460
ATTAATTTTG	0	7.36395	5.65949	0.0322283	Rbmxrt	RNA binding motif protein, X chromosome retrogene	19656	14	MGI:1343045	RNA processing (IEA)
GGGACCGAAA	1.30117	38.0471	29.2407	0	Rbp1	retinol binding protein 1, cellular	19659	9	MGI:97876	transport (IEA), retinoid metabolism (TAS)
GCCCCAGCCC	0	13.5006	10.3757	0.00118833	Rbpms	RNA binding protein gene with multiple splicing	19663	8	MGI:1334446
GTCCTTTTTC	3.90351	22.0919	5.65949	0.00184333	Rbx1	ring-box 1	56438	15	MGI:1891829	protein ubiquitination (ISS)
TTCATATAGC	0	15.9552	12.2622	0.000288333	Rdx	radixin	19684	9	MGI:97887	microvillus biogenesis (IMP), apical protein localization (IMP)
TGCAGAGAAA	0	7.36395	5.65949	0.03252	Rhob	ras homolog gene family, member B	11852	12	MGI:107949	cell growth and/or maintenance (ISS), small GTPase mediated signal transduction (ISS), Rho protein signal transduction (ISS)
GTAGCTGAAG	0	7.36395	5.65949	0.0319067	Rhobtb3	Rho-related BTB domain containing 3	73296	13	MGI:1920546
CTGGGTTGTG	0	18.4099	14.1487	6.66667e-05	Rin2	Ras and Rab interactor 2	74030	2	MGI:1921280	signal transduction (IEA), intracellular signaling cascade (IEA), neuropeptide signaling pathway (IEA), endocytosis (IEA)
ACCTGCACTT	0	22.0919	16.9785	1.66667e-05	Risc	retinoid-inducible serine caroboxypetidase	74617	11	MGI:1921867	proteolysis and peptidolysis (ISS)
GGATGATGGT	2.60234	50.3203	19.3366	0	Rnaset2	ribonuclease T2	68195	17	MGI:1915445
TGCAGAGGAA	2.60234	18.4099	7.07436	0.00273667	Rnf13	ring finger protein 13	24017	3	MGI:1346341	proteolysis and peptidolysis (IEA)
CCACACAAGC	2.60234	46.6384	17.9217	0	Rnf130	ring finger protein 130	59044	11	MGI:1891717	proteolysis and peptidolysis (ISS)
TGTTTTCTAC	0	7.36395	5.65949	0.031865	Rnf14	ring finger protein 14	56736	18	MGI:1929668	regulation of transcription, DNA-dependent (IEA)
TTCGCTGAAT	0	8.59128	6.60274	0.0164317	Rnf2	ring finger protein 2	19821	1	MGI:1101759	mitotic cell cycle (IMP), anterior/posterior axis specification (IMP), gastrulation (sensu Mammalia) (IMP)
GGTATCAGTC	2.60234	17.1826	6.60274	0.004775	Rnf4	ring finger protein 4	19822	5	MGI:1201691	regulation of transcription, DNA-dependent (IEA)
GTTGCTGAGA	5.20467	94.504	18.1575	0	Rpl10	ribosomal protein 10	110954	X	MGI:105943	protein biosynthesis (ISS)
GATGCTGCCA	3.90351	22.0919	5.65949	0.00187333	Rpl22	ribosomal protein L22	19934	4	MGI:99262	ribosome biogenesis (IEA), protein biosynthesis (ISS)
CACGGCTTTC	0	13.5006	10.3757	0.00112	Rpl26	ribosomal protein L26	19941	11	MGI:106022	ribosome biogenesis (IEA), protein biosynthesis (ISS)
CCTACCTGCA	0	7.36395	5.65949	0.0324517	Rpl27a	ribosomal protein L27a	26451	7	MGI:1347076	protein biosynthesis (IEA)
GTGAACGTGC	1.30117	18.4099	14.1487	0.000638333	Rpl36a	ribosomal protein L36a	19982	X	MGI:1201789	ribosome biogenesis (IEA), protein biosynthesis (ISS)
CCTCGGAAAA	5.20467	42.9564	8.25342	0	Rpl38	ribosomal protein L38	67671	11	MGI:1914921	protein biosynthesis (ISS)
TCTTCTCACA	2.60234	29.4558	11.319	1.66667e-05	Rpl39	ribosomal protein L39	67248	X	MGI:1914498	protein biosynthesis (ISS)
CTGCTATCCG	5.20467	66.2756	12.7339	0	Rpl5	ribosomal protein L5	19983	5	MGI:102854	ribosome biogenesis (IEA), protein biosynthesis (ISS)
GGCTTTGGTC	1.30117	227.055	174.501	0	Rplp1	ribosomal protein, large, P1	56040	9	MGI:1927099	protein biosynthesis (IEA), translational elongation (IEA)
TTTGGGCCCA	5.20467	27.0012	5.18787	0.000681667	Rpn2	ribophorin II	20014	2	MGI:98085
TGCTTAAAAG	0	12.2733	9.43248	0.00214667	Rraga	Ras-related GTP binding A	68441	4	MGI:1915691	regulation of cytolysis (ISS)
GACCACGGTG	5.20467	34.3651	6.60274	3e-05	Rragc	Ras-related GTP binding C	54170	4	MGI:1858751	transport (ISS)
TTGCCTACTG	0	9.8186	7.54599	0.008085	Rras2	related RAS viral (r-ras) oncogene homolog 2	66922	7	MGI:1914172	cell growth and/or maintenance (IDA), cell growth and/or maintenance (IPI), small GTPase mediated signal transduction (ISS), RAS protein signal transduction (IDA)
TAGAGTTTGA	1.30117	11.0459	8.48924	0.0228567	Rrm2b	ribonucleotide reductase M2 B (TP53 inducible)	382985	15	MGI:2155865	deoxyribonucleotide biosynthesis (IDA)
AGAGGGTTTT	0	8.59128	6.60274	0.0161167	Rtn3	reticulon 3	20168	19	MGI:1339970
TGCACGACTG	0	11.0459	8.48924	0.004295	Rybp	RING1 and YY1 binding protein	56353	6	MGI:1929059	negative regulation of transcription from Pol II promoter (IDA)
AAGCAGAAGG	0	12.2733	9.43248	0.00216833	S100a10	S100 calcium binding protein A10 (calpactin)	20194	3	MGI:1339468
TATCCCACGC	1.30117	36.8198	28.2975	0	S100a11	S100 calcium binding protein A11 (calizzarin)	20195	3	MGI:1338798
TGTCCTGTTT	1.30117	17.1826	13.2055	0.00109333	Sara1	SAR1a gene homolog 1 (S. cerevisiae)	20224	10	MGI:98230	protein transport (IEA), small GTPase mediated signal transduction (IEA), intracellular protein transport (IEA)
AATGCGAACA	1.30117	12.2733	9.43248	0.01258	Sart1	squamous cell carcinoma antigen recognized by T-cells 1	20227	19	MGI:1309453
TATGTGGTTT	1.30117	11.0459	8.48924	0.02298	Sat1	spermidine/spermine N1-acetyl transferase 1	20229	X	MGI:98233	spermine catabolism (TAS)
TTTTATTCTT	0	7.36395	5.65949	0.0321233	Sc4mol	sterol-C4-methyl oxidase-like	66234	8	MGI:1913484	metabolism (ISS), fatty acid metabolism (ISS), steroid metabolism (ISS), sterol biosynthesis (ISS)
AACACATCAG	0	13.5006	10.3757	0.00112167	Sca2	spinocerebellar ataxia 2 homolog (human)	20239	5	MGI:1277223
TCTCAATTTT	0	8.59128	6.60274	0.01635	Scamp2	secretory carrier membrane protein 2	24044	9	MGI:1346518	transport (ISS), protein transport (ISS), intracellular protein transport (ISS), post-Golgi transport (ISS)
CAACACAATA	0	12.2733	9.43248	0.002115	Scara3	scavenger receptor class A, member 3	219151	14	MGI:2444418
ACTGAAGCAA	7.80701	62.5936	8.01761	0	Scarb1	scavenger receptor class B, member 1	20778	5	MGI:893578	cell adhesion (ISS)
TGTCTAGGAA	0	12.2733	9.43248	0.00206	Scarb2	scavenger receptor class B, member 2	12492	5	MGI:1196458	cell adhesion (ISS)
AAAACCATTG	0	18.4099	14.1487	7.33333e-05	Scd1	stearoyl-Coenzyme A desaturase 1	20249	19	MGI:98239	fatty acid biosynthesis (IEA)
CAGGACTCCG	2.60234	219.691	84.4207	0	Scd2	stearoyl-Coenzyme A desaturase 2	20250	19	MGI:98240	fatty acid biosynthesis (IEA)
GTTCCTTGGG	0	9.8186	7.54599	0.00825167	Schip1	schwannomin interacting protein 1	30953	3	MGI:1353557
TGAGCCTGGT	2.60234	22.0919	8.48924	0.000466667	Scyl1	SCY1-like 1 (S. cerevisiae)	78891	19	MGI:1931787	protein amino acid phosphorylation (ISS)
GGCGCTCGTA	0	11.0459	8.48924	0.00410667	Sdc3	syndecan 3	20970	4	MGI:1349163
ATGTAACGAC	0	9.8186	7.54599	0.00827	Sdccag1	serologically defined colon cancer antigen 1	66244	12	MGI:1918305
CCCTGACTTC	0	14.7279	11.319	0.000585	Sdha	succinate dehydrogenase complex, subunit A, flavoprotein (Fp)	66945	13	MGI:1914195
AACTGCACAC	1.30117	11.0459	8.48924	0.0225183	Sdhb	succinate dehydrogenase complex, subunit B, iron sulfur (Ip)	67680	4	MGI:1914930	electron transport (ISS), aerobic respiration (ISS), tricarboxylic acid cycle (ISS)
TACCATCTTC	0	8.59128	6.60274	0.0162517	Sdhc	succinate dehydrogenase complex, subunit C, integral membrane protein	66052	1	MGI:1913302	electron transport (IEA), tricarboxylic acid cycle (IEA)
AGTAACCCAC	0	7.36395	5.65949	0.0322017	Sec15l2	SEC15-like 2 (S. cerevisiae)	75914	6	MGI:1923164
AACACAATCA	0	8.59128	6.60274	0.0164383	Sec23a	SEC23A (S. cerevisiae)	20334	12	MGI:1349635	transport (IEA), protein transport (IEA), intracellular protein transport (TAS)
TATTTAGTCC	2.60234	13.5006	5.18787	0.0243733	Selk	selenoprotein K	80795	14	MGI:1931466
TATTCAGGAA	0	18.4099	14.1487	6.66667e-05	Sema5b	sema domain, seven thrombospondin repeats (type 1 and type 1-like), transmembrane domain (TM) and short cytoplasmic domain, (semaphorin) 5B	20357	16	MGI:107555	development (IEA), neurogenesis (IEA)
TTCAGAGGGC	1.30117	9.8186	7.54599	0.0403967	Senp3	SUMO/sentrin specific protease 3	80886	11	MGI:2158736	protein metabolism (IDA), proteolysis and peptidolysis (IEA)
CCCAGCTTTC	1.30117	12.2733	9.43248	0.012635	2004-09-15	selenoprotein	93684	3	MGI:1927947
TATCTGTGCA	0	71.1849	54.7084	0	Sepp1	selenoprotein P, plasma, 1	20363	15	MGI:894288
GGGTCTGTGG	0	28.2285	21.6947	0	Serpina3n	serine (or cysteine) proteinase inhibitor, clade A, member 3N	20716	12	MGI:105045
CCCTGCTGAC	0	18.4099	14.1487	8.33333e-05	Sesn1	sestrin 1	140742	10	MGI:2155278
GCTGCCCTTC	0	15.9552	12.2622	0.000283333	Sestd1	SEC14 and spectrin domains 1	228071	2	MGI:1916262
GTGTCAATAA	0	11.0459	8.48924	0.00420333	Sfxn3	sideroflexin 3	94280	19	MGI:2137679	transport (IEA), cation transport (IEA), iron ion transport (IEA)
GGTTATAATA	0	7.36395	5.65949	0.0324	Sgk	serum/glucocorticoid regulated kinase	20393	10	MGI:1340062	apoptosis (IEA), protein amino acid phosphorylation (IEA)
AGCAGAGTGC	0	7.36395	5.65949	0.0325133	Sh2bp1	SH2 domain binding protein 1 (tetratricopeptide repeat containing)	22083	7	MGI:109345
CCTTTTATGG	0	7.36395	5.65949	0.0323767	Sh3md2	SH3 multiple domains 2	59009	8	MGI:1913066	regulation of JNK cascade (IDA)
GTTGCTCATA	0	7.36395	5.65949	0.0326483	Shc2	src homology 2 domain-containing transforming protein C2	216148	10	MGI:106180	intracellular signaling cascade (IEA)
AATCCCCATT	0	7.36395	5.65949	0.0323667	Siat5	sialyltransferase 5	20444	8	MGI:99427	protein amino acid glycosylation (IEA)
GGAAGAGGAA	3.90351	46.6384	11.9478	0	Siat9	sialyltransferase 9 (CMP-NeuAc:lactosylceramide alpha-2,3-sialyltransferase)	20454	6	MGI:1339963	protein amino acid glycosylation (IEA)
ATGTGTTTGT	0	13.5006	10.3757	0.00114	Sirt1	sirtuin 1 ((silent mating type information regulation 2, homolog) 1 (S. cerevisiae)	93759	10	MGI:2135607	apoptosis (IEA), spermatogenesis (IMP), chromatin silencing (ISS), regulation of transcription, DNA-dependent (ISS), histone deacetylation (IDA), ovulation (sensu Mammalia) (IMP), myogenesis (IEA)
AGGAGAAAAG	0	9.8186	7.54599	0.008405	Sitpec	signaling intermediate in Toll pathway-evolutionarily conserved	26940	9	MGI:1349469	transmembrane receptor protein serine/threonine kinase signaling pathway (IDA), transmembrane receptor protein serine/threonine kinase signaling pathway (IPI), BMP signaling pathway (IDA), regulation of transcription from Pol II promoter (IDA), mesoderm formation (IMP)
CTGAGTTAGA	0	9.8186	7.54599	0.00828333	Slc10a3	solute carrier family 10 (sodium/bile acid cotransporter family), member 3	214601	X	MGI:95048
ACCCTTTCAC	0	27.0012	20.7515	1.66667e-06	Slc16a1	solute carrier family 16 (monocarboxylic acid transporters), member 1	20501	3	MGI:106013	transport (IEA), organic anion transport (IEA)
CTTCACCCAC	0	19.6372	15.092	4.33333e-05	Slc22a5	solute carrier family 22 (organic cation transporter), member 5	20520	11	MGI:1329012	transport (IEA), ion transport (IEA)
AGAGCACTCA	3.90351	19.6372	5.03066	0.005465	Slc25a20	solute carrier family 25 (mitochondrial carnitine/acylcarnitine translocase), member 20	57279	9	MGI:1928738	transport (ISS)
GGTGGTGCTT	2.60234	47.8657	18.3933	0	Slc25a4	solute carrier family 25 (mitochondrial carrier; adenine nucleotide translocator), member 4	11739	8	MGI:1353495	transport (IEA), mitochondrial transport (IEA)
TTGTATAATA	1.30117	12.2733	9.43248	0.012575	Slc25a5	solute carrier family 25 (mitochondrial carrier; adenine nucleotide translocator), member 5	11740	X	MGI:1353496	transport (IEA), mitochondrial transport (IEA)
AGAAGGACCT	0	11.0459	8.48924	0.00402833	Slc2a1	solute carrier family 2 (facilitated glucose transporter), member 1	20525	4	MGI:95755	transport (IEA), carbohydrate transport (IEA)
GGCCCAATGA	0	25.7738	19.8082	1.66667e-06	Slc31a2	solute carrier family 31, member 2	20530	4	MGI:1333844	transport (IEA)
ACTAACCTCT	0	7.36395	5.65949	0.0321533	Slc35a2	solute carrier family 35 (UDP-galactose transporter), member 2	22232	X	MGI:1345297	transport (IMP), carbohydrate transport (IDA), nucleotide-sugar transport (IEA)
GAAGGTGCCT	0	7.36395	5.65949	0.03241	Slc35a2	solute carrier family 35 (UDP-galactose transporter), member 2	22232	X	MGI:1345297	transport (IMP), carbohydrate transport (IDA), nucleotide-sugar transport (IEA)
TAGCCTTAGC	0	7.36395	5.65949	0.0325017	Slc35f2	solute carrier family 35, member F2	72022	9	MGI:1919272
ATTAATCAGT	0	7.36395	5.65949	0.0319867	Slc38a2	solute carrier family 38, member 2	67760	15	MGI:1915010
AGAGGATGTT	1.30117	15.9552	12.2622	0.00206167	Slc39a6	solute carrier family 39 (metal ion transporter), member 6	106957	18	MGI:2147279	development (ISS), metal ion transport (ISS), neurogenesis (ISS)
CCAGGCCAGT	0	9.8186	7.54599	0.00848	Slc4a3	solute carrier family 4 (anion exchanger), member 3	20536	1	MGI:109350	transport (IEA), ion transport (IEA), anion transport (IEA)
CAGAATGGAA	1.30117	14.7279	11.319	0.00393833	Slc7a10	solute carrier family 7 (cationic amino acid transporter, y+ system), member 10	53896	7	MGI:1858261	transport (ISS), amino acid transport (ISS), neutral amino acid transport (IDA)
AGAACAATCA	0	8.59128	6.60274	0.01628	Smarca3	SWI/SNF related, matrix associated, actin dependent regulator of chromatin, subfamily a, member 3	20585	3	MGI:1196437	regulation of transcription from Pol II promoter (IDA)
TTAGATTGTT	0	8.59128	6.60274	0.0161933	Smc1l1	SMC (structural maintenance of chromosomes 1)-like 1 (S. cerevisiae)	24061	X	MGI:1344345	cell cycle (IEA), transport (ISS), chromosome segregation (ISS), mitosis (IEA), meiosis (IPI), DNA repair (IEA)
TCAATGCTGT	0	17.1826	13.2055	0.000151667	Smoc2	SPARC related modular calcium binding 2	64074	17	MGI:1929881
TTATTGCAAG	1.30117	13.5006	10.3757	0.00685167	Smox	spermine oxidase	228608	2	MGI:2445356	spermine catabolism (IDA)
AGTTCACAGA	0	9.8186	7.54599	0.00848833	Smyd2	SET and MYND domain containing 2	226830	1	MGI:1915889
CCTGTAACCC	0	8.59128	6.60274	0.0163917	Snapc5	small nuclear RNA activating complex, polypeptide 5	330959	9	MGI:1914282
AAAGATTAAT	2.60234	17.1826	6.60274	0.00469833	Snx3	sorting nexin 3	54198	10	MGI:1860188	transport (IEA), intracellular signaling cascade (IEA), protein transport (IEA), intracellular protein transport (IEA)
CCTGGCCAAG	0	13.5006	10.3757	0.001045	Soat1	sterol O-acyltransferase 1	20652	1	MGI:104665	cholesterol metabolism (IEA)
AGAAACAAGA	6.50584	57.6843	8.86654	0	Sod1	superoxide dismutase 1, soluble	20655	16	MGI:98351	response to oxidative stress (IDA), superoxide metabolism (IEA), removal of superoxide radicals (TAS), DNA fragmentation (IDA), activation of MAPK (IDA)
TGTATTACAG	1.30117	18.4099	14.1487	0.000633333	Son	Son cell proliferation protein	20658	16	MGI:98353
TGAGGTGGGA	0	28.2285	21.6947	0	Sort1	sortilin 1	20661	3	MGI:1338015	endocytosis (ISS)
CAAACTCTCA	37.7339	445.519	11.8069	0	Sparc	secreted acidic cysteine rich glycoprotein	20692	11	MGI:98373
CTGAGGAAGT	0	79.7761	61.3112	0	Sparcl1	SPARC-like 1 (mast9, hevin)	13602	5	MGI:108110
CATCTGTTAA	0	7.36395	5.65949	0.0326133	Spon1	spondin 1, (f-spondin) extracellular matrix protein	233744	7	MGI:2385287	cell adhesion (ISS)
TGAACCGTGG	0	7.36395	5.65949	0.0320633	Sptlc1	serine palmitoyltransferase, long chain base subunit 1	268656	13	MGI:1099431	metabolism (IEA), biosynthesis (IEA)
TGAAAGACAT	0	7.36395	5.65949	0.0324383	Sptlc2	serine palmitoyltransferase, long chain base subunit 2	20773	12	MGI:108074	metabolism (IEA), biosynthesis (IEA)
TAGCTTCCTC	10.4093	57.6843	5.54159	0	Sqstm1	sequestosome 1	18412	11	MGI:107931
GTCACATCTT	0	7.36395	5.65949	0.0325733	Srf	serum response factor	20807	17	MGI:106658	transcription (IEA), regulation of transcription, DNA-dependent (IDA)
TTCATTATTG	0	17.1826	13.2055	0.000151667	Ssfa1	sperm specific antigen 1	20826	9	MGI:893586	fertilization (sensu Animalia) (IDA), protein biosynthesis (IEA)
CAGCCAGTGT	0	8.59128	6.60274	0.01628	Ssr3	signal sequence receptor, gamma	67437	3	MGI:1914687
ATGCGGTACA	2.60234	24.5465	9.43248	0.000168333	St5	suppression of tumorigenicity 5	76954	7	MGI:108517
TGTGCCGGCC	0	47.8657	36.7867	0	Star	steroidogenic acute regulatory protein	20845	8	MGI:102760	transport (IEA), lipid transport (IEA), steroid biosynthesis (IEA), C21-steroid hormone biosynthesis (IEA)
TATGTGTGCG	1.30117	11.0459	8.48924	0.0224317	Stard7	START domain containing 7	99138	2	MGI:2139090
CCAAAATGAA	0	9.8186	7.54599	0.00803667	Stat1	signal transducer and activator of transcription 1	20846	1	MGI:103063	signal transduction (IEA), intracellular signaling cascade (IEA), regulation of transcription, DNA-dependent (IEA)
CTTAAACTGC	0	14.7279	11.319	0.000511667	Stim2	stromal interaction molecule 2	116873	5	MGI:2151156	cell adhesion (IEA)
AAGGATGGAA	0	17.1826	13.2055	0.000136667	Stk10	serine/threonine kinase 10	20868	11	MGI:1099439	protein amino acid phosphorylation (IEA)
CCGCCCTGCG	0	12.2733	9.43248	0.00203833	Stk11	serine/threonine kinase 11	20869	10	MGI:1341870	protein amino acid phosphorylation (ISS)
TCCTTTTTGA	0	7.36395	5.65949	0.0321367	Stk3	serine/threonine kinase 3 (Ste20, yeast homolog)	56274	15	MGI:1928487	protein amino acid phosphorylation (IEA)
TGGGGTTTCC	1.30117	14.7279	11.319	0.00377	Stxbp1	syntaxin binding protein 1	20910	2	MGI:107363	protein transport (IEA), intracellular protein transport (IEA), protein secretion (IEA)
ATTCTGTGGT	1.30117	9.8186	7.54599	0.04075	Sucla2	succinate-Coenzyme A ligase, ADP-forming, beta subunit	20916	14	MGI:1306775	metabolism (ISS), glycolysis (IEA), tricarboxylic acid cycle (IEA)
TGAAGGAACA	2.60234	24.5465	9.43248	0.000178333	Sui1-rs1	suppressor of initiator codon mutations, related sequence 1 (S. cerevisiae)	20918	11	MGI:105125	protein biosynthesis (IEA), translational initiation (IEA)
GCTCACAATG	0	9.8186	7.54599	0.00840333	Sulf1	sulfatase 1	240725	1	MGI:2138563	metabolism (IEA), sulfur metabolism (ISS), apoptosis (IEA)
ACCGCTCACA	0	12.2733	9.43248	0.00205167	Sulf2	sulfatase 2	72043	2	MGI:1919293	metabolism (ISS), sulfur metabolism (ISS)
CAAAAATAGT	0	7.36395	5.65949	0.03269	Sult1a1	sulfotransferase family 1A, phenol-preferring, member 1	20887	7	MGI:102896	steroid metabolism (IEA)
CGAAAGGGAA	0	13.5006	10.3757	0.001045	Sult1e1	sulfotransferase family 1E, member 1	20860	5	MGI:98431
TTTAAAGAGA	0	27.0012	20.7515	0	Syne2	synaptic nuclear envelope 2	326621	12	MGI:2449316
CAGCATCGCT	0	7.36395	5.65949	0.0322883	Syngr1	synaptogyrin 1	20972	15	MGI:1328323	transport (ISS)
TGTGTTTCAA	0	18.4099	14.1487	8.16667e-05	Sytl4	synaptotagmin-like 4	27359	X	MGI:1351606	intracellular protein transport (ISS), exocytosis (IDA)
CTCTGGGGTT	0	13.5006	10.3757	0.00103667	Tagln2	transgelin 2	21346	1	MGI:1312985	muscle development (ISS)
GCTTGTGACG	1.30117	25.7738	19.8082	1.5e-05	Taldo1	transaldolase 1	21351	7	MGI:1274789	carbohydrate metabolism (IEA), pentose-phosphate shunt (IEA)
TGTCTCCCTC	2.60234	15.9552	6.13112	0.00821167	Tapbp	TAP binding protein	21356	17	MGI:1201689	defense response (IMP)
AGCCGGCCAA	0	7.36395	5.65949	0.0315017	Tbc1d17	TBC1 domain family, member 17	233204	7	MGI:2449973
TCAGTTTATT	16.9152	190.235	11.2464	0	Tde1	tumor differentially expressed 1	26943	2	MGI:1349457	induction of apoptosis (IDA)
TGTCAAAGCA	1.30117	20.8645	16.0352	0.000151667	Tde1	tumor differentially expressed 1	26943	2	MGI:1349457	induction of apoptosis (IDA)
TTCCAGCCTT	2.60234	46.6384	17.9217	0	Tde2	tumor differentially expressed 2	56442	10	MGI:1926228
ACTGAGTTCC	1.30117	14.7279	11.319	0.00376667	Tegt	testis enhanced gene transcript	110213	15	MGI:99682	apoptosis (ISS)
ATGTACTAAA	0	12.2733	9.43248	0.00209667	Tfg	Trk-fused gene	21787	16	MGI:1338041
TCCCCCACAC	0	15.9552	12.2622	0.000248333	Tgfb1i4	transforming growth factor beta 1 induced transcript 4	21807	14	MGI:109127	regulation of transcription, DNA-dependent (ISS)
TGAACACTGA	1.30117	56.457	43.3894	0	Tgm2	transglutaminase 2, C polypeptide	21817	2	MGI:98731	proteolysis and peptidolysis (ISS), peptide cross-linking (IEA)
TCACCTGCTA	0	7.36395	5.65949	0.0322967	Them2	thioesterase superfamily member 2	66834	13	MGI:1914084
ATGTGTCTAT	0	23.3192	17.9217	5e-06	Tiam1	T-cell lymphoma invasion and metastasis 1	21844	16	MGI:103306	signal transduction (IEA), intracellular signaling cascade (IEA), small GTPase mediated signal transduction (IDA), ephrin receptor signaling pathway (IDA), positive regulation of axonogenesis (IMP)
TGCGTGCTGG	2.60234	58.9116	22.638	0	Timp2	tissue inhibitor of metalloproteinase 2	21858	11	MGI:98753
TTATTTATGA	1.30117	20.8645	16.0352	0.000171667	Timp3	tissue inhibitor of metalloproteinase 3	21859	10	MGI:98754
TTACCATTGC	0	7.36395	5.65949	0.0318033	Tiparp	TCDD-inducible poly(ADP-ribose) polymerase	99929	3	MGI:2159210	protein amino acid ADP-ribosylation (IDA)
CATTCAGAGT	0	7.36395	5.65949	0.0322783	Tjp2	tight junction protein 2	21873	19	MGI:1341872
GGATGCTGGG	2.60234	23.3192	8.96086	0.000278333	Tkt	transketolase	21881	14	MGI:105992	regulation of growth (IMP), fertilization (sensu Animalia) (IMP)
TACAGTTACA	0	7.36395	5.65949	0.03214	Tlk1	tousled-like kinase 1	228012	2	MGI:2441683	cell cycle (IEA), response to DNA damage stimulus (IEA), protein amino acid phosphorylation (ISS), chromatin modification (IEA)
ACAGTGTCGT	0	11.0459	8.48924	0.00414833	Tm4sf7	transmembrane 4 superfamily member 7	64540	7	MGI:1928097
GAGACTAGCA	2.60234	33.1378	12.7339	1.66667e-06	Tm4sf8	transmembrane 4 superfamily member 8	56434	9	MGI:1928098
GACACTCGTG	0	7.36395	5.65949	0.0327133	Tm4sf9	transmembrane 4 superfamily member 9	56224	3	MGI:1928096	cell adhesion (ISS), cell motility (ISS), cell proliferation (ISS), mystery cell fate differentiation (sensu Drosophila) (ISS)
GTATTGGCCT	0	11.0459	8.48924	0.00409833	Tm9sf2	transmembrane 9 superfamily member 2	68059	14	MGI:1915309	transport (IEA)
GGGGCCCCCT	0	7.36395	5.65949	0.0323217	Tmem5	transmembrane protein 5	216395	10	MGI:2384919
TTGGTGAAGG	14.3129	150.961	10.5472	0	Tmsb4x	thymosin, beta 4, X chromosome	19241	X	MGI:99510	cytoskeleton organization and biogenesis (IEA)
AGCTTTTTCT	0	9.8186	7.54599	0.00830667	Tnik	TRAF2 and NCK interacting kinase	69014	3	MGI:1916264
TCTGCTGAAG	0	12.2733	9.43248	0.00223667	Tnip1	TNFAIP3 interacting protein 1	57783	11	MGI:1926194
GGGTGGGAAG	1.30117	13.5006	10.3757	0.006925	Tnpo3	transportin 3	320938	6	MGI:1196412
CAATTCAAAT	0	9.8186	7.54599	0.00828667	Tomm20	translocase of outer mitochondrial membrane 20 homolog (yeast)	67952	8	MGI:1915202
ATTGCAGACT	0	14.7279	11.319	0.000545	Top2b	topoisomerase (DNA) II beta	21974	14	MGI:98791	DNA metabolism (IEA), DNA topological change (IEA), axonogenesis (IMP)
GACTTACCAA	0	11.0459	8.48924	0.00417	Tparl	TPA regulated locus	21982	5	MGI:894407
TGAAAATCTT	0	11.0459	8.48924	0.00413833	Tpd52	tumor protein D52	21985	3	MGI:107749
TCTCAGAGTG	0	13.5006	10.3757	0.00110333	Tpd52l1	tumor protein D52-like 1	21987	10	MGI:1298386
AACATCATCT	0	7.36395	5.65949	0.0321217	Tpm3	tropomyosin 3, gamma	59069	3	MGI:1890149	regulation of muscle contraction (ISS), muscle development (IEA)
TTCAGGTGGT	2.60234	17.1826	6.60274	0.00482167	Tpm3	tropomyosin 3, gamma	59069	3	MGI:1890149	regulation of muscle contraction (ISS), muscle development (IEA)
AATAAACGTG	0	12.2733	9.43248	0.00216833	Tpp2	tripeptidyl peptidase II	22019	1	MGI:102724	proteolysis and peptidolysis (IEA)
CTTTCTCTTC	0	13.5006	10.3757	0.00117833	Tram1	translocating chain-associating membrane protein 1	72265	1	MGI:1919515	protein targeting (ISS)
CCCTGAGGGG	0	14.7279	11.319	0.00057	Trf	transferrin	22041	9	MGI:98821	transport (IEA), iron ion homeostasis (ISS), iron ion transport (ISS)
CACAAAAGTC	0	8.59128	6.60274	0.0165567	Trim2	tripartite motif protein 2	80890	3	MGI:1933163
CTGCCTGAGT	0	20.8645	16.0352	3.16667e-05	Trim26	tripartite motif protein 26	22670	17	MGI:1337056
TTTGCTGTGT	0	9.8186	7.54599	0.00821667	Trim35	tripartite motif-containing 35	66854	14	MGI:1914104	induction of apoptosis (IDA)
TTCTTGGGGA	1.30117	12.2733	9.43248	0.012625	Trim41	tripartite motif-containing 41	211007	11	MGI:2384814
CCTGGTAAGT	1.30117	14.7279	11.319	0.00369667	Tsnax	translin-associated factor X	53424	8	MGI:1855672
TCTTTTGTGG	0	8.59128	6.60274	0.0160267	Ttc13	tetratricopeptide repeat domain 13	234875	8	MGI:2384573
TTCAGGCACT	0	8.59128	6.60274	0.01638	Ttc13	tetratricopeptide repeat domain 13	234875	8	MGI:2384573
AGCAAAGATA	0	7.36395	5.65949	0.03212	Ttc14	tetratricopeptide repeat domain 14	67120	3	MGI:1914370
AGAGACTCAG	0	7.36395	5.65949	0.032125	Ttc5	tetratricopeptide repeat domain 5	219022	14	MGI:2683584
TTCGCCCTCC	2.60234	50.3203	19.3366	0	Ttyh2	tweety homolog 2 (Drosophila)	117160	11	MGI:2157091
TGAGTCCACT	1.30117	9.8186	7.54599	0.040345	Tubb3	tubulin, beta 3	22152	8	MGI:107813	microtubule-based process (IEA), microtubule-based movement (IEA), microtubule polymerization (IEA)
ACCGACAACT	1.30117	22.0919	16.9785	8.33333e-05	Twsg1	twisted gastrulation homolog 1 (Drosophila)	65960	17	MGI:2137520	hemopoiesis (IMP), ossification (IMP), negative regulation of BMP signaling pathway (IMP), positive regulation of BMP signaling pathway (IMP), embryonic morphogenesis (IMP), forebrain development (IMP)
CTCTGAAAAG	0	42.9564	33.0137	0	Txn1	thioredoxin 1	22166	4	MGI:98874	electron transport (IEA)
GTCTTATATG	1.30117	17.1826	13.2055	0.00119833	Txndc5	thioredoxin domain containing 5	105245	13	MGI:2145316	electron transport (ISS)
CTCCTGAAGG	1.30117	24.5465	18.865	3.66667e-05	Ube2e3	ubiquitin-conjugating enzyme E2E 3, UBC4/5 homolog (yeast)	22193	2	MGI:107412	protein modification (IEA), ubiquitin-dependent protein catabolism (IEA), ubiquitin cycle (IEA)
AAGCCTCATT	0	13.5006	10.3757	0.00104167	Ube2i	ubiquitin-conjugating enzyme E2I	22196	17	MGI:107365	ubiquitin-dependent protein catabolism (IEA)
AGCTAATTTC	1.30117	9.8186	7.54599	0.04085	Ubl3	ubiquitin-like 3	24109	5	MGI:1344373
TGTGTGCTCT	0	18.4099	14.1487	7.33333e-05	Ubqln1	ubiquilin 1	56085	13	MGI:1860276
TGATGTTTGC	0	20.8645	16.0352	1.66667e-05	Ubqln2	ubiquilin 2	54609	X	MGI:1860283
CTGATCCAGC	0	31.9105	24.5245	0	Ufd1l	ubiquitin fusion degradation 1 like	22230	16	MGI:109353	ubiquitin-dependent protein catabolism (IEA)
ATAAGGGATT	1.30117	14.7279	11.319	0.00378667	Ugalt2	UDP-galactose translocator 2	110172	11	MGI:1343133
CATTATGGGT	0	25.7738	19.8082	1.66667e-06	Ugt1a6	UDP glycosyltransferase 1 family, polypeptide A6	94284	1	MGI:2137698	glucuronate metabolism (IDA), glucuronate metabolism (ISS)
ATTTGAGGGT	0	8.59128	6.60274	0.016195	Usp19	ubiquitin specific protease 19	71472	9	MGI:1918722	ubiquitin-dependent protein catabolism (ISS)
TGAACCTGAG	0	7.36395	5.65949	0.0323017	Usp22	ubiquitin specific protease 22	216825	11	MGI:2144157
TTACCACCGA	1.30117	11.0459	8.48924	0.0227967	Usp25	ubiquitin specific protease 25	30940	16	MGI:1353655	ubiquitin-dependent protein catabolism (ISS)
GTGACTTTGC	1.30117	11.0459	8.48924	0.0226083	Usp33	ubiquitin specific protease 33	170822	3	MGI:2159711
GTCCTGAGAG	1.30117	11.0459	8.48924	0.0223567	Vamp8	vesicle-associated membrane protein 8	22320	6	MGI:1336882
CCATAAAAGA	5.20467	38.0471	7.31018	5e-06	Vapb	vesicle-associated membrane protein, associated protein B and C	56491	2	MGI:1928744
TGGGAAGTGT	1.30117	25.7738	19.8082	1.16667e-05	Vat1	vesicle amine transport protein 1 homolog (T californica)	26949	11	MGI:1349450
CATACATTGG	0	119.051	91.4951	0	Vcam1	vascular cell adhesion molecule 1	22329	3	MGI:98926	cell adhesion (IDA), cell-cell adhesion (IEA)
GTACTGTACG	1.30117	13.5006	10.3757	0.00704667	Vcam1	vascular cell adhesion molecule 1	22329	3	MGI:98926	cell adhesion (IDA), cell-cell adhesion (IEA)
TCCACCAGAT	1.30117	18.4099	14.1487	0.000601667	Vcl	vinculin	22330	14	MGI:98927	cell adhesion (IDA), metabolism (ISS), regulation of cell migration (IDA), lamellipodium biogenesis (IDA)
TTCTTAGTTT	0	11.0459	8.48924	0.00411833	Vdp	vesicle docking protein	56041	5	MGI:1929095	transport (IEA), protein transport (IEA), intracellular protein transport (IEA)
AAGGAAGAGA	1.30117	12.2733	9.43248	0.0125267	Vim	vimentin	22352	2	MGI:98932	intermediate filament-based process (IMP)
AAGCAATTTT	0	7.36395	5.65949	0.0323833	Vps24	vacuolar protein sorting 24 (yeast)	66700	6	MGI:1913950
AAGAGAAAGA	1.30117	9.8186	7.54599	0.0408083	Vps29	vacuolar protein sorting 29 (S. pombe)	56433	5	MGI:1928344	transport (IEA), protein transport (IEA), intracellular protein transport (IEA), Golgi to vacuole transport (ISS)
GTCAGAAGCA	1.30117	17.1826	13.2055	0.00113667	Vps35	vacuolar protein sorting 35	65114	8	MGI:1890467	transport (IEA), protein transport (IEA), intracellular protein transport (IEA), vacuolar protein processing/maturation (ISS), secretory pathway (ISS)
TGGGAAGACC	1.30117	15.9552	12.2622	0.00205333	Vps41	vacuolar protein sorting 41 (yeast)	218035	13	MGI:1929215	vacuole organization and biogenesis (ISS), vacuolar transport (ISS)
AATACTTTAA	0	7.36395	5.65949	0.0319567	Wasf2	WAS protein family, member 2	242687	4	MGI:1098641	cell motility (IMP), ameboid cell migration (IMP), RAC protein signal transduction (IMP), lamellipodium biogenesis (IMP), endocytosis (IDA), angiogenesis (IMP), actin cytoskeleton organization and biogenesis (IMP), actin filament-based movement (IMP)
GAACATAATA	0	7.36395	5.65949	0.032085	Wasl	Wiskott-Aldrich syndrome-like (human)	73178	6	MGI:1920428	cell projection biogenesis (IMP), response to pathogenic bacteria (IMP), regulation of transcription, DNA-dependent (ISS), actin nucleation (TAS)
CATTGCGTGG	1.30117	24.5465	18.865	4.16667e-05	Wbscr1	Williams-Beuren syndrome chromosome region 1 homolog (human)	22384	5	MGI:1341822	protein biosynthesis (IEA)
AATGTAGATG	0	11.0459	8.48924	0.00419333	Wbscr14	Williams-Beuren syndrome chromosome region 14 homolog (human)	58805	5	MGI:1927999	regulation of transcription, DNA-dependent (IEA), negative regulation of transcription from Pol II promoter (IDA)
CGTGGGATAT	0	14.7279	11.319	0.000543333	Wdr21	WD repeat domain 21	73828	12	MGI:1921078	muscle contraction (ISS)
CTGAGCTGCA	0	9.8186	7.54599	0.008145	Wdr6	WD repeat domain 6	83669	9	MGI:1930140
GGATGTACCC	0	19.6372	15.092	4e-05	Wsb2	WD repeat and SOCS box-containing 2	59043	5	MGI:2144041	intracellular signaling cascade (IEA)
GTCACTCCCC	1.30117	11.0459	8.48924	0.02287	Xab2	XPA binding protein 2	67439	8	MGI:1914689	transcription (IEA), DNA repair (IEA), RNA processing (IEA)
CTGACTGTGG	1.30117	9.8186	7.54599	0.0408183	Yap	yes-associated protein	22601	9	MGI:103262
AATGTGAGTC	1.30117	30.6831	23.5812	0	Ywhag	3-monooxgenase/tryptophan 5-monooxgenase activation protein, gamma polypeptide	22628	5	MGI:108109	signal transduction (ISS), intracellular signaling cascade (ISS), protein targeting (IDA)
TGTGTCAACC	1.30117	67.5029	51.8787	0	Ywhah	tyrosine 3-monooxygenase/tryptophan 5-monooxygenase activation protein, eta polypeptide	22629	5	MGI:109194	intracellular protein transport (IDA)
CTCGAATAAA	0	8.59128	6.60274	0.0164883	Zfhx1b	zinc finger homeobox 1b	24136	2	MGI:1344407	regulation of transcription, DNA-dependent (IEA), neural crest cell migration (IMP)
GTACATACTG	1.30117	12.2733	9.43248	0.01256	Zfp131	zinc finger protein 131	72465	13	MGI:1919715
GAGTGATTAT	2.60234	14.7279	5.65949	0.0141983	Zfp162	zinc finger protein 162	22668	19	MGI:1095403	mRNA processing (IEA), regulation of transcription, DNA-dependent (IEA), nuclear mRNA splicing, via spliceosome (IEA)
CTATTCAGCA	0	7.36395	5.65949	0.03201	Zfp216	zinc finger protein 216	22682	19	MGI:1278334
CCCACCCTTG	1.30117	18.4099	14.1487	0.000656667	Zfp261	zinc finger protein 261	56364	X	MGI:1927231
GAACTTTAAG	0	9.8186	7.54599	0.00829333	Zfp363	zinc finger protein 363	68098	5	MGI:1915348
TGCCCATCTC	0	20.8645	16.0352	1e-05	Zfp36l1	zinc finger protein 36, C3H type-like 1	12192	12	MGI:107946
CTCAGATAAC	0	7.36395	5.65949	0.0323167	Zmpste24	zinc metalloproteinase, STE24 homolog (S. cerevisiae)	230709	4	MGI:1890508	prenylated protein catabolism (IDA)

## Sheet: Mitochondrial genes
Mitochondrial genes with predominant expression in germinal cells
Tag	TT 1+2	ATSC	Fold	p-chance	Gene symbol	Gene name	LocusLink	Chrom	MGI accession	Gene ontology - Biological process (Evidence)
TAATTATTGG	9.10818	0	-7.42116	0.00560667	mt-Co3	cytochrome c oxidase III, mitochondrial	17710	MT	MGI:102502	electron transport (IEA)
ACCAATGAAC	6.50584	0	-5.30083	0.0245117	mt-Tv	tRNA valine, mitochondrial	17745	MT	MGI:102472	translational elongation (TAS)
Mitochondrial genes with predominant expression in testis somatic cells
Tag	TT 1+2	ATSC	Fold	p-chance	Gene symbol	Gene name	LocusLink	Chrom	MGI accession	Gene ontology - Biological process (Evidence)
AACCCTAATA	1.30117	9.8186	7.54599	0.0408217	mt-Atp6	ATP synthase 6, mitochondrial	17705	MT	MGI:99927	proton transport (IEA)
AGCAAAAGCC	1.30117	31.9105	24.5245	0	mt-Co1	cytochrome c oxidase I, mitochondrial	17708	MT	MGI:102504	transport (IEA), electron transport (IEA)
GCTGCCCTCC	134.02	2557.75	19.0848	0	mt-Co1	cytochrome c oxidase I, mitochondrial	17708	MT	MGI:102504	transport (IEA), electron transport (IEA)
ATCACACACT	1.30117	12.2733	9.43248	0.0127167	mt-Co2	cytochrome c oxidase II, mitochondrial	17709	MT	MGI:102503	electron transport (IEA)
AGCAGTCCCC	24.7222	330.15	13.3544	0	mt-Co2	cytochrome c oxidase II, mitochondrial	17709	MT	MGI:102503	electron transport (IEA)
ATACTGACAT	196.476	1167.19	5.94059	0	mt-Co3	cytochrome c oxidase III, mitochondrial	17710	MT	MGI:102502	electron transport (IEA)
TTCCGTGAAC	1.30117	84.6854	65.0841	0	mt-Dcr	d-loop control region-mitochondrial	17712	MT	MGI:108422
AGCAATTCAA	19.5175	508.113	26.0337	0	mt-Nd3	NADH dehydrogenase 3, mitochondrial	17718	MT	MGI:102499
TTGAAGCTCC	0	13.5006	10.3757	0.00106	mt-Nd4	NADH dehydrogenase 4, mitochondrial	17719	MT	MGI:102498	mitochondrial electron transport, NADH to ubiquinone (IEA), ATP synthesis coupled electron transport (IEA)
ATGACTGATA	5.20467	276.148	53.0577	0	mt-Nd4	NADH dehydrogenase 4, mitochondrial	17719	MT	MGI:102498	mitochondrial electron transport, NADH to ubiquinone (IEA), ATP synthesis coupled electron transport (IEA)
