# Supplementary material for: Global transcriptome analysis of the C57BL/6J mouse testis by SAGE: evidence for nonrandom gene order
Source: BMC Genomics. 2005 Mar 5;6:29. doi: 10.1186/1471-2164-6-29 (PMC1079818; doi:10.1186/1471-2164-6-29)
Supplement: Additional File 4 — Mouse SAGE libraries used in genomic analysis and hierarchical clustering. List of mouse SAGE libraries publicly available to date July 1, 2004 that were used in genomic analysis and hierarchical clustering. [file 1471-2164-6-29-S4.xls]

## Sheet: SAGE tissue groups
Additional file 4 - List of mouse SAGE libraries used in genomic analysis and hierarchical clustering
Mouse SAGE libraries publicly available to date July 1, 2004 and constructed from bulk tissues were selected for genomic analysis and hierarchical clustering. The libraries were obtained from the Internet sources indicated below. Linker tags and all posible 1-bp linker tag variations were removed and total tag counts were adjusted if necessary. The arrows (Æ) provide links to Mouse SAGE Site data…
Mouse SAGE libraries used in genomic analysis and hierarchical clustering
Tissue group	SAGE libs	Total tags	Source	Title in Mouse SAGE Site	Tags	ID	Link	Brief description - tissue, status, source (age, sex)
Brain	9	329745	(1)	Brain_Male	51270	201	Æ	brain, normal, bulk tissue (P30, M)
			(1)	Brain_Female	50594	202	Æ	brain, normal, bulk tissue (P30, F)
			(1)	Brain_Ts65Dn	50414	203	Æ	brain, diseased, bulk tissue (P30, M)
			(2)	Neocortex_E15	20107	204	Æ	neocortex, normal, bulk tissue (E15.5)
			(2)	Neocortex_P1	20626	205	Æ	neocortex, normal, bulk tissue (P1.1)
			(3)	Hypothalamus	55184	211	Æ	hypothalamus, normal, bulk tissue
			GSM2451	Cerebellum_P23	19429	2415	Æ	cerebellum, normal, bulk tissue (P23, M+F)
			GSM12540	Hippocampus_SAL	31190	12540	Æ	hippocampus, normal, bulk tissue (15-16 weeks, M)
			GSM12541	Hippocampus_LAL	30931	12541	Æ	hippocampus, normal, bulk tissue (15-16 weeks, M)
Eye	6	336399	(3)	Retina	53282	214	Æ	retina, normal, bulk tissue (adult)
			(3)	Retina_Crx+/+	51954	213	Æ	retina, normal, bulk tissue (P10.5)
			(3)	Retina_Crx-/-	53709	212	Æ	retina, mutant, bulk tissue (P10.5)
			(3)	Outer_Nuclear_Layer	52053	215	Æ	outer nuclear layer, normal, bulk tissue
			GSM13195	Cornea	62093	13195	Æ	cornea, normal, bulk tissue (6 weeks, M)
			GSM13196	Cornea_P9	63308	13196	Æ	cornea, normal, bulk tissue (P9)
Heart	1	84275	GSM1681	Heart	84275	1681	Æ	heart, normal, bulk tissue (3 months, F)
Liver	2	37118	GSM12777	Liver	18742	12777	Æ	liver, normal, bulk tissue (10 weeks, F)
			GSM12757	Liver_E3L	18376	12757	Æ	liver, transgenic, bulk tissue (10 weeks, F)
Kidney	6	87810	GSM9194	Kidney_Saline	11197	9194	Æ	kidney, treated, bulk tissue (adult, M)
			GSM9195	Kidney_AngII	11337	9195	Æ	kidney, treated, bulk tissue (adult, M)
			GSM24251	Kidney_1	19793	24251	Æ	kidney, normal, bulk tissue (9-11 weeks, M)
			GSM24255	Kidney_1_UN_Acute	23343	24255	Æ	kidney, treated, bulk tissue (9-11 weeks, M)
			GSM24256	Kidney_2	12571	24256	Æ	kidney, normal, bulk tissue (25-28 weeks, M)
			GSM24257	Kidney_2_UN_Chronic	9569	24257	Æ	kidney, treated, bulk tissue (25-28 weeks, M)
Limbs	2	136650	GSM55	Forelimb	68302	55	Æ	limb, normal, bulk tissue (E11.5)
			GSM56	Hindlimb	68348	56	Æ	limb, normal, bulk tissue (E11.5)
Adipose	1	44974	GSM17227	Adipose_Retroperitoneal	44974	17227	Æ	adipose tissue retroperitoneal, normal, bulk tissue (12-14 weeks, M)
Total testis	2	76854	GSM34767	Total_Testis_1 (TT 1)	24975	34767	Æ	testis, normal, bulk tissue (9 weeks, M)
			GSM34768	Total_Testis_2 (TT 2)	51879	34768	Æ	testis, normal, bulk tissue (9 weeks, M)
Testis somatic cells adult	1	81478	GSM5435	Testis_Somatic_Cells_Adult (ATSC)	81478	5435	Æ	testis, treated, bulk tissue (adult, M)
Mouse SAGE libraries used only in hierarchical clustering
	SAGE libs	Total tags	Source	Title in Mouse SAGE Site	Tags	ID	Link	Brief description
	1	43444	GSM766	Medullo_3871	43444	766	Æ	brain, tumour, bulk tissue
	1	61939	GSM5436	Testis_Somatic_Cells_Fetal	61939	5436	Æ	testis, mutant, bulk tissue (E18.5, M)
Source of SAGE libraries:
GSMxxxxx	http://www.ncbi.nlm.nih.gov/geo/
(1)	http://medgen.unige.ch/research/projects.html
(2)	http://www.hfi.unimelb.edu.au/research/developmental_biology/sage/
(3)	http://genetics.med.harvard.edu/~cepko/SAGE/
