# Supplementary material for: Global transcriptome analysis of the C57BL/6J mouse testis by SAGE: evidence for nonrandom gene order
Source: BMC Genomics. 2005 Mar 5;6:29. doi: 10.1186/1471-2164-6-29 (PMC1079818; doi:10.1186/1471-2164-6-29)
Supplement: Additional File 5 — Genes specific for total testis or adult testis somatic cells. List of 395 and 81 genes with specific expression in total testis or adult testis somatic cells determined by comparison to SAGE data from seven non-testis tissues (brain, eye, heart, liver, kidney, limbs and adipose tissue). A gene was considered to be testis specific if the corresponding tags were present only in total testis or adult testis somatic cells SAGE libraries and missing in all non-testis libraries. Tags were identified using RNA evidence mapping. [file 1471-2164-6-29-S5.xls]

## Sheet: Table description
Additional file 5 - Genes specific for total testis or adult testis somatic cells
List of 395 and 81 genes with specific expression in total testis (TT 1+2, 76 854 tags) or adult testis somatic cells (ATSC, 81 478 tags) determined by comparison to SAGE data from 7 non-testis tissues (brain, eye, heart, liver, kidney, limbs and adipose tissue) (see Additional file 4). The total of 14 478 unique genes were identified among all tissues. The genes with total tag count < 2 were dis…
IEA	inferred from electronic annotation
IC	inferred by curator
IDA	inferred from direct assay
IEP	inferred from expression pattern
IGI	inferred from genetic interaction
IMP	inferred from mutant phenotype
IPI	inferred from physical interaction
ISS	inferred from sequence or structural similarity
NAS	non-traceable author statement
TAS	traceable author statement
ND	no biological data available
NR	not recorded

## Sheet: Total testis - specific
List of 395 genes specific for total testis in comparison to other tissues
Tag	TT 1+2	Gene symbol	Gene name	LocusLink	Chrom	MGI accession	Gene ontology - Biological process (Evidence)
GCGCCTGCGG	2	1200013A08Rik	RIKEN cDNA 1200013A08 gene	74761	4	MGI:1922011
GCGGACAGCA	3	1600014K23Rik	RIKEN cDNA 1600014K23 gene	71996	X	MGI:1919246
TAAAACACTC	35	1600021C16Rik	RIKEN cDNA 1600021C16 gene	72020	16	MGI:1919270
TTCCCGGTGT	4	1700001C02Rik	RIKEN cDNA 1700001C02 gene	75434	5	MGI:1922684
ATGTCATTGG	92	1700001F04Rik	RIKEN cDNA 1700001F04 gene	75439	3	MGI:1922689
TGAGCCACGT	3	1700001L19Rik	RIKEN cDNA 1700001L19 gene	69315	13	MGI:1916565
ACAATGCTGG	91	1700001L23Rik	RIKEN cDNA 1700001L23 gene	75469	9	MGI:1922719
GAGGAAGTAG	123	1700001N01Rik	RIKEN cDNA 1700001N01 gene	69281	8	MGI:1916531
GAAAAATTGG	3	1700003H04Rik	RIKEN cDNA 1700003H04 gene	76387	3	MGI:1923637
AGAAGAGATA	3	1700003M02Rik	RIKEN cDNA 1700003M02 gene	69329	4	MGI:1916579
GCATTCTCTT	10	1700003M02Rik	RIKEN cDNA 1700003M02 gene	69329	4	MGI:1916579
TGATGAAAGC	11	1700006J14Rik	RIKEN cDNA 1700006J14 gene	321010	10	MGI:2447818
TCAAGGTTAG	6	1700007B13Rik	RIKEN cDNA 1700007B13 gene	71830	7	MGI:1919080
ATACTTGTTC	18	1700007F22Rik	RIKEN cDNA 1700007F22 gene	69982	5	MGI:1917232
ACCTGCAGCC	25	1700007H20Rik	RIKEN cDNA 1700007H20 gene	75482	11	MGI:1922732
CCGTCATCTT	4	1700007J06Rik	RIKEN cDNA 1700007J06 gene	71827	3	MGI:1919077
CTGCCCTCAG	7	1700007L12Rik	RIKEN cDNA 1700007L12 gene	75470	9	MGI:1922720
GAGGAAATTG	12	1700007N18Rik	RIKEN cDNA 1700007N18 gene	69339	16	MGI:1916589	protein targeting (ISS)
GCTTTTTGGA	5	1700008A04Rik	RIKEN cDNA 1700008A04 gene	69351	11	MGI:1916601
GGCCTCACAT	4	1700008E09Rik	RIKEN cDNA 1700008E09 gene	69363	4	MGI:1916613
GCCAACAACT	2	1700008I05Rik	RIKEN cDNA 1700008I05 gene	71841	X	MGI:1919091
AATAGTGTCT	4	1700008J08Rik	RIKEN cDNA 1700008J08 gene	71842	11	MGI:1919092
GAGATCATTA	3	1700008P02Rik	RIKEN cDNA 1700008P02 gene	69347	3	MGI:1916597
GGACTTGATG	48	1700008P20Rik	RIKEN cDNA 1700008P20 gene	69301	7	MGI:1916551
GAAAGAGAAC	3	1700010B08Rik	RIKEN cDNA 1700010B08 gene	75485	2	MGI:1922735
CCACCTAAAG	26	1700010D01Rik	RIKEN cDNA 1700010D01 gene	76386	X	MGI:1923636
AGTCTGGAGA	5	1700010L19Rik	RIKEN cDNA 1700010L19 gene	71840	17	MGI:1919090	transport (ISS)
AGCGCAACCG	15	1700010O16Rik	RIKEN cDNA 1700010O16 gene	67504	17	MGI:1914754
TACTTGTGCT	3	1700011E04Rik	RIKEN cDNA 1700011E04 gene	69286	10	MGI:1916536
ACTGCGAAAC	8	1700011E24Rik	RIKEN cDNA 1700011E24 gene	75467	17	MGI:1922717
CCAATGCTCA	30	1700011F03Rik	RIKEN cDNA 1700011F03 gene	74221	6	MGI:1921471
TGATAATAAA	17	1700011H22Rik	RIKEN cDNA 1700011H22 gene	69314	4	MGI:1916564
ATCCTTGCTG	3	1700011K15Rik	RIKEN cDNA 1700011K15 gene	75456	12	MGI:1922706	nucleotide biosynthesis (ISS), nucleoside metabolism (ISS), purine base metabolism (ISS), neurogenesis (ISS), ribonucleoside monophosphate biosynthesis (ISS)
ATTAATGTTC	20	1700011L22Rik	RIKEN cDNA 1700011L22 gene	67687	8	MGI:1914937
AGCTCACTGG	18	1700011N24Rik	RIKEN cDNA 1700011N24 gene	71829	9	MGI:1919079
CCTCCTGGCA	2	1700012A03Rik	RIKEN cDNA 1700012A03 gene	76382	6	MGI:1923632
CAAACTCTGA	5	1700012A16Rik	RIKEN cDNA 1700012A16 gene	71836	1	MGI:1919086
AAATGAAATT	11	1700012B07Rik	RIKEN cDNA 1700012B07 gene	69324	11	MGI:1916574
CCACTGAAGC	2	1700012H05Rik	RIKEN cDNA 1700012H05 gene	76572	7	MGI:1923822	protein targeting (ISS), regulation of transcription, DNA-dependent (ISS)
TCACAGAAAG	30	1700013D24Rik	RIKEN cDNA 1700013D24 gene	76921	6	MGI:1924171
GCCACCGTGT	104	1700013G24Rik	RIKEN cDNA 1700013G24 gene	69380	4	MGI:1916630
ACAACCTCTT	9	1700014P03Rik	RIKEN cDNA 1700014P03 gene	69387	7	MGI:1916637	protein folding (IEA)
TACCCCACTC	7	1700015E13Rik	RIKEN cDNA 1700015E13 gene	76925	1	MGI:1924175
TGTCTTGAGT	2	1700015M15Rik	RIKEN cDNA 1700015M15 gene	69401	18	MGI:1916651
GTCCCTAAAC	12	1700016G05Rik	RIKEN cDNA 1700016G05 gene	67690	6	MGI:1914940	proteolysis and peptidolysis (ISS)
GGAAACATAC	22	1700017D01Rik	RIKEN cDNA 1700017D01 gene	69369	19	MGI:1916619
CTTTGTACCT	14	1700017D11Rik	RIKEN cDNA 1700017D11 gene	69376	11	MGI:1916626
GTCCTCAAGG	7	1700018B08Rik	RIKEN cDNA 1700018B08 gene	76405	8	MGI:1923655
AGCTTTGAGA	6	1700018B24Rik	RIKEN cDNA 1700018B24 gene	66332	3	MGI:1913582
AAGACCAATT	10	1700018C11Rik	RIKEN cDNA 1700018C11 gene	75524	4	MGI:1922774
ATTCACTTCT	8	1700019A02Rik	RIKEN cDNA 1700019A02 gene	69397	1	MGI:1916647
TGCCTTAGAT	14	1700019B01Rik	RIKEN cDNA 1700019B01 gene	70054	7	MGI:1917304
AGAAAGCAGA	2	1700019B03Rik	RIKEN cDNA 1700019B03 gene	76406	8	MGI:1923656
CTGGGCCTAG	10	1700020A23Rik	RIKEN cDNA 1700020A23 gene	75656	2	MGI:1922906
AGCTACACAG	8	1700020C07Rik	RIKEN cDNA 1700020C07 gene	75642	2	MGI:1922892
TCGTCCGAGA	17	1700020D05Rik	RIKEN cDNA 1700020D05 gene	75555	19	MGI:1922805
TGACAAGGCA	14	1700020H15	hypothetical protein 1700020H15	232717	6
GCGTGAAGAC	6	1700020L24Rik	RIKEN cDNA 1700020L24 gene	66330	11	MGI:1913580
GCCGTATTTG	6	1700020N01Rik	RIKEN cDNA 1700020N01 gene	67692	10	MGI:1914942	regulation of transcription, DNA-dependent (ISS)
GCTGAATCAA	6	1700020N15Rik	RIKEN cDNA 1700020N15 gene	75509	X	MGI:1922759
GATAAACACA	3	1700021F07Rik	RIKEN cDNA 1700021F07 gene	72221	2	MGI:1919471
ATGAGAGCCG	17	1700021P22Rik	RIKEN cDNA 1700021P22 gene	75538	7	MGI:1922788
GTTTGGCAGA	2	1700022I11Rik	RIKEN cDNA 1700022I11 gene	67317	4	MGI:1914567
ATCTCTCTGT	10	1700022P22Rik	RIKEN cDNA 1700022P22 gene	75558	1	MGI:1922808
TTTCTAAAGC	10	1700023A16Rik	RIKEN cDNA 1700023A16 gene	69371	6	MGI:1916621
ATGCCCGAAG	6	1700023B23Rik	RIKEN cDNA 1700023B23 gene	76940	5	MGI:1924190
GTATTGGTGG	8	1700023D19Rik	RIKEN cDNA 1700023D19 gene	75510	7	MGI:1922760
TCGACTGTCA	5	1700023H08Rik	RIKEN cDNA 1700023H08 gene	69444	11	MGI:1916694
TTCAAGCCTA	32	1700024P04Rik	RIKEN cDNA 1700024P04 gene	69382	13	MGI:1916632
CCGATCAGAT	11	1700025B11Rik	RIKEN cDNA 1700025B11 gene	76409	15	MGI:1923659
TTAAGAGGAG	16	1700025F22Rik	RIKEN cDNA 1700025F22 gene	69416	19	MGI:1916666
AAGATAGTTC	5	1700025M08Rik	RIKEN cDNA 1700025M08 gene	75622	11	MGI:1922872
CAGCGCCCCT	15	1700026D08Rik	RIKEN cDNA 1700026D08 gene	75556	7	MGI:1922806
GGACGACATA	85	1700026L06Rik	RIKEN cDNA 1700026L06 gene	69987	2	MGI:1917237
TCTAGAGAAA	3	1700027A23Rik	RIKEN cDNA 1700027A23 gene	76420	3	MGI:1923670
TGTTGGCCGA	11	1700028O09Rik	RIKEN cDNA 1700028O09 gene	75671	12	MGI:1922921
CTAATGAAAA	9	1700028P14Rik	RIKEN cDNA 1700028P14 gene	67483	19	MGI:1914733
CTGGACTTCT	33	1700029F12Rik	RIKEN cDNA 1700029F12 gene	66479	13	MGI:1913729
GGTGGGACCT	21	1700029F12Rik	RIKEN cDNA 1700029F12 gene	66479	13	MGI:1913729
AGGACACTGC	3	1700029G01Rik	RIKEN cDNA 1700029G01 gene	66938	4	MGI:1914188
GAAGTAAAAA	30	1700029G01Rik	RIKEN cDNA 1700029G01 gene	66938	4	MGI:1914188
GCAACTAACA	32	1700029J11Rik	RIKEN cDNA 1700029J11 gene	76426	2	MGI:1923676
GGGCTGCTTG	16	1700029P11Rik	RIKEN cDNA 1700029P11 gene	66346	X	MGI:1913596
GATATAAATT	8	1700030F18Rik	RIKEN cDNA 1700030F18 gene	72277	15	MGI:1919527
GCACTCACTA	65	1700030G11Rik	RIKEN cDNA 1700030G11 gene	70065	2	MGI:1917315
AGCCACAGTG	9	1700034E13Rik	RIKEN cDNA 1700034E13 gene	78414	18	MGI:1925664
TTTTTTGGTA	3	1700034F02Rik	RIKEN cDNA 1700034F02 gene	73324	11	MGI:1920574
CAACTACAGG	4	1700034I23Rik	RIKEN cDNA 1700034I23 gene	73297	3	MGI:1920547
AAAATTACAT	49	1700034J06Rik	RIKEN cDNA 1700034J06 gene	73333	3	MGI:1920583	transport (ISS)
TCCCGGGGCC	3	1700034O15Rik	RIKEN cDNA 1700034O15 gene	76606	6	MGI:1923856
ACTTTGCACT	2	1700042F02Rik	RIKEN cDNA 1700042F02 gene	67331	10	MGI:1914581	binding of sperm to zona pellucida (IMP), phospholipid translocation (IMP)
GATCATTCAA	9	1700042N06Rik	RIKEN cDNA 1700042N06 gene	67320	9	MGI:1914570
GGGCGACCCG	4	1700045I19Rik	RIKEN cDNA 1700045I19 gene	74264	X	MGI:1921514
GGCTGTGGCA	3	1700049K14Rik	RIKEN cDNA 1700049K14 gene	73382	14	MGI:1920632
CACGTGGGAT	25	1700049L16Rik	RIKEN cDNA 1700049L16 gene	108950	10	MGI:1920633
GCGCAGCCTA	17	1700049M11Rik	RIKEN cDNA 1700049M11 gene	68221	2	MGI:1915471
TGCTGCTTAA	5	1700054C12Rik	RIKEN cDNA 1700054C12 gene	67333	2	MGI:1914583	protein amino acid phosphorylation (ISS)
ACTACTAATA	39	1700054O13Rik	RIKEN cDNA 1700054O13 gene	67334	X	MGI:1914584
TGGCGTATCC	29	1700055J15Rik	RIKEN cDNA 1700055J15 gene	74267	9	MGI:1921517
GCAATGGTGG	43	1700063I17Rik	RIKEN cDNA 1700063I17 gene	68223	7	MGI:1915473
GATTCCAACC	3	1700065D16Rik	RIKEN cDNA 1700065D16 gene	73410	9	MGI:1920660
GGAGACTATT	3	1700065J11Rik	RIKEN cDNA 1700065J11 gene	73409	6	MGI:1920659
CTGGAAAATA	8	1700067C01Rik	RIKEN cDNA 1700067C01 gene	76718	7	MGI:1923968
AAATGAAAAG	12	1700067I02Rik	RIKEN cDNA 1700067I02 gene	73472	5	MGI:1920722
GAGAATGACT	2	1700067I02Rik	RIKEN cDNA 1700067I02 gene	73472	5	MGI:1920722
TTGAAGGGGT	15	1700067P10Rik	RIKEN cDNA 1700067P10 gene	68224	17	MGI:1915474
CCGTCTGTAC	25	1700074P13Rik	RIKEN cDNA 1700074P13 gene	73481	6	MGI:1920731
GGCTAGAGGT	4	1700080E11Rik	RIKEN cDNA 1700080E11 gene	73532	9	MGI:1920782
TAATCCACTA	23	1700081D17Rik	RIKEN cDNA 1700081D17 gene	73523	14	MGI:1920773
TGGTGGTGAC	3	1700081D17Rik	RIKEN cDNA 1700081D17 gene	73523	14	MGI:1920773
ATTTGTGGTA	3	1700086D15Rik	RIKEN cDNA 1700086D15 gene	74282	11	MGI:1921532
GGTATTTTCC	5	1700086L19Rik	RIKEN cDNA 1700086L19 gene	74284	12	MGI:1921534
TTCTTCTACT	8	1700090G07Rik	RIKEN cDNA 1700090G07 gene	78469	17	MGI:1925719
TCCACAGATC	7	1700093K21Rik	RIKEN cDNA 1700093K21 gene	67358	11	MGI:1914608
TTACCTCACT	15	1700095F04Rik	RIKEN cDNA 1700095F04 gene	67356	2	MGI:1914606
CATTTGGGCA	3	1700095H12	hypothetical protein 1700095H12	241850	2
TCTCCAATAA	3	1700104B16Rik	RIKEN cDNA 1700104B16 gene	78636	8	MGI:1925886
AGATGGAGGT	2	1700109I12Rik	RIKEN cDNA 1700109I12 gene	84544	16	MGI:1934368
CCCCAGTCGT	5	1700110M21Rik	RIKEN cDNA 1700110M21 gene	76627	14	MGI:1923877
AAAGAGATAA	6	1700112P19Rik	RIKEN cDNA 1700112P19 gene	67929	8	MGI:1915179
CAACTGCTGG	3	1700121K02Rik	RIKEN cDNA 1700121K02 gene	76653	11	MGI:1923903
GGTTCCATTA	28	1700121L12Rik	RIKEN cDNA 1700121L12 gene	67365	18	MGI:1914615	metabolism (ISS)
CCAACCACAG	2	1700125F08Rik	RIKEN cDNA 1700125F08 gene	73616	10	MGI:1920866
TATACTCTGG	6	1700125H20Rik	RIKEN cDNA 1700125H20 gene	73634	11	MGI:1920884
TGTAGATCGT	7	1700126L10Rik	RIKEN cDNA 1700126L10 gene	73603	2	MGI:1920853
GTATCACATC	3	1700127D06Rik	RIKEN cDNA 1700127D06 gene	76999	7	MGI:1924249
CATAAGCTTT	2	1700129C05Rik	RIKEN cDNA 1700129C05 gene	67932	14	MGI:1915182
GTTCACAGAA	43	1700129C05Rik	RIKEN cDNA 1700129C05 gene	67932	14	MGI:1915182
AGGCCATCTT	6	1810013L24Rik	RIKEN cDNA 1810013L24 gene	69053	16	MGI:1916303
CAGACCAACG	9	1810013N20Rik	RIKEN cDNA 1810013N20 gene	78306	19	MGI:1925556
TGGCGCTTCT	2	1810015P03Rik	RIKEN cDNA 1810015P03 gene	66269	8	MGI:1913519
GCGTATGTCC	3	1810037B05Rik	RIKEN cDNA 1810037B05 gene	69169	1	MGI:1916419
AATACTAACA	2	1810062O18Rik	RIKEN cDNA 1810062O18 gene	75602	14	MGI:1922852
CTGATTGCCT	2	2200002J24Rik	RIKEN cDNA 2200002J24 gene	69147	7	MGI:1916397
AAGCTACCTG	10	2410116G06Rik	RIKEN cDNA 2410116G06 gene	68236	2	MGI:1915486
TCTGTATACT	4	2700049A03Rik	RIKEN cDNA 2700049A03 gene	76967	12	MGI:1924217
GCACTGTGTC	2	2900005J15Rik	RIKEN cDNA 2900005J15 gene	67261	5	MGI:1914511
GTTCCAAGGG	1	2900041A11Rik	RIKEN cDNA 2900041A11 gene	72894	9	MGI:1920144
TACCACCAGA	8	2900041A11Rik	RIKEN cDNA 2900041A11 gene	72894	9	MGI:1920144
AGAATCATAT	6	2900092C05Rik	RIKEN cDNA 2900092C05 gene	73090	7	MGI:1920340
TTACTTATGT	5	4921504E14Rik	RIKEN cDNA 4921504E14 gene	70840	10	MGI:1918090
GTAACAGTAC	1	4921508E09Rik	RIKEN cDNA 4921508E09 gene	66712	9	MGI:1913962
TGCTAACATC	28	4921508E09Rik	RIKEN cDNA 4921508E09 gene	66712	9	MGI:1913962
GCATCAGCAA	23	4921509E07Rik	RIKEN cDNA 4921509E07 gene	70897	12	MGI:1918147
CAGGATCCCT	5	4921510H08Rik	RIKEN cDNA 4921510H08 gene	66716	10	MGI:1913966
CCTAGGTGGA	10	4921510J17Rik	RIKEN cDNA 4921510J17 gene	70894	11	MGI:1918144
CATTCTGTCA	2	4921511D23Rik	RIKEN cDNA 4921511D23 gene	66722	1	MGI:1913972
GACACCCTTG	5	4921511F01Rik	RIKEN cDNA 4921511F01 gene	70862	3	MGI:1918112
TTCAGCCAGG	5	4921511H03Rik	RIKEN cDNA 4921511H03 gene	70920	5	MGI:1918170	protein targeting (ISS)
TAGTTCTCAA	34	4921511M17Rik	RIKEN cDNA 4921511M17 gene	78092	X	MGI:1925342
AATAAGTTCC	2	4921513D09Rik	RIKEN cDNA 4921513D09 gene	70884	7	MGI:1918134
CCGGGACTCC	5	4921517D21Rik	RIKEN cDNA 4921517D21 gene	67722	9	MGI:1914972
CGATCCACTT	2	4921517D22Rik	RIKEN cDNA 4921517D22 gene	70900	13	MGI:1918150
ACCTCCGAGC	2	4921520G13Rik	RIKEN cDNA 4921520G13 gene	66729	5	MGI:1913979	regulation of transcription, DNA-dependent (ISS)
AAACTTTTTT	3	4921522K05Rik	RIKEN cDNA 4921522K05 gene	67981	3	MGI:1915231
ACTCAGACAT	6	4921522P10Rik	RIKEN cDNA 4921522P10 gene	66719	8	MGI:1913969
GTAGATTTCA	3	4921523A10Rik	RIKEN cDNA 4921523A10 gene	110332	17
ACTCACGTAG	2	4921524L21Rik	RIKEN cDNA 4921524L21 gene	70901	18	MGI:1918151
TGATTGATAT	3	4921525D22	hypothetical protein 4921525D22	211482	17
GTGGAGGATA	3	4921525H12	hypothetical protein 4921525H12	329738	3
ATAAACAAGA	11	4921526K24Rik	RIKEN cDNA 4921526K24 gene	66727	19	MGI:1913977
ATTGCCGAAC	1	4921529O18Rik	RIKEN cDNA 4921529O18 gene	78257	12	MGI:1925507
TAAGTTCGTT	1	4921529O18Rik	RIKEN cDNA 4921529O18 gene	78257	12	MGI:1925507
CTTCTGTGTT	3	4921530G04Rik	RIKEN cDNA 4921530G04 gene	70956	11	MGI:1918206
ACAATAAGTA	3	4921530L21Rik	RIKEN cDNA 4921530L21 gene	66732	14	MGI:1913982
GTAGAGCAAT	15	4921536K21Rik	RIKEN cDNA 4921536K21 gene	67430	11	MGI:1914680
GAGAAAGAGC	2	4921538N17Rik	RIKEN cDNA 4921538N17 gene	74052	9	MGI:1921302
TTCTTTGAAG	3	4922504H04	hypothetical protein 4922504H04	279499	8
GCTGGAAGAT	33	4922504M18Rik	RIKEN cDNA 4922504M18 gene	244179	7	MGI:2685336
TCCCTGTATT	3	4930403C10Rik	RIKEN cDNA 4930403C10 gene	73813	7	MGI:1921063
TTAACCTTTG	31	4930404H21Rik	RIKEN cDNA 4930404H21 gene	73808	7	MGI:1921058
CTGGCCACAA	4	4930405J24Rik	RIKEN cDNA 4930405J24 gene	78789	X	MGI:1926039
TTAATGGAAA	1	4930405J24Rik	RIKEN cDNA 4930405J24 gene	78789	X	MGI:1926039
AAAGAAGTGG	5	4930415O20Rik	RIKEN cDNA 4930415O20 gene	73863	15	MGI:1921113
TGAGAGATGC	8	4930431B09Rik	RIKEN cDNA 4930431B09 gene	74645	3	MGI:1921895
TTGGTGGACA	13	4930432J16Rik	RIKEN cDNA 4930432J16 gene	76872	16	MGI:1924122
GCCCGACTGT	9	4930435E12Rik	RIKEN cDNA 4930435E12 gene	74663	16	MGI:1921913
GAGCAAGCTG	2	4930441E05Rik	RIKEN cDNA 4930441E05 gene	74691	12	MGI:1921941
GAGTTAAGGC	4	4930442L21Rik	RIKEN cDNA 4930442L21 gene	67580	14	MGI:1914830
GCCCCCTCTG	18	4930442L21Rik	RIKEN cDNA 4930442L21 gene	67580	14	MGI:1914830
TAAGAAGGTT	7	4930442L21Rik	RIKEN cDNA 4930442L21 gene	67580	14	MGI:1914830
CTTCCCACAG	2	4930449I24Rik	RIKEN cDNA 4930449I24 gene	67410	5	MGI:1914660	small GTPase mediated signal transduction (ISS)
TTTTTAGAGA	7	4930449I24Rik	RIKEN cDNA 4930449I24 gene	67410	5	MGI:1914660	small GTPase mediated signal transduction (ISS)
TCAGTGGTGA	2	4930451E13Rik	RIKEN cDNA 4930451E13 gene	74675	11	MGI:1921925
TGAACTTCCA	4	4930451I11Rik	RIKEN cDNA 4930451I11 gene	78118	7	MGI:1925368
ATCTTGTGGA	2	4930453L07Rik	RIKEN cDNA 4930453L07 gene	74688	8	MGI:1921938
CAATTTGGGT	2	4930463O16Rik	RIKEN cDNA 4930463O16 gene	75804	10	MGI:1923054
ACAAATACGG	9	4930503B16Rik	RIKEN cDNA 4930503B16 gene	78174	5	MGI:1925424
TAAAACCTCT	28	4930503B20Rik	RIKEN cDNA 4930503B20 gene	75015	3	MGI:1922264
GAACCTTCGT	5	4930505A04Rik	RIKEN cDNA 4930505A04 gene	75087	11	MGI:1922337
TGGAATGATG	5	4930509O20Rik	RIKEN cDNA 4930509O20 gene	74711	2	MGI:1921961
CTAGATGAGA	4	4930511I11Rik	RIKEN cDNA 4930511I11 gene	67645	17	MGI:1914895
AATGAACAGC	3	4930511O11Rik	RIKEN cDNA 4930511O11 gene	75083	2	MGI:1922333
TACAACCTGT	3	4930511O11Rik	RIKEN cDNA 4930511O11 gene	75083	2	MGI:1922333
CCAAAGGGCA	4	4930513F16Rik	RIKEN cDNA 4930513F16 gene	74717	1	MGI:1921967
GAGCTGTCAT	4	4930517I18Rik	RIKEN cDNA 4930517I18 gene	75050	13	MGI:1922300	microtubule-based movement (ISS)
CTGGTCTGAC	2	4930519G04Rik	RIKEN cDNA 4930519G04 gene	67593	5	MGI:1914843
TCTTGCTTGT	3	4930521I23Rik	RIKEN cDNA 4930521I23 gene	74716	15	MGI:1921966
AGGAGCGTCT	8	4930522D07Rik	RIKEN cDNA 4930522D07 gene	67591	3	MGI:1914841
GGTCCAGCCT	11	4930522D07Rik	RIKEN cDNA 4930522D07 gene	67591	3	MGI:1914841
TAAAGTTAAA	17	4930522H14Rik	RIKEN cDNA 4930522H14 gene	67646	4	MGI:1914896
CCTGACCCGC	3	4930526D03Rik	RIKEN cDNA 4930526D03 gene	277496	2	MGI:2685538
CAAATTTTTC	50	4930527E24Rik	RIKEN cDNA 4930527E24 gene	75140	15	MGI:1922390
CTTGGTCTTC	2	4930528F23Rik	RIKEN cDNA 4930528F23 gene	75178	17	MGI:1922428
ACACACAGAT	2	4930542C12Rik	RIKEN cDNA 4930542C12 gene	67648	9	MGI:1914898
CAGGAGCACG	11	4930553D19Rik	RIKEN cDNA 4930553D19 gene	75266	12	MGI:1922516
AGCAAGGAGG	3	4930555I21Rik	RIKEN cDNA 4930555I21 gene	78806	4	MGI:1926056
GTTGACAATA	6	4930557F10Rik	RIKEN cDNA 4930557F10 gene	75322	13	MGI:1922572
GAAGCCCGGC	10	4930560E09Rik	RIKEN cDNA 4930560E09 gene	67737	17	MGI:1914987
AAATGGTTTA	1	4930563D23Rik	RIKEN cDNA 4930563D23 gene	75328	16	MGI:1922578
GCTGTACTGC	4	4930563D23Rik	RIKEN cDNA 4930563D23 gene	75328	16	MGI:1922578
TACGAAAAAT	7	4930564C03Rik	RIKEN cDNA 4930564C03 gene	75341	17	MGI:1922591
ACTGCTCCTC	7	4930571C24Rik	RIKEN cDNA 4930571C24 gene	78217	2	MGI:1925467
CTGCACCTAC	12	4930572D21Rik	RIKEN cDNA 4930572D21 gene	78052	7	MGI:1925302
CTCAATATAG	8	4930578I06Rik	RIKEN cDNA 4930578I06 gene	67750	14	MGI:1915000
GATGATAAAG	2	4930579C15Rik	RIKEN cDNA 4930579C15 gene	67753	4	MGI:1915003
AAAGACTGGT	10	4930583C14Rik	RIKEN cDNA 4930583C14 gene	75886	10	MGI:1923136
TTGTGTTGAT	15	4930584F24Rik	RIKEN cDNA 4930584F24 gene	75942	5	MGI:1923192
ATGTAAAACC	3	4931407G18Rik	RIKEN cDNA 4931407G18 gene	70977	5	MGI:1918227
CTCTCCACTC	2	4931431F19Rik	RIKEN cDNA 4931431F19 gene	70980	7	MGI:1918230
TGAATATTTG	3	4932415M13	hypothetical protein 4932415M13	211496	17
ATACCCTCTG	2	4932702K14Rik	RIKEN cDNA 4932702K14 gene	67543	17	MGI:1914793
GCTCACAAAT	2	4933400C05	hypothetical protein 4933400C05	328019	11
GGCTGTGCTC	17	4933400F01Rik	RIKEN cDNA 4933400F01 gene	232973	7	MGI:2687054
GTGGAGGCCG	19	4933402J07	hypothetical protein 4933402J07	330820	8
GGACACGTGG	8	4933402P03Rik	RIKEN cDNA 4933402P03 gene	108803	11	MGI:1918293
GCTCTAAGTC	3	4933405L10Rik	RIKEN cDNA 4933405L10 gene	71046	8	MGI:1918296
AATTGAGAGT	4	4933405O20Rik	RIKEN cDNA 4933405O20 gene	243996	7	MGI:2142174	metabolism (ISS)
TGCGGCGCTA	13	4933406A14	hypothetical protein 4933406A14	194219	4
CAGATCAAAG	3	4933406M09	hypothetical protein 4933406M09	240755	1
TTCCCAAATA	6	4933409G03	hypothetical protein 4933409G03	227998	2
AACCGCCGCA	4	4933409I22	hypothetical protein 4933409I22	244608	8
GTGTAGAAGG	3	4933409K03Rik	RIKEN cDNA 4933409K03 gene	73844	1	MGI:1921094	regulation of transcription, DNA-dependent (ISS)
TGAGCTCAGA	25	4933411G06Rik	RIKEN cDNA 4933411G06 gene	71090	10	MGI:1918340
TAAGTGAGAA	2	4933411G11	hypothetical protein 4933411G11	330228	5
CCTGAATGGA	68	4933411K16Rik	RIKEN cDNA 4933411K16 gene	66765	19	MGI:1914015
AAACCCAGGC	1	4933413B09Rik	RIKEN cDNA 4933413B09 gene	71089	16	MGI:1918339
TCATCGAGGA	2	4933413B09Rik	RIKEN cDNA 4933413B09 gene	71089	16	MGI:1918339
TTGACAAACA	19	4933413G11Rik	RIKEN cDNA 4933413G11 gene	71066	1	MGI:1918316
CGACCAGGGG	15	4933415F23Rik	RIKEN cDNA 4933415F23 gene	66755	1	MGI:1914005
CATTCAGTAA	6	4933417C16Rik	RIKEN cDNA 4933417C16 gene	217242	11	MGI:2443469
CTCAGATGGA	2	4933417K04Rik	RIKEN cDNA 4933417K04 gene	105833	15	MGI:2146001
AAGATGGCCA	3	4933424C13Rik	RIKEN cDNA 4933424C13 gene	71130	6	MGI:1918380
ACTCAACCAG	16	4933425O20Rik	RIKEN cDNA 4933425O20 gene	66766	2	MGI:1914016
TCTGCTGTTG	2	4933428M09Rik	RIKEN cDNA 4933428M09 gene	71248	X	MGI:1918498
GGCTATGTCT	3	4933431K05Rik	RIKEN cDNA 4933431K05 gene	71236	10	MGI:1918486
AGCCGGTCTC	3	4933433C11Rik	RIKEN cDNA 4933433C11 gene	74472	2	MGI:1921722
TTGATCAAGG	2	A230107C01Rik	RIKEN cDNA A230107C01 gene	320225	7	MGI:2443617
CTTCTAGAAT	2	A530001H01	hypothetical protein A530001H01	276920	11
TATTTCAGGA	2	Aard	alanine and arginine rich domain containing protein	239435	15	MGI:2181621
GAACAAGAAT	6	Acrv1	acrosomal vesicle protein 1	11451	9	MGI:104590
TTCATTTCTG	15	Actl7a	actin-like 7a	11470	4	MGI:1343051	cytoskeleton organization and biogenesis (IEA)
TATGATACAT	3	Adam2	a disintegrin and metalloprotease domain 2	11495	14	MGI:1340894	cell adhesion (IEA), proteolysis and peptidolysis (IEA)
AAATACCTCA	1	Adam25	a disintegrin and metalloprotease domain 25 (testase 2)	23793	8	MGI:1345157	spermatogenesis (IEA), proteolysis and peptidolysis (IEA)
TCTTAGTGGA	1	Adam25	a disintegrin and metalloprotease domain 25 (testase 2)	23793	8	MGI:1345157	spermatogenesis (IEA), proteolysis and peptidolysis (IEA)
TCAATTACCA	3	Adam4	a disintegrin and metalloprotease domain 4	11498	12	MGI:104731	proteolysis and peptidolysis (ISS)
GGACATAAGA	4	Adam6	a disintegrin and metalloprotease domain 6	238406	12	MGI:2676316
TGGTATCAGT	1	Adora3	adenosine A3 receptor	11542	3	MGI:104847	G-protein coupled receptor protein signaling pathway (IEA), G-protein coupled receptor protein signaling pathway (TAS)
TGTGTCATCT	1	Adora3	adenosine A3 receptor	11542	3	MGI:104847	G-protein coupled receptor protein signaling pathway (IEA), G-protein coupled receptor protein signaling pathway (TAS)
TTGCGCTACC	6	AI317237	expressed sequence AI317237	239667	15	MGI:2145977
CGAGCAAGGA	90	Akap3	A kinase (PRKA) anchor protein 3	11642	6	MGI:1341149	cell motility (IMP), protein localization (IMP), transmembrane receptor protein serine/threonine kinase signaling pathway (IPI)
ATTACCATTG	2	Allc	allantoicase	94041	12	MGI:2136971	allantoin metabolism (ISS)
GGGTAGATAT	44	Amhr2	anti-Mullerian hormone type 2 receptor	110542	15	MGI:105062	sex differentiation (IMP), protein amino acid phosphorylation (ISS), transforming growth factor beta receptor signaling pathway (TAS)
CAACTGGGTA	3	Armet	arginine-rich, mutated in early stage tumors	74840	9	MGI:1922090
GCCTTTAGCA	84	Arpm2	actin related protein M2	73353	4	MGI:1920603
TGGTTCGCTT	6	Aurkc	aurora kinase C	20871	7	MGI:1321119	cell cycle (IEA), protein amino acid phosphorylation (IEA)
CTTAGGAGAA	129	AV047578	expressed sequence AV047578	252967	15	MGI:2182357
TTCTGAAAAA	3	B930008I02Rik	RIKEN cDNA B930008I02 gene	207607	11	MGI:2443893
CTTTTATTTA	4	BC048502	cDNA sequence BC048502	223927	15	MGI:2652828
CAAAGACCAT	16	BC048671	cDNA sequence BC048671	243535	6	MGI:2679261
GCATTTTTTT	2	BC050188	cDNA sequence BC050188	244448	8	MGI:2687279
TCATTAAACT	5	BC050789	cDNA sequence BC050789	213234	3	MGI:2674085
GCAACTCAGG	1	C030011J08Rik	RIKEN cDNA C030011J08 gene	77318	13	MGI:1924568	regulation of transcription, DNA-dependent (ISS)
TTTGCTGTTT	1	C030011J08Rik	RIKEN cDNA C030011J08 gene	77318	13	MGI:1924568	regulation of transcription, DNA-dependent (ISS)
TCTCTTGGGA	4	C230069K22Rik	RIKEN cDNA C230069K22 gene	243538	6	MGI:2141635
ATATGCACTA	2	Camk4	calcium/calmodulin-dependent protein kinase IV	12326	18	MGI:88258	signal transduction (IDA), nucleocytoplasmic transport (IDA), nerve-nerve synaptic transmission (IMP), protein amino acid phosphorylation (IMP)
TCACTCAGCG	18	Capza3	capping protein (actin filament) muscle Z-line, alpha 3	12344	6	MGI:106221	actin cytoskeleton organization and biogenesis (IEA)
GATCAGGATG	2	Catsper2	cation channel, sperm associated 2	212670	2	MGI:2387404	ion transport (ISS), cation transport (ISS)
TAGGTTCAAT	2	Ccl28	chemokine (C-C motif) ligand 28	56838	13	MGI:1861731	chemotaxis (IEA), immune response (IEA), cytosolic calcium ion concentration elevation (IDA)
AGAATGTTAG	3	Ccna1	cyclin A1	12427	3	MGI:108042	cell cycle (IEA), regulation of cell cycle (IEA), spermatogenesis (IEA), mitosis (IEA), meiosis (IEA), cytokinesis (IEA)
CTGTATTCCA	2	Ccr4	chemokine (C-C motif) receptor 4	12773	9	MGI:107824	chemotaxis (IMP), G-protein coupled receptor protein signaling pathway (IEA), inflammatory response (IMP)
TAACACGAGA	2	Ccr6	chemokine (C-C motif) receptor 6	12458	17	MGI:1333797	G-protein coupled receptor protein signaling pathway (IEA)
TCTTTTGGTC	7	Cct6b	chaperonin subunit 6b (zeta)	12467	11	MGI:1329013	protein folding (IEA)
AGCCTGCACT	5	Chrne	cholinergic receptor, nicotinic, epsilon polypeptide	11448	11	MGI:87894	transport (IEA), ion transport (IEA), synaptic transmission (IEA)
GGTGTTACGG	13	Cklfsf2b	chemokine-like factor super family 2B	75502	8	MGI:2447311	chemotaxis (IEA)
CGTGGTGGCC	3	Comp	cartilage oligomeric matrix protein	12845	8	MGI:88469	cell adhesion (ISS)
CCTCAAATGC	1	Cpeb4	cytoplasmic polyadenylation element binding protein 4	67579	11	MGI:1914829
TCCTGCACAG	2	Cpeb4	cytoplasmic polyadenylation element binding protein 4	67579	11	MGI:1914829
TAAATTTAAA	2	Cpvl	carboxypeptidase, vitellogenic-like	71287	6	MGI:1918537
CCAAACTTCA	8	Cst8	cystatin 8 (cystatin-related epididymal spermatogenic)	13012	2	MGI:107161
TAGAATAGCT	95	Cst9	cystatin 9	13013	2	MGI:1340053
AAGTGAAGTA	2	Cyct	cytochrome c, testis	13067	2	MGI:88579	electron transport (IEA)
TACGTCAAGG	6	D0H6S2654E	DNA segment, human D6S2654E	108161	13	MGI:1351640
TAGGACAATG	7	D15Wsu75e	DNA segment, Chr 15, Wayne State University 75, expressed	28075	15	MGI:106313
GCTTAGCGGA	3	D630003K02Rik	RIKEN cDNA D630003K02 gene	320635	7	MGI:2444415	electron transport (ISS)
CACTCACCCG	2	D6Mm5e	DNA segment, Chr 6, Miriam Meisler 5, expressed	110958	6	MGI:1315200
GCTCCACTGG	190	Dbil5	diazepam binding inhibitor-like 5	13168	11	MGI:108039	transport (IEA)
GGTAACAGAG	27	Defb19	defensin beta 19	246700	2	MGI:2385955
AGGGCCTTAC	4	Dnajb7	DnaJ (Hsp40) homolog, subfamily B, member 7	57755	15	MGI:1914012
CTGGAGGAAC	2	Dnali1	dynein, axonemal, light intermediate polypeptide 1	75563	4	MGI:1922813	cell motility (ISS)
ATATTGTACC	4	Dncl2b	dynein, cytoplasmic, light chain 2B	75465	8	MGI:1922715
GCTACGCTCA	14	Dpep3	dipeptidase 3	71854	8	MGI:1919104	proteolysis and peptidolysis (IDA)
TATGTTTCCC	3	Dspg3	dermatan sulphate proteoglycan 3	13516	10	MGI:107942
ACACTGGTAG	7	Dusp13	dual specificity phosphatase 13	27389	14	MGI:1351599	protein amino acid dephosphorylation (IEA)
GGGTTTGAGC	1	E130115J16Rik	RIKEN cDNA E130115J16 gene	239128	14	MGI:2442021
TTTTACTTGG	1	E130115J16Rik	RIKEN cDNA E130115J16 gene	239128	14	MGI:2442021
GAAGAAGGAG	2	E130310K16Rik	RIKEN cDNA E130310K16 gene	269513	4	MGI:2444830
TTTACTTGAA	3	E230019M04	hypothetical protein E230019M04	331537	X
GAAATAAACC	3	Epha3	Eph receptor A3	13837	16	MGI:99612	transmembrane receptor protein tyrosine kinase signaling pathway (IEA), protein amino acid phosphorylation (IEA)
TTTGATCCAT	9	Etd	embryonic testis differentiation	69501	X	MGI:1916751
AGCGAGAAAT	14	Fbxo24	F-box only protein 24	71176	5	MGI:1918426
ATGTGAGAAA	119	Fhl4	four and a half LIM domains 4	14202	10	MGI:1338765
GAAATCTTAT	14	Fhl5	four and a half LIM domains 5	57756	4	MGI:1913192	transcription, DNA-dependent (TAS)
ATGGTTTAGG	2	Foxo3	forkhead box O3	56484	10	MGI:1890081	cell growth and/or maintenance (ISS), antral ovarian follicle growth (IMP), initiation of primordial ovarian follicle growth (IMP), apoptosis (ISS), induction of apoptosis (IMP), oocyte maturation (IMP), regulation of transcription, DNA-dependent (ISS), transcription from Pol II promoter (ISS), ovulation (sensu Mammalia) (IMP), glucose homeostasis (IMP)
GGCCAGGACT	2	Fprl1	formyl peptide receptor-like 1	14294	17	MGI:1194495	chemotaxis (TAS), G-protein coupled receptor protein signaling pathway (IDA)
GATCAACCTG	3	Fscn3	fascin homolog 3, actin-bundling protein, testicular (Strongylocentrotus purpuratus)	56223	6	MGI:1890386	spermatid development (TAS)
CAACTATGTA	49	Galnt15	UDP-N-acetyl-alpha-D-galactosamine:polypeptide N-acetylgalactosaminyltransferase 15	67909	5	MGI:1915159
GATATTTGTG	1	Galnt15	UDP-N-acetyl-alpha-D-galactosamine:polypeptide N-acetylgalactosaminyltransferase 15	67909	5	MGI:1915159
AGGCCCCTAC	59	Gk-rs2	glucokinase activity, related sequence 2	14626	5	MGI:1329027	carbohydrate metabolism (ISS), glycerol metabolism (ISS)
AAGGTATATG	2	Gm443	gene model 443, (NCBI)	242891	5	MGI:2685289
GTGACTAATA	7	Gm711	gene model 711, (NCBI)	279029	2	MGI:2685557
ACCAGGATGG	2	Hcr	HCR (a-helix coiled-coil rod homolog)	240084	17	MGI:2385321	cell differentiation (IEA)
CCAATTGCTA	38	Hils1	histone H1-like protein in spermatids 1	54388	11	MGI:2136691	spermatogenesis (IEA), chromatin modification (IEA), regulation of transcription, DNA-dependent (IEA)
GCTCTGGGAG	2	Hsd3b1	hydroxysteroid dehydrogenase-1, delta<5>-3-beta	15492	3	MGI:96233	steroid biosynthesis (IEA), C21-steroid hormone biosynthesis (IEA)
CAAAAAGAAA	2	Il6ra	interleukin 6 receptor, alpha	16194	3	MGI:105304	cell surface receptor linked signal transduction (IEA)
GAGACTAAGC	15	Kif9	kinesin family member 9	16578	9	MGI:1098237	microtubule-based process (IEA)
AGCATATACC	6	Klhl10	kelch-like 10 (Drosophila)	66720	11	MGI:2181067
CAACAAATGA	6	Klk21	kallikrein 21	16616	7	MGI:892022	proteolysis and peptidolysis (IDA)
TCAAAACTAG	2	LOC210762	similar to chromosome 14 open reading frame 50	210762	12
TATATGTAAA	2	LOC214511	Unknown (protein for IMAGE:3584988)	214511	10
AAGCCACCTC	5	LOC225852	hypothetical LOC225852	225852	19
TGTGGAACCC	4	LOC226990	similar to hypothetical protein MGC33442	226990	1
CCAAGCTATC	2	LOC228684	similar to dJ842G6.2 (novel protein imilar to SEL1L (sel-1 (suppressor of lin-12, C.elegans)-like))	228684	2
CTACCTACAG	29	LOC228710	similar to Hypothetical BAF-like protein C20orf179	228710	2
TAATTACATT	3	LOC234912	similar to hypothetical protein MGC13040	234912	9
ATAGCAGCCT	6	LOC237958	similar to SPPL2b; presenilin-like protein 1	237958	11
TTGGTTTCTG	3	LOC331595	hypothetical LOC331595	331595	10
TAGCCATCCT	51	LOC380907	similar to RIKEN cDNA 1700129C05	380907	14
GCAGAGCTGC	3	LOC381868	similar to TEX14 protein	381868	7
AGGAAGAAAG	6	LOC384071	similar to RIKEN cDNA 1810012H11	384071	4
TGGTTCTCTT	6	LOC384209	similar to hypothetical protein MGC35043	384209	5
TTCAATCTGG	3	LOC385668	similar to hypothetical protein MGC33295	385668	16
CATTGTAATA	4	Lrrc6	leucine-rich repeat-containing 6 (testis)	54562	15	MGI:1859553
GGGGAATAAA	3	Ltbp2	latent transforming growth factor beta binding protein 2	16997	12	MGI:99502	metabolism (IEA)
CCCTTTTTCA	11	Mcsp	mitochondrial capsule selenoprotein	17235	3	MGI:96945	sperm motility (IMP), fertilization (sensu Animalia) (IEA), penetration of zona pellucida (IMP)
GGCATCCCGG	19	Mesp1	mesoderm posterior 1	17292	7	MGI:107785
GCCCTCAAGT	7	MGC58818	Unknown (protein for MGC:58818)	380715	11
TGGACTCAGC	2	Mrpl9	mitochondrial ribosomal protein L9	78523	3	MGI:2137211	protein biosynthesis (ISS)
CTTTTGTGTG	3	Nr6a1	nuclear receptor subfamily 6, group A, member 1	14536	2	MGI:1352459	regulation of transcription, DNA-dependent (IEA), negative regulation of transcription from Pol II promoter (IMP)
AAAACTAATA	2	Nrbp	nuclear receptor binding protein	192292	5	MGI:2183436	JNK cascade (ISS)
GATGTGTCCC	3	Nrg4	neuregulin 4	83961	9	MGI:1933833
ATATAAAAAA	2	Nrk	Nik related kinase	27206	X	MGI:1351326	protein amino acid phosphorylation (ISS), activation of JUNKK (IDA)
TGCCTTATGG	23	Nt5c1b	5'-nucleotidase, cytosolic IB	70881	12	MGI:1918131	nucleoside metabolism (IDA), nucleotide metabolism (IEA)
TTCCATCTCT	90	Oaz3	ornithine decarboxylase antizyme 3	53814	3	MGI:1858170	polyamine metabolism (TAS)
TAGCCCCTGC	134	Odf1	outer dense fiber of sperm tails 1	18285	15	MGI:97424	spermatogenesis (IEA)
TCCAAATTAT	22	Odf3	outer dense fiber of sperm tails 3	69287	7	MGI:1916537
TTTCTTTCAA	2	Olfr58	olfactory receptor 58	18358	9	MGI:1333790	G-protein coupled receptor protein signaling pathway (IEA), perception of smell (IEA)
TTCTCCATCC	2	Olfr62	olfactory receptor 62	18363	4	MGI:1333887	G-protein coupled receptor protein signaling pathway (IEA), perception of smell (IEA)
TTGCTGGACA	16	Pabpc2	poly A binding protein, cytoplasmic 2	18459	18	MGI:1349723	mRNA polyadenylation (TAS)
GTATTCTGAA	2	Padi5	peptidyl arginine deiminase, egg and embryo abundant	242726	4	MGI:2655198	protein modification (IEA)
GGAGATTTGA	2	Parvg	parvin, gamma	64099	15	MGI:2158329	cell adhesion (IEA)
GACACAGTAT	4	Pdha2	pyruvate dehydrogenase E1 alpha 2	18598	3	MGI:97533	metabolism (IEA), glycolysis (IEA)
TCAACTATTA	124	Pgk2	phosphoglycerate kinase 2	18663	3	MGI:97563	glycolysis (IEA)
TTATTTATTG	2	Pik3cd	phosphatidylinositol 3-kinase catalytic delta polypeptide	18707	4	MGI:1098211	signal transduction (IEA), cell surface receptor linked signal transduction (IMP), B-cell activation (IMP), B-cell homeostasis (IMP)
AAAGTGTTTT	6	Piwil1	piwi like homolog 1 (Drosophila)	57749	5	MGI:1928897	spermatogenesis (IMP)
ATACATCTAA	6	Pla2g10	phospholipase A2, group X	26565	16	MGI:1347522	lipid catabolism (IEA)
TAACTGACGC	14	Plcz1	phospholipase C, zeta 1	114875	6	MGI:2150308	egg activation (IDA), calcium ion transport (IDA)
GGGTTACCTC	8	Pmfbp1	polyamine modulated factor 1 binding protein 1	56523	8	MGI:1930136
GCCAGATACC	436	Prm1	protamine 1	19118	16	MGI:97765	nuclear organization and biogenesis (IMP), chromosome condensation (TAS), chromosome organization and biogenesis (sensu Eukarya) (ISS), spermatogenesis (ISS), mitotic chromosome condensation (ISS), spermatid development (IMP)
AAGAAGCTCG	3	Prm3	protamine 3	19120	16	MGI:106601	spermatogenesis (IEA), mitotic chromosome condensation (IEA)
ATCCGCAATG	2	Prss21	protease, serine, 21	57256	17	MGI:1916698	spermatogenesis (TAS), proteolysis and peptidolysis (IEA)
TCAGCACCTG	9	Pwwp1	PWWP domain containing 1	15192	13	MGI:1194493
CTCTTCCCCG	3	Rasa3	RAS p21 protein activator 3	19414	8	MGI:1197013	intracellular signaling cascade (IEA)
GACAGCAAGT	30	Rnf133	ring finger protein 133	386611	6	MGI:2677436
CGTGGCCACT	4	Rog	repressor of GATA	58206	7	MGI:1891838
GTGGTGCCCC	4	Sacy	soluble adenylyl cyclase	271639	1	MGI:2660854	intracellular signaling cascade (ISS)
GAGTTAGCTT	4	Slc25a2	solute carrier family 25 (mitochondrial carrier; ornithine transporter) member 2	83885	18	MGI:2137907	transport (ISS)
AGATAAAGAT	4	Slc6a4	solute carrier family 6 (neurotransmitter transporter, serotonin), member 4	15567	11	MGI:96285	transport (IEA), neurotransmitter transport (IEA)
GAGAAATCAC	6	Slco6c1	solute carrier organic anion transporter family, member 6c1	74441	1	MGI:1921691	transport (ISS)
ATGGAAGAAG	3	Sos1	Son of sevenless homolog 1 (Drosophila)	20662	17	MGI:98354	intracellular signaling cascade (IEA), small GTPase mediated signal transduction (IEA)
TACCGTGTGC	10	Spag4l	sperm associated antigen 4-like	76407	2	MGI:1923657
TTTTCCGATG	7	Spag6	sperm associated antigen 6	50525	16	MGI:1354388	sperm motility (IMP), spermatogenesis (IMP)
TGTTGCGTAC	2	Spats1	spermatogenesis associated, serine-rich 1	71020	17	MGI:1918270
AGAGAGGACT	3	Speer2	spermatogenesis associated glutamate (E)-rich protein 2	224318	16	MGI:2668488
TTTGGATTTT	2	Speer3	spermatogenesis associated glutamate (E)-rich protein 3	71026	5	MGI:1918276
TAGCTCTCAA	13	Spinlw1	serine protease inhibitor-like, with Kunitz and WAP domains 1 (eppin)	75526	2	MGI:1922776
GTATAGGTGC	10	Spo11	sporulation protein, meiosis-specific, SPO11 homolog (S. cerevisiae)	26972	2	MGI:1349669	DNA metabolism (IEA), meiosis (IEA), DNA topological change (IEA), meiotic recombination (IEA)
TCTCCAAGTG	7	Stat4	signal transducer and activator of transcription 4	20849	1	MGI:103062	signal transduction (IEA), cell proliferation (IDA), intracellular signaling cascade (IEA), cytokine and chemokine mediated signaling pathway (IDA), regulation of transcription, DNA-dependent (IEA)
GCTTGAAGCC	10	Stk22a	serine/threonine kinase 22A (spermiogenesis associated)	22114	16	MGI:1347557	spermatogenesis (IEA), protein amino acid phosphorylation (ISS)
GCTAGCAAGC	28	Stk22c	serine/threonine kinase 22C (spermiogenesis associated)	58864	4	MGI:1929914
GATCACTTCA	2	Stk31	serine threonine kinase 31	77485	6	MGI:1924735	protein amino acid phosphorylation (IEA)
TCCTGAGGAT	2	Svs6	seminal vesicle secretion 6	20945	2	MGI:106178
ACGACTCCAA	6	Syngr4	synaptogyrin 4	58867	7	MGI:1928903
GAGACTGTGC	3	Tbx4	T-box 4	21387	11	MGI:102556	development (IEA), embryonic limb morphogenesis (IMP), regulation of transcription, DNA-dependent (IEA), angiogenesis (IMP), lung development (IMP), morphogenesis of an epithelium (IMP)
ATTTCATAAC	4	Tcte2	t-complex-associated testis expressed 2	21646	17	MGI:98641
TAAAAAGTTG	3	Tdrd1	tudor domain containing 1	83561	19	MGI:1933218
ATAGGATGCT	3	Tdrd6	tudor domain containing 6	210510	17	MGI:2679727
CGCAATAGCT	2	Tekt3	tektin 3	71062	11	MGI:1918312
GCTATGGCTC	9	Tenr	testis nuclear RNA binding protein	21744	3	MGI:103258	proteolysis and peptidolysis (ISS), RNA processing (ISS)
TCTTGAACCG	2	Tesp1	testicular serine protease 1	21755	1	MGI:1270856	carbohydrate metabolism (ISS), proteolysis and peptidolysis (ISS)
TTCAAAGATA	3	Tessp2	testis serine protease 2	235628	9	MGI:2665280
CAAGCTACAA	12	Tgifx1	TGIF homeobox 1	245583	X	MGI:2387796	regulation of transcription, DNA-dependent (ISS)
AAAAAATGAG	2	Thap1	THAP domain containing, apoptosis associated protein 1	73754	8	MGI:1921004
TCTGAGGTTT	5	Theg	testicular haploid expressed gene	21830	10	MGI:1338756	spermatogenesis (IMP)
AAATAAACCT	5	Tisp78	transcript increased in spermiogenesis 78	217116	11	MGI:2183449
GAGCCATTTG	1	Tmc3	transmembrane channel-like gene family 3	233424	7	MGI:2669033
TCTACATTTA	1	Tmc3	transmembrane channel-like gene family 3	233424	7	MGI:2669033
GATTAAAGCT	923	Tnp2	transition protein 2	21959	16	MGI:98785	chromosome organization and biogenesis (sensu Eukarya) (ISS), acrosome reaction (IMP), penetration of zona pellucida (IMP), spermatogenesis (IMP), spermatogenesis (ISS)
AACAAAAATC	5	Tsga2	testis specific gene A2	22092	17	MGI:1194909	meiosis (IEA)
AATCCATCCA	3	Txndc2	thioredoxin domain containing 2 (spermatozoa)	213272	17	MGI:2389312	protein thiol-disulfide exchange (IDA)
GTAACAATAA	15	Txndc3	thioredoxin domain containing 3 (spermatozoa)	73412	13	MGI:1920662	electron transport (ISS), GTP biosynthesis (ISS), CTP biosynthesis (ISS), UTP biosynthesis (ISS)
TCTTATTACC	3	Ubqln3	ubiquilin 3	244178	7
TCTCCAACCG	2	V1rd6	vomeronasal 1 receptor, D6	81013	7	MGI:3033475
TAACTCAGAA	17	Vmd2	vitelliform macular dystrophy 2 homolog (human)	24115	19	MGI:1346332	transport (IEA), ion transport (IEA)
GGCAAGGCCT	3	Wdr20	WD repeat domain 20	70948	12	MGI:1918198
GATCCAAGAG	4	Zdhhc19	zinc finger, DHHC domain containing 19	245308	16	MGI:2682948
CCCCCTGTGC	9	Znrf4	zinc and ring finger 4	20834	17	MGI:1341258
TAGGCCAGGG	22	Zpbp	zona pellucida binding protein	53604	11	MGI:1855701
TACATCCTTG	21	Zswim2	zinc finger, SWIM domain containing 2	71861	2	MGI:1919111

## Sheet: Testis somatic cells - specific
List of 81 genes specific for somatic cells of adult testis in comparison to other tissues
Tag	ATSC	Gene symbol	Gene name	LocusLink	Chrom	MGI accession	Gene ontology - Biological process (Evidence)
ATGTCATTGG	2	1700001F04Rik	RIKEN cDNA 1700001F04 gene	75439	3	MGI:1922689
ACAATGCTGG	3	1700001L23Rik	RIKEN cDNA 1700001L23 gene	75469	9	MGI:1922719
GAGGAAGTAG	8	1700001N01Rik	RIKEN cDNA 1700001N01 gene	69281	8	MGI:1916531
GGACTTGATG	2	1700008P20Rik	RIKEN cDNA 1700008P20 gene	69301	7	MGI:1916551
CCAATGCTCA	2	1700011F03Rik	RIKEN cDNA 1700011F03 gene	74221	6	MGI:1921471
AGCTCACTGG	3	1700011N24Rik	RIKEN cDNA 1700011N24 gene	71829	9	MGI:1919079
CTTTGTACCT	2	1700017D11Rik	RIKEN cDNA 1700017D11 gene	69376	11	MGI:1916626
TTAAAATAGG	6	1700024P16Rik	RIKEN cDNA 1700024P16 gene	242594	4	MGI:2685466
GGACGACATA	2	1700026L06Rik	RIKEN cDNA 1700026L06 gene	69987	2	MGI:1917237
GGGCGACCCG	5	1700045I19Rik	RIKEN cDNA 1700045I19 gene	74264	X	MGI:1921514
CTCTATGTGG	17	2410003J06Rik	RIKEN cDNA 2410003J06 gene	71967	X	MGI:1919217
GAAAGAAATT	2	2810475A17Rik	RIKEN cDNA 2810475A17 gene	72787	4	MGI:1920037
TGTAATTGTT	2	4631424J17Rik	RIKEN cDNA 4631424J17 gene	70802	11	MGI:1918052
TTCTATACTA	2	4732471D19Rik	RIKEN cDNA 4732471D19 gene	319719	13	MGI:2442599
TGCTAACATC	2	4921508E09Rik	RIKEN cDNA 4921508E09 gene	66712	9	MGI:1913962
ATAAACAAGA	4	4921526K24Rik	RIKEN cDNA 4921526K24 gene	66727	19	MGI:1913977
CTTCTGTGTT	4	4921530G04Rik	RIKEN cDNA 4921530G04 gene	70956	11	MGI:1918206
TTAATGGAAA	3	4930405J24Rik	RIKEN cDNA 4930405J24 gene	78789	X	MGI:1926039
TGAGAGATGC	3	4930431B09Rik	RIKEN cDNA 4930431B09 gene	74645	3	MGI:1921895
ACAAATACGG	2	4930503B16Rik	RIKEN cDNA 4930503B16 gene	78174	5	MGI:1925424
CAAATTTTTC	4	4930527E24Rik	RIKEN cDNA 4930527E24 gene	75140	15	MGI:1922390
CAGGAGCACG	2	4930553D19Rik	RIKEN cDNA 4930553D19 gene	75266	12	MGI:1922516
GATTCACTCT	6	4933402E13Rik	RIKEN cDNA 4933402E13 gene	74437	X	MGI:1921687
CCTGAATGGA	3	4933411K16Rik	RIKEN cDNA 4933411K16 gene	66765	19	MGI:1914015
CTTATTTAGA	2	4933413J09Rik	RIKEN cDNA 4933413J09 gene	71106	14	MGI:1918356
ATGAAAACAT	6	8030411F24Rik	RIKEN cDNA 8030411F24 gene	78609	2	MGI:1925859
TAGCTGGCCT	2	9130218O11	hypothetical protein 9130218O11	328561	15
CCTCCTTTAT	2	A530065E19Rik	RIKEN cDNA A530065E19 gene	217038	11	MGI:2443470
TATTTCAGGA	11	Aard	alanine and arginine rich domain containing protein	239435	15	MGI:2181621
TTCATTTCTG	2	Actl7a	actin-like 7a	11470	4	MGI:1343051	cytoskeleton organization and biogenesis (IEA)
AATTGAAAAC	3	Ada	adenosine deaminase	11486	2	MGI:87916	nucleotide metabolism (IEA), immune response (IMP), purine nucleotide metabolism (IMP), purine ribonucleoside monophosphate biosynthesis (IEA)
CCTGAAGCTC	2	AI848100	expressed sequence AI848100	226551	1	MGI:2138346	protein targeting (ISS)
ACTGCTTGTC	3	Aldh1a7	aldehyde dehydrogenase family 1, subfamily A7	26358	19	MGI:1347050	metabolism (ISS), retinal metabolism (IDA)
GGGTAGATAT	123	Amhr2	anti-Mullerian hormone type 2 receptor	110542	15	MGI:105062	sex differentiation (IMP), protein amino acid phosphorylation (ISS), transforming growth factor beta receptor signaling pathway (TAS)
ATACATTTTT	1	Apbb1ip	amyloid beta (A4) precursor protein-binding, family B, member 1 interacting protein	54519	2	MGI:1861354	neuropeptide signaling pathway (ISS)
GACATTATGC	1	Apbb1ip	amyloid beta (A4) precursor protein-binding, family B, member 1 interacting protein	54519	2	MGI:1861354	neuropeptide signaling pathway (ISS)
CTTAGGAGAA	5	AV047578	expressed sequence AV047578	252967	15	MGI:2182357
GTCAAGAGCT	5	BC018465	cDNA sequence BC018465	228802	2	MGI:2385160
AGAGGAGGTA	5	C81234	expressed sequence C81234	209837	X	MGI:2148066
CCTAGTGGCT	2	Casp12	caspase 12	12364	9	MGI:1312922	apoptosis (IEA), proteolysis and peptidolysis (ISS), induction of apoptosis (IEA), induction of apoptosis (ISS), regulation of apoptosis (IEA)
CTTGCTCTTG	2	Casp4	caspase 4, apoptosis-related cysteine protease	12363	9	MGI:107700	apoptosis (IEA), proteolysis and peptidolysis (ISS), induction of apoptosis (IEA), induction of apoptosis (ISS), regulation of apoptosis (IEA)
CCAGAGTTCT	5	Ccl24	chemokine (C-C motif) ligand 24	56221	5	MGI:1928953	chemotaxis (IDA), inflammatory response (IEA), immune response (IEA)
TAGAATAGCT	58	Cst9	cystatin 9	13013	2	MGI:1340053
GGGCATTTGA	10	Cyp11a1	cytochrome P450, family 11, subfamily a, polypeptide 1	13070	9	MGI:88582	electron transport (IEA), C21-steroid hormone biosynthesis (IEA), cholesterol metabolism (IEA)
GCTCCACTGG	3	Dbil5	diazepam binding inhibitor-like 5	13168	11	MGI:108039	transport (IEA)
GGTAACAGAG	122	Defb19	defensin beta 19	246700	2	MGI:2385955
TATGTTTCCC	2	Dspg3	dermatan sulphate proteoglycan 3	13516	10	MGI:107942
TTTGATCCAT	15	Etd	embryonic testis differentiation	69501	X	MGI:1916751
CAATAAATAG	5	Fcer1a	Fc receptor, IgE, high affinity I, alpha polypeptide	14125	1	MGI:95494	signal transduction (IDA), cell surface receptor linked signal transduction (IMP), serotonin secretion (IMP), positive regulation of type I hypersensitivity (IMP)
ATGTGAGAAA	6	Fhl4	four and a half LIM domains 4	14202	10	MGI:1338765
CAGCAGTCAG	3	Foxo3	forkhead box O3	56484	10	MGI:1890081	cell growth and/or maintenance (ISS), antral ovarian follicle growth (IMP), initiation of primordial ovarian follicle growth (IMP), apoptosis (ISS), induction of apoptosis (IMP), oocyte maturation (IMP), regulation of transcription, DNA-dependent (ISS), transcription from Pol II promoter (ISS), ovulation (sensu Mammalia) (IMP), glucose homeostasis (IMP)
TGACTCATCT	3	Fshr	follicle stimulating hormone receptor	14309	17	MGI:95583	G-protein coupled receptor protein signaling pathway (IEA)
CGCTGGTATT	5	Gata1	GATA binding protein 1	14460	X	MGI:95661	regulation of transcription, DNA-dependent (IEA)
ATTTGCATAT	3	Gbp1	guanylate nucleotide binding protein 1	14468	3	MGI:95666	immune response (IEA)
AGGCCCCTAC	3	Gk-rs2	glucokinase activity, related sequence 2	14626	5	MGI:1329027	carbohydrate metabolism (ISS), glycerol metabolism (ISS)
AGTATTACTT	2	Gpr34	G protein-coupled receptor 34	23890	X	MGI:1346334	G-protein coupled receptor protein signaling pathway (IEA)
TCAAATCTTG	2	Gpr64	G protein-coupled receptor 64	237175	X	MGI:2446854	G-protein coupled receptor protein signaling pathway (TAS), neuropeptide signaling pathway (ISS)
TAATCTTGCC	2	Gpr82	G protein-coupled receptor 82	319200	X	MGI:2441734	G-protein coupled receptor protein signaling pathway (TAS)
GCTCTGGGAG	5	Hsd3b1	hydroxysteroid dehydrogenase-1, delta<5>-3-beta	15492	3	MGI:96233	steroid biosynthesis (IEA), C21-steroid hormone biosynthesis (IEA)
TCACCTTCCA	7	Icsbp1	interferon consensus sequence binding protein 1	15900	8	MGI:96395	myeloid blood cell differentiation (IMP), immune response (IMP), regulation of transcription, DNA-dependent (TAS)
CTCTATGCTG	2	Il17rb	interleukin 17 receptor B	50905	14	MGI:1355292
CAACAAATGA	4	Klk21	kallikrein 21	16616	7	MGI:892022	proteolysis and peptidolysis (IDA)
CAGCAAATCG	2	Klk5	kallikrein 5	16622	7	MGI:892020	proteolysis and peptidolysis (IEA)
GAGATCCATA	5	LOC239691	similar to MGC45438 protein	239691	16
AAAAGTCTCC	3	Morc	microrchidia	17450	16	MGI:1316740
GTGGGGATTC	1	Mppe1	metallophosphoesterase 1	225651	18	MGI:2661311
TTCTCTGCAA	1	Mppe1	metallophosphoesterase 1	225651	18	MGI:2661311
TTTGATGTTC	9	Mro	Maestro	71263	18	MGI:2152817
AAAACAAGTC	3	Ms4a11	membrane-spanning 4-domains, subfamily A, member 11	64382	19	MGI:1927659
AATGTTCATC	6	Ms4a4d	membrane-spanning 4-domains, subfamily A, member 4D	66607	19	MGI:1913857	signal transduction (IEA)
AATAATCTGA	2	Msl2	male-specific lethal-2 homolog (Drosophila)	77853	9	MGI:1925103
ACTCCCACAA	4	Mustn1	musculoskeletal, embryonic nuclear protein 1	66175	14	MGI:1913425
TTCCATCTCT	3	Oaz3	ornithine decarboxylase antizyme 3	53814	3	MGI:1858170	polyamine metabolism (TAS)
ACTAATGAAG	1	Ogn	osteoglycin	18295	13	MGI:109278
TGCCTAATGT	1	Ogn	osteoglycin	18295	13	MGI:109278
GCCAGATACC	8	Prm1	protamine 1	19118	16	MGI:97765	nuclear organization and biogenesis (IMP), chromosome condensation (TAS), chromosome organization and biogenesis (sensu Eukarya) (ISS), spermatogenesis (ISS), mitotic chromosome condensation (ISS), spermatid development (IMP)
CTCTCTTAAA	2	Snag1	sorting nexin associated golgi protein 1	170625	13	MGI:2137642	transport (IEA), intracellular signaling cascade (IEA), protein transport (IEA), intracellular protein transport (IEA)
AAATAAAAGA	3	Spink4	serine protease inhibitor, Kazal type 4	20731	4	MGI:1341848
TAGCTCTCAA	5	Spinlw1	serine protease inhibitor-like, with Kunitz and WAP domains 1 (eppin)	75526	2	MGI:1922776
TGTGCCGGCC	39	Star	steroidogenic acute regulatory protein	20845	8	MGI:102760	transport (IEA), lipid transport (IEA), steroid biosynthesis (IEA), C21-steroid hormone biosynthesis (IEA)
TAAAAAGTTG	3	Tdrd1	tudor domain containing 1	83561	19	MGI:1933218
GATTAAAGCT	5	Tnp2	transition protein 2	21959	16	MGI:98785	chromosome organization and biogenesis (sensu Eukarya) (ISS), acrosome reaction (IMP), penetration of zona pellucida (IMP), spermatogenesis (IMP), spermatogenesis (ISS)
CATAAATGAA	2	Tsx	testis specific X-linked gene	22127	X	MGI:108118
TAACTCAGAA	3	Vmd2	vitelliform macular dystrophy 2 homolog (human)	24115	19	MGI:1346332	transport (IEA), ion transport (IEA)
