# Supplementary material for: Global transcriptome analysis of the C57BL/6J mouse testis by SAGE: evidence for nonrandom gene order
Source: BMC Genomics. 2005 Mar 5;6:29. doi: 10.1186/1471-2164-6-29 (PMC1079818; doi:10.1186/1471-2164-6-29)
Supplement: Additional File 6 — Testis expressed genes located on the X chromosome (summary). Summary of the X-linked genes expressed in total testis and adult testis somatic cells. Tags were identified using RNA evidence mapping. [file 1471-2164-6-29-S6.xls]

## Sheet: Table description
Additional file 6 - Testis expressed genes located on the X chromosome (summary)
Summary of X-linked genes expressed in total testis (TT 1+2, 76 854 tags) and adult testis somatic cells (ATSC, 81 478 tags). Tags were identified to UniGene clusters using RNA evidence mapping (tag-to-gene association is supported by at least one mRNA sequence) and linked to LocusLink genes. Only tags with identification to single LocusLink gene were selected and tag counts from multiple tags ma…
Number genes of genes with predominant, specific and preferential expression in testis tissues (for detailed description see particular Additional file). The corresponding color coding is used in the summary table available on separate sheet. The links to Gene Expression Database; http://www.informatics.jax.org/mgihome/GXD/aboutGXD.shtml) are provided for known X-linked genes expressed in testis.
X-linked genes							TT 1+2	ATSC
Total expressed genes							134	195
Total expressed genes, identified by tag count > 1							48	133
Predominantly expressed in germinal or somatic part of testis							10	40	(see Additional file 3)
Preferentially expressed in conjunction with 7 non-testis tissues							51	60	(see Additional file 7)
Specifically expressed in testis (subset of preferentially expressed)							14	11	(see Additional file 5)

## Sheet: Summary Testis X-linked Genes
Summary of X-linked genes expressed in total testis (TT 1+2) and adult testis somatic cells (ATSC)
					Normalized tag counts in tissues									TT 1+2		ATSC
Ch	LocusLink	MGI accession	Gene symbol	Gene name	TT 1+2	ATSC	brain	eye	heart	liver	kidney	limbs	adipose	Preferential	Specific	Preferential	Specific	Link to GXD
X	68316	MGI:1915566	0610008C08Rik	RIKEN cDNA 0610008C08 gene	0	1.22733	4.24571	2.67539	3.55977	0	7.97176	3.65898	0
X	68618	MGI:1915868	1110012L19Rik	RIKEN cDNA 1110012L19 gene	0	1.22733	1.51632	2.67539	1.18659	5.38822	0	2.19539	2.22351
X	73738	MGI:1920988	1110020L19Rik	RIKEN cDNA 1110020L19 gene	1.30117	12.2733	1.21306	2.37813	0	0	1.13882	1.46359	2.22351
X	66192	MGI:1913442	1110049G11Rik	RIKEN cDNA 1110049G11 gene	0	1.22733	1.51632	2.37813	0	0	1.13882	3.65898	2.22351
X	71703	MGI:1918953	1200004E24Rik	RIKEN cDNA 1200004E24 gene	0	2.45465	0.909794	0.594532	0	0	1.13882	0.731797	0
X	71996	MGI:1919246	1600014K23Rik	RIKEN cDNA 1600014K23 gene	3.90351	0	0	0	0	0	0	0	0
X	71841	MGI:1919091	1700008I05Rik	RIKEN cDNA 1700008I05 gene	2.60234	0	0	0	0	0	0	0	0
X	76386	MGI:1923636	1700010D01Rik	RIKEN cDNA 1700010D01 gene	33.8304	1.22733	0	0	0	0	0	0	0
X	75514	MGI:1922764	1700013H16Rik	RIKEN cDNA 1700013H16 gene	1.30117	0	0	0	0	0	0	0	0
X	75509	MGI:1922759	1700020N15Rik	RIKEN cDNA 1700020N15 gene	7.80701	0	0	0	0	0	0	0	0
X	67944	MGI:1915194	1700025D03Rik	RIKEN cDNA 1700025D03 gene	1.30117	0	0	0	0	0	0	0	0
X	66346	MGI:1913596	1700029P11Rik	RIKEN cDNA 1700029P11 gene	20.8187	0	0	0	0	0	0	0	0	*				* see note below
X	70062	MGI:1917312	1700030B21Rik	RIKEN cDNA 1700030B21 gene	5.20467	0	0.303265	0	0	0	0	0.731797	0
X	74264	MGI:1921514	1700045I19Rik	RIKEN cDNA 1700045I19 gene	5.20467	6.13663	0	0	0	0	0	0	0
X	67334	MGI:1914584	1700054O13Rik	RIKEN cDNA 1700054O13 gene	50.7456	0	0	0	0	0	0	0	0
X	73495	MGI:1920745	1700072E05Rik	RIKEN cDNA 1700072E05 gene	1.30117	0	0	0	0	0	0	0	0
X	74279	MGI:1921529	1700080O16Rik	RIKEN cDNA 1700080O16 gene	1.30117	0	0	0	0	0	0	0	0
X	69155	MGI:1916405	1810030O07Rik	RIKEN cDNA 1810030O07 gene	0	2.45465	2.42612	3.86446	1.18659	0	4.55529	0	0
X	67298	MGI:1917418	2210415K24Rik	RIKEN cDNA 2210415K24 gene	3.90351	60.1389	27.2938	17.2414	5.93296	0	0	13.1723	0
X	69499	MGI:1916749	2310007F12Rik	RIKEN cDNA 2310007F12 gene	1.30117	1.22733	0.909794	2.67539	1.18659	0	0	2.19539	2.22351
X	69656	MGI:1916906	2310042L19Rik	RIKEN cDNA 2310042L19 gene	1.30117	0	0	0.297266	1.18659	0	0	0	0
X	71967	MGI:1919217	2410003J06Rik	RIKEN cDNA 2410003J06 gene	1.30117	20.8645	0	0	0	0	0	0	0
X	72459	MGI:1919709	2600017A12Rik	RIKEN cDNA 2600017A12 gene	0	11.0459	2.42612	2.97266	1.18659	0	2.27764	5.85437	0
X	67683	MGI:1914933	2610029G23Rik	RIKEN cDNA 2610029G23 gene	1.30117	1.22733	0.606529	1.7836	0	0	1.13882	4.39078	0
X	72404	MGI:1919654	2610034K17Rik	RIKEN cDNA 2610034K17 gene	0	1.22733	0.303265	0.594532	0	0	2.27764	0	0
X	67075	MGI:1914325	2610529C04Rik	RIKEN cDNA 2610529C04 gene	1.30117	1.22733	0	0	0	0	2.27764	0	6.67052
X	72621	MGI:1919871	2700099C19Rik	RIKEN cDNA 2700099C19 gene	1.30117	4.9093	1.51632	4.16172	0	0	0	5.12258	20.0116
X	66684	MGI:1913934	3930402F23Rik	RIKEN cDNA 3930402F23 gene	0	3.68198	1.81959	1.18906	1.18659	0	3.41647	2.92719	0
X	215201	MGI:2442530	4732479N06Rik	RIKEN cDNA 4732479N06 gene	1.30117	1.22733	0.909794	0.594532	2.37318	0	3.41647	0	2.22351
X	78092	MGI:1925342	4921511M17Rik	RIKEN cDNA 4921511M17 gene	44.2397	0	0	0	0	0	0	0	0
X	70887	MGI:1918137	4921520P21Rik	RIKEN cDNA 4921520P21 gene	0	39.2744	0.303265	0	0	0	0	0	0
X	66724	MGI:1913974	4921526G09Rik	RIKEN cDNA 4921526G09 gene	0	6.13663	0.909794	2.37813	2.37318	0	0	0.731797	0
X	67395	MGI:1914645	4930403L05Rik	RIKEN cDNA 4930403L05 gene	1.30117	0	0	0	0	0	0	0	0
X	78789	MGI:1926039	4930405J24Rik	RIKEN cDNA 4930405J24 gene	6.50584	3.68198	0	0	0	0	0	0	0
X	73866	MGI:1921116	4930432H15Rik	RIKEN cDNA 4930432H15 gene	1.30117	0	0	0	0	0	0	0	0
X	74862	MGI:1922112	4930447F04Rik	RIKEN cDNA 4930447F04 gene	1.30117	0	0	0	0	0	0	0	0
X	399591	MGI:3026988	4930488E11Rik	RIKEN cDNA 4930488E11 gene	46.8421	0	5.1555	13.0797	1.18659	0	0	0.731797	0
X	75106	MGI:1922356	4930519F16Rik	RIKEN cDNA 4930519F16 gene	1.30117	0	0	0	0	0	0	0	0
X	353170		4932441K18	CXORF15	0	1.22733	0	0.297266	0	0	0	0.731797	0
X	74437	MGI:1921687	4933402E13Rik	RIKEN cDNA 4933402E13 gene	0	7.36395	0	0	0	0	0	0	0
X	74405	MGI:1921655	4933407D04Rik	RIKEN cDNA 4933407D04 gene	1.30117	0	0.909794	0.297266	0	0	0	0	2.22351
X	71248	MGI:1918498	4933428M09Rik	RIKEN cDNA 4933428M09 gene	2.60234	0	0	0	0	0	0	0	0
X	66780	MGI:1914030	4933436I01Rik	RIKEN cDNA 4933436I01 gene	0	1.22733	0	0	0	0	0	0	0
X	71351	MGI:1918601	5430402E10Rik	RIKEN cDNA 5430402E10 gene	1.30117	0	0	0	0	0	0	0	0
X	320237	MGI:2443645	6330419J24Rik	RIKEN cDNA 6330419J24 gene	1.30117	9.8186	3.33591	1.48633	0	0	0	2.92719	0
X	319621	MGI:2442413	6330441O12Rik	RIKEN cDNA 6330441O12 gene	0	2.45465	0.606529	0.891798	0	0	0	0.731797	0
X	236904	MGI:1923400	6330500C13Rik	RIKEN cDNA 6330500C13 gene	1.30117	0	0	0	0	0	0	0	0
X	236790	MGI:2442593	6330505F04Rik	RIKEN cDNA 6330505F04 gene	0	7.36395	1.51632	1.7836	0	0	2.27764	4.39078	0
X	237082	MGI:2147914	6330587F24Rik	RIKEN cDNA 6330587F24 gene	0	2.45465	1.51632	0	0	0	1.13882	0	0
X	331474		6430402L03	hypothetical protein 6430402L03	0	1.22733	0.606529	0	0	0	0	0	0
X	76219	MGI:1923469	6530401D17Rik	RIKEN cDNA 6530401D17 gene	1.30117	7.36395	7.88488	5.05352	0	0	0	3.65898	4.44701
X	382231	MGI:2685988	8030474K03Rik	RIKEN cDNA 8030474K03 gene	1.30117	0	0	0.594532	0	0	0	0	0
X	68117	MGI:1915367	9430083G14Rik	RIKEN cDNA 9430083G14 gene	0	4.9093	0.303265	0.594532	0	0	3.41647	0.731797	6.67052
X	245631	MGI:2445062	9430086K21Rik	RIKEN cDNA 9430086K21 gene	1.30117	3.68198	0	0	0	0	0	2.19539	0
X	320595	MGI:2444341	9830141C09Rik	RIKEN cDNA 9830141C09 gene	0	3.68198	0.303265	0	0	0	0	2.19539	2.22351
X	320940	MGI:2445086	A330005H02Rik	RIKEN cDNA A330005H02 gene	0	1.22733	0	0	0	0	0	0	0
X	236727	MGI:2444530	A530087D17Rik	RIKEN cDNA A530087D17 gene	0	1.22733	0	0.297266	0	0	0	0	0
X	56360	MGI:1928939	Acate2	acyl-Coenzyme A thioesterase 2, mitochondrial	1.30117	1.22733	0	0.297266	0	0	0	3.65898	11.1175
X	50790	MGI:1354713	Acsl4	acyl-CoA synthetase long-chain family member 4	2.60234	8.59128	4.54897	1.18906	9.49273	0	2.27764	2.19539	0
X	73360	MGI:1920610	Actrt1	actin-related protein T1	1.30117	1.22733	2.12285	3.56719	0	0	0	2.92719	0
X	11609	MGI:87966	Agtr2	angiotensin II receptor, type 2	0	1.22733	0	0.891798	0	0	0	2.19539	0
X	11643	MGI:102794	Akap4	A kinase (PRKA) anchor protein 4	57.2514	0	3.63918	0.297266	0	0	3.41647	2.92719	4.44701
X	30929	MGI:1353615	AL022832	expressed sequence AL022832	1.30117	2.45465	0.606529	0	0	0	2.27764	1.46359	0
X	11656	MGI:87990	Alas2	aminolevulinic acid synthase 2, erythroid	1.30117	2.45465	0.303265	0.891798	2.37318	0	0	0.731797	0					Alas2
X	27494	MGI:108440	Amot	angiomotin	1.30117	2.45465	0.303265	0	0	0	0	9.51336	0
X	77622	MGI:1924872	Apex2	apurinic/apyrimidinic endonuclease 2	1.30117	0	0.909794	1.48633	0	0	0	5.12258	0
X	110380	MGI:107194	Apxl	apical protein, Xenopus laevis-like	0	2.45465	1.81959	1.18906	0	5.38822	0	0.731797	0
X	11835	MGI:88064	Ar	androgen receptor	0	1.22733	0.606529	0	0	0	0	0	0					Ar
X	11836	MGI:88065	Araf	raf-related oncogene	6.50584	8.59128	18.8024	18.1332	3.55977	2.69411	12.527	7.31797	0					Araf
X	56292	MGI:1915255	Ard1	N-acetyltransferase ARD1 homolog (S. cerevisiae)	0	3.68198	3.94244	1.48633	1.18659	0	7.97176	13.1723	0
X	11856	MGI:1196332	Arhgap6	Rho GTPase activating protein 6	0	1.22733	1.81959	0.594532	0	2.69411	0	0.731797	0
X	73341	MGI:1920591	Arhgef6	Rac/Cdc42 guanine nucleotide exchange factor (GEF) 6	1.30117	1.22733	0.303265	0	3.55977	0	0	0	0					Arhgef6
X	69299	MGI:1916549	Asb9	ankyrin repeat and SOCS box-containing protein 9	1.30117	0	0	0	0	0	2.27764	0	0
X	70495	MGI:1917745	Atp6ap2	ATPase, H+ transporting, lysosomal accessory protein 2	3.90351	23.3192	28.8101	26.4567	2.37318	16.1647	27.3317	2.92719	0
X	215641		B430216B18	hypothetical protein B430216B18	1.30117	0	0	0	0	0	0	0	0
X	270627	MGI:2147953	B430306D02Rik	RIKEN cDNA B430306D02 gene	10.4093	9.8186	193.786	123.663	505.488	48.494	544.357	102.452	62.2582
X	237246	MGI:2670977	BC022960	cDNA sequence BC022960	1.30117	0	0.909794	0.297266	0	0	0	0.731797	0
X	237221	MGI:2384300	BC023488	cDNA sequence BC023488	0	3.68198	0.303265	0.297266	0	0	0	0	0
X	208968	MGI:2387585	BC028839	cDNA sequence BC028839	0	1.22733	0.606529	1.18906	0	0	0	5.12258	0
X	71458	MGI:1918708	Bcor	Bcl6 interacting corepressor	1.30117	0	0.606529	2.37813	0	2.69411	1.13882	3.65898	0
X	12111	MGI:88158	Bgn	biglycan	1.30117	1.22733	1.51632	2.37813	4.74637	0	1.13882	0.731797	2.22351
X	12209	MGI:1100501	Brs3	bombesin-like receptor 3	0	1.22733	0	0.297266	0	0	1.13882	0	0
X	77644	MGI:1924894	C330007P06Rik	RIKEN cDNA C330007P06 gene	0	3.68198	2.72938	3.26993	0	0	3.41647	2.19539	2.22351
X	209837	MGI:2148066	C81234	expressed sequence C81234	1.30117	6.13663	0	0	0	0	0	0	0
X	12338	MGI:1100850	Capn6	calpain 6	0	2.45465	0.303265	0	0	0	0	10.2452	0
X	12361	MGI:1309489	Cask	calcium/calmodulin-dependent serine protein kinase	0	3.68198	0.909794	0.891798	0	0	1.13882	1.46359	6.67052
X	26370	MGI:1347085	Cetn2	centrin 2	0	3.68198	1.81959	2.37813	0	2.69411	1.13882	2.19539	0
X	12212	MGI:1344694	Chic1	cysteine-rich hydrophobic domain 1	1.30117	0	0	0	0	0	0	0	0
X	12705	MGI:108023	Cited1	Cbp/p300-interacting transactivator with Glu/Asp-rich carboxy-terminal domain 1	1.30117	3.68198	0.606529	0.594532	0	0	0	1.46359	0
X	12830	MGI:88456	Col4a5	procollagen, type IV, alpha 5	0	2.45465	0	0.297266	0	0	0	0.731797	0
X	94216	MGI:2152695	Col4a6	procollagen, type IV, alpha 6	0	2.45465	0.909794	1.48633	0	0	0	0.731797	2.22351
X	66142	MGI:1913392	Cox7b	cytochrome c oxidase subunit VIIb	1.30117	12.2733	26.6873	22.8895	47.4637	13.4706	116.16	32.199	6.67052
X	108062	MGI:1343054	Cstf2	cleavage stimulation factor, 3' pre-RNA subunit 2	3.90351	1.22733	1.21306	1.7836	0	0	0	2.92719	0
X	55936	MGI:1933185	Ctps2	cytidine 5'-triphosphate synthase 2	0	2.45465	0.606529	2.67539	1.18659	8.08233	0	1.46359	4.44701
X	72584	MGI:1919834	Cul4b	cullin 4B	0	3.68198	0.606529	0.297266	1.18659	0	0	0.731797	0
X	12766	MGI:1277207	Cxcr3	chemokine (C-X-C motif) receptor 3	0	1.22733	0	0	0	0	0	0	0
X	108160	MGI:1351626	D0HXS9928E	DNA segment, human DXS9928E	0	2.45465	1.21306	2.37813	4.74637	5.38822	1.13882	2.19539	2.22351
X	13205	MGI:103064	Ddx3x	DEAD/H (Asp-Glu-Ala-Asp/His) box polypeptide 3, X-linked	0	31.9105	13.9502	37.4555	4.74637	32.3293	29.6094	50.494	0
X	53310	MGI:1888986	Dlgh3	discs, large homolog 3 (Drosophila)	0	1.22733	4.54897	6.53985	0	0	1.13882	5.12258	0
X	13405	MGI:94909	Dmd	dystrophin, muscular dystrophy	0	3.68198	1.21306	1.48633	0	0	0	0	0
X	13497	MGI:107432	Drp2	dystrophin related protein 2	0	3.68198	0.606529	0	0	0	0	0	0					Drp2
X	54637	MGI:1859607	DXImx39e	DNA segment, Chr X, Immunex 39, expressed	0	1.22733	22.4416	14.2688	2.37318	2.69411	3.41647	8.78156	0
X	54638	MGI:1859608	DXImx40e	DNA segment, Chr X, Immunex 40, expressed	1.30117	0	1.51632	0	1.18659	0	1.13882	2.19539	0
X	331537		E230019M04	hypothetical protein E230019M04	3.90351	0	0	0	0	0	0	0	0
X	13595	MGI:107822	Ebp	phenylalkylamine Ca2+ antagonist (emopamil) binding protein	1.30117	23.3192	1.21306	2.67539	0	16.1647	1.13882	2.19539	6.67052
X	66235	MGI:1913485	Eif1ay	eukaryotic translation initiation factor 1A, Y-linked	2.60234	4.9093	2.42612	1.18906	0	0	4.55529	2.92719	0
X	56501	MGI:1928377	Elf4	E74-like factor 4 (ets domain transcription factor)	2.60234	0	0.303265	0	0	0	0	0	0
X	13726	MGI:108117	Emd	emerin	0	2.45465	0.303265	0	0	0	1.13882	7.31797	2.22351
X	69501	MGI:1916751	Etd	embryonic testis differentiation	11.7105	18.4099	0	0	0	0	0	0	0					Etd
X	14071	MGI:88384	F9	coagulation factor IX	0	1.22733	0	0	0	5.38822	0	0.731797	0
X	14168	MGI:109178	Fgf13	fibroblast growth factor 13	1.30117	0	9.4012	3.26993	8.30614	0	0	0	0
X	14205	MGI:108037	Figf	c-fos induced growth factor	0	9.8186	0.303265	0.594532	0	0	1.13882	0	0
X	192176	MGI:95556	Flna	filamin, alpha	0	9.8186	1.81959	3.26993	4.74637	0	3.41647	19.0267	2.22351
X	14266	MGI:1202294	Fmr2	fragile X mental retardation 2 homolog	0	1.22733	0.303265	0	0	0	0	0	0
X	83457	MGI:1933180	Fthl17	ferritin, heavy polypeptide-like 17	1.30117	0	0	0	0	0	0	0	0
X	54632	MGI:1859648	Ftsj	Ftsj homolog (E. coli)	1.30117	6.13663	1.81959	5.05352	0	0	1.13882	2.19539	0
X	14381	MGI:105979	G6pdx	glucose-6-phosphate dehydrogenase X-linked	0	9.8186	1.21306	5.35079	0	0	1.13882	4.39078	20.0116					G6pdx
X	210710	MGI:2387324	Gab3	growth factor receptor bound protein 2-associated protein 3	0	1.22733	0	0	0	0	1.13882	0.731797	0
X	14396	MGI:95615	Gabra3	gamma-aminobutyric acid (GABA-A) receptor, subunit alpha 3	1.30117	0	0.303265	0.594532	0	0	0	0	0
X	14460	MGI:95661	Gata1	GATA binding protein 1	1.30117	6.13663	0	0	0	0	0	0	0
X	14567	MGI:99846	Gdi1	guanosine diphosphate (GDP) dissociation inhibitor 1	0	4.9093	18.8024	12.1879	1.18659	0	2.27764	10.2452	4.44701
X	14618	MGI:95719	Gjb1	gap junction membrane channel protein beta 1	3.90351	0	1.51632	1.48633	2.37318	88.9057	2.27764	2.19539	2.22351
X	14734	MGI:104903	Gpc3	glypican 3	0	2.45465	0.909794	3.56719	0	0	1.13882	42.4442	0
X	14735	MGI:104902	Gpc4	glypican 4	0	3.68198	0.606529	0.297266	0	0	1.13882	0	0
X	14758	MGI:107672	Gpm6b	glycoprotein m6b	1.30117	6.13663	37.6048	3.56719	0	0	0	0.731797	0
X	23890	MGI:1346334	Gpr34	G protein-coupled receptor 34	0	2.45465	0	0	0	0	0	0	0
X	14765	MGI:1333877	Gpr50	G-protein-coupled receptor 50	0	1.22733	0.606529	0	0	0	0	0	0
X	237175	MGI:2446854	Gpr64	G protein-coupled receptor 64	0	2.45465	0	0	0	0	0	0	0
X	319200	MGI:2441734	Gpr82	G protein-coupled receptor 82	0	2.45465	0	0	0	0	0	0	0
X	15108	MGI:1333871	Hadh2	hydroxyacyl-Coenzyme A dehydrogenase type II	1.30117	0	2.42612	1.7836	8.30614	18.8588	2.27764	15.3677	0
X	60600	MGI:1926610	Halapx	haploid specific alanine rich acidic protein, X chromosome	39.0351	1.22733	0	0	0	0	0	0	4.44701
X	15159	MGI:106911	Hccs	holocytochrome c synthetase	0	3.68198	0.606529	1.7836	1.18659	0	4.55529	2.19539	0					Hccs
X	15161	MGI:105942	Hcfc1	host cell factor C1	1.30117	6.13663	0.606529	0.594532	0	0	0	5.12258	0
X	15185	MGI:1333752	Hdac6	histone deacetylase 6	0	1.22733	1.81959	0.891798	0	0	1.13882	1.46359	0
X	15354	MGI:1098219	Hmgb3	high mobility group box 3	0	17.1826	1.51632	3.26993	3.55977	0	1.13882	24.8811	0
X	56258	MGI:1201779	Hnrph2	heterogeneous nuclear ribonucleoprotein H2	2.60234	6.13663	1.51632	2.97266	0	0	2.27764	9.51336	0
X	15452	MGI:96217	Hprt	hypoxanthine guanine phosphoribosyl transferase	1.30117	20.8645	13.0404	23.1868	8.30614	5.38822	7.97176	6.58617	2.22351
X	15560	MGI:96281	Htr2c	5-hydroxytryptamine (serotonin) receptor 2C	1.30117	0	2.72938	0	0	0	0	0	0					Htr2c
X	15929	MGI:1099463	Idh3g	isocitrate dehydrogenase 3 (NAD+), gamma	0	2.45465	6.36856	2.37813	20.1721	0	9.11058	7.31797	8.89403
X	18518	MGI:1346500	Igbp1	immunoglobulin (CD79A) binding protein 1	0	3.68198	3.03265	2.67539	1.18659	5.38822	5.69411	8.04976	13.341
X	16151	MGI:1338074	Ikbkg	inhibitor of kappaB kinase gamma	0	3.68198	0	1.48633	0	5.38822	0	1.46359	2.22351
X	16164	MGI:105052	Il13ra1	interleukin 13 receptor, alpha 1	1.30117	0	0	0.594532	1.18659	2.69411	0	0	0
X	16186	MGI:96551	Il2rg	interleukin 2 receptor, gamma chain	0	1.22733	0	0	0	2.69411	0	0.731797	0					Il2rg
X	16179	MGI:107420	Irak1	interleukin-1 receptor-associated kinase 1	2.60234	3.68198	0	0.594532	0	0	0	0	0					Irak1
X	67455	MGI:1914705	Klhl13	kelch-like 13 (Drosophila)	0	1.22733	1.81959	2.08086	0	2.69411	0	2.19539	0
X	16784	MGI:96748	Lamp2	lysosomal membrane glycoprotein 2	0	27.0012	0.606529	3.86446	2.37318	16.1647	48.9694	2.92719	2.22351
X	245598		LOC245598	similar to Vigilin (High density lipoprotein-binding protein) (HDL-binding protein)	1.30117	0	0	0	0	0	0	0	2.22351
X	278035		LOC278035	similar to hypothetical protein FLJ20527	1.30117	0	0	0	0	0	0	0.731797	0
X	278097		LOC278097	similar to hypothetical protein FLJ20811	0	1.22733	0.303265	0	0	0	0	2.92719	0
X	278240		LOC278240	similar to Spindlin-like protein 2 (SPIN-2)	0	1.22733	0	0	0	0	0	1.46359	0
X	385421		LOC385421	similar to hypothetical protein FLJ12969	1.30117	1.22733	1.51632	0.297266	0	0	1.13882	0	0
X	94275	MGI:1930187	Maged1	melanoma antigen, family D, 1	1.30117	0	3.63918	0.297266	0	0	0	0	0					Maged1
X	107528	MGI:2148149	Magee1	melanoma antigen, family E, 1	0	1.22733	3.63918	1.18906	0	0	0	1.46359	0
X	270669	MGI:2444506	Mbtps2	RIKEmembrane-bound transcription factor protease, site 2	3.90351	2.45465	0.303265	0.297266	0	0	0	2.19539	0
X	109904	MGI:96932	Mcf2	mcf.2 transforming sequence	1.30117	6.13663	0.909794	0.594532	0	0	0	0	0
X	68995	MGI:1916245	Mcts1	malignant T cell amplified sequence 1	0	17.1826	9.4012	8.62072	0	2.69411	6.83293	5.85437	0
X	17257	MGI:99918	Mecp2	methyl CpG binding protein 2	0	1.22733	2.12285	0	2.37318	0	0	0.731797	2.22351
X	171486	MGI:2177151	Mic2l1	MIC2 (monoclonal Imperial Cancer Research Fund 2)-like 1	0	9.8186	2.42612	4.75626	3.55977	2.69411	0	4.39078	0
X	56397	MGI:1927167	Morf4l2	mortality factor 4 like 2	1.30117	60.1389	9.70447	14.8633	2.37318	5.38822	10.2494	24.1493	0
X	76763	MGI:1924013	Mospd2	motile sperm domain containing 2	2.60234	4.9093	2.42612	3.86446	0	0	1.13882	5.85437	31.1291
X	17692	MGI:1341851	Msl31	male-specific lethal-3 homolog 1 (Drosophila)	1.30117	0	0.303265	0	0	0	0	0.731797	4.44701
X	17698	MGI:97167	Msn	moesin	1.30117	0	1.21306	0.297266	2.37318	0	0	3.65898	4.44701
X	53332	MGI:1858271	Mtmr1	myotubularin related protein 1	0	1.22733	0.909794	4.16172	0	0	1.13882	2.19539	0
X	54405	MGI:1929511	Ndufa1	NADH dehydrogenase (ubiquinone) 1 alpha subcomplex, 1	16.9152	56.457	25.7775	22.8895	65.2625	21.5529	141.214	19.0267	4.44701
X	12070	MGI:1338016	Ngfrap1	nerve growth factor receptor (TNFRSF16) associated protein 1	0	35.5924	21.2285	15.7551	0	0	5.69411	32.199	0
X	53610	MGI:1855692	Nono	non-POU-domain-containing, octamer binding protein	1.30117	18.4099	20.0155	32.9965	2.37318	18.8588	17.0823	73.9115	0
X	11614	MGI:1352460	Nr0b1	nuclear receptor subfamily 0, group B, member 1	0	3.68198	0	0	0	0	0	0.731797	0					Nr0b1
X	27206	MGI:1351326	Nrk	Nik related kinase	2.60234	0	0	0	0	0	0	0	0
X	50887	MGI:1355295	Nsbp1	nucleosome binding protein 1	0	7.36395	0.303265	0.297266	0	2.69411	1.13882	4.39078	4.44701					Nsbp1
X	18194	MGI:1099438	Nsdhl	NAD(P) dependent steroid dehydrogenase-like	0	1.22733	1.21306	3.26993	0	8.08233	3.41647	1.46359	0					Nsdhl
X	209815	MGI:2444862	Oatl1	ornithine aminotransferase-like 1	0	2.45465	1.51632	0.297266	0	0	0	0.731797	2.22351
X	237222	MGI:1350328	Ofd1	oral-facial-digital syndrome 1 gene homolog (human)	0	3.68198	0	0.297266	0	0	0	1.46359	0
X	108155	MGI:1339639	Ogt	O-linked N-acetylglucosamine (GlcNAc) transferase (UDP-N-acetylglucosamine:polypeptide-N-acetylglucosaminyl transferase)	1.30117	1.22733	3.33591	4.45899	0	2.69411	4.55529	10.9769	6.67052
X	94190	MGI:2151070	Ophn1	oligophrenin 1	1.30117	0	1.21306	1.48633	0	2.69411	0	0	2.22351
X	18422	MGI:107573	Ott	ovary testis transcribed	2.60234	0	0	0	0	0	0	0.731797	0					Ott
X	18555	MGI:97516	Pctk1	PCTAIRE-motif protein kinase 1	1.30117	1.22733	14.86	4.45899	5.93296	2.69411	1.13882	13.1723	2.22351					Pctk1
X	26926	MGI:1349419	Pdcd8	programmed cell death 8	0	8.59128	0.303265	0.594532	0	0	1.13882	1.46359	0
X	236900	MGI:2384308	Pdk3	pyruvate dehydrogenase kinase, isoenzyme 3	15.614	3.68198	2.42612	1.18906	0	2.69411	3.41647	2.19539	0
X	18617	MGI:97538	Pem	placentae and embryos oncofetal gene	2.60234	0	0.303265	0	0	0	0	0	0
X	18636	MGI:97545	Pfc	properdin factor, complement	0	2.45465	0.303265	1.7836	1.18659	5.38822	0	3.65898	2.22351
X	53328	MGI:1858305	Pgrmc1	progesterone receptor membrane component 1	6.50584	61.3663	22.7448	20.8086	1.18659	258.635	11.3882	26.3447	0
X	70998	MGI:1918248	Phf6	PHD finger protein 6	0	1.22733	1.51632	0.297266	0	0	0	1.46359	0
X	110094	MGI:97577	Phka2	phosphorylase kinase alpha 2	1.30117	1.22733	0.606529	1.7836	2.37318	2.69411	0	0.731797	0
X	18700	MGI:99461	Piga	phosphatidylinositol glycan, class A	0	1.22733	1.21306	3.86446	0	0	0	0.731797	0
X	18715	MGI:97587	Pim2	proviral integration site 2	0	2.45465	2.42612	3.26993	1.18659	0	0	1.46359	0					Pim2
X	69713	MGI:1916963	Pin4	protein (peptidyl-prolyl cis/trans isomerase) NIMA-interacting, 4 (parvulin)	1.30117	0	0	0	0	0	0	0	0
X	18744	MGI:1101765	Pja1	praja1, RING-H2 motif containing	0	31.9105	8.18815	7.13439	2.37318	0	3.41647	5.85437	0					Pja1
X	18823	MGI:97623	Plp	proteolipid protein (myelin)	1.30117	0	116.757	0	1.18659	0	0	0.731797	2.22351
X	102866	MGI:104807	Pls3	plastin 3 (T-isoform)	0	3.68198	4.24571	2.67539	2.37318	5.38822	2.27764	2.19539	0
X	18997	MGI:102524	Pou4f2	POU domain, class 4, transcription factor 2	1.30117	2.45465	0.606529	0.594532	0	2.69411	0	0	0
X	54646	MGI:1859617	Ppp1r3f	protein phosphatase 1, regulatory (inhibitor) subunit 3F	0	1.22733	0	0	0	0	0	0	0
X	54633	MGI:1859638	Pqbp1	polyglutamine binding protein 1	0	1.22733	3.94244	5.64805	2.37318	5.38822	2.27764	10.2452	0
X	53381	MGI:1859815	Prdx4	peroxiredoxin 4	9.10818	13.5006	2.42612	1.48633	3.55977	18.8588	3.41647	5.85437	2.22351
X	19139	MGI:97775	Prps1	phosphoribosyl pyrophosphate synthetase 1	0	1.22733	7.27835	5.35079	1.18659	2.69411	1.13882	5.85437	0
X	110639	MGI:97776	Prps2	phosphoribosyl pyrophosphate synthetase 2	1.30117	0	0.606529	0.891798	0	0	0	0	0
X	53380	MGI:1858898	Psmd10	proteasome (prosome, macropain) 26S subunit, non-ATPase, 10	0	1.22733	0.909794	0.891798	0	0	0	0.731797	0
X	72065	MGI:1919315	Rap2c	RAP2C, member of RAS oncogene family	0	2.45465	0.606529	1.48633	0	0	0	2.92719	0
X	245688	MGI:1194910	Rbbp7	retinoblastoma binding protein 7	1.30117	4.9093	1.81959	0.891798	0	0	0	0.731797	0					Rbbp7
X	19652	MGI:1099460	Rbm3	RNA binding motif protein 3	3.90351	56.457	12.1306	32.6993	1.18659	0	5.69411	68.0571	2.22351
X	19655	MGI:1343044	Rbmx	RNA binding motif protein, X chromosome	0	2.45465	1.21306	2.08086	0	0	1.13882	7.31797	0
X	19716	MGI:1328321	Rex3	reduced expression 3	13.0117	42.9564	24.8677	10.9988	1.18659	0	2.27764	9.51336	0					Rex3
X	19733	MGI:108024	Rgn	regucalcin	0	2.45465	0	0	0	18.8588	0	0	0
X	19820	MGI:1342291	Rnf12	ring finger protein 12	1.30117	1.22733	2.12285	1.18906	0	0	0	2.92719	2.22351					Rnf12
X	19893	MGI:1344037	Rpgr	retinitis pigmentosa GTPase regulator	1.30117	0	0.303265	0	0	0	0	0	0					Rpgr
X	110954	MGI:105943	Rpl10	ribosomal protein 10	5.20467	94.504	56.7105	65.1013	33.2246	61.9645	38.72	168.313	484.725
X	19982	MGI:1201789	Rpl36a	ribosomal protein L36a	1.30117	18.4099	20.9253	23.7813	15.4257	13.4706	11.3882	76.8386	11.1175
X	67248	MGI:1914498	Rpl39	ribosomal protein L39	2.60234	29.4558	13.0404	27.943	8.30614	18.8588	23.9153	68.0571	11.1175
X	16898	MGI:105110	Rps2	ribosomal protein S2	16.9152	9.8186	72.7835	84.4236	129.338	72.741	64.9129	351.262	106.728
X	20102	MGI:98158	Rps4x	ribosomal protein S4, X-linked	26.0234	24.5465	53.9811	55.886	26.105	26.9411	169.685	141.969	11.1175					Rps4x
X	20229	MGI:98233	Sat1	spermidine/spermine N1-acetyl transferase 1	1.30117	11.0459	1.51632	17.5387	1.18659	10.7764	23.9153	2.19539	0
X	56726	MGI:1930849	Sh3bgrl	SH3-binding domain glutamic acid-rich protein like	0	2.45465	2.42612	2.37813	3.55977	0	2.27764	3.65898	2.22351
X	214601	MGI:95048	Slc10a3	solute carrier family 10 (sodium/bile acid cotransporter family), member 3	0	9.8186	0	0.594532	0	0	2.27764	0	2.22351
X	20523	MGI:1330823	Slc25a14	solute carrier family 25 (mitochondrial carrier, brain), member 14	0	1.22733	2.72938	0	0	0	0	1.46359	0
X	11740	MGI:1353496	Slc25a5	solute carrier family 25 (mitochondrial carrier; adenine nucleotide translocator), member 5	1.30117	12.2733	3.33591	11.8906	2.37318	0	26.1929	15.3677	0
X	22232	MGI:1345297	Slc35a2	solute carrier family 35 (UDP-galactose transporter), member 2	0	14.7279	1.21306	2.08086	0	0	2.27764	0.731797	0					Slc35a2
X	102857	MGI:2147834	Slc6a8	solute carrier family 6 (neurotransmitter transporter, creatine), member 8	0	1.22733	4.54897	6.53985	10.6793	0	9.11058	2.92719	4.44701
X	93761	MGI:1935127	Smarca1	SWI/SNF related, matrix associated, actin dependent regulator of chromatin, subfamily a, member 1	0	6.13663	0.303265	0	0	0	0	0.731797	0
X	24061	MGI:1344345	Smc1l1	SMC (structural maintenance of chromosomes 1)-like 1 (S. cerevisiae)	0	8.59128	3.03265	4.16172	0	5.38822	3.41647	18.2949	2.22351
X	66106	MGI:1913356	Smpx	small muscle protein, X-linked	0	1.22733	0.606529	0	10.6793	0	0	0	0
X	20603	MGI:109490	Sms	spermine synthase	0	6.13663	5.76203	2.37813	3.55977	0	4.55529	21.2221	0
X	55988	MGI:1919331	Snx12	sorting nexin 12	0	2.45465	1.81959	2.97266	0	0	1.13882	1.46359	0
X	51795	MGI:1858306	Srpx	sushi-repeat-containing protein	1.30117	0	0	0.297266	1.18659	0	0	0	4.44701
X	20832	MGI:1099464	Ssr4	signal sequence receptor, delta	2.60234	7.36395	5.45876	6.24259	2.37318	16.1647	15.9435	5.12258	2.22351
X	20843	MGI:1098583	Stag2	stromal antigen 2	0	2.45465	0.303265	0.594532	0	0	0	0.731797	2.22351
X	236920	MGI:2448556	Stard8	START domain containing 8	0	4.9093	0.909794	0	0	2.69411	0	0.731797	17.7881
X	67043	MGI:1914293	Syap1	synapse associated protein 1	1.30117	3.68198	0.606529	0.891798	0	0	3.41647	2.92719	20.0116
X	20955	MGI:1096399	Sybl1	synaptobrevin like 1	0	2.45465	1.51632	1.18906	0	0	2.27764	2.92719	0					Sybl1
X	27359	MGI:1351606	Sytl4	synaptotagmin-like 4	0	18.4099	0	0.297266	1.18659	0	0	1.46359	0
X	237052	MGI:2385317	Tceal1	transcription elongation factor A (SII)-like 1	1.30117	2.45465	0.303265	0.891798	0	0	1.13882	0	0
X	209446	MGI:98511	Tcfe3	transcription factor E3	1.30117	2.45465	5.1555	6.83712	1.18659	2.69411	3.41647	5.12258	0
X	67117	MGI:1914367	Tcte1l	t-complex-associated-testis-expressed 1-like	3.90351	1.22733	0.606529	0	0	0	1.13882	0	8.89403
X	83558	MGI:1933237	Tex11	testis expressed gene 11	1.30117	0	0	0	0	0	0	0	0
X	83555	MGI:1890544	Tex13	testis expressed gene 13	1.30117	0	0	0	0	0	0	0	0
X	245583	MGI:2387796	Tgifx1	TGIF homeobox 1	15.614	0	0	0	0	0	0	0	0
X	192216	MGI:2177570	Tm4sf10	transmembrane 4 superfamily member 10	0	2.45465	0.606529	2.08086	0	2.69411	1.13882	5.12258	8.89403
X	21912	MGI:1298407	Tm4sf2	transmembrane 4 superfamily member 2	1.30117	0	27.2938	6.24259	1.18659	0	0	0.731797	0
X	56496	MGI:1926264	Tm4sf6	transmembrane 4 superfamily member 6	1.30117	0	0.303265	1.18906	0	0	0	0.731797	4.44701
X	19241	MGI:99510	Tmsb4x	thymosin, beta 4, X chromosome	14.3129	150.961	109.782	379.311	29.6648	18.8588	33.0259	49.7622	22.2351
X	66226	MGI:1913476	Trappc2	trafficking protein particle complex 2	0	3.68198	4.54897	4.16172	0	0	1.13882	0	2.22351
X	22127	MGI:108118	Tsx	testis specific X-linked gene	0	2.45465	0	0	0	0	0	0	0
X	22184	MGI:103287	U2af1-rs2	U2 small nuclear ribonucleoprotein auxiliary factor (U2AF) 1, related sequence 2	1.30117	2.45465	1.81959	0.594532	10.6793	0	0	0	0					U2af1-rs2
X	22201	MGI:98890	Ube1x	ubiquitin-activating enzyme E1, Chr X	10.4093	23.3192	17.5893	17.2414	17.7989	16.1647	10.2494	36.5898	11.1175
X	22209	MGI:102959	Ube2a	ubiquitin-conjugating enzyme E2A, RAD6 homolog (S. cerevisiae)	1.30117	1.22733	1.21306	1.7836	0	0	0	2.92719	0
X	27643	MGI:95049	Ubl4	ubiquitin-like 4	0	1.22733	0.303265	0	0	0	1.13882	2.19539	0
X	54609	MGI:1860283	Ubqln2	ubiquilin 2	0	20.8645	10.9175	8.02618	2.37318	2.69411	2.27764	11.7087	2.22351
X	59026	MGI:1926884	Ureb1	upstream regulatory element binding protein 1e	0	1.22733	5.1555	4.16172	0	0	1.13882	6.58617	0
X	54651	MGI:1859645	Usp27x	ubiquitin specific protease 27, X chromosome	0	2.45465	0	0	0	0	0	0.731797	0
X	22284	MGI:894681	Usp9x	ubiquitin specific protease 9, X chromosome	0	8.59128	5.1555	3.26993	2.37318	0	5.69411	5.12258	0					Usp9x
X	22294	MGI:1277988	Uxt	ubiquitously expressed transcript	0	2.45465	1.51632	4.45899	5.93296	2.69411	4.55529	7.31797	13.341
X	73447	MGI:1914661	Wdr13	WD repeat domain 13	0	1.22733	12.1306	6.24259	0	0	0	0	0
X	22439	MGI:103569	Xkh	McLeod syndrome gene homolog	14.3129	0	0.606529	0	0	0	0	0	0
X	170745	MGI:2180001	Xpnpep2	X-prolyl aminopeptidase (aminopeptidase P) 2, membrane-bound	0	1.22733	0	0.594532	0	0	0	0.731797	0
X	56364	MGI:1927231	Zfp261	zinc finger protein 261	1.30117	18.4099	5.1555	6.83712	3.55977	0	1.13882	4.39078	0
X	74439	MGI:1921689	Zxda	zinc finger, X-linked, duplicated A	0	1.22733	0	0.594532	0	2.69411	0	0	0
* Note: A discrepancy between LocusLink and NCBI mouse genome assembly build 32 affected two genes from the table above. The gene 4930527E24Rik is mapped on X chromosome position 45 Mbp in mouse genome assembly, but in LocusLink database was assigned to the chromosome 15 (that's the reason it was excluded from X-linked testis expressed genes). Another gene 1700029P11Rik was mapped on chromosome 1…
15	75140	MGI:1922390	4930527E24Rik	RIKEN cDNA 4930527E24 gene	50	4	0	0	0	0	0	0	0
