# Supplementary material for: Global transcriptome analysis of the C57BL/6J mouse testis by SAGE: evidence for nonrandom gene order
Source: BMC Genomics. 2005 Mar 5;6:29. doi: 10.1186/1471-2164-6-29 (PMC1079818; doi:10.1186/1471-2164-6-29)
Supplement: Additional File 7 — Preferentially expressed genes in total testis and testicular somatic cells. Preferentially expressed genes were determined separately for total testis and adult testis somatic cells in conjunction with their expression in seven non-testis tissues. Expression of genes was scored using preferential expression measure (PEM). A gene was considered to be preferentially expressed if PEM score was above 50 % of the maximum PEM value encountered in that tissue. Tags were identified using RNA evidence mapping. [file 1471-2164-6-29-S7.xls]

## Sheet: Table desctription
Additional file 7 - List of preferentially expressed genes in total testis and testis somatic cells
Preferentially expressed genes were determined separately for total testis (TT 1+2) and adult testis somatic cells (ATSC) in conjunction with their expression in 7 non-testis tissues (see Additional file 4). Expression of genes was scored using preferential expression measure (PEM; Huminiecki et al. 2003). A gene was considered to be preferentially expressed if PEM score was above 50 % of the max…
Tags were identified to UniGene clusters using RNA evidence mapping (tag-to-gene association is supported by at least one mRNA sequence) and linked to LocusLink genes. Only tags with identification to single LocusLink gene were selected and tag counts from multiple tags matching the same LocusLink gene were combined. Finally, the tag counts in each pooled SAGE library (see Additional file 4) were…
Genomic position of LocusLink genes were determined from the mouse genome assembly (NCBI build 32, ftp://ftp.ncbi.nlm.nih.gov/genomes/M_musculus/maps/mapview/BUILD.32/seq_gene.md.gz). 1438 and 1197 genes preferentially expressed in total testis and testis somatic cells, respectively, were mapped to a genomic position. For other 225 and 130 genes preferentially expressed in total testis and adult …
Maximum PEM scores:						Rank
Total testis		PEMTT(max) =		1.16888		+	PEM > 1/2 PEM(max)
Testis somatic cells		PEMATSC(max) =		1.14527		++	PEM > 2/3 PEM(max)
						+++	PEM > 3/4 PEM(max)

## Sheet: Prefer Genes (TT 1+2), mapped
List of 1438 genes with preferential expression in total testis, PEM > 1/2*PEMTT(max), mapped on mouse genome
Ch	ChromStart	ChromEnd	Ori	Gene symbol	LocusLink	MGI accession	brain	eye	heart	liver	kidney	adipose	limbs	TT 1+2	PEM	Rank	Gene name
1	8421532	9395778	-	Sntg1	71096	MGI:1918346	0.303265	0	1.18659	0	0	0	0	1.30117	0.691758	+	syntrophin, gamma 1
1	10007456	10021343	+	6030422M02	240697		0	0	0	0	0	0	0	1.30117	1.16888	+++	hypothetical protein 6030422M02
1	10067442	10107948	-	1700011J18Rik	69312	MGI:1916562	0.303265	1.18906	0	0	0	0	0	11.7105	0.976994	+++	RIKEN cDNA 1700011J18 gene
1	14914992	14917612	-	Msc	17681	MGI:1333884	0	0	0	0	0	0	0	1.30117	1.16888	+++	musculin
1	18421970	18436129	-	9230102D03Rik	77673	MGI:1924923	0	0	0	0	0	0	0	1.30117	1.16888	+++	RIKEN cDNA 9230102D03 gene
1	23274225	23275971	-	4933415F23Rik	66755	MGI:1914005	0	0	0	0	0	0	0	19.5175	1.16888	+++	RIKEN cDNA 4933415F23 gene
1	31618131	31699664	-	4931428L18Rik	70988	MGI:1918238	0	0	0	0	0	0	0	1.30117	1.16888	+++	RIKEN cDNA 4931428L18 gene
1	35186848	35191480	+	Tesp1	21755	MGI:1270856	0	0	0	0	0	0	0	2.60234	1.16888	+++	testicular serine protease 1
1	35237519	35246100	-	Tesp2	21756	MGI:1270857	0	0.594532	0	2.69411	0	0	0	2.60234	0.770939	+	testicular serine protease 2
1	37259254	37289887	-	1700024G10Rik	71849	MGI:1919099	0	0	0	0	0	0	0	1.30117	1.16888	+++	RIKEN cDNA 1700024G10 gene
1	37725871	37773992	+	A230074B11Rik	215413	MGI:2443831	0	0	0	0	0	0	0	1.30117	1.16888	+++	RIKEN cDNA A230074B11 gene
1	38458406	38562809	-	Tsga10	211484	MGI:2685063	0	0	0	0	0	0	0.731797	1.30117	0.86785	++	testis specific 10
1	39879802	40050795	+	Npas2	18143	MGI:109232	0.303265	0	0	0	0	0	0	1.30117	0.86785	++	neuronal PAS domain protein 2
1	44989117	45004173	-	1700029F09Rik	75623	MGI:1922873	0.303265	0	0	0	1.13882	0	2.19539	11.7105	0.976994	+++	RIKEN cDNA 1700029F09 gene
1	53230011	53371321	+	Stat4	20849	MGI:103062	0	0	0	0	0	0	0	9.10818	1.16888	+++	signal transducer and activator of transcription 4
1	54192636	54220349	-	1700019D03Rik	67080	MGI:1914330	0.303265	0	0	0	0	0	0	52.0467	1.15816	+++	RIKEN cDNA 1700019D03 gene
1	54426253	54455068	-	1700019A02Rik	69397	MGI:1916647	0	0	0	0	0	0	0	10.4093	1.16888	+++	RIKEN cDNA 1700019A02 gene
1	58160432	58161610	-	4933413G11Rik	71066	MGI:1918316	0	0	0	0	0	0	0	24.7222	1.16888	+++	RIKEN cDNA 4933413G11 gene
1	58909352	58915347	+	1700066M21Rik	73467	MGI:1920717	0	0	0	0	0	0	0	1.30117	1.16888	+++	RIKEN cDNA 1700066M21 gene
1	60192293	60230127	-	4933425F06Rik	108812	MGI:1918359	0	0	0	0	0	0	2.92719	3.90351	0.800903	++	RIKEN cDNA 4933425F06 gene
1	60526106	60532811	-	4930408G06Rik	68179	MGI:1915429	0	0	0	0	0	0	0	1.30117	1.16888	+++	RIKEN cDNA 4930408G06 gene
1	60580570	60625131	-	1700052H20Rik	73463	MGI:1920713	0	0	0	0	0	0	0	1.30117	1.16888	+++	RIKEN cDNA 1700052H20 gene
1	61536102	61590149	-	1700030B17Rik	70375	MGI:1917625	0.303265	0.297266	0	0	0	0	0	5.20467	0.992788	+++	RIKEN cDNA 1700030B17 gene
1	61623896	61644905	-	Wdr12	57750	MGI:1927241	3.33591	2.37813	2.37318	2.69411	4.55529	6.67052	5.85437	71.5643	0.945454	+++	WD repeat domain 12
1	64862962	64899638	+	4930431J08Rik	73884	MGI:1921134	0	0	0	0	0	0	0	1.30117	1.16888	+++	RIKEN cDNA 4930431J08 gene
1	65288521	65309274	-	1700124B08Rik	76668	MGI:1923918	0	0	1.18659	0	0	0	0	11.7105	1.12312	+++	RIKEN cDNA 1700124B08 gene
1	66639351	66641158	-	Crygc	12966	MGI:88523	0.303265	5.64805	0	0	1.13882	0	0.731797	22.1199	0.808264	++	crystallin, gamma C
1	71123884	71272315	-	Zfpn1a2	22779	MGI:1342541	0.303265	0	0	0	0	0	0	1.30117	0.86785	++	zinc finger protein, subfamily 1A, 2 (Helios)
1	71420450	71857040	+	4921511D23Rik	66722	MGI:1913972	0	0	0	0	0	0	0	2.60234	1.16888	+++	RIKEN cDNA 4921511D23 gene
1	74217336	74292878	-	4932422E22Rik	319695	MGI:2442559	0	0	0	0	0	0	0	1.30117	1.16888	+++	RIKEN cDNA 4932422E22 gene
1	74602704	74603499	-	Tnp1	21958	MGI:98784	0	0	0	0	0	22.2351	0	543.888	1.15861	+++	transition protein 1
1	76320277	76327896	-	Prkag3	241113	MGI:1891343	0	0	0	0	1.13882	0	0	5.20467	1.07197	+++	protein kinase, AMP-activated, gamma 3 non-catatlytic subunit
1	79839104	79936316	-	Pax3	18505	MGI:97487	0.303265	0	0	0	0	0	0	1.30117	0.86785	++	paired box gene 3
1	81504383	81540675	-	Wdfy1	69368	MGI:1916618	0.303265	1.48633	1.18659	0	3.41647	2.22351	0	18.2164	0.917068	+++	WD repeat and FYVE domain containing 1
1	84013013	84067819	-	Irs1	16367	MGI:99454	0	0	0	0	0	0	0	1.30117	1.16888	+++	insulin receptor substrate 1
1	84116722	84215385	+	4930418P06Rik	76867	MGI:1924117	0.606529	1.18906	2.37318	0	1.13882	0	0.731797	9.10818	0.783529	++	RIKEN cDNA 4930418P06 gene
1	84713362	84714191	-	A030003K21Rik	77913	MGI:1925163	0	0	0	5.38822	0	0	0	1.30117	0.691758	+	RIKEN cDNA A030003K21 gene
1	86658007	86717951	+	Fbxo36	66153	MGI:1289192	0.606529	0.891798	0	0	1.13882	0	0	10.4093	0.925841	+++	F-box only protein 36
1	87904081	87912093	+	1700029H01Rik	70060	MGI:1917310	0.909794	0	0	0	0	0	0	10.4093	1.03058	+++	RIKEN cDNA 1700029H01 gene
1	88186190	88190025	+	B3gnt7	227327	MGI:2384394	0	0	0	0	0	2.22351	0	1.30117	0.86785	++	UDP-GlcNAc:betaGal beta-1,3-N-acetylglucosaminyltransferase 7
1	88269047	88270863	-	Gpr66	14767	MGI:1341898	0	0	0	0	0	0	0	1.30117	1.16888	+++	G protein-coupled receptor 66
1	89169516	89216215	+	Efhd1	98363	MGI:1921607	2.12285	0	0	0	12.527	0	0	36.4327	0.95328	+++	EF hand domain containing 1
1	89499330	89502606	+	Neu2	23956	MGI:1344417	0	0.297266	0	0	0	0	0	1.30117	0.86785	++	neuraminidase 2
1	90133109	90134121	-	Dnajb3	15504	MGI:1306822	0	0.297266	0	0	0	0	1.46359	148.333	1.1576	+++	DnaJ (Hsp40) homolog, subfamily B, member 3
1	93456883	93468910	+	Asb1	65247	MGI:1929735	0.303265	0.297266	0	0	0	0	0	2.60234	0.86785	++	ankyrin repeat and SOCS box-containing protein 1
1	95257179	95285316	-	Pask	269224	MGI:2155936	0.606529	0	0	0	0	0	0	1.30117	0.691758	+	PAS domain containing serine/threonine kinase
1	95754072	95769603	+	Ing5	66262	MGI:1922816	0.909794	2.37813	0	0	0	0	1.46359	6.50584	0.612577	+	inhibitor of growth family, member 5
1	98870510	98939895	-	Slco6c1	74441	MGI:1921691	0	0	0	0	0	0	0	7.80701	1.16888	+++	solute carrier organic anion transporter family, member 6c1
1	100289480	100377820	+	Slco6d1	70866	MGI:1918116	0	0	0	0	0	0	0	1.30117	1.16888	+++	solute carrier organic anion transporter family, member 6d1
1	108338250	108381397	+	Zcchc2	227449	MGI:2444114	0.303265	0.297266	0	0	0	0	0	1.30117	0.691758	+	zinc finger, CCHC domain containing 2
1	122198432	122341162	-	Ptpn4	19258	MGI:1099792	0.303265	0	0	0	0	0	1.46359	2.60234	0.770939	+	protein tyrosine phosphatase, non-receptor type 4
1	133263740	133298215	-	Daf2	13137	MGI:104849	0	0	0	0	1.13882	0	0	2.60234	0.992788	+++	decay accelerating factor 2
1	133315420	133337890	-	Daf1	13136	MGI:104850	0.303265	0.297266	0	2.69411	0	0	0	5.20467	0.925841	+++	decay accelerating factor 1
1	133592372	133597065	+	9930028C20Rik	226418	MGI:2442596	0	0	0	0	0	0	0	1.30117	1.16888	+++	RIKEN cDNA 9930028C20 gene
1	133738204	133753336	+	1810037B05Rik	69169	MGI:1916419	0	0	0	0	0	0	0	3.90351	1.16888	+++	RIKEN cDNA 1810037B05 gene
1	134000852	134010644	-	Dyrk3	226419	MGI:1330300	0.909794	0	3.55977	0	1.13882	6.67052	2.92719	9.10818	0.691758	+	dual-specificity tyrosine-(Y)-phosphorylation regulated kinase 3
1	137297096	137302137	+	4933406M09	240755		0	0	0	0	0	0	0	3.90351	1.16888	+++	hypothetical protein 4933406M09
1	137448399	137457139	-	4931440L10Rik	71001	MGI:1918251	0	0	0	0	0	0	0	1.30117	1.16888	+++	RIKEN cDNA 4931440L10 gene
1	137878711	137890418	+	2700084L22Rik	67196	MGI:1914446	0.909794	0	1.18659	0	0	0	1.46359	19.5175	1.02275	+++	RIKEN cDNA 2700084L22 gene
1	138012681	138064424	+	C920001D21Rik	320139	MGI:2443461	0	0	0	0	1.13882	2.22351	0	1.30117	0.691758	+	RIKEN cDNA C920001D21 gene
1	141031465	141143441	-	Ptprc	19264	MGI:97810	0	0	0	0	0	2.22351	0.731797	1.30117	0.691758	+	protein tyrosine phosphatase, receptor type, C
1	146943049	146972529	+	Uchl5	56207	MGI:1914848	2.72938	2.08086	1.18659	0	3.41647	0	7.31797	16.9152	0.649354	+	ubiquitin carboxyl-terminal esterase L5
1	156882225	156909631	+	1700012A16Rik	71836	MGI:1919086	0	0	0	0	0	0	0	6.50584	1.16888	+++	RIKEN cDNA 1700012A16 gene
1	159465460	159495750	-	MGC6357	208263		0.303265	0.594532	3.55977	2.69411	0	2.22351	0	5.20467	0.691758	+	hypothetical protein MGC6357
1	160273119	160404631	-	4921528G01Rik	78255	MGI:1925505	0	0.594532	0	0	0	0	0	1.30117	0.691758	+	RIKEN cDNA 4921528G01 gene
1	163614438	163617645	-	4930562F07Rik	75255	MGI:1922505	0	0	0	0	0	2.22351	0	2.60234	0.992788	+++	RIKEN cDNA 4930562F07 gene
1	164584698	164601382	-	D430004I08Rik	240869	MGI:2444467	0	0	0	0	0	0	0	1.30117	1.16888	+++	RIKEN cDNA D430004I08 gene
1	164709811	164734962	+	4933409K03Rik	73844	MGI:1921094	0	0	0	0	0	0	0	3.90351	1.16888	+++	RIKEN cDNA 4933409K03 gene
1	167806109	167816900	-	4930455F23Rik	74895	MGI:1922145	0.909794	2.08086	0	0	2.27764	0	0	15.614	0.86785	++	RIKEN cDNA 4930455F23 gene
1	168487301	168491163	-	Xcl1	16963	MGI:104593	0	0	0	0	0	0	0	1.30117	1.16888	+++	chemokine (C motif) ligand 1
1	168770229	168794886	-	1810011K17Rik	226591	MGI:1915087	2.72938	2.37813	1.18659	0	1.13882	0	5.12258	14.3129	0.64207	+	RIKEN cDNA 1810011K17 gene
1	169058864	169129476	+	Sacy	271639	MGI:2660854	0	0	0	0	0	0	0	5.20467	1.16888	+++	soluble adenylyl cyclase
1	169796606	169833964	-	4933405K18Rik	98558	MGI:2138453	0	0	0	0	0	0	0.731797	23.421	1.1454	+++	RIKEN cDNA 4933405K18 gene
1	174062639	174065958	+	1700015E13Rik	76925	MGI:1924175	0	0	0	0	0	0	0	9.10818	1.16888	+++	RIKEN cDNA 1700015E13 gene
1	174903980	174909269	+	1700009P17Rik	75472	MGI:1922722	0	0	0	0	1.13882	0	0	15.614	1.13412	+++	RIKEN cDNA 1700009P17 gene
1	175624880	175657984	+	Slamf1	27218	MGI:1351314	0	0	0	0	0	0	0	1.30117	1.16888	+++	signaling lymphocytic activation molecule family member 1
1	176333880	176337081	+	Slamf9	98365	MGI:1923692	0	0	1.18659	0	0	0	0	1.30117	0.86785	++	SLAM family member 9
1	177819709	177839877	-	Ifi202b	26388	MGI:1347083	0	0.297266	0	0	0	0	0	1.30117	0.86785	++	interferon activated gene 202B
1	178689334	178777138	-	Prdc	23893	MGI:1344367	0.303265	0	0	0	1.13882	0	0	2.60234	0.86785	++	protein related to DAN and cerberus
1	179635026	179730358	+	4930511H01Rik	75820	MGI:1923070	0	0	0	0	0	0	0	1.30117	1.16888	+++	RIKEN cDNA 4930511H01 gene
1	180661865	180680677	-	4933426L22Rik	71098	MGI:1918348	0.606529	0	0	0	0	0	1.46359	15.614	1.04394	+++	RIKEN cDNA 4933426L22 gene
1	181645030	181688613	+	1700016C15Rik	69428	MGI:1916678	0	0.297266	0	0	10.2494	0	0	18.2164	0.934796	+++	RIKEN cDNA 1700016C15 gene
1	182444151	182521937	+	1700073K01Rik	68226	MGI:1915476	0.606529	0	0	0	1.13882	0	0	7.80701	0.992788	+++	RIKEN cDNA 1700073K01 gene
1	183708952	183725544	+	C330023F11Rik	109232	MGI:1924486	9.09794	4.16172	4.74637	0	2.27764	0	8.78156	35.1315	0.650853	+	RIKEN cDNA C330023F11 gene
1	190705590	190872446	-	4930513F16Rik	74717	MGI:1921967	0	0	0	0	0	0	0	5.20467	1.16888	+++	RIKEN cDNA 4930513F16 gene
1	194651107	194682565	+	B130052G07Rik	226841	MGI:2444826	0.606529	0	0	0	0	0	4.39078	10.4093	0.86785	++	RIKEN cDNA B130052G07 gene
1	195670040	195687444	-	1700034H15Rik	74265	MGI:1921515	0	0	1.18659	0	0	0	0	1.30117	0.86785	++	RIKEN cDNA 1700034H15 gene
1	195886382	195923109	-	C730034D20Rik	214742	MGI:2441920	0.606529	0.891798	0	0	1.13882	2.22351	0	3.90351	0.646001	+	RIKEN cDNA C730034D20 gene
2	3260479	3285058	-	E230009B14Rik	99035	MGI:2139018	0	0	0	0	0	0	0	1.30117	1.16888	+++	RIKEN cDNA E230009B14 gene
2	3342639	3378377	+	Dclre1c	227525	MGI:2441769	0.606529	0	0	0	0	0	0	1.30117	0.691758	+	DNA cross-link repair 1C, PSO2 homolog (S. cerevisiae)
2	11110132	11239245	+	Prkcq	18761	MGI:97601	0.606529	0.297266	0	0	1.13882	0	0	3.90351	0.800903	++	protein kinase C, theta
2	14029091	14058146	-	Ptpla	30963	MGI:1353592	0.303265	1.48633	0	0	0	2.22351	0	5.20467	0.729547	+	protein tyrosine phosphatase-like (proline instead of catalytic arginine), member a
2	15057607	15081436	+	Arl8	75869	MGI:1923119	0	0.891798	0	0	0	0	0	2.60234	0.770939	+	ADP-ribosylation factor-like 8
2	18103404	18103928	-	1700113O17Rik	68231	MGI:1915481	0	0	0	0	0	0	0.731797	75.4678	1.16146	+++	RIKEN cDNA 1700113O17 gene
2	18949244	19105098	-	Pip5k2a	18718	MGI:1298206	0	0	0	0	0	0	0	1.30117	1.16888	+++	phosphatidylinositol-4-phosphate 5-kinase, type II, alpha
2	19265490	19417112	+	Armc3	70882	MGI:1918132	0.303265	0	0	0	0	0	0	3.90351	1.04394	+++	armadillo repeat containing 3
2	19569823	19660896	-	4921522E24Rik	70909	MGI:1918159	0.303265	0	0	0	0	0	0	2.60234	0.992788	+++	RIKEN cDNA 4921522E24 gene
2	21460016	21484650	-	4933434I06Rik	71233	MGI:1918483	0.303265	0	0	0	0	0	0	3.90351	1.04394	+++	RIKEN cDNA 4933434I06 gene
2	22959180	22965547	+	1700092C17Rik	74295	MGI:1921545	0	0	1.18659	2.69411	0	0	0	23.421	1.12312	+++	RIKEN cDNA 1700092C17 gene
2	23330545	23372635	+	Yme1l1	27377	MGI:1351651	0.303265	1.48633	0	0	1.13882	0	2.19539	5.20467	0.624811	+	YME1-like 1 (S. cerevisiae)
2	25478666	25481089	-	4933433C11Rik	74472	MGI:1921722	0	0	0	0	0	0	0	3.90351	1.16888	+++	RIKEN cDNA 4933433C11 gene
2	25485203	25488736	+	4931415M17	68222		0.909794	1.18906	1.18659	0	0	0	1.46359	54.6491	1.07612	+++	4931415M17 mRNA
2	25554603	25555641	+	4930571C24Rik	78217	MGI:1925467	0	0	0	0	0	0	0	9.10818	1.16888	+++	RIKEN cDNA 4930571C24 gene
2	25767276	25771925	+	Fbxw5	30839	MGI:1354731	7.58162	11.2961	2.37318	2.69411	9.11058	0	0.731797	40.3362	0.634935	+	F-box and WD-40 domain protein 5
2	27111524	27134000	-	Abo	80908	MGI:2135738	0	0	0	0	0	0	0	1.30117	1.16888	+++	ABO blood group (transferase A, alpha 1-3-N-acetylgalactosaminyltransferase; transferase B, alpha 1-3-galactosyltransferase)
2	28961101	28968735	-	1700026L06Rik	69987	MGI:1917237	0	0	0	0	0	0	0	110.599	1.16888	+++	RIKEN cDNA 1700026L06 gene
2	28969187	29082178	+	1190002A17Rik	68870	MGI:1916120	0	0	0	2.69411	0	0	0	10.4093	1.11773	+++	RIKEN cDNA 1190002A17 gene
2	30062722	30072202	+	D2Ertd97e	227683	MGI:1098826	0.303265	1.48633	2.37318	2.69411	2.27764	0	2.19539	7.80701	0.646001	+	DNA segment, Chr 2, ERATO Doi 97, expressed
2	30164559	30196995	+	Odf2	18286	MGI:1098824	1.51632	0.297266	0	0	0	2.22351	5.85437	118.406	1.10261	+++	outer dense fiber of sperm tails 2
2	30676446	30689920	-	Crat	12908	MGI:109501	2.42612	1.7836	14.2391	0	13.6659	2.22351	2.19539	39.0351	0.788668	++	carnitine acetyltransferase
2	31067887	31074030	-	1700001O22Rik	73598	MGI:1923631	0.909794	0.891798	0	0	0	2.22351	1.46359	24.7222	1.00048	+++	RIKEN cDNA 1700001O22 gene
2	31164583	31175582	-	Ptges	64292	MGI:1927593	0	1.18906	1.18659	0	0	4.44701	0	10.4093	0.895878	+++	prostaglandin E synthase
2	32339226	32356044	-	A130092J06Rik	241303	MGI:2443569	0	0.891798	1.18659	0	1.13882	0	0	2.60234	0.624811	+	RIKEN cDNA A130092J06 gene
2	33034487	33047646	-	1200002K10Rik	338348	MGI:2443048	0.303265	0.297266	0	0	0	0	0	9.10818	1.05974	+++	RIKEN cDNA 1200002K10 gene
2	35051647	35072759	-	9530020D24Rik	227746	MGI:2139530	1.21306	1.48633	0	0	1.13882	4.44701	0.731797	13.0117	0.807152	++	RIKEN cDNA 9530020D24 gene
2	36322441	36352675	+	1700010A17Rik	75495	MGI:1922745	0.303265	0	0	0	0	0	0	22.1199	1.14406	+++	RIKEN cDNA 1700010A17 gene
2	39027139	39231457	-	Nr6a1	14536	MGI:1352459	0	0	0	0	0	0	0	3.90351	1.16888	+++	nuclear receptor subfamily 6, group A, member 1
2	49784186	49883851	+	D2Ertd694e	227867	MGI:1277221	0.303265	0	1.18659	0	0	0	1.46359	2.60234	0.691758	+	DNA segment, Chr 2, ERATO Doi 694, expressed
2	53399646	53426561	+	Arl6ip6	65103	MGI:1929507	0.303265	1.7836	0	0	1.13882	0	1.46359	28.6257	1.00615	+++	ADP-ribosylation factor-like 6 interacting protein 6
2	57469991	57472132	-	A930012O16Rik	227923	MGI:2442255	0	0	0	0	0	0	0	1.30117	1.16888	+++	RIKEN cDNA A930012O16 gene
2	57471921	57601223	+	Gpd2	14571	MGI:99778	2.12285	0	0	0	0	2.22351	0	3.90351	0.604608	+	glycerol phosphate dehydrogenase 2, mitochondrial
2	68872570	68906535	+	4933409G03	227998		0	0	0	0	0	0	0	7.80701	1.16888	+++	hypothetical protein 4933409G03
2	68948041	69038620	+	4932414N04Rik	75721	MGI:1922971	0.303265	0	0	0	0	0	0	3.90351	1.04394	+++	RIKEN cDNA 4932414N04 gene
2	70799055	70813608	+	4933404M02Rik	66748	MGI:1913998	0.303265	0	0	0	0	0	0	5.20467	1.07197	+++	RIKEN cDNA 4933404M02 gene
2	71459363	71479900	+	Cybrd1	73649	MGI:2654575	0	0	0	0	0	0	0	1.30117	1.16888	+++	cytochrome b reductase 1
2	76748326	76754744	-	Cyct	13067	MGI:88579	0	0	0	0	0	0	0	2.60234	1.16888	+++	cytochrome c, testis
2	77057343	77067366	-	Fkbp7	14231	MGI:1336879	0	0.297266	0	0	0	0	2.19539	2.60234	0.691758	+	FK506 binding protein 7
2	80199163	80491402	-	Pde1a	18573	MGI:1201792	1.81959	0	0	2.69411	2.27764	2.22351	0.731797	9.10818	0.758705	+	phosphodiesterase 1A, calmodulin-dependent
2	80654765	80657646	+	4930414C22Rik	320769	MGI:2444701	3.94244	8.32345	3.55977	32.3293	3.41647	0	6.58617	37.7339	0.644506	+	RIKEN cDNA 4930414C22 gene
2	81001106	81021193	+	2310006I24Rik	69482	MGI:1916732	2.42612	2.97266	0	0	0	0	2.92719	14.3129	0.691758	+	RIKEN cDNA 2310006I24 gene
2	84281290	84307437	-	Zswim2	71861	MGI:1919111	0	0	0	0	0	0	0	27.3245	1.16888	+++	zinc finger, SWIM domain containing 2
2	86125649	86126584	-	Olfr1012	258561	MGI:3030846	0	0	0	0	0	0	0	1.30117	1.16888	+++	olfactory receptor 1012
2	91501866	91506525	+	C1qtnf4	67445	MGI:1914695	27.2938	12.7824	2.37318	0	2.27764	0	0.731797	81.9736	0.665024	+	C1q and tumor necrosis factor related protein 4
2	92998858	92999541	+	1700029I15Rik	75641	MGI:1916742	0.303265	1.48633	0	0	0	0	0.731797	35.1315	1.06876	+++	RIKEN cDNA 1700029I15 gene
2	93819075	93950390	-	6720430O15	241556		0	0	0	0	0	0	0.731797	1.30117	0.86785	++	hypothetical protein 6720430O15
2	102921726	102993395	+	Slc1a2	20511	MGI:101931	0.606529	0	0	0	0	0	0	1.30117	0.691758	+	solute carrier family 1 (glial high affinity glutamate transporter), member 2
2	105094622	105113555	-	9930111I18Rik	228413	MGI:2442211	0	0.594532	0	0	0	0	0	1.30117	0.691758	+	RIKEN cDNA 9930111I18 gene
2	105390511	105437618	+	Wt1	22431	MGI:98968	0	0	0	0	0	0	0	1.30117	1.16888	+++	Wilms tumor homolog
2	111322704	111359048	-	4930430A15Rik	67575	MGI:1914825	0	0	0	0	0	0	0	1.30117	1.16888	+++	RIKEN cDNA 4930430A15 gene
2	112487003	112487932	+	Nola3	66181	MGI:1913431	10.311	7.43165	8.30614	8.08233	42.1364	0	14.6359	58.5526	0.589096	+	nucleolar protein family A, member 3
2	112717998	112856104	+	Aven	74268	MGI:1921518	0	0	0	0	0	0	1.46359	5.20467	0.992788	+++	apoptosis, caspase activation inhibitor
2	117149224	117163010	+	1700095F04Rik	67356	MGI:1914606	0	0	0	0	0	0	0	19.5175	1.16888	+++	RIKEN cDNA 1700095F04 gene
2	118475144	118527210	-	Fsip1	71313	MGI:1918563	0.303265	0	0	0	1.13882	0	0	7.80701	1.04394	+++	fibrous sheath-interacting protein 1
2	119888977	119920036	+	Nusap1	108907	MGI:2675669	0	0.297266	0	0	0	0	6.58617	5.20467	0.624811	+	nucleolar and spindle associated protein 1
2	120874495	120879529	-	2810002D13Rik	66606	MGI:1913856	1.51632	0.297266	1.18659	0	0	0	0.731797	29.9269	1.03925	+++	RIKEN cDNA 2810002D13 gene
2	120879691	120890068	+	2410007P03Rik	66296	MGI:1913546	0	0	0	0	0	0	0.731797	5.20467	1.07197	+++	RIKEN cDNA 2410007P03 gene
2	121664614	121683790	-	Catsper2	212670	MGI:2387404	0	0	0	0	0	0	0	2.60234	1.16888	+++	cation channel, sperm associated 2
2	122398402	122416728	+	Rnf36	70928	MGI:1918178	0	0	1.18659	0	0	0	0	2.60234	0.992788	+++	ring finger protein 36
2	122472541	122503039	+	Sdh1	20322	MGI:98266	2.12285	4.16172	22.5452	385.258	163.99	0	1.46359	227.704	0.709487	+	sorbitol dehydrogenase 1
2	123019701	123047255	+	Sqrdl	59010	MGI:1929899	1.21306	0.891798	4.74637	35.0234	23.9153	0	0.731797	81.9736	0.930794	+++	sulfide quinone reductase-like (yeast)
2	127012883	127034905	-	4930511O11Rik	75083	MGI:1922333	0	0	0	0	0	0	0	7.80701	1.16888	+++	RIKEN cDNA 4930511O11 gene
2	127678987	127687551	+	A530057A03Rik	215456	MGI:2684962	0.303265	0	0	0	0	0	0	1.30117	0.86785	++	RIKEN cDNA A530057A03 gene
2	127992194	128040315	-	Nphp1	53885	MGI:1858233	1.21306	1.48633	3.55977	0	1.13882	0	2.92719	16.9152	0.805702	++	nephronophthisis 1 (juvenile) homolog (human)
2	129218870	129245591	+	4833425H18Rik	67571	MGI:1914821	0	0	1.18659	0	0	0	0.731797	1.30117	0.691758	+	RIKEN cDNA 4833425H18 gene
2	129520342	129548625	-	2610318C08Rik	70466	MGI:1917716	0	0	0	0	0	0	0	1.30117	1.16888	+++	RIKEN cDNA 2610318C08 gene
2	130052213	130079448	+	1700054C12Rik	67333	MGI:1914583	0	0	0	0	0	0	0	6.50584	1.16888	+++	RIKEN cDNA 1700054C12 gene
2	131193494	131206199	-	Adam33	110751	MGI:1341813	0.303265	0.297266	0	0	0	0	0	1.30117	0.691758	+	a disintegrin and metalloprotease domain 33
2	132093247	132098514	+	Prnd	26434	MGI:1346999	0	0	1.18659	0	0	0	0	1.30117	0.86785	++	prion protein dublet
2	132990119	133008536	+	0610009I22Rik	66586	MGI:1913836	0.606529	0.297266	1.18659	5.38822	1.13882	0	0.731797	39.0351	1.06622	+++	RIKEN cDNA 0610009I22 gene
2	134928915	135614807	+	Plcb1	18795	MGI:97613	0.606529	0	0	0	0	0	0	1.30117	0.691758	+	phospholipase C, beta 1
2	136674647	136704552	+	Ankrd5	319196	MGI:2441685	0	0	0	0	0	2.22351	0	1.30117	0.86785	++	ankyrin repeat domain 5
2	144377597	144404499	-	Zfp339	107586	MGI:1338039	0	0.297266	0	0	0	0	0	5.20467	1.07197	+++	zinc finger protein 339
2	144896085	144896833	+	1700010M22Rik	66328	MGI:1913578	0.303265	0	0	0	0	0	0	40.3362	1.15509	+++	RIKEN cDNA 1700010M22 gene
2	149146692	149151708	+	Cstl1	228756	MGI:2652834	0.606529	0	0	0	0	0	0	1.30117	0.691758	+	cystatin-like 1
2	149185703	149189877	+	1700006F03Rik	69362	MGI:1916612	0	0	0	0	0	2.22351	0	9.10818	1.11089	+++	RIKEN cDNA 1700006F03 gene
2	149195170	149201915	+	Cst8	13012	MGI:107161	0	0	0	0	0	0	0	10.4093	1.16888	+++	cystatin 8 (cystatin-related epididymal spermatogenic)
2	149216430	149226738	+	1700006C19Rik	69294	MGI:1916544	1.21306	0	0	0	0	0	0	22.1199	1.07711	+++	RIKEN cDNA 1700006C19 gene
2	149231478	149235068	+	Cst9	13013	MGI:1340053	0	0	0	0	0	0	0	123.611	1.16888	+++	cystatin 9
2	149243048	149247265	-	9230104L09Rik	77705	MGI:1924955	0	0	0	0	0	0	0	1.30117	1.16888	+++	RIKEN cDNA 9230104L09 gene
2	152490435	152494280	-	4930556L07Rik	75283	MGI:1922533	0	0	0	0	0	0	0.731797	1.30117	0.86785	++	RIKEN cDNA 4930556L07 gene
2	153036727	153055445	+	2810442O16Rik	67231	MGI:1914481	1.21306	0	1.18659	0	0	2.22351	2.19539	6.50584	0.721722	+	RIKEN cDNA 2810442O16 gene
2	153318943	153323151	-	Defb19	246700	MGI:2385955	0	0	0	0	0	0	0	35.1315	1.16888	+++	defensin beta 19
2	153705360	153746058	+	4930509O20Rik	74711	MGI:1921961	0	0	0	0	0	0	0	6.50584	1.16888	+++	RIKEN cDNA 4930509O20 gene
2	154088671	154144925	+	Asxl1	228790	MGI:2684063	0	0.594532	0	0	0	0	2.92719	3.90351	0.691758	+	additional sex combs like 1 (Drosophila)
2	154481418	154496312	-	Spag4l	76407	MGI:1923657	0	0	0	0	0	0	0	13.0117	1.16888	+++	sperm associated antigen 4-like
2	156581822	156593022	+	B230210E21Rik	320647	MGI:2444448	0.303265	0	0	0	0	0	0	1.30117	0.86785	++	RIKEN cDNA B230210E21 gene
2	157620972	157632782	-	1700022L09Rik	66934	MGI:1914184	0.303265	0.297266	0	0	0	0	2.19539	2.60234	0.624811	+	RIKEN cDNA 1700022L09 gene
2	158883948	158910238	+	9230105K17	329547		0.606529	0	0	0	0	0	0	1.30117	0.691758	+	hypothetical protein 9230105K17
2	163701006	163703576	-	2410116G06Rik	68236	MGI:1915486	0	0	0	0	0	0	0	13.0117	1.16888	+++	RIKEN cDNA 2410116G06 gene
2	164812847	164814092	-	1700049M11Rik	68221	MGI:1915471	0	0	0	0	0	0	0	22.1199	1.16888	+++	RIKEN cDNA 1700049M11 gene
2	164930722	164932426	+	Svs6	20945	MGI:106178	0	0	0	0	0	0	0	2.60234	1.16888	+++	seminal vesicle secretion 6
2	164946740	164948368	+	Svs5	20944	MGI:98453	0	0	0	0	0	2.22351	0	1.30117	0.86785	++	seminal vesicle secretion 5
2	165084043	165087463	-	1700126L10Rik	73603	MGI:1920853	0	0	0	0	0	0	0	9.10818	1.16888	+++	RIKEN cDNA 1700126L10 gene
2	165202082	165207310	-	Spinlw1	75526	MGI:1922776	0	0	0	0	0	0	0	16.9152	1.16888	+++	serine protease inhibitor-like, with Kunitz and WAP domains 1 (eppin)
2	165344925	165357051	-	1700015L13Rik	71856	MGI:1919106	0.303265	0	0	0	0	0	0	2.60234	0.992788	+++	RIKEN cDNA 1700015L13 gene
2	165441121	165442276	-	1700020C07Rik	75642	MGI:1922892	0	0	0	0	0	0	0	10.4093	1.16888	+++	RIKEN cDNA 1700020C07 gene
2	172791868	172806175	-	Stk6	20878	MGI:894678	0.303265	0	0	0	0	0	14.6359	10.4093	0.609572	+	serine/threonine kinase 6
2	172806673	172816755	+	Cstf1	67337	MGI:1914587	0.303265	4.16172	0	2.69411	0	0	5.85437	11.7105	0.604608	+	cleavage stimulation factor, 3' pre-RNA, subunit 1
2	172908198	172909997	+	1700029J11Rik	76426	MGI:1923676	0	0	0	0	0	0	0	41.6374	1.16888	+++	RIKEN cDNA 1700029J11 gene
2	173405404	173419121	+	Spo11	26972	MGI:1349669	0	0	0	0	0	0	0	13.0117	1.16888	+++	sporulation protein, meiosis-specific, SPO11 homolog (S. cerevisiae)
2	173948159	173954053	+	1700021F07Rik	72221	MGI:1919471	0	0	0	0	0	0	0	3.90351	1.16888	+++	RIKEN cDNA 1700021F07 gene
2	173994206	174034377	-	1700030G11Rik	70065	MGI:1917315	0	0	0	0	0	0	0	84.5759	1.16888	+++	RIKEN cDNA 1700030G11 gene
2	174144974	174147645	+	1700010B08Rik	75485	MGI:1922735	0	0	0	0	0	0	0	3.90351	1.16888	+++	RIKEN cDNA 1700010B08 gene
2	180433181	180453701	-	Tcfl5	277353	MGI:2672878	0	0.297266	0	0	0	0	0	11.7105	1.12312	+++	transcription factor-like 5 (basic helix-loop-helix)
2	180836917	180865554	+	1700051I12Rik	73368	MGI:1920618	0.303265	0.891798	0	0	0	0	0	3.90351	0.800903	++	RIKEN cDNA 1700051I12 gene
2	181341232	181342997	+	1700095H12	241850		0	0	0	0	0	0	0	3.90351	1.16888	+++	hypothetical protein 1700095H12
2	181528331	181536072	+	Tcea2	21400	MGI:107368	1.21306	1.48633	0	0	0	4.44701	2.19539	11.7105	0.761394	+	transcription elongation factor A (SII), 2
3	6688184	6693200	-	1700008P02Rik	69347	MGI:1916597	0	0	0	0	0	0	0	3.90351	1.16888	+++	RIKEN cDNA 1700008P02 gene
3	10328683	10332095	-	Fabp9	21884	MGI:1194881	0	0	0	0	0	6.67052	0	55.9502	1.13959	+++	fatty acid binding protein 9, testis
3	15726299	15743228	-	9930027N05Rik	320832	MGI:2444824	0	0	0	0	0	0	0	1.30117	1.16888	+++	RIKEN cDNA 9930027N05 gene
3	22550517	22686515	+	8030499H02Rik	81004	MGI:2441730	0.303265	0.594532	0	0	0	0	1.46359	5.20467	0.816697	++	RIKEN cDNA 8030499H02 gene
3	27491681	27841896	+	4921511F01Rik	70862	MGI:1918112	0	0	0	0	0	0	0	6.50584	1.16888	+++	RIKEN cDNA 4921511F01 gene
3	27956377	28012192	-	Ect2	13605	MGI:95281	0	0	0	0	1.13882	0	0.731797	1.30117	0.691758	+	ect2 oncogene
3	28276234	28567312	-	1600019O04Rik	72007	MGI:1919257	0	0	0	0	1.13882	0	0.731797	1.30117	0.691758	+	RIKEN cDNA 1600019O04 gene
3	29640923	29658458	+	Eif5a2	208691	MGI:1933735	1.21306	0	1.18659	0	1.13882	0	0.731797	3.90351	0.646001	+	eukaryotic translation initiation factor 5A2
3	31506674	31509546	-	Arpm1	76652	MGI:1923902	0.303265	0	0	0	0	0	0	10.4093	1.11773	+++	actin related protein M1
3	31769941	31810540	+	Gpr160	71862	MGI:1919112	0	0.594532	1.18659	0	0	0	0	5.20467	0.925841	+++	G protein-coupled receptor 160
3	32020592	32042748	+	Skil	20482	MGI:106203	0.303265	0.297266	0	0	0	0	0	1.30117	0.691758	+	SKI-like
3	33854229	33986807	-	Pex2	58869	MGI:1916672	0.606529	0	0	0	0	0	0	2.60234	0.86785	++	peroxin 2
3	34775042	34806981	-	D3Ertd789e	51938	MGI:1289263	0.303265	0	0	0	0	0	0.731797	6.50584	1.02275	+++	DNA segment, Chr 3, ERATO Doi 789, expressed
3	36847253	36885000	-	Tes3	114893	MGI:2150386	0.303265	0.297266	0	2.69411	1.13882	0	0.731797	40.3362	1.10394	+++	testis derived transcript 3
3	38013269	38061110	+	Tenr	21744	MGI:103258	0	0	0	0	0	0	0	11.7105	1.16888	+++	testis nuclear RNA binding protein
3	38258226	38262044	-	Cetn4	207175	MGI:2677454	0	0.891798	0	0	0	0	0	10.4093	1.03058	+++	centrin 4
3	38369896	38528688	+	Spata5	57815	MGI:1927170	0.303265	0.297266	1.18659	0	0	0	1.46359	2.60234	0.624811	+	spermatogenesis associated 5
3	41711183	41727947	+	1700034J06Rik	73333	MGI:1920583	0	0	0	0	0	0	0	63.7573	1.16888	+++	RIKEN cDNA 1700034J06 gene
3	41747852	41792141	+	Osp94	18415	MGI:107422	1.51632	3.56719	2.37318	2.69411	1.13882	2.22351	0	41.6374	0.941636	+++	osmotic stress protein
3	41909473	41911817	-	1700034I23Rik	73297	MGI:1920547	0	0	0	0	0	0	0	5.20467	1.16888	+++	RIKEN cDNA 1700034I23 gene
3	41971433	41987047	+	1700108L22Rik	214048	MGI:1914604	0.909794	0.594532	0	2.69411	4.55529	2.22351	0.731797	13.0117	0.826457	++	RIKEN cDNA 1700108L22 gene
3	42020356	42049363	+	4933421B21Rik	71074	MGI:1918324	0	0	0	0	1.13882	0	0	1.30117	0.86785	++	RIKEN cDNA 4933421B21 gene
3	50040874	50044243	-	1700018B24Rik	66332	MGI:1913582	0	0	0	0	0	0	0	7.80701	1.16888	+++	RIKEN cDNA 1700018B24 gene
3	56455682	56465262	-	Ccna1	12427	MGI:108042	0	0	0	0	0	0	0	3.90351	1.16888	+++	cyclin A1
3	56547558	56583152	+	A730037C10Rik	320604	MGI:2444356	0	0	2.37318	0	0	0	0	2.60234	0.86785	++	RIKEN cDNA A730037C10 gene
3	58812045	58828251	+	Tm4sf4	229302	MGI:2385173	0	0	0	2.69411	0	0	0	1.30117	0.86785	++	transmembrane 4 superfamily member 4
3	60407431	60496581	+	AU044581	329649	MGI:2139916	0.303265	1.18906	0	0	1.13882	0	0	7.80701	0.86785	++	expressed sequence AU044581
3	68945302	68971073	+	Mlf1	17349	MGI:1341819	1.21306	2.08086	9.49273	0	0	0	0.731797	74.1666	1.03826	+++	myeloid leukemia factor 1
3	76667457	76773269	-	BC050789	213234	MGI:2674085	0	0	0	0	0	0	0	6.50584	1.16888	+++	cDNA sequence BC050789
3	80060143	80061775	-	B230343H07Rik	338352	MGI:2443902	0	0	0	0	0	0	0.731797	5.20467	1.07197	+++	RIKEN cDNA B230343H07 gene
3	85751456	85783952	-	D930015E06Rik	229473	MGI:2443399	0.909794	1.7836	2.37318	2.69411	0	0	2.19539	7.80701	0.624811	+	RIKEN cDNA D930015E06 gene
3	86299965	86335306	-	6330505N24Rik	229474	MGI:2684972	0	0.594532	0	0	0	0	0	7.80701	1.04394	+++	RIKEN cDNA 6330505N24 gene
3	90015333	90025706	+	C80587	229504	MGI:2140076	0	0	1.18659	0	0	0	2.19539	3.90351	0.800903	++	expressed sequence C80587
3	90160634	90169527	-	A430025D11Rik	214191	MGI:2443841	0	0	0	0	0	0	2.19539	6.50584	0.96476	+++	RIKEN cDNA A430025D11 gene
3	90429139	90443381	-	1700021C14Rik	76927	MGI:1924177	0	0.297266	1.18659	0	1.13882	2.22351	0.731797	41.6374	1.10583	+++	RIKEN cDNA 1700021C14 gene
3	91452392	91457208	-	Mtx1	17827	MGI:103025	5.76203	5.05352	2.37318	10.7764	9.11058	0	9.51336	29.9269	0.596109	+	metaxin 1
3	91593821	91608712	-	A330106H01Rik	77772	MGI:1925022	0	0	0	0	1.13882	4.44701	0	5.20467	0.925841	+++	RIKEN cDNA A330106H01 gene
3	92124943	92162913	-	Il6ra	16194	MGI:105304	0	0	0	0	0	0	0	2.60234	1.16888	+++	interleukin 6 receptor, alpha
3	92476451	92479526	+	1700094D03Rik	73545	MGI:1920795	0.909794	0.891798	0	0	0	2.22351	0	3.90351	0.646001	+	RIKEN cDNA 1700094D03 gene
3	92651056	92657068	-	Creb3l4	78284	MGI:1916603	0	0	0	0	1.13882	0	0	100.19	1.16328	+++	cAMP responsive element binding protein 3-like 4
3	92863534	92879214	-	Npr1	18160	MGI:97371	0.303265	0.594532	2.37318	2.69411	0	0	0.731797	11.7105	0.919002	+++	natriuretic peptide receptor 1
3	93057359	93123849	+	Map4k1	26411	MGI:1346882	0.303265	0.297266	0	0	0	0	0.731797	10.4093	1.03058	+++	mitogen activated protein kinase kinase kinase kinase 1
3	95468086	95473203	-	Mcsp	17235	MGI:96945	0	0	0	0	0	0	0	14.3129	1.16888	+++	mitochondrial capsule selenoprotein
3	95559941	95561612	-	1110014K05Rik	73719	MGI:1920969	0	0	1.18659	0	0	0	0.731797	1.30117	0.691758	+	RIKEN cDNA 1110014K05 gene
3	97131200	97134426	-	Oaz3	53814	MGI:1858170	0	0	0	0	0	0	0	117.105	1.16888	+++	ornithine decarboxylase antizyme 3
3	97141148	97146518	+	Mrpl9	78523	MGI:2137211	0	0	0	0	0	0	0	2.60234	1.16888	+++	mitochondrial ribosomal protein L9
3	97162793	97171401	-	2310007A19Rik	66353	MGI:1913603	0.303265	0.297266	0	0	0	0	0	14.3129	1.09633	+++	RIKEN cDNA 2310007A19 gene
3	98260218	98288212	+	4921522K05Rik	67981	MGI:1915231	0	0	0	0	0	0	0	3.90351	1.16888	+++	RIKEN cDNA 4921522K05 gene
3	98473250	98519405	-	4930535B03Rik	75137	MGI:1922387	0	0	0	0	0	0	0	1.30117	1.16888	+++	RIKEN cDNA 4930535B03 gene
3	98960627	98961204	-	Hist2h2aa1	15267	MGI:96097	7.88488	9.21525	7.11955	24.247	11.3882	2.22351	0	92.383	0.832617	++	histone 2, H2aa1
3	99605049	99644186	+	Pdzk1	59020	MGI:1928901	0.303265	0	0	2.69411	66.0517	0	0	59.8537	0.806331	++	PDZ domain containing 1
3	101673085	101679109	-	Hsd3b1	15492	MGI:96233	0	0	0	0	0	0	0	2.60234	1.16888	+++	hydroxysteroid dehydrogenase-1, delta<5>-3-beta
3	105913360	106033881	-	Sycp1	20957	MGI:105931	0.303265	0	0	0	0	2.22351	0	2.60234	0.86785	++	synaptonemal complex protein 1
3	107894367	107899259	+	Ppp2cz	71887	MGI:1919137	0	0	0	0	0	0	0	1.30117	1.16888	+++	protein phosphatase 2a, catalytic subunit, zeta isoform
3	108058436	108075629	-	Wnt2b	22414	MGI:1261834	0	0	0	0	0	0	0	1.30117	1.16888	+++	wingless related MMTV integration site 2b
3	108798782	108808079	-	Ddx20	53975	MGI:1858415	1.51632	3.56719	0	0	1.13882	0	2.92719	35.1315	0.910047	+++	DEAD (Asp-Glu-Ala-Asp) box polypeptide 20
3	109025369	109029237	+	Adora3	11542	MGI:104847	0	0	0	0	0	0	0	2.60234	1.16888	+++	adenosine A3 receptor
3	109035019	109044924	+	1700001D09Rik	69296	MGI:1916546	1.21306	1.18906	0	0	0	0	0	65.0584	1.10442	+++	RIKEN cDNA 1700001D09 gene
3	109094685	109108306	+	Ovgp1	12659	MGI:106661	0.606529	0	0	0	0	0	0	1.30117	0.691758	+	oviductal glycoprotein 1
3	109117840	109135529	-	1700027A23Rik	76420	MGI:1923670	0	0	0	0	0	0	0	3.90351	1.16888	+++	RIKEN cDNA 1700027A23 gene
3	110692821	110694196	-	4930522D07Rik	67591	MGI:1914841	0	0	0	0	0	0	0	24.7222	1.16888	+++	RIKEN cDNA 4930522D07 gene
3	111034892	111037721	+	Gstm5	14866	MGI:1309466	16.9828	3.56719	2.37318	0	6.83293	0	11.7087	74.1666	0.751568	+	glutathione S-transferase, mu 5
3	111594731	111675576	-	5330417C22Rik	229722	MGI:1923930	1.51632	0.297266	0	0	0	0	0.731797	6.50584	0.788668	++	RIKEN cDNA 5330417C22 gene
3	111676584	111683757	+	1700013F07Rik	75504	MGI:1922754	0	0.297266	0	0	0	0	0	72.8654	1.16119	+++	RIKEN cDNA 1700013F07 gene
3	111883431	111914337	+	4921525H12	329738		0	0	0	0	0	0	0	3.90351	1.16888	+++	hypothetical protein 4921525H12
3	112262187	112320768	+	2610016M12Rik	229731	MGI:1917160	0	0	0	0	0	0	0.731797	1.30117	0.86785	++	RIKEN cDNA 2610016M12 gene
3	116604244	116613700	-	Amy2	11723	MGI:88020	3.33591	0	1.18659	5.38822	0	2.22351	0	11.7105	0.742911	+	amylase 2, pancreatic
3	119927175	119961351	+	2810453L12Rik	72776	MGI:1920026	0.303265	0	0	0	0	0	0.731797	1.30117	0.691758	+	RIKEN cDNA 2810453L12 gene
3	128104231	128112092	-	1700003H04Rik	76387	MGI:1923637	0	0	0	0	0	0	0	3.90351	1.16888	+++	RIKEN cDNA 1700003H04 gene
3	131057618	131074250	-	C330027G06Rik	68280	MGI:1915530	0	2.08086	1.18659	2.69411	0	0	2.92719	16.9152	0.86785	++	RIKEN cDNA C330027G06 gene
3	131074391	131143011	+	4930422G04Rik	71643	MGI:1918893	0	0	0	0	0	0	0.731797	1.30117	0.86785	++	RIKEN cDNA 4930422G04 gene
3	136746295	136835192	-	4933434L15Rik	67553	MGI:1914803	0	0	0	0	1.13882	0	0.731797	1.30117	0.691758	+	RIKEN cDNA 4933434L15 gene
3	139214010	139259116	+	4933425K02Rik	74446	MGI:1921696	0.606529	0	0	0	0	0	0	14.3129	1.09633	+++	RIKEN cDNA 4933425K02 gene
3	141972981	141991591	-	D830013H12	329763		0	0	0	0	0	2.22351	0	1.30117	0.86785	++	hypothetical protein D830013H12
3	142015031	142055475	-	Mttp	17777	MGI:106926	0	0.891798	0	2.69411	0	0	0	2.60234	0.691758	+	microsomal triglyceride transfer protein
3	142067599	142082427	+	Rg9mtd2	108943	MGI:1920421	1.21306	0.594532	0	0	3.41647	0	2.92719	15.614	0.850121	++	RNA (guanine-9-) methyltransferase domain containing 2
3	142088535	142111170	-	4930579F01Rik	67741	MGI:1914991	0	0	0	0	1.13882	0	0	1.30117	0.86785	++	RIKEN cDNA 4930579F01 gene
3	145140621	145142972	-	Pdha2	18598	MGI:97533	0	0	0	0	0	0	0	5.20467	1.16888	+++	pyruvate dehydrogenase E1 alpha 2
3	146532647	146543584	+	Gbp3	55932	MGI:1926263	0.606529	0	1.18659	0	2.27764	0	0	2.60234	0.624811	+	guanylate nucleotide binding protein 3
3	149957319	150026138	-	4931433A13	242253		0.303265	0	0	0	0	0	0	1.30117	0.86785	++	hypothetical protein 4931433A13
3	150067954	150113619	+	Mcoln2	68279	MGI:1915529	0.606529	1.18906	0	0	1.13882	2.22351	0.731797	5.20467	0.656996	+	mucolipin 2
3	150322483	150357955	+	Ssx2ip	99167	MGI:2139150	2.12285	2.97266	0	0	0	0	2.19539	10.4093	0.624811	+	synovial sarcoma, X breakpoint 2 interacting protein
3	150375024	150414332	-	4921536I21Rik	70951	MGI:1918201	0.303265	2.08086	0	0	0	0	0	61.1549	1.10061	+++	RIKEN cDNA 4921536I21 gene
3	150569876	150571493	-	4930503B20Rik	75015	MGI:1922264	0	0	0	0	0	0	0	36.4327	1.16888	+++	RIKEN cDNA 4930503B20 gene
3	158787919	158825798	+	1700013E18Rik	71845	MGI:1919095	0	0	0	0	0	0	0	1.30117	1.16888	+++	RIKEN cDNA 1700013E18 gene
4	6614605	6917870	-	Tox	252838	MGI:2181659	0	0	0	0	0	0	0	1.30117	1.16888	+++	thymocyte selection-associated HMG box gene
4	14453034	14569594	-	Slc26a7	208890	MGI:2384791	0	0	0	0	0	0	0	1.30117	1.16888	+++	solute carrier family 26, member 7
4	25186919	25229886	-	Fhl5	57756	MGI:1913192	0	0	0	0	0	0	0	18.2164	1.16888	+++	four and a half LIM domains 5
4	34193166	34214917	-	4930540L03Rik	67652	MGI:1914902	0.303265	0	0	0	0	0	0	16.9152	1.1367	+++	RIKEN cDNA 4930540L03 gene
4	34743835	34771675	-	1700003M02Rik	69329	MGI:1916579	0	0	0	0	0	0	0	16.9152	1.16888	+++	RIKEN cDNA 1700003M02 gene
4	40967607	40978946	+	Spink4	20731	MGI:1341848	0	0	0	0	0	0	0	1.30117	1.16888	+++	serine protease inhibitor, Kazal type 4
4	41080628	41095521	-	Aqp7	11832	MGI:1314647	0	0.297266	0	0	0	0	0	5.20467	1.07197	+++	aquaporin 7
4	41552567	41564884	-	1110017D15Rik	73721	MGI:1920971	0.303265	0	0	0	0	0	0	9.10818	1.11089	+++	RIKEN cDNA 1110017D15 gene
4	41617345	41685701	+	Dnaic1	68922	MGI:1916172	0.606529	0	0	0	0	0	0	10.4093	1.07197	+++	dynein, axonemal, intermediate chain 1
4	42078549	42080933	+	4933409K07Rik	108816	MGI:1918429	1.51632	0	0	0	0	0	0	5.20467	0.816697	++	RIKEN cDNA 4933409K07 gene
4	42157855	42164055	-	BC049635	277773	MGI:2679716	0.909794	0.891798	0	0	0	0	1.46359	29.9269	1.03925	+++	cDNA sequence BC049635
4	42259798	42264026	+	1700022I11Rik	67317	MGI:1914567	0	0	0	0	0	0	0	2.60234	1.16888	+++	RIKEN cDNA 1700022I11 gene
4	42731766	42737888	+	Tesk1	21754	MGI:1201675	1.81959	1.7836	0	0	1.13882	0	0	10.4093	0.74975	+	testis specific protein kinase 1
4	42949449	42958686	-	4930412F15Rik	242408	MGI:2441678	0.303265	0	0	0	1.13882	0	0	10.4093	1.07197	+++	RIKEN cDNA 4930412F15 gene
4	44041977	44042965	-	Aurkc	20871	MGI:1321119	0	0	0	0	0	0	0	7.80701	1.16888	+++	aurora kinase C
4	45669543	45679050	-	5830415F09Rik	74753	MGI:1922003	0.606529	0	0	0	0	0	0	2.60234	0.86785	++	RIKEN cDNA 5830415F09 gene
4	47739481	47797668	+	9030425C21Rik	67727	MGI:1914977	0	0	0	0	0	2.22351	0.731797	1.30117	0.691758	+	RIKEN cDNA 9030425C21 gene
4	48045411	48083475	-	Tex10	269536	MGI:1344413	0.303265	2.08086	0	0	0	0	0	5.20467	0.691758	+	testis expressed gene 10
4	52109862	52119564	-	2700081L22Rik	72648	MGI:1919898	0.303265	0.594532	0	0	0	0	0.731797	3.90351	0.800903	++	RIKEN cDNA 2700081L22 gene
4	52275841	52291730	+	4930547C10Rik	68274	MGI:1915524	0	0	0	0	0	0	0.731797	1.30117	0.86785	++	RIKEN cDNA 4930547C10 gene
4	56495976	56497441	+	Actl7a	11470	MGI:1343051	0	0	0	0	0	0	0	19.5175	1.16888	+++	actin-like 7a
4	57736550	57761645	-	4930429J24Rik	67402	MGI:1914652	0.606529	0	0	0	0	0	0	13.0117	1.0897	+++	RIKEN cDNA 4930429J24 gene
4	60755716	60757137	-	Zfp37	22696	MGI:99181	1.81959	0.891798	0	0	0	0	0	6.50584	0.721722	+	zinc finger protein 37
4	61044786	61062017	+	Bspry	192120	MGI:2177191	0	8.02618	0	0	3.41647	0	0	19.5175	0.691758	+	B-box and SPRY domain containing
4	61946077	61958735	+	4933437N03Rik	66783	MGI:1914033	0	0	1.18659	0	0	0	0	15.614	1.13412	+++	RIKEN cDNA 4933437N03 gene
4	62171810	62177259	-	1700018C11Rik	75524	MGI:1922774	0	0	0	0	0	0	0	13.0117	1.16888	+++	RIKEN cDNA 1700018C11 gene
4	70623845	70707559	-	Tle1	21885	MGI:104636	1.81959	0.297266	1.18659	0	0	0	6.58617	9.10818	0.633766	+	transducin-like enhancer of split 1, homolog of Drosophila E(spl)
4	71357020	71359035	-	4921524E03Rik	353204	MGI:2447811	0	0	1.18659	0	0	0	0	6.50584	1.0897	+++	RIKEN cDNA 4921524E03 gene
4	81828603	81925874	-	1810054D07Rik	69863	MGI:1917113	0	0.297266	0	0	0	0	0	1.30117	0.86785	++	RIKEN cDNA 1810054D07 gene
4	87361486	87362304	-	Ifna13	230396	MGI:2667155	0.303265	0.297266	0	0	0	0	0	5.20467	0.992788	+++	interferon alpha family, gene 13
4	88960250	88967118	+	Zfp352	236537	MGI:2387418	0	0	0	0	0	0	0	1.30117	1.16888	+++	zinc finger protein 352
4	91187299	91190195	-	1700011H22Rik	69314	MGI:1916564	0	0	0	0	0	0	0	22.1199	1.16888	+++	RIKEN cDNA 1700011H22 gene
4	93955766	93977129	-	4930579C15Rik	67753	MGI:1915003	0	0	0	0	0	0	0	2.60234	1.16888	+++	RIKEN cDNA 4930579C15 gene
4	94012711	94027410	-	C130067A03Rik	320713	MGI:2444584	0.303265	0	0	0	1.13882	0	0	1.30117	0.691758	+	RIKEN cDNA C130067A03 gene
4	101620090	101830903	+	3110007P09Rik	73094	MGI:1920344	0.303265	0	1.18659	0	0	0	0	1.30117	0.691758	+	RIKEN cDNA 3110007P09 gene
4	103626044	103664275	+	C8b	110382	MGI:88236	0	0.297266	0	2.69411	0	0	0.731797	2.60234	0.770939	+	complement component 8, beta subunit
4	106536019	106543889	-	Dmrtb1	56296	MGI:1927125	0	0.891798	0	0	0	0	0	80.6724	1.14836	+++	DMRT-like family B with proline-rich C-terminal, 1
4	106661988	106733894	+	Lrp8	16975	MGI:1340044	0.303265	0	0	0	0	0	0	1.30117	0.86785	++	low density lipoprotein receptor-related protein 8, apolipoprotein e receptor
4	106874522	106891817	-	Podn	242608	MGI:2674939	0	0	0	0	0	0	0	1.30117	1.16888	+++	podocan
4	107439203	107474556	+	Orc1l	18392	MGI:1328337	0.606529	0.297266	0	0	0	0	1.46359	2.60234	0.624811	+	origin recognition complex, subunit 1-like (S.cereviaiae)
4	108365102	108391024	-	4930522H14Rik	67646	MGI:1914896	0	0	0	0	0	0	0	22.1199	1.16888	+++	RIKEN cDNA 4930522H14 gene
4	110579733	110688161	+	Spata6	67946	MGI:1915196	0	0	0	0	3.41647	0	1.46359	189.971	1.15426	+++	spermatogenesis associated 6
4	115045855	115053172	-	1520402A15Rik	68075	MGI:1915325	0.909794	0	0	0	0	0	0	2.60234	0.770939	+	RIKEN cDNA 1520402A15 gene
4	115081928	115082843	+	1700042G07Rik	67323	MGI:1914573	0	0	1.18659	0	0	0	0	18.2164	1.13892	+++	RIKEN cDNA 1700042G07 gene
4	116004912	116023387	+	Ptch2	19207	MGI:1095405	0	0.594532	0	0	0	0	0	2.60234	0.86785	++	patched homolog 2
4	116068217	116091120	-	Kif2c	73804	MGI:1921054	0	0.297266	0	0	0	0	2.19539	31.228	1.10193	+++	kinesin family member 2C
4	116160545	116177136	+	1110038M16Rik	68777	MGI:1916027	0	1.18906	1.18659	0	3.41647	15.5645	0	54.6491	1.03625	+++	RIKEN cDNA 1110038M16 gene
4	117779819	117780766	+	Olfr62	18363	MGI:1333887	0	0	0	0	0	0	0	2.60234	1.16888	+++	olfactory receptor 62
4	118319355	118332517	-	4930538K18Rik	75180	MGI:1922430	0.303265	0	0	0	0	0	0.731797	5.20467	0.992788	+++	RIKEN cDNA 4930538K18 gene
4	119637616	119642046	+	4933406A14	194219		0	0	0	0	0	0	0	16.9152	1.16888	+++	hypothetical protein 4933406A14
4	120210932	120214500	-	1700028F16Rik	69469	MGI:1916719	0	0	0	0	0	2.22351	0	248.523	1.16661	+++	RIKEN cDNA 1700028F16 gene
4	121681951	121697769	+	9530002B09Rik	77432	MGI:1924682	0	0	0	0	0	0	0	1.30117	1.16888	+++	RIKEN cDNA 9530002B09 gene
4	122191112	122207129	+	Heyl	56198	MGI:1860511	1.21306	0	1.18659	0	0	0	1.46359	3.90351	0.646001	+	hairy/enhancer-of-split related with YRPW motif-like
4	122279134	122280875	-	Oxct2a	64059	MGI:1891061	0	0	0	0	0	0	0.731797	6.50584	1.0897	+++	3-oxoacid CoA transferase 2A
4	123759832	123804910	+	Mtf1	17764	MGI:101786	1.51632	0.297266	0	0	0	0	1.46359	9.10818	0.837886	++	metal response element binding transcription factor 1
4	124012599	124022917	-	Dnali1	75563	MGI:1922813	0	0	0	0	0	0	0	2.60234	1.16888	+++	dynein, axonemal, light intermediate polypeptide 1
4	124042411	124067149	+	2310005N01Rik	70088	MGI:1917338	3.33591	2.97266	1.18659	0	2.27764	0	5.85437	23.421	0.725182	+	RIKEN cDNA 2310005N01 gene
4	125015861	125046594	+	1810007P19Rik	230751	MGI:1916308	2.42612	0.891798	1.18659	0	0	0	1.46359	31.228	0.969307	+++	RIKEN cDNA 1810007P19 gene
4	125235495	125238571	-	Tekt2	24084	MGI:1346335	0.303265	0.297266	0	0	0	0	0	2.60234	0.86785	++	tektin 2
4	127173577	127174257	-	1700001F22Rik	69317	MGI:1916567	0	0	0	0	0	6.67052	0	41.6374	1.12996	+++	RIKEN cDNA 1700001F22 gene
4	127845510	127875781	-	4933429I20Rik	242669	MGI:2442093	3.03265	1.48633	0	0	0	0	0.731797	14.3129	0.778909	+	RIKEN cDNA 4933429I20 gene
4	127971506	127997889	+	4930534K13Rik	75234	MGI:1922484	2.42612	1.18906	1.18659	0	0	0	1.46359	14.3129	0.795299	++	RIKEN cDNA 4930534K13 gene
4	128402384	128404101	-	Stk22c	58864	MGI:1929914	0	0	0	0	0	0	0	36.4327	1.16888	+++	serine/threonine kinase 22C (spermiogenesis associated)
4	128528490	128532572	-	BC026978	230767	MGI:2446212	0	0	0	0	1.13882	0	0.731797	1.30117	0.691758	+	cDNA sequence BC026978
4	128961252	129012639	+	Col16a1	107581	MGI:1095396	1.21306	6.24259	0	0	2.27764	0	0	36.4327	0.875675	++	procollagen, type XVI, alpha 1
4	132958122	132982295	+	D4Bwg1540e	67586	MGI:1914836	1.51632	2.37813	0	0	1.13882	0	1.46359	7.80701	0.604608	+	DNA segment, Chr 4, Brigham & Women's Genetics 1540 expressed
4	133067489	133082887	-	CatSper4	329954		2.42612	2.08086	0	0	1.13882	0	0	15.614	0.800903	++	cation channel of sperm 4
4	134275407	134317223	+	4930555I21Rik	78806	MGI:1926056	0	0	0	0	0	0	0	3.90351	1.16888	+++	RIKEN cDNA 4930555I21 gene
4	135389857	135392633	+	4930549C01Rik	67663	MGI:1914913	0	0	0	0	0	0	0	1.30117	1.16888	+++	RIKEN cDNA 4930549C01 gene
4	136232717	136234881	+	1700013G24Rik	69380	MGI:1916630	0	0	0	0	0	0	0	135.322	1.16888	+++	RIKEN cDNA 1700013G24 gene
4	137212572	137220124	+	0610009K11Rik	68350	MGI:1915600	0.303265	2.08086	0	0	2.27764	4.44701	3.65898	13.0117	0.737516	+	RIKEN cDNA 0610009K11 gene
4	137591263	137609892	-	Ubxd3	212190	MGI:2443123	0.606529	0.594532	0	0	1.13882	0	0	6.50584	0.86785	++	UBX domain containing 3
4	137768108	137786670	-	3110030K17Rik	73162	MGI:1920412	0	0.891798	0	0	1.13882	0	0	23.421	1.08173	+++	RIKEN cDNA 3110030K17 gene
4	139606176	139621428	-	Padi5	242726	MGI:2655198	0	0	0	0	0	0	0	2.60234	1.16888	+++	peptidyl arginine deiminase, egg and embryo abundant
4	139967157	139991571	+	4933414G08	329972		0	0.297266	0	0	0	0	0	91.0818	1.16272	+++	hypothetical protein 4933414G08
4	145973850	145981520	-	D4Wsu114e	28010	MGI:106506	0.303265	0	0	0	0	0	2.19539	6.50584	0.913607	+++	DNA segment, Chr 4, Wayne State University 114, expressed
4	146253548	146258754	+	Mad2l2	71890	MGI:1919140	0.303265	2.08086	1.18659	0	0	0	2.19539	15.614	0.86785	++	MAD2 mitotic arrest deficient-like 2 (yeast)
4	147763697	147776310	-	Pik3cd	18707	MGI:1098211	0	0	0	0	0	0	0	2.60234	1.16888	+++	phosphatidylinositol 3-kinase catalytic delta polypeptide
4	148232370	148257262	+	Slc2a5	56485	MGI:1928369	0	0	0	0	2.27764	0	0	15.614	1.10193	+++	solute carrier family 2 (facilitated glucose transporter), member 5
4	149038400	149058298	+	Tnfrsf9	21942	MGI:1101059	0	0	0	0	0	0	0	1.30117	1.16888	+++	tumor necrosis factor receptor superfamily, member 9
4	150141008	150151662	-	Tas1r1	110326	MGI:1927505	0.303265	0	0	0	0	0	0	1.30117	0.86785	++	taste receptor, type 1, member 1
4	152779865	152781164	-	Arpm2	73353	MGI:1920603	0	0	0	0	0	0	0	109.298	1.16888	+++	actin related protein M2
4	152983067	153008961	+	Mell1	27390	MGI:1351603	0.303265	0	0	0	0	0	0.731797	2.60234	0.86785	++	mel transforming oncogene-like 1
4	153582474	153584217	+	2310043I08Rik	69671	MGI:1916921	0	0	0	0	0	0	0	1.30117	1.16888	+++	RIKEN cDNA 2310043I08 gene
4	153874552	153875620	+	2610204G22Rik	70448	MGI:1917698	0	0	0	0	0	0	0	1.30117	1.16888	+++	RIKEN cDNA 2610204G22 gene
4	153953118	153957447	+	1200013A08Rik	74761	MGI:1922011	0	0	0	0	0	0	0	2.60234	1.16888	+++	RIKEN cDNA 1200013A08 gene
4	154075678	154079989	+	1110035L05Rik	67389	MGI:1914639	0.303265	0	1.18659	0	2.27764	2.22351	0	2.60234	0.624811	+	RIKEN cDNA 1110035L05 gene
5	5768295	5850584	-	A330021E22Rik	207686	MGI:2443778	0	1.7836	0	0	1.13882	0	0	22.1199	1.01912	+++	RIKEN cDNA A330021E22 gene
5	12438696	12443884	+	Speer3	71026	MGI:1918276	0	0	0	0	0	0	0	2.60234	1.16888	+++	spermatogenesis associated glutamate (E)-rich protein 3
5	19584752	19746590	-	4921539K22Rik	320118	MGI:2443416	0	0	0	0	0	0	0	1.30117	1.16888	+++	RIKEN cDNA 4921539K22 gene
5	21655326	21761674	-	Srpk2	20817	MGI:1201408	0.909794	0.297266	4.74637	2.69411	0	4.44701	2.92719	20.8187	0.881638	+++	serine/arginine-rich protein specific kinase 2
5	22632430	22644406	+	4931409K22	231045		0	0	0	0	0	0	0	1.30117	1.16888	+++	hypothetical protein 4931409K22
5	23276092	23278116	+	2900005J15Rik	67261	MGI:1914511	0	0	0	0	0	0	0	2.60234	1.16888	+++	RIKEN cDNA 2900005J15 gene
5	23335590	23374399	+	Galnt15	67909	MGI:1915159	0	0	0	0	0	0	0	65.0584	1.16888	+++	UDP-N-acetyl-alpha-D-galactosamine:polypeptide N-acetylgalactosaminyltransferase 15
5	24745952	24779192	-	4930584F24Rik	75942	MGI:1923192	0	0	0	0	0	0	0	19.5175	1.16888	+++	RIKEN cDNA 4930584F24 gene
5	25844275	25849906	-	Speer4b	73526	MGI:1920776	0	0	0	0	0	0	0	1.30117	1.16888	+++	spermatogenesis associated glutamate (E)-rich protein 4b
5	27520641	27550085	+	Rnf32	56874	MGI:1861747	0.606529	2.08086	0	0	0	0	0	36.4327	1.04784	+++	ring finger protein 32
5	28628709	28646719	+	1700001C02Rik	75434	MGI:1922684	0	0	0	0	0	0	0	5.20467	1.16888	+++	RIKEN cDNA 1700001C02 gene
5	28822649	28882901	-	1700041E20Rik	73259	MGI:1920509	0	0	0	0	0	0	0	1.30117	1.16888	+++	RIKEN cDNA 1700041E20 gene
5	29445376	29449581	+	4.9225e+29	231098		0	0	0	0	0	0	0	1.30117	1.16888	+++	hypothetical protein 4922503E23
5	29600031	29610673	+	Nrbp	192292	MGI:2183436	0	0	0	0	0	0	0	2.60234	1.16888	+++	nuclear receptor binding protein
5	32724049	32735177	-	Mad4	17122	MGI:104991	0.303265	1.18906	1.18659	0	6.83293	0	0	13.0117	0.826457	++	Max dimerization protein 4
5	33517342	33601486	+	Rgs12	71729	MGI:1918979	0	0.594532	0	0	0	0	0	1.30117	0.691758	+	regulator of G-protein signaling 12
5	35003342	35006925	+	4921513E08Rik	66717	MGI:1913967	0	0	0	0	1.13882	0	0	1.30117	0.86785	++	RIKEN cDNA 4921513E08 gene
5	42254435	42306666	+	Cpeb2	231207	MGI:2442640	0.303265	0.594532	0	0	0	0	0	23.421	1.10193	+++	cytoplasmic polyadenylation element binding protein 2
5	52071169	52098896	-	Pi4k2b	67073	MGI:1914323	0.303265	0	0	0	0	0	1.46359	10.4093	1.03058	+++	phosphatidylinositol 4-kinase type 2 beta
5	70939764	71002430	-	4930503B16Rik	78174	MGI:1925424	0	0	0	0	0	0	0	11.7105	1.16888	+++	RIKEN cDNA 4930503B16 gene
5	73072431	73094378	-	1700067I02Rik	73472	MGI:1920722	0	0	0	0	0	0	0	18.2164	1.16888	+++	RIKEN cDNA 1700067I02 gene
5	74186231	74261372	-	Scfd2	212986	MGI:2443446	0.606529	0.297266	1.18659	2.69411	0	0	0	2.60234	0.624811	+	sec1 family domain containing 2
5	76759015	76777980	-	Pdcl2	79455	MGI:1890655	0	0.594532	0	0	0	0	0.731797	126.213	1.15565	+++	phosducin-like 2
5	77557806	77564103	+	1700007F22Rik	69982	MGI:1917232	0	0	0	0	0	0	0	23.421	1.16888	+++	RIKEN cDNA 1700007F22 gene
5	88199142	88219842	+	4930432K09Rik	73779	MGI:1921029	0.303265	0	0	0	0	0	0	9.10818	1.11089	+++	RIKEN cDNA 4930432K09 gene
5	88352913	88355003	+	4931407G18Rik	70977	MGI:1918227	0	0	0	0	0	0	0	3.90351	1.16888	+++	RIKEN cDNA 4931407G18 gene
5	92799899	92826378	+	Art3	109979	MGI:1202729	0	0.297266	5.93296	0	0	0	0	3.90351	0.691758	+	ADP-ribosyltransferase 3
5	95901441	95953994	+	Anxa3	11745	MGI:1201378	0.303265	1.18906	0	0	1.13882	0	1.46359	6.50584	0.753906	+	annexin A3
5	96570769	96572616	-	Gk-rs2	14626	MGI:1329027	0	0	0	0	0	0	0	76.7689	1.16888	+++	glucokinase activity, related sequence 2
5	97298308	97304667	+	4930565F05Rik	77630	MGI:1924880	0.606529	0	0	0	0	0	0	2.60234	0.86785	++	RIKEN cDNA 4930565F05 gene
5	97720949	97734244	-	1700010H22Rik	75500	MGI:1922750	0	0	0	0	0	0	0	1.30117	1.16888	+++	RIKEN cDNA 1700010H22 gene
5	106538728	106542218	+	4921521K07Rik	70902	MGI:1918152	0.303265	0	0	0	0	0	0	7.80701	1.10193	+++	RIKEN cDNA 4921521K07 gene
5	106603099	106618123	+	A830010M20Rik	231570	MGI:2445097	0.303265	0	0	0	0	0	0	1.30117	0.86785	++	RIKEN cDNA A830010M20 gene
5	106937442	106938953	+	1700013N18Rik	73318	MGI:1920568	0	0	0	0	1.13882	0	0	54.6491	1.15866	+++	RIKEN cDNA 1700013N18 gene
5	107616921	107628906	-	Dgkq	110524	MGI:102918	0	0	0	0	0	0	0	1.30117	1.16888	+++	diacylglycerol kinase, theta
5	109389293	109392693	-	P2rx2	231602	MGI:2665170	0	0	0	0	0	2.22351	0	3.90351	1.04394	+++	purinergic receptor P2X, ligand-gated ion channel, 2
5	111854014	111951731	-	Adrbk2	320129	MGI:87941	0.606529	0	0	0	0	0	0	1.30117	0.691758	+	adrenergic receptor kinase, beta 2
5	113454419	113474176	+	Foxn4	116810	MGI:2151057	0	0	0	0	0	0	0	1.30117	1.16888	+++	forkhead box N4
5	113672177	113702122	-	4930519G04Rik	67593	MGI:1914843	0	0	0	0	0	0	0	2.60234	1.16888	+++	RIKEN cDNA 4930519G04 gene
5	115244898	115438011	-	C130098D09	269693		0	0	0	0	0	0	0	1.30117	1.16888	+++	hypothetical protein C130098D09
5	116123701	116147949	-	2400003N08Rik	71954	MGI:1919204	10.0077	7.72892	5.93296	13.4706	6.83293	2.22351	14.6359	49.4444	0.621558	+	RIKEN cDNA 2400003N08 gene
5	119544230	119562318	+	4933433C09Rik	75732	MGI:1922982	0	0	0	0	0	0	0	1.30117	1.16888	+++	RIKEN cDNA 4933433C09 gene
5	120241509	120243929	-	Adam1b	280667	MGI:2429506	0	0	0	0	0	0	0	1.30117	1.16888	+++	a disintegrin and metalloproteinase domain 1b
5	120847369	120876057	-	4921511C16	330188		0	0.891798	0	0	0	2.22351	0	27.3245	1.09316	+++	hypothetical protein 4921511C16
5	121232075	121344827	+	9130017A15Rik	320717	MGI:2444593	0	0	0	0	0	0	0.731797	1.30117	0.86785	++	RIKEN cDNA 9130017A15 gene
5	121291870	121308849	-	Ppp1cc	19047	MGI:104872	32.4493	52.3188	4.74637	8.08233	53.5247	0	44.6396	229.006	0.65548	+	protein phosphatase 1, catalytic subunit, gamma isoform
5	121698099	121708708	-	Dnajb9	27362	MGI:1351618	0.303265	0.297266	0	0	5.69411	0	0.731797	6.50584	0.753906	+	DnaJ (Hsp40) homolog, subfamily B, member 9
5	122626000	122728229	-	Rsn	56430	MGI:1928401	1.51632	0.594532	0	0	1.13882	2.22351	1.46359	11.7105	0.822092	++	restin (Reed-Steinberg cell-expressed intermediate filament-associated protein)
5	123293564	123301530	+	6330548G22Rik	76167	MGI:1923417	1.21306	0.891798	1.18659	0	2.27764	0	1.46359	6.50584	0.637401	+	RIKEN cDNA 6330548G22 gene
5	123558780	123585955	-	D5Bwg0834e	215707	MGI:106485	0.606529	0.594532	0	0	0	0	0	5.20467	0.86785	++	DNA segment, Chr 5, Brigham & Women's Genetics 0834 expressed
5	127783680	127802907	+	Piwil1	57749	MGI:1928897	0	0	0	0	0	0	0	7.80701	1.16888	+++	piwi like homolog 1 (Drosophila)
5	128988759	129051162	-	Tpst1	22021	MGI:1298231	1.21306	0	0	0	0	2.22351	2.19539	3.90351	0.604608	+	protein-tyrosine sulfotransferase 1
5	133411038	133426596	+	Rfc2	19718	MGI:1341868	3.63918	5.05352	1.18659	5.38822	3.41647	0	10.2452	27.3245	0.646001	+	replication factor C (activator 1) 2
5	133742515	133743791	-	Cldn13	57255	MGI:1913102	0	0.297266	0	0	0	0	0	2.60234	0.992788	+++	claudin 13
5	133977976	133990926	+	Tbl2	27368	MGI:1351652	0.303265	0.297266	0	2.69411	0	0	2.19539	3.90351	0.691758	+	transducin (beta)-like 2
5	134119969	134178256	-	Fkbp6	94244	MGI:2137612	0	0	0	0	1.13882	0	0	11.7105	1.12312	+++	FK506 binding protein 6
5	134575914	134606556	-	1700011C14Rik	76571	MGI:1923821	0.303265	0	0	0	0	0	0	3.90351	1.04394	+++	RIKEN cDNA 1700011C14 gene
5	134951741	134964675	-	1200011O22Rik	71735	MGI:1918985	0.909794	2.67539	0	0	0	0	5.85437	10.4093	0.624811	+	RIKEN cDNA 1200011O22 gene
5	135775138	135776692	+	Rabl5	67286	MGI:1914536	4.85223	2.67539	0	0	0	0	1.46359	22.1199	0.755876	+	RAB, member of RAS oncogene family-like 5
5	136055716	136068289	-	Fbxo24	71176	MGI:1918426	0	0	0	0	0	0	0	18.2164	1.16888	+++	F-box only protein 24
5	136204533	136211266	+	1700023B23Rik	76940	MGI:1924190	0	0	0	0	0	0	0	7.80701	1.16888	+++	RIKEN cDNA 1700023B23 gene
5	136294980	136300831	-	Pilrb	170741	MGI:2450532	0.303265	0	0	0	0	2.22351	0	1.30117	0.691758	+	paired immunoglobin-like type 2 receptor beta
5	136588713	136605888	+	Zipro1	22697	MGI:99182	0.606529	2.37813	0	0	0	0	4.39078	7.80701	0.604608	+	zinc finger proliferation 1
5	137931685	137957823	+	A930021H16Rik	231830	MGI:2444818	0	0	0	0	0	0	1.46359	1.30117	0.691758	+	RIKEN cDNA A930021H16 gene
5	139398001	139434974	-	1700028P05Rik	74239	MGI:1921489	0	0.594532	0	0	0	0	0	2.60234	0.86785	++	RIKEN cDNA 1700028P05 gene
5	141290974	141351159	+	D930005D10Rik	231858	MGI:2443088	0.606529	0.594532	0	0	0	0	0	11.7105	1.00918	+++	RIKEN cDNA D930005D10 gene
5	142009191	142033242	+	4933411G11	330228		0	0	0	0	0	0	0	2.60234	1.16888	+++	hypothetical protein 4933411G11
5	142518263	142534064	-	2810453I06Rik	67238	MGI:1914488	3.03265	2.67539	1.18659	0	1.13882	0	2.19539	19.5175	0.753906	+	RIKEN cDNA 2810453I06 gene
5	143117671	143211254	-	1300006M19Rik	66898	MGI:1914148	0	0	0	5.38822	0	0	0	1.30117	0.691758	+	RIKEN cDNA 1300006M19 gene
5	143920358	143923046	+	1700018F24Rik	69396	MGI:1916646	0	0	0	0	0	0	0	1.30117	1.16888	+++	RIKEN cDNA 1700018F24 gene
5	145630539	145631709	+	Gsh1	14842	MGI:95842	0	0	0	0	0	0	0	1.30117	1.16888	+++	genomic screened homeo box 1
5	147523411	147552077	+	MGC40859	231912		0.606529	0	0	0	0	0	0.731797	2.60234	0.770939	+	hypothetical protein MGC40859
5	148189940	148225781	+	4930588N13Rik	75860	MGI:1923110	0	0	0	0	0	0	0	1.30117	1.16888	+++	RIKEN cDNA 4930588N13 gene
5	149147298	149242768	+	D930046M03	243358		0	0	0	0	0	0	0	1.30117	1.16888	+++	hypothetical protein D930046M03
6	3779095	3789118	-	Bet1	12068	MGI:1343104	0.303265	1.7836	1.18659	0	0	0	2.19539	9.10818	0.758705	+	blocked early in transport 1 homolog (S. cerevisiae)
6	4595748	4596272	-	Gmfg	63986	MGI:1927135	0	0	0	0	0	0	0.731797	1.30117	0.86785	++	glia maturation factor, gamma
6	16877330	16917983	+	Tes	21753	MGI:105081	0.303265	0	1.18659	0	1.13882	0	7.31797	11.7105	0.780699	+	testis derived transcript
6	17862537	17920626	-	Gasz	74068	MGI:1921318	0.303265	0	0	0	0	0	0.731797	2.60234	0.86785	++	germ cell-specific ankyrin, SAM and basic leucine zipper domain containing protein
6	18743743	18757009	+	4930532L20Rik	75196	MGI:1922446	0	0	0	0	0	0	0.731797	2.60234	0.992788	+++	RIKEN cDNA 4930532L20 gene
6	24399940	24442096	+	Asb15	78910	MGI:1926160	0	0	0	0	0	0	0	1.30117	1.16888	+++	ankyrin repeat and SOCS box-containing protein 15
6	24606109	24615847	+	4932701A20Rik	74409	MGI:1921659	0.606529	0	0	0	0	0	0	2.60234	0.86785	++	RIKEN cDNA 4932701A20 gene
6	24663238	24673087	+	Spam	20690	MGI:109335	0	0	0	0	0	0	0.731797	3.90351	1.04394	+++	sperm adhesion molecule
6	28267011	28277730	+	Fscn3	56223	MGI:1890386	0	0	0	0	0	0	0	3.90351	1.16888	+++	fascin homolog 3, actin-bundling protein, testicular (Strongylocentrotus purpuratus)
6	30385541	30393200	+	1700025E21Rik	75647	MGI:1922897	0.606529	0.297266	0	0	0	0	0.731797	19.5175	1.06622	+++	RIKEN cDNA 1700025E21 gene
6	31908591	31917221	+	1700012A03Rik	76382	MGI:1923632	0	0	0	0	0	0	0	2.60234	1.16888	+++	RIKEN cDNA 1700012A03 gene
6	32675397	32971285	-	Chchd3	66075	MGI:1913325	1.81959	2.37813	9.49273	2.69411	6.83293	0	8.04976	19.5175	0.604608	+	coiled-coil-helix-coiled-coil-helix domain containing 3
6	33163787	33889433	+	Sec8l1	20336	MGI:1096376	0.303265	0	0	0	0	4.44701	1.46359	5.20467	0.816697	++	SEC8-like 1 (S. cerevisiae)
6	33946940	34054101	+	4921528H16Rik	74354	MGI:1921604	0	0	0	0	0	0	0	1.30117	1.16888	+++	RIKEN cDNA 4921528H16 gene
6	34293529	34307819	+	Akr1b8	14187	MGI:107673	0	0	0	0	0	0	2.19539	3.90351	0.86785	++	aldo-keto reductase family 1, member B8
6	34737088	34748838	+	6530406M24Rik	76223	MGI:1923473	0.303265	0	0	0	0	0	0	1.30117	0.86785	++	RIKEN cDNA 6530406M24 gene
6	35273661	35279685	+	1700065J11Rik	73409	MGI:1920659	0	0	0	0	0	0	0	3.90351	1.16888	+++	RIKEN cDNA 1700065J11 gene
6	36565475	36603165	+	4933403M22Rik	74071	MGI:1921321	0	0	0	0	0	0	0	1.30117	1.16888	+++	RIKEN cDNA 4933403M22 gene
6	37966400	38061885	+	Trim24	21848	MGI:109275	1.21306	5.64805	1.18659	0	0	0	11.7087	24.7222	0.676781	+	tripartite motif protein 24
6	38794322	38972346	-	Hipk2	15258	MGI:1314872	0	0	0	0	0	0	0	1.30117	1.16888	+++	homeodomain interacting protein kinase 2
6	39214795	39216342	+	4930599N23Rik	75379	MGI:1922629	0	1.18906	0	0	0	2.22351	0	2.60234	0.624811	+	RIKEN cDNA 4930599N23 gene
6	40606376	40611060	-	1700016G05Rik	67690	MGI:1914940	0	0	0	0	0	0	0	15.614	1.16888	+++	RIKEN cDNA 1700016G05 gene
6	40991806	40996931	-	1700020H15	232717		0	0	0	0	0	0	0	18.2164	1.16888	+++	hypothetical protein 1700020H15
6	41016976	41037072	-	1700074P13Rik	73481	MGI:1920731	0	0	0	0	0	0	0	32.5292	1.16888	+++	RIKEN cDNA 1700074P13 gene
6	41788005	41789329	+	1700034O15Rik	76606	MGI:1923856	0	0	0	0	0	0	0	3.90351	1.16888	+++	RIKEN cDNA 1700034O15 gene
6	47556425	47611291	+	Cntnap2	66797	MGI:1914047	0	0.594532	0	0	0	0	0.731797	2.60234	0.770939	+	contactin associated protein-like 2
6	48215734	48227809	+	AI894139	101197	MGI:2141515	0	0.297266	0	0	0	0	0	1.30117	0.86785	++	expressed sequence AI894139
6	49167470	49173461	+	Ian3	231932	MGI:1349657	0.303265	0	0	0	0	0	0	1.30117	0.86785	++	immune associated nucleotide 3
6	49356981	49370918	+	Abp1	76507	MGI:1923757	0	0	0	0	0	0	0	1.30117	1.16888	+++	amiloride binding protein 1 (amine oxidase, copper-containing)
6	49857015	49930342	+	Stk31	77485	MGI:1924735	0	0	0	0	0	0	0	2.60234	1.16888	+++	serine threonine kinase 31
6	51033019	51056303	-	4921507P07Rik	70821	MGI:1918071	0	0	0	2.69411	0	0	0	19.5175	1.14085	+++	RIKEN cDNA 4921507P07 gene
6	54338881	54443147	-	Cpvl	71287	MGI:1918537	0	0	0	0	0	0	0	2.60234	1.16888	+++	carboxypeptidase, vitellogenic-like
6	54503951	54766204	+	Chn2	69993	MGI:1917243	1.81959	0.891798	0	0	0	2.22351	0.731797	40.3362	1.03699	+++	chimerin (chimaerin) 2
6	58040195	58125671	+	2510038N07Rik	67138	MGI:1914388	0	0	0	0	0	0	0	1.30117	1.16888	+++	RIKEN cDNA 2510038N07 gene
6	71886126	71891959	-	1700011F03Rik	74221	MGI:1921471	0	0	0	0	0	0	0	39.0351	1.16888	+++	RIKEN cDNA 1700011F03 gene
6	73248989	73278386	-	Atoh8	71093	MGI:1918343	0	0	1.18659	2.69411	0	0	0	9.10818	1.05974	+++	atonal homolog 8 (Drosophila)
6	73556844	73563816	-	4933424C13Rik	71130	MGI:1918380	0	0	0	0	0	0	0	3.90351	1.16888	+++	RIKEN cDNA 4933424C13 gene
6	84080001	84153724	+	D6Mm5e	110958	MGI:1315200	0	0	0	0	0	0	0	2.60234	1.16888	+++	DNA segment, Chr 6, Miriam Meisler 5, expressed
6	84279961	84286502	+	1700003E16Rik	71837	MGI:1919087	1.81959	0	0	0	0	0	0	9.10818	0.900034	+++	RIKEN cDNA 1700003E16 gene
6	87308826	87312308	-	1700019G17Rik	75541	MGI:1922791	0.303265	0	0	0	0	0	0	2.60234	0.992788	+++	RIKEN cDNA 1700019G17 gene
6	88067633	88086163	-	Mad	17119	MGI:96908	0	0.891798	0	0	0	0	0	3.90351	0.86785	++	Max dimerization protein
6	88467948	88513696	+	Gfpt1	14583	MGI:95698	0.303265	0	0	0	0	0	0	1.30117	0.86785	++	glutamine fructose-6-phosphate transaminase 1
6	89670704	89671734	+	Dnajb8	56691	MGI:1922801	0	0	0	0	0	2.22351	0	31.228	1.15115	+++	DnaJ (Hsp40) homolog, subfamily B, member 8
6	90834142	91053016	-	0710001P09Rik	66098	MGI:1913348	5.76203	5.64805	1.18659	0	5.69411	0	2.19539	32.5292	0.709487	+	RIKEN cDNA 0710001P09 gene
6	91101398	91132914	+	Txnrd3	232223	MGI:2386711	1.51632	0.594532	0	0	2.27764	0	0.731797	27.3245	0.999737	+++	thioredoxin reductase 3
6	91661325	91667757	+	V1ra1	22296	MGI:1333759	0	0.297266	0	0	0	0	0	1.30117	0.86785	++	vomeronasal 1 receptor, A1
6	91838002	91842180	+	BC048671	243535	MGI:2679261	0	0	0	0	0	0	0	20.8187	1.16888	+++	cDNA sequence BC048671
6	91940972	91966058	-	C230069K22Rik	243538	MGI:2141635	0	0	0	0	0	0	0	5.20467	1.16888	+++	RIKEN cDNA C230069K22 gene
6	92145664	92187182	+	1010001P06Rik	71699	MGI:1918949	0	0.594532	3.55977	0	0	0	0	2.60234	0.624811	+	RIKEN cDNA 1010001P06 gene
6	101369154	101384247	-	Prok2	50501	MGI:1354178	0.303265	0	0	0	0	0	0	2.60234	0.992788	+++	prokineticin 2
6	105181865	105397467	+	Chl1	12661	MGI:1098266	0.303265	0	0	0	0	0	0	23.421	1.1454	+++	cell adhesion molecule with homology to L1CAM
6	114377728	114456541	-	Rad18	58186	MGI:1890476	0.303265	0	0	0	0	0	1.46359	2.60234	0.770939	+	RAD18 homolog (S. cerevisiae)
6	115476008	115479769	-	Ghrl	58991	MGI:1930008	0.303265	0	0	0	0	0	0	10.4093	1.11773	+++	ghrelin
6	121090232	121125088	-	Wnt5b	22419	MGI:98959	0	0.297266	0	0	1.13882	0	0	1.30117	0.691758	+	wingless-related MMTV integration site 5B
6	122918660	122933824	+	Tuba8	53857	MGI:1858225	0	0	1.18659	0	0	0	0	2.60234	0.992788	+++	tubulin, alpha 8
6	124316248	124317556	+	1700063H04Rik	74269	MGI:1921519	0	0	0	0	0	0	0	1.30117	1.16888	+++	RIKEN cDNA 1700063H04 gene
6	124375456	124408853	-	4931417E21Rik	108653	MGI:1913991	0.606529	0.891798	0	0	1.13882	0	1.46359	3.90351	0.604608	+	RIKEN cDNA 4931417E21 gene
6	124474595	124485100	+	Aicda	11628	MGI:1342279	0	0	0	0	0	0	0	1.30117	1.16888	+++	activation-induced cytidine deaminase
6	124649143	124663842	-	Slc2a3	20527	MGI:95757	2.12285	0.297266	0	0	0	0	1.46359	11.7105	0.844368	++	solute carrier family 2 (facilitated glucose transporter), member 3
6	125156528	125173673	+	Clecsf10	56620	MGI:1861231	0	0.297266	0	0	0	0	0	1.30117	0.86785	++	C-type (calcium dependent, carbohydrate recognition domain) lectin, superfamily member 10
6	126288968	126298457	-	1700013D24Rik	76921	MGI:1924171	0	0	0	0	0	0	0	39.0351	1.16888	+++	RIKEN cDNA 1700013D24 gene
6	126585072	126626407	+	Grcc3f	14792	MGI:1315211	1.51632	2.97266	2.37318	5.38822	5.69411	0	2.92719	26.0234	0.788668	++	gene rich cluster, C3f gene
6	126697634	126707489	-	Lrpb7	16977	MGI:1315192	0.303265	0.297266	0	0	0	0	0	2.60234	0.86785	++	leucine rich protein, B7 gene
6	126737420	126739093	+	Grcc9	14794	MGI:1315199	1.51632	1.48633	1.18659	10.7764	11.3882	0	0.731797	26.0234	0.807152	++	gene rich cluster, C9 gene
6	126758714	126762177	+	Cdca3	14793	MGI:1315198	0	1.18906	0	0	0	2.22351	8.04976	10.4093	0.691758	+	cell division cycle associated 3
6	126977926	126991469	+	Acrbp	54137	MGI:1859515	0.606529	3.86446	0	0	0	0	0.731797	36.4327	0.972585	+++	proacrosin binding protein
6	128780152	128801244	+	Akap3	11642	MGI:1341149	0	0	0	0	0	0	0	117.105	1.16888	+++	A kinase (PRKA) anchor protein 3
6	129392403	129498388	+	5330431N24Rik	101187	MGI:2141505	0	0	0	0	0	0	0	1.30117	1.16888	+++	RIKEN cDNA 5330431N24 gene
6	130309724	130322569	+	Foxm1	14235	MGI:1347487	0.606529	0	0	0	0	0	2.92719	3.90351	0.691758	+	forkhead box M1
6	133162509	133172504	+	5430401F13Rik	71392	MGI:1918642	0	0	0	0	0	0	0	1.30117	1.16888	+++	RIKEN cDNA 5430401F13 gene
6	135820228	135843928	+	Bcl2l14	66813	MGI:1914063	0.303265	0.891798	0	0	0	0	0.731797	92.383	1.13932	+++	Bcl2-like 14 (apoptosis facilitator)
6	136322789	136326430	+	Cdkn1b	12576	MGI:104565	0	0	0	0	0	0	1.46359	1.30117	0.691758	+	cyclin-dependent kinase inhibitor 1B (P27)
6	136645138	136662023	-	Gsg1	14840	MGI:1194499	0	1.18906	0	0	0	0	0.731797	65.0584	1.12749	+++	germ cell-specific gene 1
6	136717670	136718929	-	1700023A18Rik	76400	MGI:1923650	0	5.94532	0	0	0	0	0	13.0117	0.691758	+	RIKEN cDNA 1700023A18 gene
6	137162507	137475492	-	Grin2b	14812	MGI:95821	0.303265	0	0	0	0	0	0	1.30117	0.86785	++	glutamate receptor, ionotropic, NMDA2B (epsilon 2)
6	138052410	138101663	-	1100001H23Rik	66857	MGI:1914107	0.606529	0	0	0	0	0	0	1.30117	0.691758	+	RIKEN cDNA 1100001H23 gene
6	138253606	138268077	-	Wbp11	60321	MGI:1891823	3.63918	2.67539	1.18659	0	1.13882	0	9.51336	23.421	0.691758	+	WW domain binding protein 11
6	138270851	138280611	+	C030030A07Rik	320135	MGI:2443451	0	0.297266	0	0	1.13882	0	0	11.7105	1.08173	+++	RIKEN cDNA C030030A07 gene
6	138288400	138297549	-	Art4	109978	MGI:1202710	0	0.891798	1.18659	0	0	0	0.731797	3.90351	0.742911	+	ADP-ribosyltransferase 4
6	141443403	141495338	-	Plcz1	114875	MGI:2150308	0	0	0	0	0	0	0	18.2164	1.16888	+++	phospholipase C, zeta 1
6	141495480	141496701	+	Capza3	12344	MGI:106221	0	0	0	0	0	0	0	23.421	1.16888	+++	capping protein (actin filament) muscle Z-line, alpha 3
6	145322702	145699347	-	Sox5	20678	MGI:98367	0.303265	0	0	0	1.13882	0	0	5.20467	0.992788	+++	SRY-box containing gene 5
6	148364709	148386010	+	1700023A16Rik	69371	MGI:1916621	0	0	0	0	0	0	0	13.0117	1.16888	+++	RIKEN cDNA 1700023A16 gene
6	148453469	148457547	+	1700034J05Rik	73344	MGI:1920594	0.606529	0	0	0	0	0	0	28.6257	1.13109	+++	RIKEN cDNA 1700034J05 gene
6	149867701	149868641	+	1110033J19Rik	66184	MGI:1913434	2.12285	2.67539	0	0	1.13882	0	6.58617	16.9152	0.691758	+	RIKEN cDNA 1110033J19 gene
7	5031142	5032530	+	4930572D21Rik	78052	MGI:1925302	0	0	0	0	0	0	0	15.614	1.16888	+++	RIKEN cDNA 4930572D21 gene
7	5586449	5589709	-	V1rd6	81013	MGI:3033475	0	0	0	0	0	0	0	2.60234	1.16888	+++	vomeronasal 1 receptor, D6
7	6491094	6498226	-	Zim1	22776	MGI:1341879	0	0	0	0	0	0	0	1.30117	1.16888	+++	zinc finger, imprinted 1
7	9707380	9751691	-	2900092C05Rik	73090	MGI:1920340	0	0	0	0	0	0	0	7.80701	1.16888	+++	RIKEN cDNA 2900092C05 gene
7	10336137	10351164	+	Zfp110	65020	MGI:1890378	0	0.594532	0	0	0	0	0	6.50584	1.02275	+++	zinc finger protein 110
7	14096872	14126029	-	Hif3a	53417	MGI:1859778	0	0	0	0	0	0	1.46359	3.90351	0.947031	+++	hypoxia inducible factor 3, alpha subunit
7	20229243	20261925	+	Hnrpul1	232989	MGI:2443517	3.63918	4.75626	1.18659	2.69411	2.27764	0	6.58617	20.8187	0.617125	+	heterogeneous nuclear ribonucleoprotein U-like 1
7	21936857	21943390	+	LOC280621	280621		0	0.297266	0	0	0	0	0	10.4093	1.11773	+++	similar to selenoprotein W
7	23082817	23092056	-	9430029K10Rik	77254	MGI:1924504	4.54897	7.13439	10.6793	18.8588	2.27764	0	3.65898	32.5292	0.6273	+	RIKEN cDNA 9430029K10 gene
7	23222882	23252695	-	1700067C01Rik	76718	MGI:1923968	0	0	0	0	0	0	0	10.4093	1.16888	+++	RIKEN cDNA 1700067C01 gene
7	23973385	23986962	-	Zfp82	330502	MGI:1890753	0.909794	0	0	0	0	0	0.731797	2.60234	0.691758	+	zinc finger protein 82
7	24554357	24556578	-	Rog	58206	MGI:1891838	0	0	0	0	0	0	0	5.20467	1.16888	+++	repressor of GATA
7	24620052	24631312	-	2310022K01Rik	71909	MGI:1919159	0	0	0	0	0	0	1.46359	1.30117	0.691758	+	RIKEN cDNA 2310022K01 gene
7	24658622	24660230	+	2200002J24Rik	69147	MGI:1916397	0	0	0	0	0	0	0	2.60234	1.16888	+++	RIKEN cDNA 2200002J24 gene
7	24689576	24699047	-	Gapds	14447	MGI:95653	0	0	0	0	0	4.44701	0	101.491	1.15788	+++	glyceraldehyde-3-phosphate dehydrogenase, spermatogenic
7	24938102	24950522	+	1700020B09Rik	76415	MGI:1923665	0	0.297266	0	0	0	0	0	31.228	1.15115	+++	RIKEN cDNA 1700020B09 gene
7	24993823	25003214	-	Fxyd5	18301	MGI:1201785	0.303265	0	1.18659	0	1.13882	0	0	3.90351	0.86785	++	FXYD domain-containing ion transport regulator 5
7	27656228	27658168	-	C2a	233099	MGI:2655426	0	0	0	0	0	0	0	1.30117	1.16888	+++	allergen dI chain C2A
7	32261880	32267746	-	4921507A12	330513		0	0	0	0	0	0	0	1.30117	1.16888	+++	hypothetical protein 4921507A12
7	36124191	36126737	+	1700071E18Rik	74276	MGI:1921526	0	0	0	0	0	0	0	1.30117	1.16888	+++	RIKEN cDNA 1700071E18 gene
7	36552559	36553474	-	1700127D06Rik	76999	MGI:1924249	0	0	0	0	0	0	0	3.90351	1.16888	+++	RIKEN cDNA 1700127D06 gene
7	36658845	36663160	+	Klk9	13648	MGI:95293	0	0	0	0	1.13882	0	0	7.80701	1.10193	+++	kallikrein 9
7	36671262	36675546	+	Klk21	16616	MGI:892022	0	0	0	0	0	0	0	7.80701	1.16888	+++	kallikrein 21
7	36742348	36746633	+	Klk26	16618	MGI:891981	0.606529	0	4.74637	0	1.13882	0	1.46359	7.80701	0.770939	+	kallikrein 26
7	36929374	36934211	+	Klk16	16615	MGI:891982	0	0	0	0	0	0	0	1.30117	1.16888	+++	kallikrein 16
7	37022542	37028729	-	1700028J19Rik	70004	MGI:1917254	0	0.297266	0	0	0	0	0	18.2164	1.13892	+++	RIKEN cDNA 1700028J19 gene
7	37182553	37197529	-	1700008O03Rik	69349	MGI:1916599	0	0	0	0	0	0	0	1.30117	1.16888	+++	RIKEN cDNA 1700008O03 gene
7	37387975	37392450	-	1700021P22Rik	75538	MGI:1922788	0	0	0	0	0	0	0	22.1199	1.16888	+++	RIKEN cDNA 1700021P22 gene
7	37552891	37564074	-	1700023D19Rik	75510	MGI:1922760	0	0	0	0	0	0	0	10.4093	1.16888	+++	RIKEN cDNA 1700023D19 gene
7	37968862	37975216	-	Bcl2l12	75736	MGI:1922986	0	0.594532	0	0	0	0	2.19539	7.80701	0.905638	+++	BCL2-like 12 (proline rich)
7	38158837	38159493	+	Tifp39	114640	MGI:2152297	0.303265	0.297266	0	0	0	0	0	6.50584	1.02275	+++	tuberoinfundibular peptide of 39 residues (TIP39) preprohormone
7	38345406	38367474	-	Plekha4	69217	MGI:1916467	0	0.297266	0	0	0	0	0	1.30117	0.86785	++	pleckstrin homology domain containing, family A (phosphoinositide binding specific) member 4
7	38372885	38377321	-	Tulp2	56734	MGI:1861600	0	0.297266	0	0	0	0	0	16.9152	1.1367	+++	tubby-like protein 2
7	38935250	38945043	+	Syngr4	58867	MGI:1928903	0	0	0	0	0	0	0	7.80701	1.16888	+++	synaptogyrin 4
7	39125059	39195505	+	Otog	18419	MGI:1202064	0	0	0	0	2.27764	0	0	1.30117	0.691758	+	otogelin
7	39745337	39762215	+	Ldh3	16833	MGI:96764	0	0	0	0	0	4.44701	0	212.09	1.16358	+++	lactate dehydrogenase 3, C chain, sperm specific
7	42073044	42165034	+	5330421F07Rik	78286	MGI:1925536	0	0	0	0	0	0	0	1.30117	1.16888	+++	RIKEN cDNA 5330421F07 gene
7	43357719	43359057	+	4933405O20Rik	243996	MGI:2142174	0	0	0	0	0	0	0	5.20467	1.16888	+++	RIKEN cDNA 4933405O20 gene
7	72013996	72026414	+	Abhd2	54608	MGI:1914344	0	0	0	0	0	2.22351	0	1.30117	0.86785	++	abhydrolase domain containing 2
7	72229107	72230472	-	Mesp1	17292	MGI:107785	0	0	0	0	0	0	0	24.7222	1.16888	+++	mesoderm posterior 1
7	72425800	72436805	+	Plin	103968	MGI:1890505	0	0	0	0	0	2.22351	0.731797	5.20467	0.992788	+++	perilipin
7	72566457	72580049	+	Sema4b	20352	MGI:107559	0	0.594532	0	0	0	0	0	1.30117	0.691758	+	sema domain, immunoglobulin domain (Ig), transmembrane domain (TM) and short cytoplasmic domain, (semaphorin) 4B
7	72600031	72614470	+	1700111A04Rik	269954	MGI:1920845	0	0	0	0	0	0	0	1.30117	1.16888	+++	RIKEN cDNA 1700111A04 gene
7	72733665	72741453	-	E430018M08Rik	269955	MGI:2444156	0	0	0	0	1.13882	0	0	2.60234	0.992788	+++	RIKEN cDNA E430018M08 gene
7	74627886	74661435	+	Sh3gl3	20408	MGI:700011	2.72938	0	0	0	0	0	2.92719	28.6257	0.967234	+++	SH3-domain GRB2-like 3
7	75989676	76094145	-	1700026D08Rik	75556	MGI:1922806	0	0	0	0	0	0	0	19.5175	1.16888	+++	RIKEN cDNA 1700026D08 gene
7	81905779	81944571	-	4921513D09Rik	70884	MGI:1918134	0	0	0	0	0	0	0	2.60234	1.16888	+++	RIKEN cDNA 4921513D09 gene
7	82363154	82367014	-	1700019B01Rik	70054	MGI:1917304	0	0	0	0	0	0	0	18.2164	1.16888	+++	RIKEN cDNA 1700019B01 gene
7	84859052	84860836	-	4933417L02Rik	73845	MGI:1921095	0.303265	0	0	0	0	0	2.92719	5.20467	0.816697	++	RIKEN cDNA 4933417L02 gene
7	89840425	89852293	-	Aqp11	66333	MGI:1913583	0.303265	0	0	0	2.27764	0	0	22.1199	1.0983	+++	aquaporin 11
7	91136984	91155866	-	Mgat1l	233549	MGI:2663253	0	0	0	0	1.13882	0	2.92719	6.50584	0.86785	++	mannoside acetylglucosaminyltransferase 1-like
7	91586428	91594918	-	2810406K13Rik	72184	MGI:1919434	0	0.594532	0	0	0	0	0	1.30117	0.691758	+	RIKEN cDNA 2810406K13 gene
7	92236019	92242186	-	Kcne3	57442	MGI:1891124	0	0	0	0	1.13882	0	0	20.8187	1.14255	+++	potassium voltage-gated channel, Isk-related subfamily, gene 3
7	92719715	92731509	-	1700014P03Rik	69387	MGI:1916637	0	0	0	0	0	0	0	11.7105	1.16888	+++	RIKEN cDNA 1700014P03 gene
7	93646501	93675688	+	Stard10	56018	MGI:1860093	5.45876	12.4852	4.74637	123.929	67.1905	0	3.65898	113.202	0.691758	+	START domain containing 10
7	94353447	94405728	-	Rnf121	75212	MGI:1922462	0	0	0	0	0	2.22351	0.731797	1.30117	0.691758	+	ring finger protein 121
7	94430167	94436131	-	Art5	11875	MGI:107948	0	0	2.37318	0	0	0	0.731797	2.60234	0.770939	+	ADP-ribosyltransferase 5
7	96408768	96410300	-	4931431F19Rik	70980	MGI:1918230	0	0	0	0	0	0	0	2.60234	1.16888	+++	RIKEN cDNA 4931431F19 gene
7	99463391	99464548	+	1700012H05Rik	76572	MGI:1923822	0	0	0	0	0	0	0	2.60234	1.16888	+++	RIKEN cDNA 1700012H05 gene
7	99902189	99910220	-	D630003K02Rik	320635	MGI:2444415	0	0	0	0	0	0	0	3.90351	1.16888	+++	RIKEN cDNA D630003K02 gene
7	104521935	104560693	+	4921517J23Rik	70877	MGI:1918127	0	0	0	0	0	2.22351	0	2.60234	0.992788	+++	RIKEN cDNA 4921517J23 gene
7	107622685	107635912	-	Sox6	20679	MGI:98368	0.303265	0	0	0	0	0	0	2.60234	0.992788	+++	SRY-box containing gene 6
7	110561216	110610058	-	Tmc7	209760	MGI:2443317	0.606529	0	0	0	0	0	0	1.30117	0.691758	+	transmembrane channel-like gene family 7
7	110883185	110893676	-	2310008H09Rik	66356	MGI:1913606	0.606529	1.48633	0	2.69411	1.13882	0	0.731797	5.20467	0.624811	+	RIKEN cDNA 2310008H09 gene
7	111466930	111503825	-	1700007B13Rik	71830	MGI:1919080	0	0	0	0	0	0	0	7.80701	1.16888	+++	RIKEN cDNA 1700007B13 gene
7	111774480	111829287	+	2610020H08Rik	72152	MGI:1919402	0	0	0	0	0	0	0.731797	7.80701	1.10193	+++	RIKEN cDNA 2610020H08 gene
7	111836163	111875753	-	BC030335	233805	MGI:2679003	0	0	0	0	0	0	0	1.30117	1.16888	+++	cDNA sequence BC030335
7	111876642	111897100	+	4930404J24Rik	73919	MGI:1921169	0.606529	0.594532	0	0	0	0	0.731797	5.20467	0.816697	++	RIKEN cDNA 4930404J24 gene
7	112230054	112239072	+	1700110B15Rik	67928	MGI:1915178	0	0	0	0	0	2.22351	0	2.60234	0.992788	+++	RIKEN cDNA 1700110B15 gene
7	117744258	117774351	+	Il21r	60504	MGI:1890475	0.303265	0	0	2.69411	0	0	0	1.30117	0.691758	+	interleukin 21 receptor
7	118793208	118816613	+	1700023O11Rik	75565	MGI:1922815	3.03265	1.18906	0	2.69411	4.55529	0	5.12258	31.228	0.850121	++	RIKEN cDNA 1700023O11 gene
7	118855982	118869937	+	Nfatc2ip	18020	MGI:1329015	0.303265	1.18906	0	0	0	0	0	3.90351	0.742911	+	nuclear factor of activated T-cells, cytoplasmic, calcineurin-dependent 2 interacting protein
7	119668309	119678251	+	Phkg2	68961	MGI:1916211	1.51632	0	0	0	0	0	0	11.7105	0.976994	+++	5phosphorylase kinase, gamma 2 (testis)
7	119698850	119699388	-	1700120K04Rik	68232	MGI:1915482	0.909794	2.97266	0	2.69411	1.13882	0	3.65898	14.3129	0.718911	+	RIKEN cDNA 1700120K04 gene
7	119701978	119710140	-	9330199A09Rik	320683	MGI:2444524	0	0.297266	0	0	0	0	0	1.30117	0.86785	++	RIKEN cDNA 9330199A09 gene
7	120056376	120069621	+	Myst1	67773	MGI:1915023	0.606529	0.594532	1.18659	0	0	2.22351	2.19539	5.20467	0.656996	+	MYST histone acetyltransferase 1
7	125418392	125492883	+	4930404H21Rik	73808	MGI:1921058	0	0	0	0	0	0	0	40.3362	1.16888	+++	RIKEN cDNA 4930404H21 gene
7	125655328	125789424	+	Fank1	66930	MGI:1914180	0.303265	0	0	0	0	0	0.731797	13.0117	1.0897	+++	fibronectin type 3 and ankyrin repeat domains 1
7	131012289	131030807	-	D930023J19Rik	101631	MGI:2142008	1.21306	2.67539	0	0	0	0	0.731797	19.5175	0.882573	+++	RIKEN cDNA D930023J19 gene
7	131036315	131066305	-	1700071K18Rik	76612	MGI:1923862	0	0.297266	1.18659	0	1.13882	0	0.731797	15.614	1.04394	+++	RIKEN cDNA 1700071K18 gene
7	131288283	131472811	+	Inpp5a	212111	MGI:2686961	2.42612	0.594532	3.55977	0	1.13882	0	0.731797	9.10818	0.671555	+	inositol polyphosphate-5-phosphatase A
7	131636739	131640685	+	D7Ertd680e	52389	MGI:1277167	0.909794	0.594532	0	0	0	0	0	3.90351	0.742911	+	DNA segment, Chr 7, ERATO Doi 680, expressed
7	132785230	132830173	-	4933406J07Rik	74075	MGI:1921325	0.909794	1.18906	0	0	0	0	0.731797	68.9619	1.10783	+++	RIKEN cDNA 4933406J07 gene
7	132855821	132859002	+	Odf3	69287	MGI:1916537	0	0	0	0	0	0	0	28.6257	1.16888	+++	outer dense fiber of sperm tails 3
7	133267727	133271734	+	1600016N20Rik	72000	MGI:1919250	0	0.594532	0	0	1.13882	0	0	9.10818	1.01398	+++	RIKEN cDNA 1600016N20 gene
7	133290406	133315272	+	Ptdss2	27388	MGI:1351664	3.63918	11.2961	1.18659	0	12.527	0	7.31797	46.8421	0.691758	+	phosphatidylserine synthase 2
7	133411941	133442839	+	Deaf1	54006	MGI:1858496	0	0	0	0	0	0	0	1.30117	1.16888	+++	deformed epidermal autoregulatory factor 1 (Drosophila)
8	3369585	3378480	-	Pex11c	69129	MGI:1920905	0	0	1.18659	13.4706	1.13882	2.22351	0	3.90351	0.604608	+	peroxisomal biogenesis factor 11c
8	3381697	3398837	+	1700019B03Rik	76406	MGI:1923656	0	0	0	0	0	0	0	2.60234	1.16888	+++	RIKEN cDNA 1700019B03 gene
8	4083919	4086864	-	1810029C22Rik	69142	MGI:1916392	0.303265	0	0	0	0	0	0	1.30117	0.86785	++	RIKEN cDNA 1810029C22 gene
8	4782434	4827360	-	Shcbp1	20419	MGI:1338802	0	0.297266	0	0	0	0	1.46359	5.20467	0.925841	+++	Shc SH2-domain binding protein 1
8	8715607	8718534	+	4921522P10Rik	66719	MGI:1913969	0	0	0	0	0	0	0	7.80701	1.16888	+++	RIKEN cDNA 4921522P10 gene
8	10442533	10444917	+	Ssty1	20611	MGI:1314663	0	0	0	0	0	0	0	7.80701	1.16888	+++	spermiogenesis specific transcript on the Y 1
8	12366155	12389980	-	1700016D06Rik	76413	MGI:1923663	0.303265	1.7836	0	0	0	0	0	31.228	1.05773	+++	RIKEN cDNA 1700016D06 gene
8	13267945	13295635	+	1700094C09Rik	78634	MGI:1925884	0	0	0	0	0	0	0.731797	1.30117	0.86785	++	RIKEN cDNA 1700094C09 gene
8	14247556	14259228	-	1700029H14Rik	66501	MGI:1913751	0	0	0	0	1.13882	2.22351	0	74.1666	1.1539	+++	RIKEN cDNA 1700029H14 gene
8	14264041	14377094	-	Rasa3	19414	MGI:1197013	0	0	0	0	0	0	0	3.90351	1.16888	+++	RAS p21 protein activator 3
8	14489973	14503082	+	Upf3a	67031	MGI:1914281	6.36856	5.05352	0	2.69411	2.27764	0	4.39078	40.3362	0.768147	+	UPF3 regulator of nonsense transcripts homolog A (yeast)
8	20825851	20829296	+	1700112P19Rik	67929	MGI:1915179	0	0	0	0	0	0	0	7.80701	1.16888	+++	RIKEN cDNA 1700112P19 gene
8	23564495	23613086	-	Adam3	11497	MGI:102518	0	0	0	0	1.13882	0	0	36.4327	1.15364	+++	a disintegrin and metalloprotease domain 3 (cyritestin)
8	23652363	23673981	-	Adam5	11499	MGI:104730	1.21306	0	0	0	0	0	2.92719	41.6374	1.07197	+++	a disintegrin and metalloprotease domain 5
8	23686241	23803247	-	Adam32	353188	MGI:2653822	0.303265	0	0	0	0	2.22351	0	5.20467	0.992788	+++	a disintegrin and metalloprotease domain 32
8	24435615	24441334	-	D030041N04Rik	270035	MGI:2444979	1.51632	0.297266	0	0	0	0	0.731797	5.20467	0.729547	+	RIKEN cDNA D030041N04 gene
8	25002705	25007512	+	Thap1	73754	MGI:1921004	0	0	0	0	0	0	0	2.60234	1.16888	+++	THAP domain containing, apoptosis associated protein 1
8	26014158	26018958	-	Brf2	66653	MGI:1913903	0.303265	0	0	0	0	0	0	1.30117	0.86785	++	BRF2, subunit of RNA polymerase III transcription initiation factor, BRF1-like
8	26087790	26092877	-	1700083M11Rik	76615	MGI:1923865	0.303265	0	0	0	0	2.22351	0	7.80701	1.04394	+++	RIKEN cDNA 1700083M11 gene
8	26395400	26425278	+	4921537P18Rik	70952	MGI:1918202	0	0	0	0	0	0	0	1.30117	1.16888	+++	RIKEN cDNA 4921537P18 gene
8	32538185	32583810	+	Tex15	104271	MGI:1934816	0	0.594532	0	0	0	0	0.731797	7.80701	0.992788	+++	testis expressed gene 15
8	32568981	32726828	-	D0H8S2298E	108159	MGI:1337129	0.909794	0.891798	1.18659	0	2.27764	0	2.19539	9.10818	0.735224	+	DNA segment, Human S2298E
8	34097406	34155758	-	Tnks	21951	MGI:1341087	0	0	0	0	0	0	0	1.30117	1.16888	+++	tankyrase, TRF1-interacting ankyrin-related ADP-ribose polymerase
8	40362848	40369951	+	Adam24	13526	MGI:105984	0	0	0	0	0	0	0	1.30117	1.16888	+++	a disintegrin and metalloprotease domain 24 (testase 1)
8	40439051	40443020	+	Adam25	23793	MGI:1345157	0	0	0	0	0	0	0	2.60234	1.16888	+++	a disintegrin and metalloprotease domain 25 (testase 2)
8	42825827	42837507	-	BC050188	244448	MGI:2687279	0	0	0	0	0	0	0	2.60234	1.16888	+++	cDNA sequence BC050188
8	42999429	43011318	-	Zfp42	22702	MGI:99187	0	0	0	0	0	0	0	1.30117	1.16888	+++	zinc finger protein 42
8	43426492	43434880	-	Adam26	13525	MGI:105985	0	0	0	0	0	0	0	1.30117	1.16888	+++	a disintegrin and metalloprotease domain 26 (testase 3)
8	45253124	45268217	-	Tlr3	142980	MGI:2156367	0	0	0	0	0	0	0	1.30117	1.16888	+++	toll-like receptor 3
8	45805162	45826799	-	1700029J07Rik	69479	MGI:1916729	2.42612	1.7836	1.18659	0	1.13882	0	0	31.228	0.947031	+++	RIKEN cDNA 1700029J07 gene
8	45892231	45908871	-	2310006J04Rik	67620	MGI:1914870	1.21306	2.67539	0	0	0	0	2.19539	10.4093	0.691758	+	RIKEN cDNA 2310006J04 gene
8	46013797	46043438	+	4933411K20Rik	66756	MGI:1914006	1.21306	1.7836	1.18659	0	2.27764	2.22351	2.19539	11.7105	0.708149	+	RIKEN cDNA 4933411K20 gene
8	47572144	47576595	-	4921511I16Rik	70925	MGI:1918175	0	0	0	0	0	0	0	1.30117	1.16888	+++	RIKEN cDNA 4921511I16 gene
8	47972823	48005070	+	Dctd	320685	MGI:2444529	0	0	0	0	0	0	0.731797	1.30117	0.86785	++	dCMP deaminase
8	53619557	53671462	-	BC034753	234258	MGI:2384588	0	0	0	0	0	0	1.46359	2.60234	0.86785	++	cDNA sequence BC034753
8	54618715	54656220	+	Asb5	76294	MGI:1923544	0	0	0	0	0	0	0	1.30117	1.16888	+++	ankyrin repeat and SOCs box-containing protein 5
8	54669165	54678482	+	1700001N01Rik	69281	MGI:1916531	0	0	0	0	0	0	0	160.044	1.16888	+++	RIKEN cDNA 1700001N01 gene
8	55584764	55621090	-	Adam29	244486	MGI:2676326	0	0	0	0	0	0	0	1.30117	1.16888	+++	a disintegrin and metalloprotease domain 29
8	60460746	60477551	+	4933428A15Rik	71306	MGI:1918556	0	0.297266	0	0	0	0	0	3.90351	1.04394	+++	RIKEN cDNA 4933428A15 gene
8	70028796	70072411	+	Pbx4	80720	MGI:1931321	0	0.297266	0	0	0	0	0.731797	1.30117	0.691758	+	pre-B-cell leukemia transcription factor 4
8	70102323	70103624	+	Sstk	83984	MGI:2148775	0	0	0	0	0	2.22351	0	42.9386	1.15592	+++	serine/threonine protein kinase SSTK
8	70615163	70623669	+	Comp	12845	MGI:88469	0	0	0	0	0	0	0	3.90351	1.16888	+++	cartilage oligomeric matrix protein
8	70884068	70888072	+	Lrrc25	211228	MGI:2445284	0	0.297266	0	2.69411	0	0	0	5.20467	0.992788	+++	leucine rich repeat containing 25
8	71696592	71698394	+	9430098E02Rik	77090	MGI:1924340	0.606529	0.297266	0	0	1.13882	0	0.731797	6.50584	0.86785	++	RIKEN cDNA 9430098E02 gene
8	72063387	72075617	+	Jak3	16453	MGI:99928	0.303265	0	0	0	0	0	0.731797	1.30117	0.691758	+	Janus kinase 3
8	72074313	72075635	+	Insl3	16336	MGI:108427	0	0.594532	2.37318	0	0	0	1.46359	169.152	1.14928	+++	insulin-like 3
8	72823751	72843175	-	Calr3	73316	MGI:1920566	0	0.297266	1.18659	0	0	0	0	24.7222	1.12541	+++	calreticulin 3
8	78831062	79011261	+	1700031F13Rik	73301	MGI:1920551	0	0	1.18659	0	0	0	0	9.10818	1.11089	+++	RIKEN cDNA 1700031F13 gene
8	79849188	79887327	-	1700011L22Rik	67687	MGI:1914937	0	0	0	0	0	0	0	26.0234	1.16888	+++	RIKEN cDNA 1700011L22 gene
8	81323035	81325666	-	4930505O20Rik	74709	MGI:1921959	0	0	0	0	0	0	0	1.30117	1.16888	+++	RIKEN cDNA 4930505O20 gene
8	84516523	84519986	+	Ptger1	19216	MGI:97793	0	0	0	0	0	0	0	1.30117	1.16888	+++	prostaglandin E receptor 1 (subtype EP1)
8	84863575	84866796	+	1700067K01Rik	73453	MGI:1920703	0	0	0	0	0	0	0.731797	18.2164	1.13892	+++	RIKEN cDNA 1700067K01 gene
8	84994405	85009329	-	BC016188	212139	MGI:2384831	0	0.297266	0	0	0	0	0.731797	2.60234	0.86785	++	cDNA sequence BC016188
8	85111482	85118902	-	2410018C20Rik	67873	MGI:1915123	0	0	0	0	0	0	0	1.30117	1.16888	+++	RIKEN cDNA 2410018C20 gene
8	85731929	85747209	+	1700013H19Rik	71846	MGI:1919096	0	0.594532	0	0	1.13882	4.44701	0	6.50584	0.86785	++	RIKEN cDNA 1700013H19 gene
8	88456569	88481986	+	4933402J07	330820		0	0	0	0	0	0	0	24.7222	1.16888	+++	hypothetical protein 4933402J07
8	93557986	93561331	+	Irx5	54352	MGI:1859086	0	0.297266	0	0	0	0	0	1.30117	0.86785	++	Iroquois related homeobox 5 (Drosophila)
8	95303111	95320431	-	Cpsf5	68219	MGI:1915469	4.24571	9.80978	1.18659	2.69411	1.13882	0	21.2221	48.1432	0.672623	+	cleavage and polyadenylation specific factor 5
8	95713152	95717619	-	9330175E14Rik	320377	MGI:2443913	0	0	0	0	0	0	0	1.30117	1.16888	+++	RIKEN cDNA 9330175E14 gene
8	95950101	95957766	+	Arl2bp	107566	MGI:1349429	10.311	9.80978	1.18659	0	4.55529	0	15.3677	65.0584	0.712514	+	ADP-ribosylation factor-like 2 binding protein
8	96028936	96035045	+	Ccl22	20299	MGI:1306779	0	0	0	0	0	0	1.46359	1.30117	0.691758	+	chemokine (C-C motif) ligand 22
8	96590952	96600667	+	1700055M20Rik	73407	MGI:1920657	0.303265	0	0	0	0	0	0	2.60234	0.992788	+++	RIKEN cDNA 1700055M20 gene
8	96818085	96842749	+	4933409I22	244608		0	0	0	0	0	0	0	5.20467	1.16888	+++	hypothetical protein 4933409I22
8	97003857	97028337	-	6030411K04Rik	234594	MGI:2442402	0	0	0	0	1.13882	0	0	2.60234	0.992788	+++	RIKEN cDNA 6030411K04 gene
8	105793748	105806202	+	1700001C14Rik	75458	MGI:1922708	0	0.297266	0	0	0	0	1.46359	11.7105	1.04394	+++	RIKEN cDNA 1700001C14 gene
8	105873422	105881941	+	Cklfsf2b	75502	MGI:2447311	0	0	0	0	0	0	0	16.9152	1.16888	+++	chemokine-like factor super family 2B
8	105967480	105993031	-	AA409702	234663	MGI:2142418	0	0	0	0	0	0	0	1.30117	1.16888	+++	expressed sequence AA409702
8	105996703	106059871	-	4930532D21Rik	320022	MGI:2443187	0	0	0	0	0	0	0	1.30117	1.16888	+++	RIKEN cDNA 4930532D21 gene
8	106799212	106805386	-	C730015A04	277978		0.303265	0	0	0	0	0	0	1.30117	0.86785	++	hypothetical protein C730015A04
8	106892100	106922775	-	4922504H04	279499		0	0	0	0	0	0	0	3.90351	1.16888	+++	hypothetical protein 4922504H04
8	107232063	107234016	+	4933405L10Rik	71046	MGI:1918296	0	0	0	0	0	0	0	3.90351	1.16888	+++	RIKEN cDNA 4933405L10 gene
8	107499353	107505327	-	Dpep3	71854	MGI:1919104	0	0	0	0	0	0	0	18.2164	1.16888	+++	dipeptidase 3
8	108580459	108588407	-	Cog8	97484	MGI:2142885	0.303265	0.891798	0	0	1.13882	0	0	5.20467	0.816697	++	component of oligomeric golgi complex 8
8	108593234	108597394	-	1810015P03Rik	66269	MGI:1913519	0	0	0	0	0	0	0	2.60234	1.16888	+++	RIKEN cDNA 1810015P03 gene
8	111126067	111174680	+	Pmfbp1	56523	MGI:1930136	0	0	0	0	0	0	0	10.4093	1.16888	+++	polyamine modulated factor 1 binding protein 1
8	111246557	111302761	+	Pkd1l3	244646	MGI:2664670	0.303265	0	0	0	0	0	0	1.30117	0.86785	++	polycystic kidney disease 1 like 3
8	118209333	118220233	+	Dncl2b	75465	MGI:1922715	0	0	0	0	0	0	0	5.20467	1.16888	+++	dynein, cytoplasmic, light chain 2B
8	118617764	118637527	+	2610510J17Rik	72155	MGI:1919405	0.909794	1.48633	0	0	0	0	2.19539	31.228	1.00502	+++	RIKEN cDNA 2610510J17 gene
8	118665741	118674776	-	1700030J22Rik	69528	MGI:1916778	0.303265	0.594532	0	0	0	0	0	19.5175	1.0897	+++	RIKEN cDNA 1700030J22 gene
8	118792633	118829089	+	Bcmo1	63857	MGI:1926923	0	0	0	2.69411	0	2.22351	0	2.60234	0.86785	++	beta-carotene 15,15'-monooxygenase
8	119193973	119329778	+	Plcg2	234779	MGI:97616	0	0	0	2.69411	0	0	0	1.30117	0.86785	++	phospholipase C, gamma 2
8	121362789	121478285	+	4930457P18Rik	68270	MGI:1915520	0	0	1.18659	5.38822	0	0	0	18.2164	1.08456	+++	RIKEN cDNA 4930457P18 gene
8	121534583	121548785	+	Wfdc1	67866	MGI:1915116	0.909794	0	0	0	0	2.22351	0	2.60234	0.691758	+	WAP four-disulfide core domain 1
8	123379505	123388208	-	1700018B08Rik	76405	MGI:1923655	0	0	0	0	0	0	0	9.10818	1.16888	+++	RIKEN cDNA 1700018B08 gene
8	127474298	127477788	+	4933403G14Rik	74393	MGI:1921643	0	0.594532	0	0	0	0	0	1.30117	0.691758	+	RIKEN cDNA 4933403G14 gene
8	127573799	127587780	+	2310079N02Rik	66566	MGI:1913816	1.81959	1.18906	1.18659	0	1.13882	2.22351	0	6.50584	0.612577	+	RIKEN cDNA 2310079N02 gene
9	7466793	7479508	+	Mmp1a	83995	MGI:1933846	0	0.297266	0	0	0	0	0	1.30117	0.86785	++	matrix metalloproteinase 1a (interstitial collagenase)
9	14660308	14698220	-	4932416A15	244694		0.303265	0	0	0	0	0	0	1.30117	0.86785	++	hypothetical protein 4932416A15
9	14956841	14969671	-	1700012B09Rik	69325	MGI:1916575	0	0	2.37318	0	0	0	0	6.50584	1.02275	+++	RIKEN cDNA 1700012B09 gene
9	15758710	15805560	-	4933401K09Rik	234964	MGI:2443026	0	0.891798	0	0	0	0	0	26.0234	1.10818	+++	RIKEN cDNA 4933401K09 gene
9	18701088	18707985	+	Mbd3l1	73503	MGI:1920753	0	0	0	0	0	0	0	1.30117	1.16888	+++	methyl-CpG binding domain protein 3-like 1
9	18722011	18817070	-	1110008I14Rik	73732	MGI:1920982	0	0	0	0	0	0	0	1.30117	1.16888	+++	RIKEN cDNA 1110008I14 gene
9	21018272	21042494	-	Zfp426	235028	MGI:1920248	0.303265	0	0	0	0	0	0.731797	1.30117	0.691758	+	zinc finger protein 426
9	21438198	21442120	+	Ppan	235036	MGI:2178445	10.0077	3.26993	4.74637	0	12.527	0	4.39078	32.5292	0.612577	+	peter pan homolog (Drosophila)
9	22735507	22739688	-	1110011K10Rik	66126	MGI:1913376	6.67182	16.3496	4.74637	0	22.7764	0	13.9041	106.696	0.777342	+	RIKEN cDNA 1110011K10 gene
9	23054566	23087764	+	9530077C05Rik	68283	MGI:1915533	0	0	0	0	0	0	0.731797	3.90351	1.04394	+++	RIKEN cDNA 9530077C05 gene
9	25753678	25797175	-	5031400M07Rik	80517	MGI:1915393	0	0	0	0	0	0	0	1.30117	1.16888	+++	RIKEN cDNA 5031400M07 gene
9	28042515	28047404	+	1700001L23Rik	75469	MGI:1922719	0	0	0	0	0	0	0	118.406	1.16888	+++	RIKEN cDNA 1700001L23 gene
9	31693376	31732943	+	6030404E16Rik	235132	MGI:1925123	0	0.297266	1.18659	0	0	0	0	3.90351	0.947031	+++	RIKEN cDNA 6030404E16 gene
9	31751322	31794531	-	St14	19143	MGI:1338881	0	2.08086	0	0	3.41647	2.22351	1.46359	31.228	0.980889	+++	suppression of tumorigenicity 14 (colon carcinoma)
9	35760098	35822785	-	Siat4c	20443	MGI:1316743	1.81959	0.594532	2.37318	5.38822	2.27764	0	1.46359	7.80701	0.604608	+	sialyltransferase 4C (beta-galactoside alpha-2,3-sialytransferase)
9	37466518	37472112	+	Acrv1	11451	MGI:104590	0	0	0	0	0	0	0	7.80701	1.16888	+++	acrosomal vesicle protein 1
9	38382249	38392562	-	Spa17	20686	MGI:1333778	0.606529	1.48633	0	0	1.13882	0	0	173.055	1.14351	+++	sperm autoantigenic protein 17
9	41272732	41275484	+	1700030E15Rik	75667	MGI:1922917	0	0	0	0	0	0	0.731797	11.7105	1.12312	+++	RIKEN cDNA 1700030E15 gene
9	45919445	46002004	-	Cbl	12402	MGI:88279	0	0	0	0	0	0	0	1.30117	1.16888	+++	Casitas B-lineage lymphoma
9	46750310	46754768	+	Cd3d	12500	MGI:88331	0	0	0	0	0	0	0	1.30117	1.16888	+++	CD3 antigen, delta polypeptide
9	50500492	50507088	-	Rbm7	67010	MGI:1914260	3.33591	10.7016	2.37318	8.08233	10.2494	2.22351	4.39078	70.2631	0.814913	++	RNA binding motif protein 7
9	52593682	52598188	-	Tex12	66654	MGI:1913904	0	0	0	0	0	0	0	1.30117	1.16888	+++	testis expressed gene 12
9	52654203	52661855	+	2700059L22Rik	72614	MGI:1919864	0	0	0	0	0	0	0	1.30117	1.16888	+++	RIKEN cDNA 2700059L22 gene
9	52799695	52805019	-	1110032A03Rik	68721	MGI:1915971	6.67182	11.5934	2.37318	5.38822	14.8047	4.44701	0.731797	130.117	0.911201	+++	RIKEN cDNA 1110032A03 gene
9	53118259	53139024	-	4833427G06Rik	235345	MGI:1921013	0.303265	0	0	0	0	0	0	40.3362	1.15509	+++	RIKEN cDNA 4833427G06 gene
9	53152947	53156646	+	Btg4	56057	MGI:1860140	0	0	0	0	3.41647	0	0	2.60234	0.770939	+	B-cell translocation gene 4
9	53802215	53881933	+	Arhgap20	244867	MGI:2445175	0.909794	0.594532	0	0	0	0	0.731797	3.90351	0.691758	+	Rho GTPase activating protein 20
9	56816244	56832997	+	Dnaja4	58233	MGI:1927638	1.51632	2.37813	2.37318	0	1.13882	2.22351	0	22.1199	0.86785	++	DnaJ (Hsp40) homolog, subfamily A, member 4
9	57337692	57399082	-	Nrg4	83961	MGI:1933833	0	0	0	0	0	0	0	3.90351	1.16888	+++	neuregulin 4
9	58074068	58092411	-	4930563M21Rik	75258	MGI:1922508	0.303265	0	0	0	0	0	0	3.90351	1.04394	+++	RIKEN cDNA 4930563M21 gene
9	60300150	60311054	+	Cyp11a1	13070	MGI:88582	0	0	0	0	0	0	0	1.30117	1.16888	+++	cytochrome P450, family 11, subfamily a, polypeptide 1
9	60635585	60646324	-	1700095K08Rik	74286	MGI:1921536	0.303265	0.297266	0	0	0	0	0	7.80701	1.04394	+++	RIKEN cDNA 1700095K08 gene
9	60924753	61019212	-	2410076I21Rik	73673	MGI:1920923	0	0	0	0	0	2.22351	0.731797	2.60234	0.86785	++	RIKEN cDNA 2410076I21 gene
9	61737205	61833887	-	Arih1	23806	MGI:1344363	0	0	0	0	1.13882	0	0	2.60234	0.992788	+++	ariadne ubiquitin-conjugating enzyme E2 binding protein homolog 1 (Drosophila)
9	61865445	61872260	-	4930425N13Rik	73893	MGI:1921143	0.303265	0	0	0	0	2.22351	0	15.614	1.10193	+++	RIKEN cDNA 4930425N13 gene
9	63062422	63088102	+	5430431G03Rik	67557	MGI:1914807	3.94244	0.594532	1.18659	0	0	0	0	7.80701	0.604608	+	RIKEN cDNA 5430431G03 gene
9	64623802	64635252	-	4921508E09Rik	66712	MGI:1913962	0	0	0	0	0	0	0	37.7339	1.16888	+++	RIKEN cDNA 4921508E09 gene
9	66682109	66714214	-	AV340375	213550	MGI:2143272	0.909794	0.891798	3.55977	0	1.13882	0	2.92719	13.0117	0.788668	++	expressed sequence AV340375
9	67281523	67311833	+	AI115600	102442	MGI:2142979	0.303265	0	0	0	0	0	0.731797	1.30117	0.691758	+	expressed sequence AI115600
9	68143749	68156612	+	Oaz2	18247	MGI:109492	3.63918	0.891798	2.37318	0	9.11058	2.22351	3.65898	15.614	0.614592	+	ornithine decarboxylase antizyme 2
9	68626651	68740624	+	Dapk2	13143	MGI:1341297	0	0.297266	0	2.69411	0	0	0	1.30117	0.691758	+	death-associated kinase 2
9	72505752	72508906	-	Gcnt3	72077	MGI:1919327	0	0	0	2.69411	0	0	0	1.30117	0.86785	++	glucosaminyl (N-acetyl) transferase 3, mucin type
9	73599182	73650408	-	Aqp9	64008	MGI:1891066	0	0	0	0	0	0	0	1.30117	1.16888	+++	aquaporin 9
9	74939167	74988996	+	Tex9	21778	MGI:1201610	0	0	0	0	1.13882	2.22351	2.92719	6.50584	0.826457	++	testis expressed gene 9
9	74991524	75011559	-	Mns1	17427	MGI:107933	0	0	0	0	0	0	2.92719	18.2164	1.05974	+++	meiosis-specific nuclear structural protein 1
9	80977213	80978415	-	4930542C12Rik	67648	MGI:1914898	0	0	0	0	0	0	0	2.60234	1.16888	+++	RIKEN cDNA 4930542C12 gene
9	86304898	86356854	+	A930014C21Rik	212531	MGI:1915350	0.303265	0	1.18659	0	0	2.22351	0	2.60234	0.770939	+	RIKEN cDNA A930014C21 gene
9	89331718	89334561	+	Rwdd2	69519	MGI:1916769	0.303265	0	0	0	0	0	0	2.60234	0.992788	+++	RWD domain containing 2
9	97083431	97646092	+	Slc9a9	331004	MGI:2679732	0	0	0	0	0	0	0	1.30117	1.16888	+++	solute carrier family 9 (sodium/hydrogen exchanger), isoform 9
9	98252600	98255370	-	1700065D16Rik	73410	MGI:1920660	0	0	0	0	0	0	0	3.90351	1.16888	+++	RIKEN cDNA 1700065D16 gene
9	98515262	98578932	+	C330018K18Rik	235533	MGI:2443336	0.303265	0	0	0	0	2.22351	0	1.30117	0.691758	+	RIKEN cDNA C330018K18 gene
9	99742794	99762992	-	Trim42	78911	MGI:1926161	0	0	0	0	0	0	0	1.30117	1.16888	+++	tripartite motif-containing 42
9	101355566	101356693	+	Foxl2	26927	MGI:1349428	0	0	0	0	0	0	0	1.30117	1.16888	+++	forkhead box L2
9	101643512	101681160	+	C030018L16Rik	68121	MGI:1915371	0.303265	1.18906	1.18659	0	0	0	1.46359	3.90351	0.604608	+	RIKEN cDNA C030018L16 gene
9	102092182	102111625	-	Cldn18	56492	MGI:1929209	0	0	0	0	0	0	0	1.30117	1.16888	+++	claudin 18
9	102277738	102279199	-	Sox14	20669	MGI:98362	0	0	0	0	0	0	0	1.30117	1.16888	+++	SRY-box containing gene 14
9	107693186	107694924	-	1700080E11Rik	73532	MGI:1920782	0	0	0	0	0	0	0	5.20467	1.16888	+++	RIKEN cDNA 1700080E11 gene
9	107945722	107955661	+	1100001A21Rik	66595	MGI:1913845	0	0.891798	0	0	0	0	0	11.7105	1.04394	+++	RIKEN cDNA 1100001A21 gene
9	109083787	109094238	+	Pcbp4	59092	MGI:1890471	0.909794	0.297266	0	0	0	0	0	2.60234	0.691758	+	poly(rC) binding protein 4
9	109145621	109147051	+	1700007L12Rik	75470	MGI:1922720	0	0	0	0	0	0	0	9.10818	1.16888	+++	RIKEN cDNA 1700007L12 gene
9	109199036	109201681	-	1700042N06Rik	67320	MGI:1914570	0	0	0	0	0	0	0	11.7105	1.16888	+++	RIKEN cDNA 1700042N06 gene
9	109521444	109524598	-	Armet	74840	MGI:1922090	0	0	0	0	0	0	0	3.90351	1.16888	+++	arginine-rich, mutated in early stage tumors
9	110563358	110567350	+	4921517D21Rik	67722	MGI:1914972	0	0	0	0	0	0	0	6.50584	1.16888	+++	RIKEN cDNA 4921517D21 gene
9	111185811	111187287	-	4733401H18Rik	66706	MGI:1913956	9.09794	10.107	9.49273	5.38822	13.6659	0	7.31797	72.8654	0.735224	+	RIKEN cDNA 4733401H18 gene
9	111314417	111368554	+	Prkar2a	19087	MGI:108025	1.51632	0.297266	2.37318	2.69411	1.13882	0	2.92719	9.10818	0.691758	+	protein kinase, cAMP dependent regulatory, type II alpha
9	111681197	111695559	-	6620401K05Rik	235610	MGI:1925349	0	0.594532	1.18659	0	0	2.22351	0	2.60234	0.691758	+	RIKEN cDNA 6620401K05 gene
9	112363337	112370572	-	1700124P09Rik	76998	MGI:1924248	0	0	0	0	0	0	0	1.30117	1.16888	+++	RIKEN cDNA 1700124P09 gene
9	113076289	113125416	+	Kif9	16578	MGI:1098237	0	0	0	0	0	0	0	19.5175	1.16888	+++	kinesin family member 9
9	113403619	113409178	+	Tessp2	235628	MGI:2665280	0	0	0	0	0	0	0	3.90351	1.16888	+++	testis serine protease 2
9	113440022	113446743	+	LOC260408	260408		0	0	0	0	0	0	0	1.30117	1.16888	+++	trypsin-like protease p98
9	113721829	113829444	+	Lrrfip2	71268	MGI:1918518	0.909794	1.48633	0	2.69411	0	4.44701	2.92719	9.10818	0.671555	+	leucine rich repeat (in FLII) interacting protein 2
9	116875751	116880672	-	Ccr4	12773	MGI:107824	0	0	0	0	0	0	0	2.60234	1.16888	+++	chemokine (C-C motif) receptor 4
9	117501981	117502982	+	C820004B04Rik	319363	MGI:2441922	0.303265	0	0	0	1.13882	0	0.731797	5.20467	0.925841	+++	RIKEN cDNA C820004B04 gene
9	122270396	122302089	+	8430408H12Rik	67561	MGI:1914811	0.909794	1.48633	2.37318	0	1.13882	2.22351	4.39078	15.614	0.770939	+	RIKEN cDNA 8430408H12 gene
9	122313116	122343303	+	4921538N17Rik	74052	MGI:1921302	0	0	0	0	0	0	0	2.60234	1.16888	+++	RIKEN cDNA 4921538N17 gene
9	122346675	122360166	-	Axud1	215418	MGI:2387989	0.303265	0.297266	0	0	0	0	0.731797	15.614	1.07197	+++	AXIN1 up-regulated 1
9	123966794	123975943	+	1810009N24Rik	69032	MGI:1916282	0.303265	0	0	0	0	0	0	2.60234	0.992788	+++	RIKEN cDNA 1810009N24 gene
9	124198117	124226726	-	2900041A11Rik	72894	MGI:1920144	0	0	0	0	0	0	0	11.7105	1.16888	+++	RIKEN cDNA 2900041A11 gene
9	125978843	126048778	-	Xtrp3	22599	MGI:1336891	0	0	1.18659	0	1.13882	0	0	1.30117	0.691758	+	X transporter protein 3
10	4313627	4322176	+	1700052N19Rik	73419	MGI:1920669	0.303265	0.891798	1.18659	2.69411	0	0	0	3.90351	0.691758	+	RIKEN cDNA 1700052N19 gene
10	11029415	11044793	+	Fbxo30	71865	MGI:1919115	4.54897	3.26993	0	2.69411	0	0	1.46359	23.421	0.752054	+	F-box protein 30
10	13527626	13557054	-	Pex3	56535	MGI:1929646	0.909794	1.18906	2.37318	0	3.41647	2.22351	0	6.50584	0.612577	+	peroxisomal biogenesis factor 3
10	13557180	13567010	+	Deadc1	66757	MGI:1914007	0	0.297266	0	0	0	0	0	1.30117	0.86785	++	deaminase domain containing 1
10	18949273	18967323	-	1700009P13Rik	215814	MGI:2443508	0.909794	0	0	0	1.13882	0	0	10.4093	0.992788	+++	RIKEN cDNA 1700009P13 gene
10	22413251	22441176	+	1700020N01Rik	67692	MGI:1914942	0	0	0	0	0	0	0	7.80701	1.16888	+++	RIKEN cDNA 1700020N01 gene
10	23690068	23692917	-	Tcf21	21412	MGI:1202715	0	0	0	0	1.13882	0	0	1.30117	0.86785	++	transcription factor 21
10	30203845	30236901	+	Echdc1	52665	MGI:1277169	0	0.297266	0	0	0	0	0	1.30117	0.86785	++	enoyl Coenzyme A hydratase domain containing 1
10	35227825	35283976	-	Sart2	212898	MGI:2443455	0	0	0	0	0	0	0	1.30117	1.16888	+++	squamous cell carcinoma antigen recognized by T cells 2
10	40288957	40304044	-	1700025K23Rik	66337	MGI:1913587	1.81959	0	0	0	0	0	0	54.6491	1.11089	+++	RIKEN cDNA 1700025K23 gene
10	42051152	42084775	+	4921504E14Rik	70840	MGI:1918090	0	0	0	0	0	0	0	6.50584	1.16888	+++	RIKEN cDNA 4921504E14 gene
10	43247190	43338213	-	2410017P07Rik	103268	MGI:1915511	0	1.18906	0	0	0	0	2.19539	5.20467	0.729547	+	RIKEN cDNA 2410017P07 gene
10	43607790	43626360	-	2610018I05Rik	69199	MGI:1916449	0	0	0	0	0	0	0.731797	1.30117	0.86785	++	RIKEN cDNA 2610018I05 gene
10	43793766	43884722	-	Foxo3	56484	MGI:1890081	0	0	0	0	0	0	0	2.60234	1.16888	+++	forkhead box O3
10	53731846	53732866	+	4933411G06Rik	71090	MGI:1918340	0	0	0	0	0	0	0	32.5292	1.16888	+++	RIKEN cDNA 4933411G06 gene
10	55597073	55616215	-	Mcmdc1	71567	MGI:1918817	0	0	1.18659	0	0	0	0	1.30117	0.86785	++	minichromosome maintenance deficient domain containing 1
10	58316060	58326024	+	1700060H10Rik	73390	MGI:1920640	1.81959	1.7836	0	0	1.13882	0	0	9.10818	0.712948	+	RIKEN cDNA 1700060H10 gene
10	59849027	59955887	+	Pkib	18768	MGI:101937	0.303265	0	1.18659	0	0	0	0	1.30117	0.691758	+	protein kinase inhibitor beta, cAMP dependent, testis specific
10	61095050	61099528	+	4921515A04Rik	268301	MGI:1918110	0.606529	0.594532	1.18659	0	0	0	5.85437	13.0117	0.807152	++	RIKEN cDNA 4921515A04 gene
10	62598385	62634811	-	Slc29a3	71279	MGI:1918529	0.303265	1.18906	0	0	1.13882	0	1.46359	3.90351	0.604608	+	solute carrier family 29 (nucleoside transporters), member 3
10	63054834	63059524	+	1700021K02Rik	65971	MGI:1923820	0.606529	0.594532	0	0	0	0	0	10.4093	0.992788	+++	RIKEN cDNA 1700021K02 gene
10	64165772	64275312	-	Hk1	15275	MGI:96103	0	0	0	0	0	0	0	1.30117	1.16888	+++	hexokinase 1
10	64350704	64382181	-	Vps26	30930	MGI:1353654	0.909794	0	0	0	0	0	2.19539	6.50584	0.826457	++	vacuolar protein sorting 26 (yeast)
10	65876162	65878780	+	D630028G08Rik	320379	MGI:2443915	0	0	1.18659	0	0	0	0	2.60234	0.992788	+++	RIKEN cDNA D630028G08 gene
10	70320615	70431534	-	1700040L02Rik	73287	MGI:1920537	0	0	2.37318	0	0	0	0	2.60234	0.86785	++	RIKEN cDNA 1700040L02 gene
10	71215737	71232014	-	Cdc2a	12534	MGI:88351	0	0.297266	0	0	0	0	5.12258	6.50584	0.753906	+	cell division cycle 2 homolog A (S. pombe)
10	73195543	73208110	-	Tfam	21780	MGI:107810	1.21306	3.86446	1.18659	0	1.13882	0	7.31797	14.3129	0.608212	+	transcription factor A, mitochondrial
10	73946199	73947011	-	1700049L16Rik	108950	MGI:1920633	0	0	0	0	0	0	0	32.5292	1.16888	+++	RIKEN cDNA 1700049L16 gene
10	77166099	77174172	-	4933431K05Rik	71236	MGI:1918486	0	0	0	0	0	0	0	3.90351	1.16888	+++	RIKEN cDNA 4933431K05 gene
10	77958589	77966265	-	4930583C14Rik	75886	MGI:1923136	0	0	0	0	0	0	0	13.0117	1.16888	+++	RIKEN cDNA 4930583C14 gene
10	78033379	78035922	+	1810063P04Rik	70377	MGI:1917627	0.303265	0	0	2.69411	0	0	0	5.20467	0.992788	+++	RIKEN cDNA 1810063P04 gene
10	79420249	79485270	-	Adarb1	110532	MGI:891999	0	0.594532	0	0	0	0	0	1.30117	0.691758	+	adenosine deaminase, RNA-specific, B1
10	80022098	80022833	+	4930535B06Rik	75188	MGI:1922438	0	0	0	0	0	2.22351	0	2.60234	0.992788	+++	RIKEN cDNA 4930535B06 gene
10	81905995	81916622	-	Theg	21830	MGI:1338756	0	0	0	0	0	0	0	6.50584	1.16888	+++	testicular haploid expressed gene
10	82574305	82588165	+	9430059D04Rik	68114	MGI:1915364	1.51632	6.83712	2.37318	5.38822	3.41647	0	17.5631	54.6491	0.787807	++	RIKEN cDNA 9430059D04 gene
10	82665558	82673732	-	Pcsk4	18551	MGI:97514	1.51632	2.67539	0	0	0	0	1.46359	10.4093	0.691758	+	proprotein convertase subtilisin/kexin type 4
10	82900659	82904243	-	1700042F02Rik	67331	MGI:1914581	0	0	0	0	0	0	0	2.60234	1.16888	+++	RIKEN cDNA 1700042F02 gene
10	83067530	83070596	+	9030607L17Rik	71564	MGI:1918814	1.51632	2.08086	1.18659	0	2.27764	4.44701	0	15.614	0.785663	++	RIKEN cDNA 9030607L17 gene
10	83739131	83750622	-	AW108046	56371	MGI:1926790	0	0.891798	0	2.69411	0	2.22351	0	5.20467	0.816697	++	expressed sequence AW108046
10	83765312	83767750	+	2210404O07Rik	72273	MGI:1919523	0.303265	1.7836	0	0	11.3882	0	0.731797	35.1315	0.947031	+++	RIKEN cDNA 2210404O07 gene
10	83871760	83873419	-	Edg6	13611	MGI:1333809	0	0	0	0	0	0	0	1.30117	1.16888	+++	endothelial differentiation, G-protein-coupled receptor 6
10	83964557	83974550	-	Tle6	114606	MGI:2149593	0.909794	1.7836	0	0	0	0	0	5.20467	0.656996	+	transducin-like enhancer of split 6, homolog of Drosophila E(spl)
10	87419137	87424526	-	Fhl4	14202	MGI:1338765	0	0	0	0	0	0	0	154.839	1.16888	+++	four and a half LIM domains 4
10	89257736	89258917	+	Tex18	83559	MGI:1890547	0	0	0	0	0	0	0	1.30117	1.16888	+++	testis expressed gene 18
10	90425889	90483242	-	4930547N16Rik	75317	MGI:1922567	0	0	0	0	0	0	0	1.30117	1.16888	+++	RIKEN cDNA 4930547N16 gene
10	90658508	90692779	-	1200002N14Rik	71712	MGI:1918962	0	0	0	0	1.13882	0	0	3.90351	1.04394	+++	RIKEN cDNA 1200002N14 gene
10	90795291	90808939	+	Sycp3	20962	MGI:109542	0.303265	0	0	0	0	0	0	3.90351	1.04394	+++	synaptonemal complex protein 3
10	91359238	91614155	-	Tmem16d	320091	MGI:2443344	0	0.594532	0	0	0	0	0	1.30117	0.691758	+	transmembrane protein 16D (eight membrane-spanning domains)
10	97068662	97083556	-	4932415G12Rik	67723	MGI:1914973	0.303265	0	0	0	0	0	0	1.30117	0.86785	++	RIKEN cDNA 4932415G12 gene
10	97083639	97185141	+	4921537D05Rik	77048	MGI:1924298	0.606529	0	0	0	0	0	1.46359	5.20467	0.86785	++	RIKEN cDNA 4921537D05 gene
10	97930750	97947446	-	Nudt4	71207	MGI:1918457	0.303265	3.56719	1.18659	0	6.83293	0	5.12258	36.4327	0.875675	++	nudix (nucleoside diphosphate linked moiety X)-type motif 4
10	100169706	100207729	+	Dspg3	13516	MGI:107942	0	0	0	0	0	0	0	3.90351	1.16888	+++	dermatan sulphate proteoglycan 3
10	100218887	100220749	+	4921510H08Rik	66716	MGI:1913966	0	0	0	0	0	0	0	6.50584	1.16888	+++	RIKEN cDNA 4921510H08 gene
10	101874980	101999140	+	B530045E10Rik	320966	MGI:2445145	1.21306	0.891798	0	0	0	0	0	3.90351	0.646001	+	RIKEN cDNA B530045E10 gene
10	103090288	103107227	-	4930430F08Rik	68281	MGI:1921197	0.606529	0.594532	0	0	0	0	1.46359	5.20467	0.770939	+	RIKEN cDNA 4930430F08 gene
10	109750731	109916571	+	Lin7a	108030	MGI:2135609	1.21306	0.891798	0	2.69411	0	0	0	16.9152	0.960604	+++	lin 7 homolog a (C. elegans)
10	113854544	113867742	+	1300007O09Rik	71769	MGI:1919019	0.303265	0.297266	0	0	0	0	0	1.30117	0.691758	+	RIKEN cDNA 1300007O09 gene
10	114779246	114790984	-	Glipr1	73690	MGI:1920940	0	0	0	0	0	0	0	1.30117	1.16888	+++	GLI pathogenesis-related 1 (glioma)
10	114835222	114859971	+	4921508O11Rik	67537	MGI:1914787	0	0	0	0	0	0	0	1.30117	1.16888	+++	RIKEN cDNA 4921508O11 gene
10	123300808	123319473	+	1700006J14Rik	321010	MGI:2447818	0	0	0	0	0	0	0	14.3129	1.16888	+++	RIKEN cDNA 1700006J14 gene
10	128405626	128506676	-	Slc16a7	20503	MGI:1330284	0	0	0	8.08233	3.41647	0	0	29.9269	1.06821	+++	solute carrier family 16 (monocarboxylic acid transporters), member 7
10	130952444	130970585	+	BC030440	210035	MGI:2446113	0.303265	0.297266	0	0	0	0	2.19539	22.1199	1.05691	+++	cDNA sequence BC030440
10	132068512	132077007	+	Mmp19	58223	MGI:1927899	0	0	0	0	0	0	0	1.30117	1.16888	+++	matrix metalloproteinase 19
11	3228717	3231856	+	1500004A08Rik	216505	MGI:1917016	2.72938	2.97266	3.55977	0	0	0	0.731797	11.7105	0.617972	+	RIKEN cDNA 1500004A08 gene
11	3601641	3620108	-	Osbp2	74309	MGI:1921559	2.72938	6.53985	0	0	2.27764	2.22351	0	40.3362	0.847328	++	oxysterol binding protein 2
11	3783997	3793007	-	4921536K21Rik	67430	MGI:1914680	0	0	0	0	0	0	0	19.5175	1.16888	+++	RIKEN cDNA 4921536K21 gene
11	4164337	4172399	+	Lif	16878	MGI:96787	0	0	0	0	0	0	0.731797	1.30117	0.86785	++	leukemia inhibitory factor
11	4997347	5004000	+	5730411O18Rik	279766	MGI:2444684	0.303265	2.97266	0	2.69411	1.13882	0	2.19539	22.1199	0.880814	+++	RIKEN cDNA 5730411O18 gene
11	5467594	5482190	+	1700012M14Rik	76389	MGI:1923639	0	0	0	0	0	0	0.731797	9.10818	1.11089	+++	RIKEN cDNA 1700012M14 gene
11	5502708	5543062	+	1700008J08Rik	71842	MGI:1919092	0	0	0	0	0	0	0	5.20467	1.16888	+++	RIKEN cDNA 1700008J08 gene
11	5699553	5701642	-	Pgam2	56012	MGI:1933118	1.51632	0	70.0089	0	10.2494	80.0462	1.46359	126.213	0.837588	++	phosphoglycerate mutase 2
11	8913963	8946900	-	D630047F21	194974		0	0.297266	0	0	0	0	0	1.30117	0.86785	++	hypothetical protein D630047F21
11	11180422	11360317	-	Zpbp	53604	MGI:1855701	0	0	0	0	0	0	0	28.6257	1.16888	+++	zona pellucida binding protein
11	11588275	11667707	+	Zfpn1a1	22778	MGI:1342540	0.303265	0	0	0	0	0	0	9.10818	1.11089	+++	zinc finger protein, subfamily 1A, 1 (Ikaros)
11	21393404	21409854	-	4932414J04	237694		0	0	0	0	0	0	0	1.30117	1.16888	+++	hypothetical protein 4932414J04
11	21470955	21797360	+	AV249152	216560	MGI:2144467	0.606529	2.67539	4.74637	0	1.13882	0	0.731797	15.614	0.785663	++	expressed sequence AV249152
11	22907026	22922401	+	4930430E16Rik	73873	MGI:1921123	0	4.16172	0	0	0	0	0	9.10818	0.691758	+	RIKEN cDNA 4930430E16 gene
11	23414920	23417772	-	1700093K21Rik	67358	MGI:1914608	0	0	0	0	0	0	0	9.10818	1.16888	+++	RIKEN cDNA 1700093K21 gene
11	29378951	29407782	+	A430106J12Rik	108686	MGI:1925177	0	0	0	0	0	0	0	1.30117	1.16888	+++	RIKEN cDNA A430106J12 gene
11	29446307	29476707	+	1700034F02Rik	73324	MGI:1920574	0	0	0	0	0	0	0	3.90351	1.16888	+++	RIKEN cDNA 1700034F02 gene
11	30324363	30370186	-	4930505A04Rik	75087	MGI:1922337	0	0	0	0	0	0	0	6.50584	1.16888	+++	RIKEN cDNA 4930505A04 gene
11	31818765	31830554	+	Cpeb4	67579	MGI:1914829	0	0	0	0	0	0	0	3.90351	1.16888	+++	cytoplasmic polyadenylation element binding protein 4
11	31863990	31878008	+	4930524B15Rik	67592	MGI:1914842	0	0	0	0	0	0	0	1.30117	1.16888	+++	RIKEN cDNA 4930524B15 gene
11	32198426	32199230	+	A230090E05Rik	216635	MGI:2685722	0	0	0	0	0	0	0.731797	1.30117	0.86785	++	RIKEN cDNA A230090E05 gene
11	32246197	32322382	+	G431001E03Rik	268396	MGI:2442062	0.909794	0	0	0	0	0	0	3.90351	0.86785	++	RIKEN cDNA G431001E03 gene
11	32718734	32722927	-	1700008A04Rik	69351	MGI:1916601	0	0	0	0	0	0	0	6.50584	1.16888	+++	RIKEN cDNA 1700008A04 gene
11	35648843	36585424	-	Odz2	23964	MGI:1345184	0.606529	0	0	0	0	0	0	1.30117	0.691758	+	odd Oz/ten-m homolog 2 (Drosophila)
11	52975978	53046975	+	Laf4l	93736	MGI:2136171	0.606529	0	0	0	0	0	0	1.30117	0.691758	+	lymphoid nuclear protein related to AF4-like
11	54148035	54260154	+	C030018K18Rik	77527	MGI:1924777	0.303265	0.594532	0	0	0	0	0	2.60234	0.770939	+	RIKEN cDNA C030018K18 gene
11	54452013	54486061	-	1700024C24Rik	75530	MGI:1922780	0	0	0	0	0	0	0	1.30117	1.16888	+++	RIKEN cDNA 1700024C24 gene
11	54749968	54776851	-	Slc36a3	215332	MGI:2665001	0	0	0	0	0	0	0	1.30117	1.16888	+++	solute carrier family 36 (proton/amino acid symporter), member 3
11	57719207	57766390	-	Gemin5	216766	MGI:2449311	0.303265	0	0	0	0	0	0.731797	1.30117	0.691758	+	gem (nuclear organelle) associated protein 5
11	57913133	57921030	-	4930488P06Rik	319475	MGI:2442105	0.303265	0.297266	0	0	0	2.22351	0	2.60234	0.770939	+	RIKEN cDNA 4930488P06 gene
11	58561698	58569646	+	Trim17	56631	MGI:1861440	0	0.594532	0	0	0	0	1.46359	39.0351	1.11452	+++	tripartite motif protein 17
11	58809330	58811442	-	Arf1	11840	MGI:99431	1.21306	0.297266	0	0	2.27764	0	0.731797	6.50584	0.753906	+	ADP-ribosylation factor 1
11	59048005	59055985	+	AU020939	194952	MGI:2144404	0.303265	0.594532	0	0	0	0	1.46359	5.20467	0.816697	++	expressed sequence AU020939
11	59381815	59385536	-	4933433K01Rik	194908	MGI:2687283	0	0	0	0	0	0	0	1.30117	1.16888	+++	RIKEN cDNA 4933433K01 gene
11	59951297	59992250	+	4930449E07Rik	74665	MGI:1921915	0	0.594532	0	0	0	0	0	3.90351	0.947031	+++	RIKEN cDNA 4930449E07 gene
11	60348809	60352334	+	Smcr8	237782	MGI:2444720	0	0	0	0	0	2.22351	0.731797	1.30117	0.691758	+	Smith-Magenis syndrome chromosome region, candidate 8 homolog (human)
11	60368512	60382358	-	Shmt1	20425	MGI:98299	1.21306	0.594532	0	18.8588	4.55529	0	1.46359	9.10818	0.599004	+	serine hydroxymethyl transferase 1 (soluble)
11	61076439	61084194	+	Eppb9	27078	MGI:1351471	0.606529	0.594532	0	0	2.27764	2.22351	0.731797	14.3129	0.931519	+++	endothelial precursor protein B9
11	61346927	61425884	-	Ulk2	29869	MGI:1352758	0.303265	2.08086	1.18659	0	1.13882	4.44701	0	7.80701	0.691758	+	Unc-51 like kinase 2 (C. elegans)
11	61444110	61486692	-	Akap10	56697	MGI:1890218	0.606529	0.594532	0	0	3.41647	0	0	3.90351	0.646001	+	A kinase (PRKA) anchor protein 10
11	61838493	61852642	-	2410012H22Rik	69747	MGI:1916997	0.909794	0.891798	1.18659	0	4.55529	0	0.731797	11.7105	0.800903	++	RIKEN cDNA 2410012H22 gene
11	62096216	62110528	-	3110013H01Rik	73139	MGI:1920389	3.33591	2.08086	1.18659	5.38822	3.41647	0	4.39078	31.228	0.816697	++	RIKEN cDNA 3110013H01 gene
11	62122773	62124480	+	Ubb	22187	MGI:98888	94.9218	68.3712	23.7318	18.8588	97.9387	4.44701	65.8617	458.011	0.674029	+	ubiquitin B
11	62522460	62564362	+	1700019I23Rik	66338	MGI:1913588	0.303265	0	0	0	0	0	0	40.3362	1.15509	+++	RIKEN cDNA 1700019I23 gene
11	62641274	62666109	+	Tekt3	71062	MGI:1918312	0	0	0	0	0	0	0	2.60234	1.16888	+++	tektin 3
11	62702779	62730813	+	Pmp22	18858	MGI:97631	0.303265	0	1.18659	0	0	0	0	1.30117	0.691758	+	peripheral myelin protein
11	63460301	63493499	-	Hs3st3b	54710	MGI:1333853	0	0	0	2.69411	0	0	0	1.30117	0.86785	++	heparan sulfate (glucosamine) 3-O-sulfotransferase 3B
11	66848481	66853414	+	4832426G23Rik	278473	MGI:2442719	0	0	0	0	0	0	0	1.30117	1.16888	+++	RIKEN cDNA 4832426G23 gene
11	67496079	67536909	-	1700019F09Rik	71860	MGI:1919110	0.303265	0	0	0	0	0	0.731797	1.30117	0.691758	+	RIKEN cDNA 1700019F09 gene
11	68165322	68169221	+	A530001H01	276920		0	0	0	0	0	0	0	2.60234	1.16888	+++	hypothetical protein A530001H01
11	68493103	68498316	-	Odf4	252868	MGI:2182079	0.303265	0.594532	0	0	0	0	0	6.50584	0.96476	+++	outer dense fiber of sperm tails 4
11	68519499	68523441	-	D130071N09	193237		0.606529	0	0	0	0	0	0	1.30117	0.691758	+	hypothetical protein D130071N09
11	68539398	68543782	+	1810012H11Rik	71998	MGI:1919248	0	0.297266	1.18659	0	1.13882	0	0	2.60234	0.770939	+	RIKEN cDNA 1810012H11 gene
11	68543753	68545092	-	Rangnrf	57785	MGI:1889073	1.51632	5.35079	4.74637	0	0	6.67052	3.65898	16.9152	0.601582	+	RAN guanine nucleotide release factor
11	69331171	69333111	-	Amac1	56293	MGI:1927128	0	0	0	0	0	2.22351	0	1.30117	0.86785	++	acyl-malonyl condensing enzyme
11	69387833	69389707	-	4933402P03Rik	108803	MGI:1918293	0	0	0	0	0	0	0	10.4093	1.16888	+++	RIKEN cDNA 4933402P03 gene
11	69448944	69452673	-	Kctd11	216858	MGI:2448712	0	0	0	0	0	0	0	1.30117	1.16888	+++	potassium channel tetramerisation domain containing 11
11	69507242	69512864	+	Ybx2	53422	MGI:1096372	0.909794	0.891798	3.55977	0	2.27764	0	2.19539	416.374	1.15028	+++	Y box protein 2
11	70026457	70030797	-	Cxcl16	66102	MGI:1932682	0.303265	1.48633	0	2.69411	5.69411	0	0	11.7105	0.800903	++	chemokine (C-X-C motif) ligand 16
11	70186151	70190461	-	Chrne	11448	MGI:87894	0	0	0	0	0	0	0	6.50584	1.16888	+++	cholinergic receptor, nicotinic, epsilon polypeptide
11	70259634	70271409	-	AI842396	103844	MGI:2144284	0	0	0	0	0	0	0	1.30117	1.16888	+++	expressed sequence AI842396
11	70541494	70545429	+	2400006N03Rik	69723	MGI:1916973	0.303265	0.594532	0	2.69411	2.27764	0	0	3.90351	0.691758	+	RIKEN cDNA 2400006N03 gene
11	71915991	71933140	-	Tekt1	21689	MGI:1333819	1.21306	0.297266	0	0	0	0	0.731797	97.5876	1.13546	+++	tektin 1
11	72532521	72564304	+	Atp2a3	53313	MGI:1194503	1.51632	0	0	0	0	0	0	2.60234	0.624811	+	ATPase, Ca++ transporting, ubiquitous
11	72661849	72718707	+	Itgae	16407	MGI:1298377	1.51632	0	0	0	1.13882	2.22351	0	46.8421	1.09171	+++	integrin, alpha E, epithelial-associated
11	75788894	75790596	+	Dbil5	13168	MGI:108039	0	0	0	0	0	0	0	247.222	1.16888	+++	diazepam binding inhibitor-like 5
11	76569863	76603607	+	Slc6a4	15567	MGI:96285	0	0	0	0	0	0	0	5.20467	1.16888	+++	solute carrier family 6 (neurotransmitter transporter, serotonin), member 4
11	76661181	76723236	-	4930563A03Rik	319634	MGI:2442440	0.303265	0	0	0	0	0	0	1.30117	0.86785	++	RIKEN cDNA 4930563A03 gene
11	77086387	77091311	+	1300007F04Rik	67477	MGI:1914727	0.303265	0	0	0	1.13882	0	0	1.30117	0.691758	+	RIKEN cDNA 1300007F04 gene
11	78044479	78055064	-	A830091I15Rik	237868	MGI:2144643	0.909794	2.37813	0	0	0	0	0	7.80701	0.716582	+	RIKEN cDNA A830091I15 gene
11	78113084	78122001	-	1810014L12Rik	69071	MGI:1916321	1.51632	4.45899	0	29.6352	3.41647	0	6.58617	163.947	1.04136	+++	RIKEN cDNA 1810014L12 gene
11	80429629	80439074	+	1700025M08Rik	75622	MGI:1922872	0	0	0	0	0	0	0	6.50584	1.16888	+++	RIKEN cDNA 1700025M08 gene
11	82291292	82336348	-	Cct6b	12467	MGI:1329013	0	0	0	0	0	0	0	9.10818	1.16888	+++	chaperonin subunit 6b (zeta)
11	82353265	82374250	+	Lig3	16882	MGI:109152	0.909794	0.297266	1.18659	0	1.13882	0	2.19539	6.50584	0.721722	+	ligase III, DNA, ATP-dependent
11	82464237	82471714	+	4930466G16Rik	78919	MGI:1926169	0	0	0	0	1.13882	0	0	1.30117	0.86785	++	RIKEN cDNA 4930466G16 gene
11	82863146	82963384	+	Ap2b1	71770	MGI:1919020	1.21306	0.297266	0	0	2.27764	0	0	16.9152	0.981793	+++	adaptor-related protein complex 2, beta 1 subunit
11	82998068	83001588	+	1700020L24Rik	66330	MGI:1913580	0	0	0	0	0	0	0	7.80701	1.16888	+++	RIKEN cDNA 1700020L24 gene
11	83983228	84073873	-	Aatf	56321	MGI:1929608	0.303265	1.18906	3.55977	0	0	2.22351	0	5.20467	0.656996	+	apoptosis antagonizing transcription factor
11	84544815	84655803	-	Usp32	237898	MGI:2144475	0.303265	0	0	0	3.41647	0	0	2.60234	0.691758	+	ubiquitin specific protease 32
11	84731468	84741517	+	1700125H20Rik	73634	MGI:1920884	0	0	0	0	0	0	0	7.80701	1.16888	+++	RIKEN cDNA 1700125H20 gene
11	85450435	85475117	+	Tbx4	21387	MGI:102556	0	0	0	0	0	0	0	3.90351	1.16888	+++	T-box 4
11	86330126	86368009	-	Dhx40	67487	MGI:1914737	0	0.594532	0	0	0	0	1.46359	3.90351	0.800903	++	DEAH (Asp-Glu-Ala-His) box polypeptide 40
11	86594260	86634420	-	2610020H15Rik	66569	MGI:1913819	5.1555	1.18906	1.18659	0	0	0	0	20.8187	0.793216	++	RIKEN cDNA 2610020H15 gene
11	87046658	87116194	+	Tex14	83560	MGI:1933227	0	0.594532	0	0	0	0	0	1.30117	0.691758	+	testis expressed gene 14
11	87539905	87547877	-	6720463E02Rik	68097	MGI:1915347	23.6546	14.2688	16.6123	8.08233	15.9435	2.22351	11.7087	182.164	0.818078	++	RIKEN cDNA 6720463E02 gene
11	88415324	88435151	-	Akap1	11640	MGI:104729	0.303265	1.7836	0	0	1.13882	2.22351	1.46359	10.4093	0.793216	++	A kinase (PRKA) anchor protein 1
11	88557602	88575263	+	Coil	12812	MGI:104842	0.303265	1.7836	1.18659	0	0	0	2.92719	13.0117	0.826457	++	coilin
11	91159101	91161221	-	Kif2b	73470	MGI:1920720	0	0	0	0	0	2.22351	0	9.10818	1.11089	+++	kinesin family member 2B
11	93579717	93707032	+	Spag9	70834	MGI:1918084	0.909794	1.7836	0	0	2.27764	2.22351	0.731797	15.614	0.850121	++	sperm associated antigen 9
11	93992130	94057339	-	Cacna1g	12291	MGI:1201678	0.909794	1.18906	1.18659	0	0	0	0.731797	5.20467	0.656996	+	calcium channel, voltage-dependent, T type, alpha 1G subunit
11	94062518	94068924	-	Tisp78	217116	MGI:2183449	0	0	0	0	0	0	0	6.50584	1.16888	+++	transcript increased in spermiogenesis 78
11	94551275	94552070	+	Hils1	54388	MGI:2136691	0	0	0	0	0	0	0	49.4444	1.16888	+++	histone H1-like protein in spermatids 1
11	96946165	96977242	+	Socs7	192157	MGI:2651588	0.303265	0	0	0	0	0	0	11.7105	1.12312	+++	suppressor of cytokine signaling 7
11	97355095	97359529	-	1700001P01Rik	72215	MGI:1919465	0.303265	0	0	0	0	0	0	9.10818	1.11089	+++	RIKEN cDNA 1700001P01 gene
11	97588540	97606236	-	Cacnb1	12295	MGI:102522	0.909794	0.297266	1.18659	0	0	0	1.46359	5.20467	0.729547	+	calcium channel, voltage-dependent, beta 1 subunit
11	97672320	97733208	-	2610511F20Rik	72194	MGI:1919444	0.303265	0	0	0	0	0	2.19539	2.60234	0.691758	+	RIKEN cDNA 2610511F20 gene
11	98136119	98141918	+	1700017D11Rik	69376	MGI:1916626	0	0	0	0	0	0	0	18.2164	1.16888	+++	RIKEN cDNA 1700017D11 gene
11	98863583	98868876	-	2310058N18Rik	75706	MGI:1922956	0	0	0	0	0	0	0	1.30117	1.16888	+++	RIKEN cDNA 2310058N18 gene
11	99675812	99679839	-	Krt1-24	53617	MGI:1858899	0.303265	0	0	0	0	2.22351	0	1.30117	0.691758	+	keratin complex 1, acidic, gene 24
11	100025538	100040636	+	Klhl10	66720	MGI:2181067	0	0	0	0	0	0	0	7.80701	1.16888	+++	kelch-like 10 (Drosophila)
11	100217559	100235824	+	4933404O19Rik	74407	MGI:1921657	0	0	0	0	0	0	0.731797	2.60234	0.992788	+++	RIKEN cDNA 4933404O19 gene
11	100377713	100378312	+	1700007H20Rik	75482	MGI:1922732	0	0	0	0	0	0	0	32.5292	1.16888	+++	RIKEN cDNA 1700007H20 gene
11	100756020	100759264	-	Psmc3ip	19183	MGI:1098610	2.42612	0.891798	0	0	0	0	4.39078	15.614	0.785663	++	proteasome (prosome, macropain) 26S subunit, ATPase 3, interacting protein
11	100943066	100952564	+	1700051C09Rik	68107	MGI:1923965	0.303265	0.891798	0	0	0	0	0	27.3245	1.09316	+++	RIKEN cDNA 1700051C09 gene
11	101132201	101135169	+	Rohn	11858	MGI:1338755	0.606529	0	0	0	0	0	0	2.60234	0.86785	++	ras homolog gene family, member N
11	101650919	101656119	+	1700006E09Rik	75437	MGI:1922687	0.303265	0.297266	0	0	0	0	0	11.7105	1.08173	+++	RIKEN cDNA 1700006E09 gene
11	102067010	102071335	-	3010027G13Rik	68066	MGI:1915316	3.63918	1.18906	9.49273	8.08233	27.3317	28.9056	2.19539	31.228	0.590049	+	RIKEN cDNA 3010027G13 gene
11	102552540	102560943	-	Gfap	14580	MGI:95697	0	0	0	0	0	0	0.731797	1.30117	0.86785	++	glial fibrillary acidic protein
11	102797942	102802928	+	4933402L21Rik	71059	MGI:1918309	0	0.594532	0	0	0	0	0	1.30117	0.691758	+	RIKEN cDNA 4933402L21 gene
11	102871990	102882295	-	4933400C05	328019		0	0	0	0	0	0	0	2.60234	1.16888	+++	hypothetical protein 4933400C05
11	103294940	103302737	-	1700023H08Rik	69444	MGI:1916694	0	0	0	0	0	0	0	6.50584	1.16888	+++	RIKEN cDNA 1700023H08 gene
11	104756084	104781400	+	4921510J17Rik	70894	MGI:1918144	0	0	0	0	0	0	0	13.0117	1.16888	+++	RIKEN cDNA 4921510J17 gene
11	105024662	105054301	-	4933417C16Rik	217242	MGI:2443469	0	0	0	0	0	0	0	7.80701	1.16888	+++	RIKEN cDNA 4933417C16 gene
11	105639071	105653116	+	Ace	11421	MGI:87874	0.303265	0	0	0	5.69411	2.22351	0	14.3129	0.955	+++	angiotensin converting enzyme
11	105827199	105857411	-	2610019A05Rik	72149	MGI:1919399	0.606529	1.18906	1.18659	0	0	0	2.92719	6.50584	0.66373	+	RIKEN cDNA 2610019A05 gene
11	106453138	106482692	+	4732496G21Rik	320162	MGI:2443502	1.21306	1.7836	0	0	0	0	0	7.80701	0.742911	+	RIKEN cDNA 4732496G21 gene
11	107602111	108007791	-	Prkca	18750	MGI:97595	0	0	0	0	0	0	0	1.30117	1.16888	+++	protein kinase C, alpha
11	109077781	109084268	+	9930022D16Rik	320509	MGI:2444178	0	0	2.37318	0	0	0	0	1.30117	0.691758	+	RIKEN cDNA 9930022D16 gene
11	109089839	109116235	+	X83328	13929	MGI:104837	2.42612	1.18906	3.55977	2.69411	1.13882	0	4.39078	16.9152	0.72652	+	EST X83328
11	109455424	109491885	-	1700012B07Rik	69324	MGI:1916574	0	0	0	0	0	0	0	14.3129	1.16888	+++	RIKEN cDNA 1700012B07 gene
11	113155161	113168015	+	Cog1	16834	MGI:1333873	0.606529	0.594532	0	2.69411	0	0	0	3.90351	0.742911	+	component of oligomeric golgi complex 1
11	113190027	113200261	+	D11Wsu47e	276852	MGI:106356	1.21306	2.67539	0	0	0	0	2.19539	19.5175	0.853609	++	DNA segment, Chr 11, Wayne State University 47, expressed
11	115722155	115725900	+	Cdk3	69681	MGI:1916931	0.303265	0	0	0	0	0	0	1.30117	0.86785	++	cyclin-dependent kinase 3
11	116172601	116200227	-	Siat7b	20446	MGI:107553	0.303265	2.08086	0	0	0	0	0	9.10818	0.837886	++	sialyltransferase 7 ((alpha-N-acetylneuraminyl 2,3-beta-galactosyl-1,3)-N-acetyl galactosaminde alpha-2,6-sialyltransferase) B
11	118781482	118818122	+	B930008I02Rik	207607	MGI:2443893	0	0	0	0	0	0	0	3.90351	1.16888	+++	RIKEN cDNA B930008I02 gene
11	120102885	120104042	-	1110033I14Rik	68701	MGI:1915951	0	0.297266	0	0	0	2.22351	0	2.60234	0.86785	++	RIKEN cDNA 1110033I14 gene
11	120212067	120214725	+	5730593N15Rik	77583	MGI:1924833	0	0	1.18659	2.69411	0	0	1.46359	2.60234	0.691758	+	RIKEN cDNA 5730593N15 gene
11	120669127	120671587	-	4921530G04Rik	70956	MGI:1918206	0	0	0	0	0	0	0	3.90351	1.16888	+++	RIKEN cDNA 4921530G04 gene
11	120699053	120701221	+	Tex19	73679	MGI:1920929	0	0	0	0	0	0	0	1.30117	1.16888	+++	testis expressed gene 19
11	121383157	121402299	+	4930451E13Rik	74675	MGI:1921925	0	0	0	0	0	0	0	2.60234	1.16888	+++	RIKEN cDNA 4930451E13 gene
12	10565431	10593530	+	Nt5c1b	70881	MGI:1918131	0	0	0	0	0	0	0	29.9269	1.16888	+++	5'-nucleotidase, cytosolic IB
12	17677269	17716741	-	Atp6v1c2	68775	MGI:1916025	0	0	0	0	1.13882	0	0	1.30117	0.86785	++	ATPase, H+ transporting, V1 subunit C, isoform 2
12	22986868	23005971	-	Allc	94041	MGI:2136971	0	0	0	0	0	0	0	2.60234	1.16888	+++	allantoicase
12	26238445	26277170	-	Bcap29	12033	MGI:101917	3.33591	2.37813	1.18659	0	1.13882	0	2.92719	33.8304	0.876283	++	B-cell receptor-associated protein 29
12	27391560	27402547	+	1700016A15Rik	75553	MGI:1922803	0.909794	4.45899	1.18659	0	5.69411	0	3.65898	32.5292	0.834426	++	RIKEN cDNA 1700016A15 gene
12	28101424	28107838	+	4930504H06Rik	75040	MGI:1922290	1.21306	0	0	0	0	0	0	53.3479	1.12845	+++	RIKEN cDNA 4930504H06 gene
12	29683717	29685392	+	1700011K15Rik	75456	MGI:1922706	0	0	0	0	0	0	0	3.90351	1.16888	+++	RIKEN cDNA 1700011K15 gene
12	46794885	46820194	+	6030408C04Rik	217558	MGI:2444298	0	0	0	0	0	0	0.731797	1.30117	0.86785	++	RIKEN cDNA 6030408C04 gene
12	50913272	50914929	+	4933425L11Rik	66767	MGI:1914017	0.909794	0.594532	0	0	1.13882	0	1.46359	18.2164	0.972585	+++	RIKEN cDNA 4933425L11 gene
12	52578221	52805004	+	Mipol1	73490	MGI:1920740	0	0	0	0	1.13882	0	0	1.30117	0.86785	++	mirror-image polydactyly gene 1 homolog (human)
12	60497656	60520748	-	Btbd5	66689	MGI:1913939	0.606529	0	0	0	0	0	0	3.90351	0.947031	+++	BTB (POZ) domain containing 5
12	60781093	60784031	+	Wdr20	70948	MGI:1918198	0	0	0	0	0	0	0	3.90351	1.16888	+++	WD repeat domain 20
12	65637319	65681178	-	Cdkl1	71091	MGI:1918341	0.303265	0	0	0	0	0	0.731797	1.30117	0.691758	+	cyclin-dependent kinase-like 1 (CDC2-related kinase)
12	66831359	66855734	+	Actr10	56444	MGI:1891654	2.42612	0.594532	3.55977	0	0	0	5.12258	10.4093	0.624811	+	ARP10 actin-related protein 10 homolog (S. cerevisiae)
12	66912796	66994931	+	Arid4a	238247	MGI:2444354	0.606529	0	0	0	1.13882	0	0	2.60234	0.770939	+	AT rich interactive domain 4A (Rbp1 like)
12	67007521	67019405	+	4930553D19Rik	75266	MGI:1922516	0	0	0	0	0	0	0	14.3129	1.16888	+++	RIKEN cDNA 4930553D19 gene
12	67033032	67139467	+	2700049A03Rik	76967	MGI:1924217	0	0	0	0	0	0	0	5.20467	1.16888	+++	RIKEN cDNA 2700049A03 gene
12	68350869	68406175	+	4921529O18Rik	78257	MGI:1925507	0	0	0	0	0	0	0	2.60234	1.16888	+++	RIKEN cDNA 4921529O18 gene
12	70208225	70220215	-	1700086L19Rik	74284	MGI:1921534	0	0	0	0	0	0	0	6.50584	1.16888	+++	RIKEN cDNA 1700086L19 gene
12	72168705	72238868	+	Mthfd1	108156	MGI:1342005	0	0	0	0	0	0	0	1.30117	1.16888	+++	methylenetetrahydrofolate dehydrogenase (NADP+ dependent), methenyltetrahydrofolate cyclohydrolase, formyltetrahydrofolate synthase
12	72268195	72288581	-	Zfp50	109929	MGI:99197	0.606529	0.891798	0	0	0	0	0	2.60234	0.624811	+	zinc finger protein 50
12	72323471	72326002	+	Hspa2	15512	MGI:96243	2.42612	0.297266	0	0	0	8.89403	0	23.421	0.93279	+++	heat shock protein 2
12	72516383	72631227	-	Spnb1	20741	MGI:98387	0	1.18906	0	0	0	0	0	2.60234	0.691758	+	spectrin beta 1
12	74626224	74669062	+	4921509E07Rik	70897	MGI:1918147	0	0	0	0	0	0	0	29.9269	1.16888	+++	RIKEN cDNA 4921509E07 gene
12	76325947	76436127	-	Wdr22	320808	MGI:2444785	0.606529	0.297266	1.18659	0	0	0	0	2.60234	0.691758	+	WD repeat domain 22
12	77412968	77415297	-	Adam4	11498	MGI:104731	0	0	0	0	0	0	0	3.90351	1.16888	+++	a disintegrin and metalloprotease domain 4
12	79238371	79456092	-	Dpf3	70127	MGI:1917377	0	0	0	0	0	0	0.731797	2.60234	0.992788	+++	D4, zinc and double PHD fingers, family 3
12	80749632	80842951	-	Ltbp2	16997	MGI:99502	0	0	0	0	0	0	0	3.90351	1.16888	+++	latent transforming growth factor beta binding protein 2
12	81264216	81272245	-	Acyp1	66204	MGI:1913454	6.67182	4.16172	0	0	4.55529	2.22351	1.46359	100.19	0.976189	+++	acylphosphatase 1, erythrocyte (common) type
12	81738479	81805524	+	BC011209	217721	MGI:2384974	0.606529	0	0	0	0	0	0	1.30117	0.691758	+	cDNA sequence BC011209
12	82929884	82955834	-	1110030H02Rik	68737	MGI:1915987	0.606529	1.18906	0	0	0	0	0.731797	13.0117	0.938431	+++	RIKEN cDNA 1110030H02 gene
12	83345513	83384318	-	Pomt2	217734	MGI:2444430	0	0.594532	1.18659	2.69411	0	0	0.731797	9.10818	0.934796	+++	protein-O-mannosyltransferase 2
12	83457838	83474360	-	4933437F05Rik	71275	MGI:1918525	0	0.594532	0	0	0	0	0	7.80701	1.04394	+++	RIKEN cDNA 4933437F05 gene
12	86498844	86534200	-	4930534B04Rik	75216	MGI:1922466	0	0.297266	1.18659	0	0	2.22351	0	11.7105	1.04394	+++	RIKEN cDNA 4930534B04 gene
12	91601229	91601763	-	1700019M22Rik	69423	MGI:1916673	0	0	0	0	0	2.22351	0	49.4444	1.1576	+++	RIKEN cDNA 1700019M22 gene
12	93759494	93815105	-	Galc	14420	MGI:95636	0	0	0	0	0	0	0	1.30117	1.16888	+++	galactosylceramidase
12	94184222	94225850	+	AI661438	104871	MGI:2144877	0.909794	2.97266	0	0	1.13882	0	0.731797	176.959	1.12344	+++	expressed sequence AI661438
12	95443150	95496468	+	2810481F14Rik	104884	MGI:1920036	1.21306	0.891798	1.18659	0	0	0	4.39078	19.5175	0.882573	+++	RIKEN cDNA 2810481F14 gene
12	97469470	97508098	-	Mjd	110616	MGI:1099442	0.606529	0.594532	0	0	0	0	0	2.60234	0.691758	+	Machado-Joseph disease (spinocerebellar ataxia 3, olivopontocerebellar ataxia 3, autosomal dominant, ataxin 3) homolog (human)
12	98298583	98315181	-	Moap1	64113	MGI:1915555	0.606529	0	0	0	0	0	0.731797	2.60234	0.770939	+	modulator of apoptosis 1
12	98437492	98456952	+	Cox8c	75483	MGI:1922733	0	0	0	0	0	0	0.731797	14.3129	1.13109	+++	cytochrome c oxidase, subunit VIIIc
12	98943003	98960641	+	4930586I02Rik	68149	MGI:1915399	1.51632	1.48633	1.18659	0	0	6.67052	0.731797	20.8187	0.881638	+++	RIKEN cDNA 4930586I02 gene
12	99086627	99167811	+	8430415E04Rik	74521	MGI:1921771	0.606529	0.891798	0	0	0	0	0	5.20467	0.816697	++	RIKEN cDNA 8430415E04 gene
12	99636689	99641757	+	Serpina5	268591	MGI:107817	0.303265	0	0	0	0	0	0	2.60234	0.992788	+++	serine (or cysteine) proteinase inhibitor, clade A, member 5
12	99648344	99657516	+	Serpina3a	74069	MGI:1921319	0	0	0	0	0	0	0	1.30117	1.16888	+++	serine (or cysteine) proteinase inhibitor, clade A, member 3A
12	103742192	103765971	+	Ccnk	12454	MGI:1276106	2.42612	5.05352	0	0	1.13882	0	1.46359	18.2164	0.691758	+	cyclin K
12	106235696	106250618	-	1700001K19Rik	66323	MGI:1913573	0	0	0	0	0	2.22351	0	16.9152	1.1367	+++	RIKEN cDNA 1700001K19 gene
12	107276723	107280373	-	Bag5	70369	MGI:1917619	2.42612	1.7836	0	0	0	2.22351	2.19539	46.8421	0.992788	+++	BCL2-associated athanogene 5
12	107553218	107637048	+	4930441E05Rik	74691	MGI:1921941	0	0	0	0	0	0	0	2.60234	1.16888	+++	RIKEN cDNA 4930441E05 gene
12	108696786	108710946	+	1700028O09Rik	75671	MGI:1922921	0	0	0	0	0	0	0	14.3129	1.16888	+++	RIKEN cDNA 1700028O09 gene
12	108778414	108786537	+	4930427A07Rik	104732	MGI:2144738	0	0	0	0	0	0	0.731797	2.60234	0.992788	+++	RIKEN cDNA 4930427A07 gene
12	109174955	109177225	+	4930523C11Rik	238405	MGI:2444636	0	0	0	0	0	2.22351	0	1.30117	0.86785	++	RIKEN cDNA 4930523C11 gene
12	109229298	109231804	+	Adam6	238406	MGI:2676316	0	0	0	0	0	0	0	5.20467	1.16888	+++	a disintegrin and metalloprotease domain 6
12	112264247	112287393	-	D430033N04Rik	217935	MGI:2445085	0.303265	1.7836	1.18659	5.38822	0	4.44701	1.46359	6.50584	0.589096	+	RIKEN cDNA D430033N04 gene
13	12697618	12719612	-	Lgals8	56048	MGI:1928481	0.303265	0.891798	0	0	1.13882	8.89403	0	14.3129	0.909242	+++	lectin, galactose binding, soluble 8
13	12825157	12843313	+	1300013B24Rik	67475	MGI:1914725	0.606529	0.891798	0	2.69411	1.13882	0	0	20.8187	1.01127	+++	RIKEN cDNA 1300013B24 gene
13	19483653	19536426	-	Txndc3	73412	MGI:1920662	0	0	0	0	0	0	0	19.5175	1.16888	+++	thioredoxin domain containing 3 (spermatozoa)
13	21200423	21207793	+	Gpx6	75512	MGI:1922762	0	0	0	0	3.41647	0	0	6.50584	0.96476	+++	glutathione peroxidase 6
13	21201047	21257997	+	Zfp96	22758	MGI:1099444	0	0.594532	0	0	0	0	1.46359	5.20467	0.86785	++	zinc finger protein 96
13	21833343	21848732	+	4930500C15Rik	193452	MGI:1922244	0	0	0	0	0	0	1.46359	5.20467	0.992788	+++	RIKEN cDNA 4930500C15 gene
13	23164453	23204307	-	4930557F10Rik	75322	MGI:1922572	0	0	0	0	0	0	0	7.80701	1.16888	+++	RIKEN cDNA 4930557F10 gene
13	23419299	23419768	+	Hist1h4h	69386	MGI:2448427	0	0	1.18659	0	1.13882	0	0	1.30117	0.691758	+	histone 1, H4h
13	26656597	26657926	-	Pwwp1	15192	MGI:1194493	0	0	0	0	0	0	0	11.7105	1.16888	+++	PWWP domain containing 1
13	29213108	29743395	-	Cdkal1	68916	MGI:1921765	0	0.297266	0	0	0	0	0	2.60234	0.992788	+++	CDK5 regulatory subunit associated protein 1-like 1
13	34685149	34693159	+	D0H6S2654E	108161	MGI:1351640	0	0	0	0	0	0	0	7.80701	1.16888	+++	DNA segment, human D6S2654E
13	34853223	34867650	-	1700026J04Rik	71864	MGI:1919114	0	0	0	0	0	0	0	1.30117	1.16888	+++	RIKEN cDNA 1700026J04 gene
13	34867668	34899134	+	4933417A18Rik	66761	MGI:1914011	0	0	0	0	0	0	0	1.30117	1.16888	+++	RIKEN cDNA 4933417A18 gene
13	40700779	40718961	-	Tcfap2a	21418	MGI:104671	0.909794	0.594532	0	0	0	0	0	3.90351	0.742911	+	transcription factor AP-2, alpha
13	41808170	41883619	-	9530008L14Rik	109254	MGI:1924596	0.303265	1.48633	1.18659	0	2.27764	0	0.731797	6.50584	0.691758	+	RIKEN cDNA 9530008L14 gene
13	48662901	48708829	-	AW456874	218232	MGI:2145430	0.909794	0.594532	0	0	0	4.44701	1.46359	10.4093	0.841521	++	expressed sequence AW456874
13	49316962	49334816	-	1700017I11Rik	66329	MGI:1913579	0	0.594532	0	0	0	0	0	1.30117	0.691758	+	RIKEN cDNA 1700017I11 gene
13	49724119	49911666	-	1700022C02Rik	66336	MGI:1913586	0	0	0	0	1.13882	0	2.92719	9.10818	0.934796	+++	RIKEN cDNA 1700022C02 gene
13	55377510	55387351	+	B4galt7	218271	MGI:2384987	0	0.594532	0	0	0	0	0	1.30117	0.691758	+	xylosylprotein beta1,4-galactosyltransferase, polypeptide 7 (galactosyltransferase I)
13	58024524	58065440	-	Gkap42	56278	MGI:1891694	1.81959	1.7836	2.37318	2.69411	2.27764	4.44701	2.19539	13.0117	0.66373	+	cGMP-dependent protein kinase anchoring protein
13	58079014	58146360	-	4930517I18Rik	75050	MGI:1922300	0	0	0	0	0	0	0	5.20467	1.16888	+++	RIKEN cDNA 4930517I18 gene
13	59467737	59472511	-	4921517D22Rik	70900	MGI:1918150	0	0	0	0	0	0	0	2.60234	1.16888	+++	RIKEN cDNA 4921517D22 gene
13	59478553	59484595	-	1700013B16Rik	72219	MGI:1919469	0.303265	0	0	0	0	0	0	2.60234	0.992788	+++	RIKEN cDNA 1700013B16 gene
13	59504555	59510375	-	4932411G14	238663		0	0	0	0	0	0	0	1.30117	1.16888	+++	hypothetical protein 4932411G14
13	59537698	59552072	-	Hbld2	69046	MGI:1916296	12.4339	4.45899	9.49273	2.69411	7.97176	11.1175	1.46359	55.9502	0.715988	+	HESB like domain containing 2
13	60828691	60834247	-	Ctsq	104002	MGI:2137385	0	0	0	0	0	0	0	1.30117	1.16888	+++	cathepsin Q
13	62708060	62730043	+	0610007P08Rik	76251	MGI:1923501	0.303265	0	0	0	0	2.22351	0	3.90351	0.947031	+++	RIKEN cDNA 0610007P08 gene
13	63344564	63351731	+	4932702G04Rik	105278	MGI:2145349	0.606529	2.08086	0	0	0	2.22351	1.46359	9.10818	0.735224	+	RIKEN cDNA 4932702G04 gene
13	65902239	65918289	+	1700001L19Rik	69315	MGI:1916565	0	0	0	0	0	0	0	3.90351	1.16888	+++	RIKEN cDNA 1700001L19 gene
13	66908577	66925426	-	Srd5a1	78925	MGI:98400	0	0	0	0	0	0	0.731797	1.30117	0.86785	++	steroid 5 alpha-reductase 1
13	71588783	71613297	-	4933440J22Rik	74470	MGI:1921720	0	0	0	0	0	0	2.19539	3.90351	0.86785	++	RIKEN cDNA 4933440J22 gene
13	72419691	72533321	-	Cast	12380	MGI:1098236	0	4.75626	0	0	1.13882	2.22351	0.731797	16.9152	0.777673	+	calpastatin
13	73683652	73714881	+	1700030K01Rik	75571	MGI:1922821	0.303265	0	0	0	0	0	0	3.90351	1.04394	+++	RIKEN cDNA 1700030K01 gene
13	79781464	79798193	-	2310047G20Rik	67486	MGI:1914736	0.606529	0	0	0	0	0	0	1.30117	0.691758	+	RIKEN cDNA 2310047G20 gene
13	90727070	90764901	-	4930405M20Rik	73942	MGI:1921192	0.606529	0	0	0	2.27764	0	0	3.90351	0.800903	++	RIKEN cDNA 4930405M20 gene
13	90852621	90854153	-	Spz1	79401	MGI:1930801	0.303265	0	0	0	0	0	0	33.8304	1.15249	+++	spermatogenic Zip 1
13	91628469	91634671	+	Jmy	57748	MGI:1913096	0	0	0	0	0	0	0.731797	1.30117	0.86785	++	junction-mediating and regulatory protein
13	94747069	94808864	-	Polk	27015	MGI:1349767	0.606529	0.594532	0	0	2.27764	0	1.46359	5.20467	0.691758	+	polymerase (DNA directed), kappa
13	95290191	95302652	-	1700029F12Rik	66479	MGI:1913729	0	0	0	0	0	0	0	70.2631	1.16888	+++	RIKEN cDNA 1700029F12 gene
13	97429436	97429807	-	1700024P04Rik	69382	MGI:1916632	0	0	0	0	0	0	0	41.6374	1.16888	+++	RIKEN cDNA 1700024P04 gene
13	99065681	99070440	+	Taf9	108143	MGI:1888697	4.85223	4.16172	1.18659	0	1.13882	0	10.9769	41.6374	0.776402	+	TAF9 RNA polymerase II, TATA box binding protein (TBP)-associated factor
13	99842296	99908788	+	4932411K12	328325		0	0	0	0	0	0	0	1.30117	1.16888	+++	hypothetical protein 4932411K12
13	101202779	101815258	-	4930420O11Rik	328329	MGI:1918885	0.909794	1.7836	1.18659	0	0	2.22351	0.731797	6.50584	0.637401	+	RIKEN cDNA 4930420O11 gene
13	106931689	107005028	+	AW260467	218581	MGI:2145425	0	0	0	0	0	0	0	1.30117	1.16888	+++	expressed sequence AW260467
13	107807529	108027761	+	9630011N22Rik	320753	MGI:2444663	0	0	0	0	0	0	0	1.30117	1.16888	+++	RIKEN cDNA 9630011N22 gene
13	111068217	111162953	+	C030011J08Rik	77318	MGI:1924568	0	0	0	0	0	0	0	2.60234	1.16888	+++	RIKEN cDNA C030011J08 gene
13	111407656	111461621	-	Ddx4	13206	MGI:102670	0	0	4.74637	0	0	0	0	6.50584	0.913607	+++	DEAD (Asp-Glu-Ala-Asp) box polypeptide 4
13	111470096	111542913	+	9130023D20Rik	268706	MGI:1918839	0.606529	0.891798	0	2.69411	1.13882	0	0.731797	5.20467	0.691758	+	RIKEN cDNA 9130023D20 gene
13	111997026	112006864	-	Gzmk	14945	MGI:1298232	0	0.297266	0	0	0	0	0	1.30117	0.86785	++	granzyme K
14	3103877	3237732	+	Flnb	286940	MGI:2446089	0.606529	0	0	0	0	0	0	1.30117	0.691758	+	filamin, beta
14	3632411	3662987	-	Oit1	18300	MGI:1201784	0	5.94532	0	0	1.13882	0	0	13.0117	0.677518	+	oncoprotein induced transcript 1
14	11524171	11586386	+	Ngly1	59007	MGI:1913276	0.909794	0.594532	0	0	0	0	0	3.90351	0.742911	+	N-glycanase 1
14	16620887	16630361	-	Dusp13	27389	MGI:1351599	0	0	0	0	0	0	0	9.10818	1.16888	+++	dual specificity phosphatase 13
14	16908395	17856266	+	1700112E06Rik	76633	MGI:1923883	0	0	0	0	1.13882	0	0	1.30117	0.86785	++	RIKEN cDNA 1700112E06 gene
14	19083406	19099039	+	E330034G19Rik	105418	MGI:2145557	0	0	0	0	0	0	0	1.30117	1.16888	+++	RIKEN cDNA E330034G19 gene
14	21589004	21652419	+	Il17rd	171463	MGI:2159727	0	0	0	0	0	0	0	1.30117	1.16888	+++	interleukin 17 receptor D
14	24504570	24511227	+	Selk	80795	MGI:1931466	7.58162	9.80978	2.37318	2.69411	18.2212	0	3.65898	45.5409	0.644762	+	selenoprotein K
14	25776742	25790264	-	Phf7	71838	MGI:1919088	0.606529	1.7836	0	0	0	0	1.46359	176.959	1.13807	+++	PHD finger protein 7
14	27380772	27457123	+	E130203B14Rik	320736	MGI:2444633	0.606529	0	0	0	0	0	0	1.30117	0.691758	+	RIKEN cDNA E130203B14 gene
14	27509240	27533258	+	4930442L21Rik	67580	MGI:1914830	0	0	0	0	0	0	0	37.7339	1.16888	+++	RIKEN cDNA 4930442L21 gene
14	28120173	28157821	+	Ptpn20	19256	MGI:1196295	0.303265	0.297266	0	0	0	0	0	18.2164	1.11089	+++	protein tyrosine phosphatase, non-receptor type 20
14	28573470	28595924	+	4933430J11	239029		0.303265	0	0	0	0	0	0	1.30117	0.86785	++	hypothetical protein 4933430J11
14	32874398	32911197	-	Nrg3	18183	MGI:1097165	0.303265	0	0	0	0	0	0	1.30117	0.86785	++	neuregulin 3
14	35690106	35710550	-	4933428D01Rik	71200	MGI:1918450	0.606529	0	0	0	0	0	0	5.20467	0.992788	+++	RIKEN cDNA 4933428D01 gene
14	36045871	36105695	-	1700024B05Rik	75518	MGI:1922768	0	0	0	0	0	0	0	1.30117	1.16888	+++	RIKEN cDNA 1700024B05 gene
14	36066380	36071816	+	1700001F09Rik	71826	MGI:1919076	0	0	1.18659	0	0	2.22351	0	22.1199	1.12058	+++	RIKEN cDNA 1700001F09 gene
14	36116653	36124741	-	1700049E17Rik	73415	MGI:1920665	0.303265	0	0	0	1.13882	0	0	2.60234	0.86785	++	RIKEN cDNA 1700049E17 gene
14	38506574	38517538	+	Cdkn3	72391	MGI:1919641	0	0.297266	0	0	0	0	0.731797	6.50584	1.02275	+++	cyclin-dependent kinase inhibitor 3
14	38628392	38847677	+	Samd4	74480	MGI:1921730	0	0	0	0	1.13882	0	1.46359	5.20467	0.925841	+++	sterile alpha motif domain containing 4
14	39922273	40011003	+	Peli2	93834	MGI:1891445	0.303265	0	2.37318	0	2.27764	0	0.731797	3.90351	0.691758	+	pellino 2
14	40925038	40940108	+	4930487N19Rik	70646	MGI:1922259	0.303265	2.37813	0	0	0	0	0	18.2164	0.95328	+++	RIKEN cDNA 4930487N19 gene
14	40978502	40997543	-	1700011H14Rik	67082	MGI:1914332	0.303265	0	0	0	37.5811	0	0	16.9152	0.610725	+	RIKEN cDNA 1700011H14 gene
14	41897647	41898621	+	Olfr727	258316	MGI:3030561	0	0	0	0	0	0	0	1.30117	1.16888	+++	olfactory receptor 727
14	43269758	43279087	+	V2r10	22301	MGI:1316707	0.303265	0	0	0	0	0	0	1.30117	0.86785	++	vomeronasal 2, receptor, 10
14	43648206	43687387	+	LOC278676	278676		0	0	0	0	0	0	0	1.30117	1.16888	+++	HN1-like
14	45629342	45641892	-	9430093H08Rik	219072	MGI:1924711	0.303265	0.891798	0	0	0	0	2.19539	7.80701	0.833087	++	RIKEN cDNA 9430093H08 gene
14	45944189	45952728	-	Homez	239099	MGI:2678023	0.606529	0.891798	0	0	1.13882	0	0.731797	3.90351	0.646001	+	homeodomain leucine zipper-encoding gene
14	46719602	46731584	+	Rnf31	268749	MGI:1934704	0	0	0	0	0	0	0.731797	1.30117	0.86785	++	ring finger protein 31
14	46778076	46780423	+	4933424F08Rik	71099	MGI:1918349	0	0	0	2.69411	0	0	0	9.10818	1.11089	+++	RIKEN cDNA 4933424F08 gene
14	46912892	46916681	-	Ripk3	56532	MGI:2154952	0	0.594532	0	0	0	0	1.46359	3.90351	0.800903	++	receptor-interacting serine-threonine kinase 3
14	48958423	49012951	-	5033406L14Rik	75965	MGI:1923215	0.909794	0.891798	2.37318	0	0	0	2.92719	6.50584	0.637401	+	RIKEN cDNA 5033406L14 gene
14	50260676	50270529	-	1700129C05Rik	67932	MGI:1915182	0	0	0	0	0	0	0	58.5526	1.16888	+++	RIKEN cDNA 1700129C05 gene
14	51535309	51537647	+	2600011E07Rik	72125	MGI:1919375	0.606529	2.37813	0	0	0	0	1.46359	10.4093	0.770939	+	RIKEN cDNA 2600011E07 gene
14	51941990	52062887	+	Mipep	70478	MGI:1917728	1.51632	1.18906	8.30614	2.69411	1.13882	8.89403	2.92719	13.0117	0.612577	+	mitochondrial intermediate peptidase
14	52295485	52356661	+	E130115J16Rik	239128	MGI:2442021	0	0	0	0	0	0	0	2.60234	1.16888	+++	RIKEN cDNA E130115J16 gene
14	52467269	52468555	+	C730007L20Rik	219144	MGI:2444054	0.303265	0	0	0	0	0	0	1.30117	0.86785	++	RIKEN cDNA C730007L20 gene
14	52694338	52716919	-	6330409N04Rik	66674	MGI:1913924	0	0.891798	0	0	0	0	0	2.60234	0.770939	+	RIKEN cDNA 6330409N04 gene
14	54674827	54694639	-	Mtmr9	210376	MGI:2442842	0.606529	0.891798	0	2.69411	0	0	0.731797	11.7105	0.919002	+++	myotubularin related protein 9
14	55118465	55136917	-	4930578I06Rik	67750	MGI:1915000	0	0	0	0	0	0	0	10.4093	1.16888	+++	RIKEN cDNA 4930578I06 gene
14	55251167	55260595	+	1700049K14Rik	73382	MGI:1920632	0	0	0	0	0	0	0	3.90351	1.16888	+++	RIKEN cDNA 1700049K14 gene
14	57393260	57491659	+	4933425F03Rik	71145	MGI:1918395	0.303265	0	0	0	0	0	0	2.60234	0.992788	+++	RIKEN cDNA 4933425F03 gene
14	57754166	57804558	-	Adam2	11495	MGI:1340894	0	0	0	0	0	0	0	3.90351	1.16888	+++	a disintegrin and metalloprotease domain 2
14	60942270	60945791	+	Nkx2-6	18092	MGI:97351	0	0	0	0	0	0	0	1.30117	1.16888	+++	NK2 transcription factor related, locus 6 (Drosophila)
14	61392533	61612006	+	1700081D17Rik	73523	MGI:1920773	0	0	0	0	0	0	0	33.8304	1.16888	+++	RIKEN cDNA 1700081D17 gene
14	61652274	61690997	+	Bin3	57784	MGI:1929883	1.21306	1.18906	0	2.69411	0	0	0.731797	7.80701	0.742911	+	bridging integrator 3
14	62131305	62133485	+	BC036718	213484	MGI:2385853	9.70447	5.35079	1.18659	0	2.27764	2.22351	0	72.8654	0.875675	++	cDNA sequence BC036718
14	65081925	65110303	-	Nudt15	214254	MGI:2443366	0	0	0	0	0	0	0	1.30117	1.16888	+++	nudix (nucleoside diphosphate linked moiety X)-type motif 15
14	66656038	66698299	-	4921509B22Rik	70859	MGI:1918109	0	0	0	0	0	0	0	1.30117	1.16888	+++	RIKEN cDNA 4921509B22 gene
14	67151922	67161007	-	Nurit	67926	MGI:1915176	0.303265	0	0	0	0	0	0	18.2164	1.13892	+++	novel leucine zipper testicular protein
14	88555206	88556715	+	4921530L21Rik	66732	MGI:1913982	0	0	0	0	0	0	0	3.90351	1.16888	+++	RIKEN cDNA 4921530L21 gene
14	98339509	98346350	+	4930449E01Rik	74864	MGI:1922114	0	0	0	0	1.13882	2.22351	0	3.90351	0.947031	+++	RIKEN cDNA 4930449E01 gene
14	112047233	112089166	+	Dnajc3	19107	MGI:107373	0	0	0	0	2.27764	4.44701	0.731797	2.60234	0.624811	+	DnaJ (Hsp40) homolog, subfamily C, member 3
14	116004279	116067082	-	4930403J22Rik	70551	MGI:1921050	0.303265	0.297266	0	0	0	0	0.731797	2.60234	0.770939	+	RIKEN cDNA 4930403J22 gene
14	117046336	117258528	-	Fgf14	14169	MGI:109189	0	0	0	0	0	0	0	1.30117	1.16888	+++	fibroblast growth factor 14
15	20934491	20936025	-	Acate3	64833	MGI:1928940	0	0	0	0	0	0	0	1.30117	1.16888	+++	acyl-Coenzyme A thioesterase 3, mitochondrial
15	32068789	32081223	+	AV047578	252967	MGI:2182357	0	0	0	0	0	0	0	167.851	1.16888	+++	expressed sequence AV047578
15	34495307	34553905	+	2610103J23Rik	67154	MGI:1914404	0.303265	0	1.18659	0	0	4.44701	0	7.80701	0.947031	+++	RIKEN cDNA 2610103J23 gene
15	36812216	36838298	-	Rnf19	30945	MGI:1353623	0.606529	1.18906	0	2.69411	0	0	0	16.9152	0.981793	+++	ring finger protein (C3HC4 type) 19
15	38797005	38804441	+	Odf1	18285	MGI:97424	0	0	0	0	0	0	0	174.357	1.16888	+++	outer dense fiber of sperm tails 1
15	45613583	45622126	+	Kcnv1	67498	MGI:1914748	0.303265	0	0	0	0	0	0	1.30117	0.86785	++	potassium channel, subfamily V, member 1
15	53087544	53093157	+	Aard	239435	MGI:2181621	0	0	0	0	0	0	0	2.60234	1.16888	+++	alanine and arginine rich domain containing protein
15	55512999	55568583	+	LOC239447	239447		0	0	0	0	0	0	0.731797	1.30117	0.86785	++	collectin liver 1
15	56116358	56130729	-	2600005O03Rik	72107	MGI:1919357	0.303265	0.594532	0	0	0	0	1.46359	5.20467	0.816697	++	RIKEN cDNA 2600005O03 gene
15	56499064	56652135	+	Sntb1	20649	MGI:101781	0	0	0	0	0	2.22351	0	1.30117	0.86785	++	syntrophin, basic 1
15	56664867	56732504	-	Mtbp	105837	MGI:2146005	0	0.297266	0	0	1.13882	0	1.46359	2.60234	0.691758	+	Mdm2, transformed 3T3 cell double minute p53 binding protein
15	57872670	57889247	-	Has2	15117	MGI:107821	0	0	0	0	0	0	0.731797	1.30117	0.86785	++	hyaluronan synthase 2
15	63553160	63559723	+	Pvt1	19296	MGI:97824	0	0.594532	0	0	0	0	0	1.30117	0.691758	+	plasmacytoma variant translocation 1
15	67783516	67904181	+	Lrrc6	54562	MGI:1859553	0	0	0	0	0	0	0	5.20467	1.16888	+++	leucine-rich repeat-containing 6 (testis)
15	76308580	76338904	-	1700016M24Rik	69439	MGI:1916689	0	0	0	0	0	2.22351	0	10.4093	1.11773	+++	RIKEN cDNA 1700016M24 gene
15	76403248	76410133	-	Jrk	16469	MGI:106214	0.303265	0	1.18659	0	0	0	0	1.30117	0.691758	+	jerky
15	77484714	77486725	+	1700084J23Rik	74281	MGI:1921531	0.303265	0	0	0	0	0	0	20.8187	1.14255	+++	RIKEN cDNA 1700084J23 gene
15	77516117	77521500	-	BC048082	332110	MGI:2652894	0	0	0	0	0	0	0	1.30117	1.16888	+++	cDNA sequence BC048082
15	77582520	77596334	-	Eef1d	66656	MGI:1913906	0	0	0	0	0	0	0.731797	15.614	1.13412	+++	eukaryotic translation elongation factor 1 delta (guanine nucleotide exchange protein)
15	77611712	77616758	-	Tsta3	22122	MGI:98857	0	0.594532	0	0	0	0	0	1.30117	0.691758	+	tissue specific transplantation antigen P35B
15	77874570	77883142	-	Zfp41	22701	MGI:99186	0.909794	0	0	0	0	0	1.46359	3.90351	0.742911	+	zinc finger protein 41
15	78004302	78007282	-	1700091F14Rik	73542	MGI:1920792	0.303265	0	0	0	0	0	0	14.3129	1.13109	+++	RIKEN cDNA 1700091F14 gene
15	78903430	78907050	-	1700025B11Rik	76409	MGI:1923659	0	0	0	0	0	0	0	14.3129	1.16888	+++	RIKEN cDNA 1700025B11 gene
15	79722916	79740418	-	1700061J05Rik	73376	MGI:1920626	0.909794	0	0	0	0	4.44701	0	9.10818	0.934796	+++	RIKEN cDNA 1700061J05 gene
15	80397611	80407376	-	C730048E16Rik	223690	MGI:2444209	0.303265	0.594532	0	0	3.41647	0	4.39078	15.614	0.86785	++	RIKEN cDNA C730048E16 gene
15	80630747	80672670	-	Pla2g6	53357	MGI:1859152	0.909794	1.18906	1.18659	0	1.13882	4.44701	1.46359	9.10818	0.712948	+	phospholipase A2, group VI
15	82651808	82653607	+	4930483J18Rik	67638	MGI:1914888	0.303265	0	0	0	0	0	0	1.30117	0.86785	++	RIKEN cDNA 4930483J18 gene
15	82868161	82869346	-	Dnajb7	57755	MGI:1914012	0	0	0	0	0	0	0	5.20467	1.16888	+++	DnaJ (Hsp40) homolog, subfamily B, member 7
15	83527430	83528446	+	1700029P11Rik	66346	MGI:1913596	0	0	0	0	0	0	0	20.8187	1.16888	+++	RIKEN cDNA 1700029P11 gene
15	83544888	83566979	-	D15Wsu75e	28075	MGI:106313	0	0	0	0	0	0	0	9.10818	1.16888	+++	DNA segment, Chr 15, Wayne State University 75, expressed
15	83855716	83871385	+	4930521I23Rik	74716	MGI:1921966	0	0	0	0	0	0	0	3.90351	1.16888	+++	RIKEN cDNA 4930521I23 gene
15	85194135	85211898	+	Biklk	12124	MGI:1206591	0	0	0	0	1.13882	0	0	1.30117	0.86785	++	Bcl2-interacting killer-like
15	85214062	85222979	-	BC025519	223722	MGI:2388651	0.909794	2.08086	1.18659	2.69411	4.55529	0	5.12258	11.7105	0.617972	+	cDNA sequence BC025519
15	85534030	85603358	-	4931407K02Rik	77627	MGI:1924877	0	1.48633	0	0	0	0	0	10.4093	0.958026	+++	RIKEN cDNA 4931407K02 gene
15	85991983	86010202	+	Parvg	64099	MGI:2158329	0	0	0	0	0	0	0	2.60234	1.16888	+++	parvin, gamma
15	86799341	86811830	+	4930579A10Rik	67747	MGI:1914997	0	0	0	0	0	0	0	1.30117	1.16888	+++	RIKEN cDNA 4930579A10 gene
15	87578063	87594659	+	Gtse1	29870	MGI:1352755	0	0	0	0	1.13882	0	1.46359	3.90351	0.86785	++	G two S phase expressed protein 1
15	90578683	90619195	-	1700019P01Rik	239591	MGI:1922902	0	0	0	0	0	0	0	1.30117	1.16888	+++	RIKEN cDNA 1700019P01 gene
15	91064559	91066285	-	2010001J22Rik	70113	MGI:1917363	0	0	0	0	0	0	0	1.30117	1.16888	+++	RIKEN cDNA 2010001J22 gene
15	91132843	91136725	+	Arsa	11883	MGI:88077	3.63918	1.48633	2.37318	0	2.27764	2.22351	0	11.7105	0.63176	+	arylsulfatase A
15	91233368	91239444	-	Acr	11434	MGI:87884	0	0	0	0	0	0	0	1.30117	1.16888	+++	preproacrosin
15	93598700	93626092	+	Muc19	239611	MGI:2676278	0	0	0	0	0	0	0	1.30117	1.16888	+++	mucin 19
15	95246363	95339515	+	1600022A19Rik	223828	MGI:1917029	0.606529	0	0	0	0	0	3.65898	9.10818	0.86785	++	RIKEN cDNA 1600022A19 gene
15	96416533	96434873	-	3000003F02Rik	78895	MGI:1926145	0	0.297266	0	0	0	2.22351	0	1.30117	0.691758	+	RIKEN cDNA 3000003F02 gene
15	100221095	100239549	-	4930415O20Rik	73863	MGI:1921113	0	0	0	0	0	0	0	6.50584	1.16888	+++	RIKEN cDNA 4930415O20 gene
15	100442223	100506704	-	Asb8	78541	MGI:1925791	3.03265	0.297266	1.18659	0	0	0	0.731797	13.0117	0.807152	++	ankyrin repeat and SOCS box-containing protein 8
15	100610624	100611921	-	1700026P10Rik	70069	MGI:1917319	0.303265	0	0	0	0	0	0	22.1199	1.14406	+++	RIKEN cDNA 1700026P10 gene
15	101866810	101882406	+	1700030F18Rik	72277	MGI:1919527	0	0	0	0	0	0	0	10.4093	1.16888	+++	RIKEN cDNA 1700030F18 gene
15	102113838	102175108	+	AI317237	239667	MGI:2145977	0	0	0	0	0	0	0	7.80701	1.16888	+++	expressed sequence AI317237
15	102802911	102834123	+	Slc4a8	59033	MGI:1928745	0.303265	0	0	2.69411	0	0	1.46359	3.90351	0.800903	++	solute carrier family 4 (anion exchanger), member 8
15	104295117	104310465	-	2310046H11Rik	75705	MGI:1922955	0.606529	0.297266	1.18659	0	0	2.22351	1.46359	3.90351	0.646001	+	RIKEN cDNA 2310046H11 gene
15	104539622	104548832	+	Amhr2	110542	MGI:105062	0	0	0	0	0	0	0	57.2514	1.16888	+++	anti-Mullerian hormone type 2 receptor
15	104612661	104617876	+	Tarbp2	21357	MGI:103027	3.94244	6.53985	3.55977	0	3.41647	0	2.92719	58.5526	0.86785	++	TAR (HIV) RNA binding protein 2
15	105018629	105026311	+	Hoxc13	15422	MGI:99560	0	0	0	0	0	0	0	1.30117	1.16888	+++	homeo box C13
15	105718326	105753082	-	1700006H03Rik	74174	MGI:1921424	0	0	0	0	0	2.22351	0	24.7222	1.1466	+++	RIKEN cDNA 1700006H03 gene
15	105762482	105771981	-	BC048502	223927	MGI:2652828	0	0	0	0	0	0	0	5.20467	1.16888	+++	cDNA sequence BC048502
16	4220647	4246177	+	Hmox2	15369	MGI:109373	2.42612	2.67539	3.55977	0	1.13882	4.44701	2.92719	44.2397	0.915029	+++	heme oxygenase (decycling) 2
16	4468695	4486853	-	4933413B09Rik	71089	MGI:1918339	0	0	0	0	0	0	0	3.90351	1.16888	+++	RIKEN cDNA 4933413B09 gene
16	7907468	7923328	-	4930511J11Rik	74720	MGI:1921970	0.606529	0	0	0	0	0	0	1.30117	0.691758	+	RIKEN cDNA 4930511J11 gene
16	8328565	8355404	+	1810013L24Rik	69053	MGI:1916303	0	0	0	0	0	0	0	7.80701	1.16888	+++	RIKEN cDNA 1810013L24 gene
16	9656847	9661530	+	4930517K11Rik	68172	MGI:1915422	0	0	0	0	0	4.44701	0	15.614	1.10193	+++	RIKEN cDNA 4930517K11 gene
16	10359471	10360196	-	Tnp2	21959	MGI:98785	0	0	0	0	0	0	0	1200.98	1.16888	+++	transition protein 2
16	10362120	10362425	-	Prm3	19120	MGI:106601	0	0	0	0	0	0	0	3.90351	1.16888	+++	protamine 3
16	10362917	10363633	-	Prm2	19119	MGI:97766	0	0	0	0	0	48.9172	0	1336.3	1.15968	+++	protamine 2
16	10367755	10368246	-	Prm1	19118	MGI:97765	0	0	0	0	0	0	0	567.309	1.16888	+++	protamine 1
16	13278974	13294495	-	Pla2g10	26565	MGI:1347522	0	0	0	0	0	0	0	7.80701	1.16888	+++	phospholipase A2, group X
16	13920679	14032511	+	Abcc1	17250	MGI:102676	0.909794	0.297266	0	0	0	0	0	3.90351	0.800903	++	ATP-binding cassette, sub-family C (CFTR/MRP), member 1
16	16357319	16432936	-	Spag6	50525	MGI:1354388	0	0	0	0	0	0	0	9.10818	1.16888	+++	sperm associated antigen 6
16	16675830	16691942	+	Ypel1	106369	MGI:1913303	1.81959	0.594532	0	0	0	2.22351	3.65898	13.0117	0.788668	++	yippee-like 1 (Drosophila)
16	16749465	16757104	+	2610318N02Rik	70458	MGI:1917708	0.909794	0	0	0	0	0	15.3677	94.9853	1.04543	+++	RIKEN cDNA 2610318N02 gene
16	16769848	16775180	-	4930432J16Rik	76872	MGI:1924122	0	0	0	0	0	0	0	16.9152	1.16888	+++	RIKEN cDNA 4930432J16 gene
16	17499139	17500496	+	Stk22a	22114	MGI:1347557	0	0	0	0	0	0	0	13.0117	1.16888	+++	serine/threonine kinase 22A (spermiogenesis associated)
16	18103807	18169512	+	Gnb1l	13972	MGI:1338057	0	0.297266	0	0	0	0	0.731797	1.30117	0.691758	+	guanine nucleotide binding protein (G protein), beta polypeptide 1-like
16	21580511	21607619	-	Liph	239759	MGI:2388029	0	0	0	0	0	0	0	1.30117	1.16888	+++	lipase, member H
16	22445589	22477137	-	5730478M09Rik	70573	MGI:1917823	0	0	0	0	0	0	0	1.30117	1.16888	+++	RIKEN cDNA 5730478M09 gene
16	24013011	24601625	+	Lpp	210126	MGI:2441849	0	0	1.18659	0	0	0	0	1.30117	0.86785	++	LIM domain containing preferred translocation partner in lipoma
16	27095196	27151937	+	2610529H08Rik	67501	MGI:1914751	0	0.297266	0	0	0	0	1.46359	6.50584	0.96476	+++	RIKEN cDNA 2610529H08 gene
16	28900815	28921648	+	Hrasls	27281	MGI:1351473	0.303265	0	1.18659	0	0	0	0	45.5409	1.14475	+++	HRAS-like suppressor
16	28923258	29076340	-	C630015F21Rik	268878	MGI:2444068	0	0	0	0	0	0	0	1.30117	1.16888	+++	RIKEN cDNA C630015F21 gene
16	29093401	29245693	-	9330174J19Rik	224079	MGI:1924456	0.303265	0	0	0	0	2.22351	0	2.60234	0.86785	++	RIKEN cDNA 9330174J19 gene
16	30959388	30981380	-	Ppp1r2	66849	MGI:1914099	10.0077	4.75626	7.11955	0	11.3882	0	5.85437	105.395	0.889844	+++	protein phosphatase 1, regulatory (inhibitor) subunit 2
16	32131902	32141256	+	0610012D17Rik	66061	MGI:1913311	1.51632	2.67539	1.18659	0	0	0	2.19539	13.0117	0.721722	+	RIKEN cDNA 0610012D17 gene
16	32586473	32617506	+	3830421F13Rik	69823	MGI:1917955	1.81959	0.891798	0	0	1.13882	0	4.39078	9.10818	0.65225	+	RIKEN cDNA 3830421F13 gene
16	32723766	32764551	-	2400003L07Rik	69707	MGI:1916957	0	0	0	0	0	0	0	1.30117	1.16888	+++	RIKEN cDNA 2400003L07 gene
16	34411695	34423481	+	Ropn1	76378	MGI:1923628	0	0	0	0	0	0	0.731797	59.8537	1.15954	+++	ropporin, rhophilin associated protein 1
16	35716029	35768827	+	Kpna1	16646	MGI:103560	0.909794	0	1.18659	0	0	0	0	2.60234	0.691758	+	karyopherin (importin) alpha 1
16	36232501	36301316	-	Gprc2a	12374	MGI:1351351	0.303265	0	0	0	1.13882	0	0	2.60234	0.86785	++	G protein-coupled receptor, family C, group 2, member A
16	38585385	38601304	-	4930435E12Rik	74663	MGI:1921913	0	0	0	0	0	0	0	11.7105	1.16888	+++	RIKEN cDNA 4930435E12 gene
16	45956633	45969077	+	Gcet	14525	MGI:102969	0	0	0	0	0	0	0	1.30117	1.16888	+++	germinal center expressed transcript
16	46497830	46576695	+	1700109I12Rik	84544	MGI:1934368	0	0	0	0	0	0	0	2.60234	1.16888	+++	RIKEN cDNA 1700109I12 gene
16	46735156	46832206	-	Pvrl3	58998	MGI:1930171	0.909794	0	0	0	0	4.44701	2.19539	13.0117	0.913607	+++	poliovirus receptor-related 3
16	50911261	50912556	-	1700007N18Rik	69339	MGI:1916589	0	0	0	0	0	0	0	15.614	1.16888	+++	RIKEN cDNA 1700007N18 gene
16	56408724	56409997	-	2310061J03Rik	66391	MGI:1913641	0	0	0	0	1.13882	0	0	5.20467	1.07197	+++	RIKEN cDNA 2310061J03 gene
16	57713219	57737502	-	4933401B01Rik	71027	MGI:1918277	0.303265	0	0	0	0	0	0	1.30117	0.86785	++	RIKEN cDNA 4933401B01 gene
16	58073225	58078952	-	Col8a1	12837	MGI:88463	0.303265	0.297266	0	0	0	0	0	7.80701	1.04394	+++	procollagen, type VIII, alpha 1
16	64234557	64553200	-	Epha3	13837	MGI:99612	0	0	0	0	0	0	0	3.90351	1.16888	+++	Eph receptor A3
16	65486676	65491297	-	4930453N24Rik	67609	MGI:1914859	0.606529	0.891798	0	0	0	2.22351	0.731797	19.5175	1.00255	+++	RIKEN cDNA 4930453N24 gene
16	65503392	65506903	-	1600021C16Rik	72020	MGI:1919270	0	0	0	0	0	0	0	45.5409	1.16888	+++	RIKEN cDNA 1600021C16 gene
16	70811640	70816357	-	Speer2	224318	MGI:2668488	0	0	0	0	0	0	0	3.90351	1.16888	+++	spermatogenesis associated glutamate (E)-rich protein 2
16	79526979	79543910	-	Btg3	12228	MGI:109532	1.21306	1.18906	0	0	0	0	0.731797	7.80701	0.770939	+	B-cell translocation gene 3
16	80113950	80134553	+	Chodl	246048	MGI:2179069	0.303265	0	0	0	0	0	0	1.30117	0.86785	++	chondrolectin
16	88732664	88789284	-	Zfp294	78913	MGI:1926163	0	0	0	0	0	0	0.731797	18.2164	1.13892	+++	zinc finger protein 294
16	89897595	89899902	-	Cldn8	54420	MGI:1859286	0	0	0	0	2.27764	0	0	1.30117	0.691758	+	claudin 8
16	92183424	92258044	+	4931408A02Rik	70967	MGI:1918217	0	0	0	0	0	0	0	1.30117	1.16888	+++	RIKEN cDNA 4931408A02 gene
16	92278774	92287748	-	1110004E09Rik	68001	MGI:1915251	1.81959	5.05352	0	0	1.13882	0	2.19539	27.3245	0.809858	++	RIKEN cDNA 1110004E09 gene
16	92367878	92387627	-	1810007M14Rik	67367	MGI:1914617	1.21306	0.594532	0	0	1.13882	0	0	3.90351	0.646001	+	RIKEN cDNA 1810007M14 gene
16	92407363	92423255	-	4932438H23Rik	74387	MGI:1921637	0	0	0	0	0	2.22351	0	3.90351	1.04394	+++	RIKEN cDNA 4932438H23 gene
16	93860298	93862943	-	4930563D23Rik	75328	MGI:1922578	0	0	0	0	0	0	0	6.50584	1.16888	+++	RIKEN cDNA 4930563D23 gene
17	3180399	3216070	+	Serac1	321007	MGI:2447813	0	0	0	0	0	0	0	1.30117	1.16888	+++	serine active site containing 1
17	5723740	5846170	-	Tiam2	24001	MGI:1344338	0.303265	0	0	0	0	0	0	2.60234	0.992788	+++	T-cell lymphoma invasion and metastasis 2
17	6542845	6630500	-	1110027O12Rik	68655	MGI:1915905	0	0.297266	0	0	0	0	0	1.30117	0.86785	++	RIKEN cDNA 1110027O12 gene
17	6839994	6870944	+	Fgfr1op	75296	MGI:1922546	1.21306	2.37813	0	0	3.41647	0	0.731797	9.10818	0.65225	+	Fgfr1 oncogene partner
17	6985627	7006134	-	Tcp10b	21461	MGI:98542	0.303265	0	0	0	0	2.22351	0.731797	46.8421	1.13412	+++	t-complex protein 10b
17	7382518	7422522	+	4930524H12Rik	66832	MGI:1914082	3.94244	6.53985	9.49273	10.7764	5.69411	0	3.65898	35.1315	0.675964	+	RIKEN cDNA 4930524H12 gene
17	7801601	7816160	+	Ccr6	12458	MGI:1333797	0	0	0	0	0	0	0	2.60234	1.16888	+++	chemokine (C-C motif) receptor 6
17	8642082	8662037	+	1700010I14Rik	66931	MGI:1914181	0	0.297266	0	0	0	0	0	39.0351	1.15464	+++	RIKEN cDNA 1700010I14 gene
17	9425175	9428374	-	4932702K14Rik	67543	MGI:1914793	0	0	0	0	0	0	0	2.60234	1.16888	+++	RIKEN cDNA 4932702K14 gene
17	10161706	10598839	-	Pacrg	69310	MGI:1916560	0.303265	0	0	0	0	0	0	15.614	1.13412	+++	Park2 co-regulated
17	10598945	11843247	+	Park2	50873	MGI:1355296	0.606529	0	0	0	0	0	0	1.30117	0.691758	+	parkin
17	12520505	12595756	+	2810051F02Rik	72704	MGI:1919954	0.303265	0	0	2.69411	0	0	2.19539	2.60234	0.624811	+	RIKEN cDNA 2810051F02 gene
17	13386127	13434937	-	Tcte2	21646	MGI:98641	0	0	0	0	0	0	0	5.20467	1.16888	+++	t-complex-associated testis expressed 2
17	14617385	14633609	-	Phf10	72057	MGI:1919307	0	3.26993	0	0	2.27764	0	2.19539	10.4093	0.691758	+	PHD finger protein 10
17	14636533	14642915	-	Tcte3	21647	MGI:98642	0.303265	0	0	0	2.27764	4.44701	0	122.31	1.14637	+++	t-complex-associated testis expressed 3
17	17378934	17462768	+	Fprl1	14294	MGI:1194495	0	0	0	0	0	0	0	2.60234	1.16888	+++	formyl peptide receptor-like 1
17	23317451	23327747	+	AW209059	268930	MGI:2137630	1.21306	0.594532	0	0	1.13882	0	5.12258	23.421	0.919002	+++	expressed sequence AW209059
17	23424370	23426753	-	Prss33	353130	MGI:2661234	0	0	0	0	0	0	0	1.30117	1.16888	+++	protease, serine, 33
17	23459082	23464122	+	Prss21	57256	MGI:1916698	0	0	0	0	0	0	0	2.60234	1.16888	+++	protease, serine, 21
17	23673081	23735345	-	Pdpk1	18607	MGI:1338068	0.303265	0	0	0	0	0	0	1.30117	0.86785	++	3-phosphoinositide dependent protein kinase-1
17	24064570	24065372	+	1700012G19Rik	67078	MGI:1914328	6.06529	1.48633	1.18659	0	3.41647	28.9056	2.92719	62.4561	0.876993	+++	RIKEN cDNA 1700012G19 gene
17	24291999	24294289	+	Noxo1	71893	MGI:1919143	0.606529	0	0	0	0	2.22351	0	2.60234	0.770939	+	NADPH oxidase organizer 1
17	24309606	24311821	-	1700010O16Rik	67504	MGI:1914754	0	0	0	0	0	0	0	19.5175	1.16888	+++	RIKEN cDNA 1700010O16 gene
17	24423348	24434064	+	4930528F23Rik	75178	MGI:1922428	0	0	0	0	0	0	0	2.60234	1.16888	+++	RIKEN cDNA 4930528F23 gene
17	24477012	24480721	-	Nubp2	26426	MGI:1347072	1.51632	4.45899	1.18659	5.38822	9.11058	0	2.19539	27.3245	0.750736	+	nucleotide binding protein 2
17	24937605	24939886	-	Mcpt7	17230	MGI:96943	0.303265	0	0	0	0	0	0	3.90351	1.04394	+++	mast cell protease 7
17	25065949	25070953	+	1700010L19Rik	71840	MGI:1919090	0	0	0	0	0	0	0	6.50584	1.16888	+++	RIKEN cDNA 1700010L19 gene
17	25707347	25717281	+	Tmem8	60455	MGI:1926283	0	2.37813	0	0	4.55529	2.22351	0	6.50584	0.612577	+	transmembrane protein 8 (five membrane-spanning domains)
17	26603720	26606746	+	Zbtb9	70772	MGI:1918022	1.21306	0.594532	4.74637	5.38822	3.41647	2.22351	2.19539	23.421	0.85595	++	zinc finger and BTB domain containing 9
17	26754527	26765753	-	2900010M23Rik	67267	MGI:1914517	19.1057	12.7824	15.4257	5.38822	7.97176	2.22351	21.2221	89.7806	0.651703	+	RIKEN cDNA 2900010M23 gene
17	27700208	27714021	-	Tcp11	21463	MGI:98544	0	1.7836	0	0	0	0	0	219.897	1.15373	+++	t-complex protein 11
17	28168533	28176779	+	4930511I11Rik	67645	MGI:1914895	0	0	0	0	0	0	0	5.20467	1.16888	+++	RIKEN cDNA 4930511I11 gene
17	28227264	28260126	-	Srpk1	20815	MGI:106908	0	1.18906	1.18659	0	0	0	1.46359	3.90351	0.646001	+	serine/arginine-rich protein specific kinase 1
17	28493714	28498214	-	4932407I05	224662		0	0.297266	0	0	0	0	0	1.30117	0.86785	++	hypothetical protein 4932407I05
17	28535726	28555601	-	4930539E08Rik	207819	MGI:1925441	0.606529	0	0	0	0	0	0	3.90351	0.947031	+++	RIKEN cDNA 4930539E08 gene
17	28574297	28582682	-	1700001G18Rik	69307	MGI:1916557	0	0	0	0	0	2.22351	0	6.50584	1.0897	+++	RIKEN cDNA 1700001G18 gene
17	29123377	29126980	+	Pim1	18712	MGI:97584	0	0.594532	1.18659	0	0	4.44701	2.19539	3.90351	0.604608	+	proviral integration site 1
17	30287334	30538819	+	Dnahc8	13417	MGI:107714	0	0	0	0	0	2.22351	0	2.60234	0.992788	+++	dynein, axonemal, heavy chain 8
17	30915532	30932260	-	Tsga2	22092	MGI:1194909	0	0	0	0	0	0	0	6.50584	1.16888	+++	testis specific gene A2
17	32776076	32779644	-	1700065O13Rik	73451	MGI:1920701	0	0	1.18659	0	0	0	0.731797	2.60234	0.86785	++	RIKEN cDNA 1700065O13 gene
17	32893428	32897701	-	4932411A10	240069		0.303265	0	0	0	0	0	0	1.30117	0.86785	++	hypothetical protein 4932411A10
17	33059247	33060616	+	1700029I08Rik	69481	MGI:1916731	0.303265	0.297266	0	0	0	4.44701	0	126.213	1.15133	+++	RIKEN cDNA 1700029I08 gene
17	33634918	33638932	-	H2-K	14972	MGI:95904	0	0.297266	0	5.38822	1.13882	0	0	2.60234	0.691758	+	histocompatibility 2, K region
17	34292347	34293789	+	Fkbpl	56299	MGI:1932127	0.606529	0	0	0	0	0	1.46359	2.60234	0.691758	+	FK506 binding protein-like
17	34634108	34640601	+	Hspa1l	15482	MGI:96231	2.42612	3.26993	2.37318	8.08233	3.41647	0	3.65898	29.9269	0.790245	++	heat shock protein 1-like
17	34832294	34837330	-	Aif1	11629	MGI:1343098	1.51632	1.18906	0	0	0	0	0	44.2397	1.06689	+++	allograft inflammatory factor 1
17	35172951	35178106	+	Pou5f1	18999	MGI:101893	0	0	0	0	0	0	0	1.30117	1.16888	+++	POU domain, class 5, transcription factor 1
17	35184557	35198638	+	Hcr	240084	MGI:2385321	0	0	0	0	0	0	0	2.60234	1.16888	+++	HCR (a-helix coiled-coil rod homolog)
17	36700935	36703332	-	Ppp1r11	76497	MGI:1923747	8.49141	3.86446	4.74637	2.69411	5.69411	0	6.58617	264.137	1.05642	+++	protein phosphatase 1, regulatory (inhibitor) subunit 11
17	36710240	36717270	+	1700022C21Rik	76416	MGI:1923666	0	0.891798	0	2.69411	1.13882	2.22351	0	6.50584	0.826457	++	RIKEN cDNA 1700022C21 gene
17	36729387	36732923	-	2410137M14Rik	76797	MGI:1924047	0	0	0	0	0	0	0	1.30117	1.16888	+++	RIKEN cDNA 2410137M14 gene
17	40127533	40156944	-	Crisp2	22024	MGI:98815	0.303265	0.297266	0	2.69411	0	0	0.731797	317.485	1.16182	+++	cysteine-rich secretory protein 2
17	43034644	43059759	-	Slc25a27	74011	MGI:1921261	0	0	0	0	3.41647	0	0.731797	26.0234	1.0897	+++	solute carrier family 25, member 27
17	44843275	44869203	-	Spats1	71020	MGI:1918270	0	0	0	0	0	0	0	2.60234	1.16888	+++	spermatogenesis associated, serine-rich 1
17	44927247	44936874	+	Tcte1	21645	MGI:98640	0.303265	0	0	0	0	0	0	5.20467	1.07197	+++	t-complex-associated testis expressed 1
17	45523524	45538446	-	1700027N10Rik	75564	MGI:1922814	1.51632	1.7836	0	0	1.13882	0	0.731797	35.1315	0.998183	+++	RIKEN cDNA 1700027N10 gene
17	45781091	45816477	+	Zfp318	57908	MGI:1889348	0.909794	1.18906	1.18659	0	0	0	0.731797	7.80701	0.770939	+	zinc finger protein 318
17	46085389	46131172	+	Mea1	17256	MGI:96957	9.4012	13.6742	1.18659	8.08233	23.9153	2.22351	13.9041	191.272	0.906445	+++	male enhanced antigen 1
17	47082757	47134001	+	C330046L10Rik	224836	MGI:2685391	0	0.594532	0	0	1.13882	0	0	5.20467	0.925841	+++	RIKEN cDNA C330046L10 gene
17	47535694	47536970	+	1700067P10Rik	68224	MGI:1915474	0	0	0	0	0	0	0	19.5175	1.16888	+++	RIKEN cDNA 1700067P10 gene
17	49732908	49747106	-	Dazl	13164	MGI:1342328	0.303265	0	0	0	0	0	0	5.20467	1.07197	+++	deleted in azoospermia-like
17	53015516	53082878	-	4921525D22	211482		0	0	0	0	0	0	0	3.90351	1.16888	+++	hypothetical protein 4921525D22
17	53127274	53159265	-	4921523A10Rik	110332		0	0	0	0	0	0	0	3.90351	1.16888	+++	RIKEN cDNA 4921523A10 gene
17	53227930	53355666	+	Pcaf	18519	MGI:1343094	0	0.297266	0	0	0	0	0	2.60234	0.992788	+++	p300/CBP-associated factor
17	53401769	53419103	+	4932415M13	211496		0	0	0	0	0	0	0	3.90351	1.16888	+++	hypothetical protein 4932415M13
17	55968666	55996277	+	Chaf1a	27221	MGI:1351331	0.606529	0.297266	0	0	0	0	4.39078	14.3129	0.909242	+++	chromatin assembly factor 1, subunit A (p150)
17	55996507	56003240	-	Ubxd1	66530	MGI:1913780	6.67182	15.4578	2.37318	2.69411	9.11058	0	3.65898	79.3713	0.775232	+	UBX domain containing 1
17	56222296	56228449	-	1700013E09Rik	76920	MGI:1924170	0.303265	0	0	0	0	0	0	9.10818	1.11089	+++	RIKEN cDNA 1700013E09 gene
17	56439429	56440597	-	Znrf4	20834	MGI:1341258	0	0	0	0	0	0	0	11.7105	1.16888	+++	zinc and ring finger 4
17	56760812	56815716	-	Rfx2	19725	MGI:106583	0	0	0	0	0	2.22351	0	1.30117	0.86785	++	regulatory factor X, 2 (influences HLA class II expression)
17	56860236	56873655	+	1700061G19Rik	78625	MGI:1925875	0	0	0	0	0	0	0	1.30117	1.16888	+++	RIKEN cDNA 1700061G19 gene
17	57017531	57026507	-	4933406J04Rik	103775	MGI:2144215	0	0	0	0	0	0	0	1.30117	1.16888	+++	RIKEN cDNA 4933406J04 gene
17	65773460	65775702	-	Txndc2	213272	MGI:2389312	0	0	0	0	0	0	0	3.90351	1.16888	+++	thioredoxin domain containing 2 (spermatozoa)
17	66166460	66206879	-	2900001A12Rik	67107	MGI:1914357	0.909794	1.18906	0	0	1.13882	4.44701	0.731797	5.20467	0.594848	+	RIKEN cDNA 2900001A12 gene
17	71258103	71265082	-	Tgif	21815	MGI:1194497	0	1.7836	0	0	0	2.22351	4.39078	6.50584	0.612577	+	TG interacting factor
17	71662386	71721680	-	Emilin2	246707	MGI:2389136	0	0	0	0	0	0	0	1.30117	1.16888	+++	elastin microfibril interfacer 2
17	71906471	71939236	-	Kntc2	67052	MGI:1914302	0	0.297266	0	0	0	0	5.85437	14.3129	0.909242	+++	kinetochore associated 2
17	72186757	72261547	+	1700024K14Rik	78785	MGI:1919100	0.606529	2.67539	1.18659	0	1.13882	2.22351	0	59.8537	1.05349	+++	RIKEN cDNA 1700024K14 gene
17	73909218	74125742	-	Galnt14	71685	MGI:1918935	0	0	0	0	0	0	0	1.30117	1.16888	+++	UDP-N-acetyl-alpha-D-galactosamine:polypeptide N-acetylgalactosaminyltransferase 14
17	75002708	75035728	-	9530011P19	268973		0	0	0	0	0	0	0	1.30117	1.16888	+++	hypothetical protein 9530011P19
17	80047776	80068843	-	Cdc42ep3	260409	MGI:2384718	3.03265	1.48633	3.55977	0	2.27764	0	1.46359	15.614	0.716582	+	CDC42 effector protein (Rho GTPase binding) 3
17	80916869	80923152	+	4930560E09Rik	67737	MGI:1914987	0	0	0	0	0	0	0	13.0117	1.16888	+++	RIKEN cDNA 4930560E09 gene
17	80995838	81003219	+	Mopt	378462	MGI:2674071	1.21306	0	0	0	3.41647	0	0.731797	22.1199	1.00139	+++	protein containing single MORN motif in testis
17	81105296	81192079	-	Sos1	20662	MGI:98354	0	0	0	0	0	0	0	3.90351	1.16888	+++	Son of sevenless homolog 1 (Drosophila)
17	87687155	87692247	+	1700090G07Rik	78469	MGI:1925719	0	0	0	0	0	0	0	10.4093	1.16888	+++	RIKEN cDNA 1700090G07 gene
17	87712516	87713478	-	Atp6v1e2	74915	MGI:1922165	0.303265	0	0	0	0	0	0	11.7105	1.12312	+++	ATPase, H+ transporting, V1 subunit E-like 2 isoform 2
17	88159593	88197848	-	1700011E24Rik	75467	MGI:1922717	0	0	0	0	0	0	0	10.4093	1.16888	+++	RIKEN cDNA 1700011E24 gene
17	89469128	89515518	+	Gtf2a1lf	71828	MGI:1919078	0.303265	0	0	0	0	0	0	13.0117	1.12749	+++	general transcription factor II A, 1-like factor
17	89786311	90003267	-	Fshr	14309	MGI:95583	0	0	0	0	0	0	0	1.30117	1.16888	+++	follicle stimulating hormone receptor
18	4217807	4232888	+	1700038F02Rik	67328	MGI:1914578	0	0	0	0	0	0	0.731797	2.60234	0.992788	+++	RIKEN cDNA 1700038F02 gene
18	5374484	5498849	-	B830013J05Rik	240186	MGI:2444919	0	0.891798	0	0	0	0	0	2.60234	0.770939	+	RIKEN cDNA B830013J05 gene
18	6831938	6851601	+	4921524L21Rik	70901	MGI:1918151	0	0	0	0	0	0	0	2.60234	1.16888	+++	RIKEN cDNA 4921524L21 gene
18	10015746	10017006	+	Cetn1	26369	MGI:1347086	0	0	1.18659	0	0	0	0.731797	16.9152	1.10673	+++	centrin 1
18	12058959	12217187	+	Cables1	63955	MGI:1927065	0	0	0	0	0	0	0	1.30117	1.16888	+++	Cdk5 and Abl enzyme substrate 1
18	13060114	13073901	+	Cabyr	71132	MGI:1918382	0.303265	0.594532	0	0	0	0	0	65.0584	1.14357	+++	calcium-binding tyrosine-(Y)-phosphorylation regulated (fibrousheathin 2)
18	21315921	21341509	-	Rnf138	56515	MGI:1929211	0	1.48633	0	0	3.41647	0	0	102.792	1.12699	+++	ring finger protein 138
18	22250643	22704648	-	4921528I01Rik	70950	MGI:1918200	0.303265	0	0	0	0	0	0	1.30117	0.86785	++	RIKEN cDNA 4921528I01 gene
18	23186954	23408514	-	Nol4	319211	MGI:2441684	0.303265	0	0	0	0	2.22351	0	1.30117	0.691758	+	nucleolar protein 4
18	24506532	24514708	+	Zfp397	69256	MGI:1916506	0	0	0	0	0	0	0	1.30117	1.16888	+++	zinc finger protein 397
18	24541523	24556573	+	Zfp35	22694	MGI:99179	1.51632	0	0	0	2.27764	2.22351	1.46359	9.10818	0.783529	++	zinc finger protein 35
18	33125628	33364965	+	Camk4	12326	MGI:88258	0	0	0	0	0	0	0	2.60234	1.16888	+++	calcium/calmodulin-dependent protein kinase IV
18	34624719	34658085	+	Pkd2l2	53871	MGI:1858231	0	0	0	0	0	0	0	1.30117	1.16888	+++	polycystic kidney disease 2-like 2
18	34778021	34793984	-	Nme5	75533	MGI:1922783	0.909794	0	0	0	0	2.22351	0	13.0117	1.02275	+++	expressed in non-metastatic cells 5
18	35062436	35090470	-	Etf1	225363	MGI:2385071	2.12285	2.37813	0	5.38822	3.41647	2.22351	2.19539	22.1199	0.786545	++	eukaryotic translation termination factor 1
18	35424915	35657553	-	1810057E01Rik	81500	MGI:1932040	0	0	4.74637	0	2.27764	0	0.731797	5.20467	0.729547	+	RIKEN cDNA 1810057E01 gene
18	35818704	35820843	-	5133400G04Rik	71242	MGI:1918492	0.909794	0.891798	0	0	1.13882	4.44701	0.731797	106.696	1.11891	+++	RIKEN cDNA 5133400G04 gene
18	37564888	37568028	+	Pcdhb14	93885	MGI:2136749	0.303265	0	0	0	0	0	0	1.30117	0.86785	++	protocadherin beta 14
18	37754908	37756734	-	Slc25a2	83885	MGI:2137907	0	0	0	0	0	0	0	5.20467	1.16888	+++	solute carrier family 25 (mitochondrial carrier; ornithine transporter) member 2
18	39993661	39995797	+	Pabpc2	18459	MGI:1349723	0	0	0	0	0	0	0	20.8187	1.16888	+++	poly A binding protein, cytoplasmic 2
18	46728171	46749536	+	Fem1c	240263	MGI:2444737	0.303265	1.18906	0	0	0	0	0	2.60234	0.624811	+	fem-1 homolog c (C.elegans)
18	46786535	46788930	+	Mospd4	72076	MGI:1919326	0	0.594532	0	0	0	0	0	7.80701	1.04394	+++	motile sperm domain containing 4
18	46941274	46987119	-	Trim36	28105	MGI:106264	0	0.297266	0	0	0	0	0	10.4093	1.11773	+++	tripartite motif-containing 36
18	50817908	50818928	-	1700121L12Rik	67365	MGI:1914615	0	0	0	0	0	0	0	36.4327	1.16888	+++	RIKEN cDNA 1700121L12 gene
18	52469332	52470581	+	4930447C24Rik	67634	MGI:1914884	0.606529	0	0	0	0	0	0	3.90351	0.947031	+++	RIKEN cDNA 4930447C24 gene
18	52603489	52628534	+	2810036K01Rik	67222	MGI:1914472	0.303265	0	0	2.69411	0	0	2.19539	2.60234	0.624811	+	RIKEN cDNA 2810036K01 gene
18	53011979	53013739	+	4933409D10Rik	66758	MGI:1914008	0	0	0	0	0	2.22351	0	2.60234	0.992788	+++	RIKEN cDNA 4933409D10 gene
18	53020125	53037642	+	1700034E13Rik	78414	MGI:1925664	0	0	0	0	0	0	0	11.7105	1.16888	+++	RIKEN cDNA 1700034E13 gene
18	53067588	53069577	+	Gk-rs1	14625	MGI:891990	0.303265	0	0	0	0	0	0	58.5526	1.15933	+++	glucokinase activity, related sequence 1
18	53142002	53281387	+	Sncaip	67847	MGI:1915097	1.21306	0.891798	0	0	2.27764	0	0	5.20467	0.656996	+	synuclein, alpha interacting protein (synphilin)
18	68623670	68657212	-	4933403F05Rik	108654	MGI:1914000	0.606529	0	0	0	0	0	2.19539	3.90351	0.742911	+	RIKEN cDNA 4933403F05 gene
18	70824956	70844989	-	4930503L19Rik	269033	MGI:1922045	0.606529	0.891798	1.18659	0	1.13882	0	0.731797	18.2164	0.972585	+++	RIKEN cDNA 4930503L19 gene
18	70845054	70869216	+	Stard6	170461	MGI:2156774	0.606529	0	0	0	0	0	0	9.10818	1.05974	+++	StAR-related lipid transfer (START) domain containing 6
18	77078293	77162834	+	Miz1	17344	MGI:1096566	0.909794	2.37813	0	0	0	0	3.65898	19.5175	0.853609	++	Msx-interacting-zinc finger
18	77794811	77805024	+	Ccdc5	225745	MGI:2385076	0	0.891798	1.18659	0	0	0	2.19539	26.0234	1.03855	+++	coiled-coil domain containing 5
18	78039993	78080463	-	Slc14a1	108052	MGI:1351654	0	2.67539	1.18659	0	0	0	0.731797	5.20467	0.594848	+	solute carrier family 14 (urea transprorter), member 1
18	78121591	78631121	-	Slc14a2	27411	MGI:1351653	0	0	0	0	0	0	0	1.30117	1.16888	+++	solute carrier family 14 (urea transporter), member 2
19	3769935	3774471	+	1700055N04Rik	73458	MGI:1920708	0	0	1.18659	0	0	0	0	1.30117	0.86785	++	RIKEN cDNA 1700055N04 gene
19	4862589	4871102	+	Brms1	107392	MGI:2388804	0.909794	2.97266	0	8.08233	1.13882	4.44701	7.31797	26.0234	0.779713	+	breast cancer metastasis-suppressor 1
19	5183254	5199477	+	Aldh3b1	67689	MGI:1914939	1.21306	0	0	0	0	0	0	3.90351	0.800903	++	aldehyde dehydrogenase 3 family, member B1
19	5247257	5259734	-	1810013N20Rik	78306	MGI:1925556	0	0	0	0	0	0	0	11.7105	1.16888	+++	RIKEN cDNA 1810013N20 gene
19	5359977	5360993	-	1700020D05Rik	75555	MGI:1922805	0	0	0	0	0	0	0	22.1199	1.16888	+++	RIKEN cDNA 1700020D05 gene
19	6106669	6107942	+	ORF6	29805	MGI:1352481	0.909794	0.891798	0	0	1.13882	0	3.65898	40.3362	1.02677	+++	open reading frame 6
19	6229879	6269691	+	1700123I01Rik	76663	MGI:1923913	0	0	0	0	1.13882	0	1.46359	5.20467	0.925841	+++	RIKEN cDNA 1700123I01 gene
19	6934099	6944131	+	Bad	12015	MGI:1096330	0.303265	0.297266	3.55977	0	0	0	0	2.60234	0.624811	+	Bcl-associated death promoter
19	7486817	7527423	+	5730596K20Rik	109168	MGI:1924270	0	0	0	0	1.13882	0	1.46359	10.4093	1.03058	+++	RIKEN cDNA 5730596K20 gene
19	8172469	8199138	+	4921526K24Rik	66727	MGI:1913977	0	0	0	0	0	0	0	14.3129	1.16888	+++	RIKEN cDNA 4921526K24 gene
19	8872494	8896341	+	Asrgl1	66514	MGI:1913764	3.63918	0.297266	1.18659	0	0	0	0	32.5292	0.975755	+++	asparaginase like 1
19	8931148	9018776	-	2310047C17Rik	66395	MGI:1913645	0	0.297266	0	0	0	0	0	3.90351	1.04394	+++	RIKEN cDNA 2310047C17 gene
19	9203206	9205548	-	Zbtb3	75291	MGI:1922541	0	0	0	0	0	0	0.731797	1.30117	0.86785	++	zinc finger and BTB domain containing 3
19	9869275	9885735	-	Vmd2	24115	MGI:1346332	0	0	0	0	0	0	0	22.1199	1.16888	+++	vitelliform macular dystrophy 2 homolog (human)
19	10397413	10406053	-	4930579J09Rik	67752	MGI:1915002	0.303265	0.297266	0	0	0	0	0	31.228	1.13412	+++	RIKEN cDNA 4930579J09 gene
19	11790431	11824688	+	1110018F06Rik	76303	MGI:1923553	0	0	0	0	1.13882	0	0	1.30117	0.86785	++	RIKEN cDNA 1110018F06 gene
19	12674324	12709573	+	Lpxn	107321	MGI:2147677	0.303265	0	0	0	0	0	0	3.90351	1.04394	+++	leupaxin
19	18912231	19054762	+	Trpm6	225997	MGI:2675603	0	0.297266	0	0	0	0	0.731797	1.30117	0.691758	+	transient receptor potential cation channel, subfamily M, member 6
19	20948473	21118019	-	Tmc1	13409	MGI:2151016	0	0.297266	0	0	1.13882	0	0	1.30117	0.691758	+	transmembrane channel-like gene family 1
19	23699454	23793506	-	1700028P14Rik	67483	MGI:1914733	0	0	0	0	0	0	0	11.7105	1.16888	+++	RIKEN cDNA 1700028P14 gene
19	24045087	24088006	+	Apba1	319924	MGI:1860297	0	0.594532	0	0	0	0	0	1.30117	0.691758	+	amyloid beta (A4) precursor protein-binding, family A, member 1
19	31897499	31934387	-	9530058O11Rik	208449	MGI:2444110	0.606529	0	1.18659	0	2.27764	6.67052	1.46359	5.20467	0.624811	+	RIKEN cDNA 9530058O11 gene
19	32992150	33295669	-	6530404N21Rik	67795	MGI:1915045	0	0.297266	0	0	1.13882	0	0	9.10818	1.05974	+++	RIKEN cDNA 6530404N21 gene
19	44130421	44164999	-	Keo4	226144	MGI:2387613	0.909794	1.18906	0	2.69411	4.55529	0	1.46359	6.50584	0.589096	+	similar to Caenorhabditis elegans protein C42C1.9
19	44205495	44231348	-	Cwf19l1	72502	MGI:1919752	0.606529	0	0	0	0	0	1.46359	2.60234	0.691758	+	CWF19-like 1, cell cycle control (S. pombe)
19	44243115	44274359	-	B830002B15	329064		0.606529	0	0	0	0	0	0	1.30117	0.691758	+	hypothetical protein B830002B15
19	45648983	45657239	-	Poll	56626	MGI:1889000	0	1.18906	0	0	0	0	3.65898	5.20467	0.656996	+	polymerase (DNA directed), lambda
19	45886646	45888473	-	Npm3	18150	MGI:894653	0	4.45899	0	0	9.11058	0	10.9769	22.1199	0.658966	+	nucleoplasmin 3
19	47874488	47894990	+	1700020F09Rik	68214	MGI:1915464	1.51632	0.891798	0	0	0	0	1.46359	9.10818	0.783529	++	RIKEN cDNA 1700020F09 gene
19	56701276	56721427	+	Tdrd1	83561	MGI:1933218	0	0	0	0	0	0	0	3.90351	1.16888	+++	tudor domain containing 1
19	58447851	58488943	+	1700011F14Rik	75645	MGI:1922895	0	0	0	0	0	0	0	1.30117	1.16888	+++	RIKEN cDNA 1700011F14 gene
19	58721659	58730270	-	1700019N19Rik	67507	MGI:1914757	0	0	0	0	0	0	0.731797	37.7339	1.15416	+++	RIKEN cDNA 1700019N19 gene
19	58879282	58907270	+	6430537H07Rik	226265	MGI:2441717	0	0	0	0	0	0	0.731797	1.30117	0.86785	++	RIKEN cDNA 6430537H07 gene
X	5628117	5639207	+	Akap4	11643	MGI:102794	3.63918	0.297266	0	0	3.41647	4.44701	2.92719	57.2514	0.992788	+++	A kinase (PRKA) anchor protein 4
X	6519858	6528413	-	Gata1	14460	MGI:95661	0	0	0	0	0	0	0	1.30117	1.16888	+++	GATA binding protein 1
X	6831992	6840770	+	C81234	209837	MGI:2148066	0	0	0	0	0	0	0	1.30117	1.16888	+++	expressed sequence C81234
X	7582266	7583104	+	Fthl17	83457	MGI:1933180	0	0	0	0	0	0	0	1.30117	1.16888	+++	ferritin, heavy polypeptide-like 17
X	7821687	7859946	+	Xkh	22439	MGI:103569	0.606529	0	0	0	0	0	0	14.3129	1.09633	+++	McLeod syndrome gene homolog
X	8203043	8211756	-	Tcte1l	67117	MGI:1914367	0.606529	0	0	0	1.13882	8.89403	0	3.90351	0.646001	+	t-complex-associated-testis-expressed 1-like
X	8394654	8395207	+	1700054O13Rik	67334	MGI:1914584	0	0	0	0	0	0	0	50.7456	1.16888	+++	RIKEN cDNA 1700054O13 gene
X	8705930	8764420	-	Rpgr	19893	MGI:1344037	0.303265	0	0	0	0	0	0	1.30117	0.86785	++	retinitis pigmentosa GTPase regulator
X	13658800	13659678	-	4930403L05Rik	67395	MGI:1914645	0	0	0	0	0	0	0	1.30117	1.16888	+++	RIKEN cDNA 4930403L05 gene
X	39732935	39744052	-	Elf4	56501	MGI:1928377	0.303265	0	0	0	0	0	0	2.60234	0.992788	+++	E74-like factor 4 (ets domain transcription factor)
X	43269990	43274067	-	1700080O16Rik	74279	MGI:1921529	0	0	0	0	0	0	0	1.30117	1.16888	+++	RIKEN cDNA 1700080O16 gene
X	44402519	44417431	-	1700013H16Rik	75514	MGI:1922764	0	0	0	0	0	0	0	1.30117	1.16888	+++	RIKEN cDNA 1700013H16 gene
X	44895738	45025549	+	4930527E24Rik	75140	MGI:1922390	0	0	0	0	0	0	0	65.0584	1.16888	+++	RIKEN cDNA 4930527E24 gene
X	54651088	54652452	+	1700030B21Rik	70062	MGI:1917312	0.303265	0	0	0	0	0	0.731797	5.20467	0.992788	+++	RIKEN cDNA 1700030B21 gene
X	55906799	55907662	-	4930447F04Rik	74862	MGI:1922112	0	0	0	0	0	0	0	1.30117	1.16888	+++	RIKEN cDNA 4930447F04 gene
X	59549156	59549833	+	1700020N15Rik	75509	MGI:1922759	0	0	0	0	0	0	0	7.80701	1.16888	+++	RIKEN cDNA 1700020N15 gene
X	63617667	63626610	-	Irak1	16179	MGI:107420	0	0.594532	0	0	0	0	0	2.60234	0.86785	++	interleukin-1 receptor-associated kinase 1
X	67702339	67707615	-	5430402E10Rik	71351	MGI:1918601	0	0	0	0	0	0	0	1.30117	1.16888	+++	RIKEN cDNA 5430402E10 gene
X	69610706	69658908	-	2410003J06Rik	71967	MGI:1919217	0	0	0	0	0	0	0	1.30117	1.16888	+++	RIKEN cDNA 2410003J06 gene
X	75067782	75068330	+	1600014K23Rik	71996	MGI:1919246	0	0	0	0	0	0	0	3.90351	1.16888	+++	RIKEN cDNA 1600014K23 gene
X	75843706	75846820	+	1700072E05Rik	73495	MGI:1920745	0	0	0	0	0	0	0	1.30117	1.16888	+++	RIKEN cDNA 1700072E05 gene
X	81857765	82338458	-	B430216B18	215641		0	0	0	0	0	0	0	1.30117	1.16888	+++	hypothetical protein B430216B18
X	83503504	83570981	-	Pdk3	236900	MGI:2384308	2.42612	1.18906	0	2.69411	3.41647	0	2.19539	15.614	0.756699	+	pyruvate dehydrogenase kinase, isoenzyme 3
X	83973890	83992953	+	6330500C13Rik	236904	MGI:1923400	0	0	0	0	0	0	0	1.30117	1.16888	+++	RIKEN cDNA 6330500C13 gene
X	85455158	85455829	-	1700010D01Rik	76386	MGI:1923636	0	0	0	0	0	0	0	33.8304	1.16888	+++	RIKEN cDNA 1700010D01 gene
X	90782493	90962153	-	Tex11	83558	MGI:1933237	0	0	0	0	0	0	0	1.30117	1.16888	+++	testis expressed gene 11
X	92024067	92032272	+	Pin4	69713	MGI:1916963	0	0	0	0	0	0	0	1.30117	1.16888	+++	protein (peptidyl-prolyl cis/trans isomerase) NIMA-interacting, 4 (parvulin)
X	108261867	108262887	-	Tgifx1	245583	MGI:2387796	0	0	0	0	0	0	0	15.614	1.16888	+++	TGIF homeobox 1
X	124227712	124266839	-	1700008I05Rik	71841	MGI:1919091	0	0	0	0	0	0	0	2.60234	1.16888	+++	RIKEN cDNA 1700008I05 gene
X	126734526	126735122	-	1700025D03Rik	67944	MGI:1915194	0	0	0	0	0	0	0	1.30117	1.16888	+++	RIKEN cDNA 1700025D03 gene
X	127560712	127562493	+	4933428M09Rik	71248	MGI:1918498	0	0	0	0	0	0	0	2.60234	1.16888	+++	RIKEN cDNA 4933428M09 gene
X	128444363	128488281	+	E230019M04	331537		0	0	0	0	0	0	0	3.90351	1.16888	+++	hypothetical protein E230019M04
X	129189792	129194917	-	Tex13	83555	MGI:1890544	0	0	0	0	0	0	0	1.30117	1.16888	+++	testis expressed gene 13
X	129289104	129320442	+	4930405J24Rik	78789	MGI:1926039	0	0	0	0	0	0	0	6.50584	1.16888	+++	RIKEN cDNA 4930405J24 gene
X	137482675	137524895	+	Ott	18422	MGI:107573	0	0	0	0	0	0	0.731797	2.60234	0.992788	+++	ovary testis transcribed
X	140328269	140338794	-	4921511M17Rik	78092	MGI:1925342	0	0	0	0	0	0	0	44.2397	1.16888	+++	RIKEN cDNA 4921511M17 gene
X	145572940	145621649	-	Mbtps2	270669	MGI:2444506	0.303265	0.297266	0	0	0	0	2.19539	3.90351	0.742911	+	RIKEmembrane-bound transcription factor protease, site 2
X	151783139	151784328	-	1700045I19Rik	74264	MGI:1921514	0	0	0	0	0	0	0	5.20467	1.16888	+++	RIKEN cDNA 1700045I19 gene
X	152292490	152396071	+	2310042L19Rik	69656	MGI:1916906	0	0.297266	1.18659	0	0	0	0	1.30117	0.691758	+	RIKEN cDNA 2310042L19 gene
X	152529427	152562811	+	Asb9	69299	MGI:1916549	0	0	0	0	2.27764	0	0	1.30117	0.691758	+	ankyrin repeat and SOCS box-containing protein 9

## Sheet: Prefer Genes (TT 1+2), unmapped
List of 225 genes with preferential expression in total testis, PEM > 1/2*PEMTT(max), not mapped on mouse genome
Ch	Gene symbol	LocusLink	MGI accession	brain	eye	heart	liver	kidney	adipose	limbs	TT 1+2	PEM	Rank	Gene name
1	1700027L20Rik	69453	MGI:1916703	0.606529	2.08086	0	0	0	0	0	11.7105	0.86785	++	RIKEN cDNA 1700027L20 gene
1	1700019O17Rik	71863	MGI:1919113	0	0.594532	0	0	0	0	0.731797	2.60234	0.770939	+	RIKEN cDNA 1700019O17 gene
1	4930527J03Rik	75164	MGI:1922414	0.303265	0	1.18659	0	0	0	0	11.7105	1.08173	+++	RIKEN cDNA 4930527J03 gene
1	1700022P22Rik	75558	MGI:1922808	0	0	0	0	0	0	0	13.0117	1.16888	+++	RIKEN cDNA 1700022P22 gene
1	LOC213409	213409		0.303265	0	0	0	0	0	0	5.20467	1.07197	+++	similar to thymopoietin; Thymopoietin (lamina associated polypeptide 2)
1	LOC226990	226990		0	0	0	0	0	0	0	5.20467	1.16888	+++	similar to hypothetical protein MGC33442
1	BC035947	269211	MGI:2652858	0	0	0	0	0	0	0	1.30117	1.16888	+++	cDNA sequence BC035947
1	LOC329164	329164		0	0	0	0	0	0	0	1.30117	1.16888	+++	similar to KIAA2012 protein
1	LOC332433	332433		0	0	0	0	0	2.22351	0	1.30117	0.86785	++	similar to axonemal dynein heavy chain 7
1	LOC381297	381297		0.303265	0.297266	1.18659	0	2.27764	0	0	2.60234	0.624812	+	hypothetical gene supported by BC031136
1	LOC381319	381319		0.909794	0	1.18659	0	0	0	0.731797	2.60234	0.624812	+	similar to Jun dimerization protein 1 gene
2	Nxph2	18232	MGI:107491	0.303265	0	0	0	0	0	0	1.30117	0.86785	++	neurexophilin 2
2	4933425O20Rik	66766	MGI:1914016	0	0	0	0	0	0	0	20.8187	1.16888	+++	RIKEN cDNA 4933425O20 gene
2	2410018M14Rik	66984	MGI:1914234	0	0.594532	0	0	0	0	1.46359	11.7105	1.00918	+++	RIKEN cDNA 2410018M14 gene
2	Cdan1	68968	MGI:1916218	0	0	0	0	0	0	0	1.30117	1.16888	+++	congenital dyserythropoietic anemia, type I (human)
2	4933440H19Rik	71254	MGI:1918504	0	0	0	0	0	0	0.731797	1.30117	0.86785	++	RIKEN cDNA 4933440H19 gene
2	1700020A23Rik	75656	MGI:1922906	0	0	0	0	0	0	0	13.0117	1.16888	+++	RIKEN cDNA 1700020A23 gene
2	1700123D08Rik	76646	MGI:1923896	0.303265	0.297266	0	0	0	0	0	7.80701	1.04394	+++	RIKEN cDNA 1700123D08 gene
2	C030048H21Rik	77481	MGI:1924731	0	0	0	0	0	0	0	1.30117	1.16888	+++	RIKEN cDNA C030048H21 gene
2	4831403C07Rik	211838	MGI:2444446	0	0	0	0	0	0	0.731797	3.90351	1.04394	+++	RIKEN cDNA 4831403C07 gene
2	LOC228684	228684		0	0	0	0	0	0	0	2.60234	1.16888	+++	similar to dJ842G6.2 (novel protein imilar to SEL1L (sel-1 (suppressor of lin-12, C.elegans)-like))
2	LOC228710	228710		0	0	0	0	0	0	0	37.7339	1.16888	+++	similar to Hypothetical BAF-like protein C20orf179
2	LOC228730	228730		1.21306	0.891798	0	2.69411	2.27764	2.22351	0	11.7105	0.822092	++	similar to uncharacterized hypothalamus protein HT013
2	4930526D03Rik	277496	MGI:2685538	0	0	0	0	0	0	0	3.90351	1.16888	+++	RIKEN cDNA 4930526D03 gene
2	Gm711	279029	MGI:2685557	0	0	0	0	0	0	0	9.10818	1.16888	+++	gene model 711, (NCBI)
2	1810024B03Rik	329509	MGI:1925560	0	0	0	0	0	0	0	1.30117	1.16888	+++	RIKEN cDNA 1810024B03 gene
2	4921509C19Rik	381393	MGI:2685851	0	0	0	0	0	0	0.731797	1.30117	0.86785	++	RIKEN cDNA 4921509C19 gene
3	Pgk2	18663	MGI:97563	0	0	0	0	0	0	0	161.345	1.16888	+++	phosphoglycerate kinase 2
3	1700007J06Rik	71827	MGI:1919077	0	0	0	0	0	0	0	5.20467	1.16888	+++	RIKEN cDNA 1700007J06 gene
3	4930431B09Rik	74645	MGI:1921895	0	0	0	0	0	0	0	10.4093	1.16888	+++	RIKEN cDNA 4930431B09 gene
3	1700001F04Rik	75439	MGI:1922689	0	0	0	0	0	0	0	119.707	1.16888	+++	RIKEN cDNA 1700001F04 gene
3	Mgst2	211666	MGI:2448481	0.606529	0	0	0	0	0	0	1.30117	0.691758	+	microsomal glutathione S-transferase 2
3	LOC229588	229588		0	0	0	0	1.13882	0	0	20.8187	1.14255	+++	similar to hypothetical protein FLJ20519
3	A330067P21	229780		0.606529	0	0	0	0	0	0	2.60234	0.86785	++	hypothetical protein A330067P21
3	LOC381451	381451		0	0.594532	0	0	0	0	0	1.30117	0.691758	+	LOC381451
4	Pscd2	19158	MGI:1334255	4.85223	9.80978	0	0	9.11058	0	6.58617	45.5409	0.708626	+	pleckstrin homology, Sec7 and coiled-coil domains 2
4	1110054O05Rik	66209	MGI:1913459	0	0	0	0	0	0	1.46359	1.30117	0.691758	+	RIKEN cDNA 1110054O05 gene
4	1700029G01Rik	66938	MGI:1914188	0	0	0	0	0	0	0	42.9386	1.16888	+++	RIKEN cDNA 1700029G01 gene
4	1110020C03Rik	68625	MGI:1915875	0	0	0	0	0	2.22351	0	1.30117	0.86785	++	RIKEN cDNA 1110020C03 gene
4	1700008E09Rik	69363	MGI:1916613	0	0	0	0	0	0	0	5.20467	1.16888	+++	RIKEN cDNA 1700008E09 gene
4	6330407A03Rik	70720	MGI:1917970	0	0	0	0	0	0	0	1.30117	1.16888	+++	RIKEN cDNA 6330407A03 gene
4	1700054F22Rik	73398	MGI:1920648	0	0	0	0	0	2.22351	0	7.80701	1.10193	+++	RIKEN cDNA 1700054F22 gene
4	4930488P18Rik	74914	MGI:1922164	0	0	0	0	0	0	0	1.30117	1.16888	+++	RIKEN cDNA 4930488P18 gene
4	BC025458	231002	MGI:2387630	0	1.48633	0	0	0	0	0	2.60234	0.624812	+	cDNA sequence BC025458
4	BC058738	231003	MGI:2678948	0.909794	0.297266	0	0	0	0	0.731797	2.60234	0.624812	+	cDNA sequence BC058738
4	E130310K16Rik	269513	MGI:2444830	0	0	0	0	0	0	0	2.60234	1.16888	+++	RIKEN cDNA E130310K16 gene
4	LOC277744	277744		0	0	0	0	0	0	0	1.30117	1.16888	+++	similar to hypothetical protein MGC24047
4	LOC331213	331213		1.51632	0.891798	0	0	0	0	0.731797	72.8654	1.10415	+++	similar to EBI-1 ligand chemokine
4	Zfp69	381549	MGI:107794	0	0	0	0	0	0	0	1.30117	1.16888	+++	zinc finger protein 69
4	LOC384071	384071		0	0	0	0	0	0	0	7.80701	1.16888	+++	similar to RIKEN cDNA 1810012H11
5	Brca2	12190	MGI:109337	0	0	0	0	0	0	1.46359	1.30117	0.691758	+	breast cancer 2
5	Fgl2	14190	MGI:103266	0	0	0	0	0	0	1.46359	1.30117	0.691758	+	fibrinogen-like protein 2
5	Zan	22635	MGI:106656	0	0	0	0	0	2.22351	0	2.60234	0.992788	+++	zonadhesin
5	Oas1b	23961	MGI:97430	0	0.297266	0	0	0	0	0	1.30117	0.86785	++	2'-5' oligoadenylate synthetase 1B
5	D5Wsu178e	28042	MGI:107898	0	0	0	0	0	0	0.731797	2.60234	0.992788	+++	DNA segment, Chr 5, Wayne State University 178, expressed
5	Stag3	50878	MGI:1355311	0	1.7836	0	0	0	0	0	22.1199	1.0376	+++	stromal antigen 3
5	Diablo	66593	MGI:1913843	2.12285	2.67539	1.18659	2.69411	4.55529	2.22351	4.39078	18.2164	0.681539	+	diablo homolog (Drosophila)
5	4921520G13Rik	66729	MGI:1913979	0	0	0	0	0	0	0	2.60234	1.16888	+++	RIKEN cDNA 4921520G13 gene
5	4930449I24Rik	67410	MGI:1914660	0	0	0	0	0	0	0	11.7105	1.16888	+++	RIKEN cDNA 4930449I24 gene
5	4921511H03Rik	70920	MGI:1918170	0	0	0	0	0	0	0	6.50584	1.16888	+++	RIKEN cDNA 4921511H03 gene
5	1700023E05Rik	71868	MGI:1919118	0	0	0	0	0	0	0	1.30117	1.16888	+++	RIKEN cDNA 1700023E05 gene
5	B3gnt4	231727	MGI:2680208	0	0	0	0	0	0	0	1.30117	1.16888	+++	UDP-GlcNAc:betaGal beta-1,3-N-acetylglucosaminyltransferase 4
5	Gm443	242891	MGI:2685289	0	0	0	0	0	0	0	2.60234	1.16888	+++	gene model 443, (NCBI)
5	4930401F20	243822		0	0	0	0	0	2.22351	0	2.60234	0.992788	+++	hypothetical protein 4930401F20
5	Coxvib2	333182		2.12285	0	0	0	1.13882	0	2.19539	15.614	0.886333	+++	cytochrome c oxidase subunit VIb, testes-specific
5	A330070K13Rik	381673	MGI:2685897	0	0	0	0	0	0	0	1.30117	1.16888	+++	RIKEN cDNA A330070K13 gene
5	LOC384209	384209		0	0	0	0	0	0	0	7.80701	1.16888	+++	similar to hypothetical protein MGC35043
5	LOC384337	384337		0	0	0	0	0	0	0	1.30117	1.16888	+++	similar to M-phase phosphoprotein 9
6	Fgf6	14177	MGI:95520	0	0	0	0	0	0	0	1.30117	1.16888	+++	fibroblast growth factor 6
6	Hoxa4	15401	MGI:96176	0	0.594532	0	0	1.13882	0	0.731797	2.60234	0.691758	+	homeo box A4
6	Igk-V8	16123	MGI:96518	0.909794	0.891798	1.18659	2.69411	1.13882	0	1.46359	5.20467	0.594848	+	immunoglobulin kappa chain variable 8 (V8)
6	4931417G12Rik	70979	MGI:1918229	0.303265	0	0	0	0	0	0	3.90351	1.04394	+++	RIKEN cDNA 4931417G12 gene
6	6530409C15Rik	76224	MGI:1923474	0.303265	0	0	0	0	0	0	1.30117	0.86785	++	RIKEN cDNA 6530409C15 gene
6	1700023L04Rik	76419	MGI:1923669	0	0	0	0	0	0	0.731797	6.50584	1.0897	+++	RIKEN cDNA 1700023L04 gene
6	BC049816	232313	MGI:2682940	0	0	0	0	0	0	0.731797	1.30117	0.86785	++	cDNA sequence BC049816
6	MGC58790	330277		0	0	0	0	0	0	0	1.30117	1.16888	+++	Similar to testes development-related NYD-SP18
6	4922502D21Rik	381816	MGI:2685920	0	0	0	0	1.13882	0	0	102.792	1.16342	+++	RIKEN cDNA 4922502D21 gene
6	LOC381827	381827		0	0.297266	0	0	0	0	2.92719	5.20467	0.816697	++	similar to 60S RIBOSOMAL PROTEIN L7
6	LOC384416	384416		0	0.297266	1.18659	0	0	0	0	1.30117	0.691758	+	similar to immunoglobulin light chain variable region
6	Rnf133	386611	MGI:2677436	0	0	0	0	0	0	0	39.0351	1.16888	+++	ring finger protein 133
7	Cyp2a12	13085	MGI:105055	0	0	0	10.7764	0	0	0	3.90351	0.800903	++	cytochrome P450, family 2, subfamily a, polypeptide 12
7	Pde8a	18584	MGI:1277116	0.909794	2.67539	1.18659	0	6.83293	0	0	14.3129	0.733151	+	phosphodiesterase 8A
7	Exosc5	27998	MGI:107889	2.12285	5.64805	0	8.08233	6.83293	4.44701	6.58617	53.3479	0.842144	++	exosome component 5
7	AI414495	50722	MGI:1354963	2.12285	0	0	0	0	6.67052	0	131.418	1.12788	+++	expressed sequence AI414495
7	D7Ertd458e	52118	MGI:1196266	0	0.297266	0	0	0	0	0	1.30117	0.86785	++	DNA segment, Chr 7, ERATO Doi 458, expressed
7	Tex101	56746	MGI:1930791	0	0.594532	0	0	0	0	0	49.4444	1.1466	+++	testis expressed gene 101
7	1700063I17Rik	68223	MGI:1915473	0	0	0	0	0	0	0	55.9502	1.16888	+++	RIKEN cDNA 1700063I17 gene
7	1700008P20Rik	69301	MGI:1916551	0	0	0	0	0	0	0	62.4561	1.16888	+++	RIKEN cDNA 1700008P20 gene
7	1700007K09Rik	69318	MGI:1916568	0	0	0	0	0	0	0	1.30117	1.16888	+++	RIKEN cDNA 1700007K09 gene
7	1700008D07Rik	69358	MGI:1916608	0	0	0	0	0	6.67052	0	11.7105	1.04394	+++	RIKEN cDNA 1700008D07 gene
7	Zfp511	69752	MGI:1917002	0.606529	0	0	0	0	0	1.46359	3.90351	0.800903	++	zinc finger protein 511
7	Dmrtc2	71241	MGI:1918491	0	0	1.18659	0	0	0	0	2.60234	0.992788	+++	doublesex and mab-3 related transcription factor like family C2
7	1700058F15Rik	73456	MGI:1920706	0	0	0	0	0	2.22351	0	2.60234	0.992788	+++	RIKEN cDNA 1700058F15 gene
7	4930403C10Rik	73813	MGI:1921063	0	0	0	0	0	0	0	3.90351	1.16888	+++	RIKEN cDNA 4930403C10 gene
7	2810438M17Rik	76834	MGI:1924084	0.606529	0	0	0	0	0	0	2.60234	0.86785	++	RIKEN cDNA 2810438M17 gene
7	4930451I11Rik	78118	MGI:1925368	0	0	0	0	0	0	0	5.20467	1.16888	+++	RIKEN cDNA 4930451I11 gene
7	Akap12	83397	MGI:1932576	0	0	0	0	0	2.22351	0.731797	7.80701	1.04394	+++	A kinase (PRKA) anchor protein (gravin) 12
7	Egln2	112406	MGI:1932287	8.79467	10.107	2.37318	8.08233	12.527	0	5.12258	83.2748	0.798968	++	EGL nine homolog 2 (C. elegans)
7	Stk33	117229	MGI:2152419	0.303265	0	0	0	0	0	0	7.80701	1.10193	+++	serine/threonine kinase 33
7	BC027373	207952	MGI:2668031	0	0	0	0	0	0	0.731797	5.20467	1.07197	+++	cDNA sequence BC027373
7	F630044M05Rik	210145	MGI:2685320	0.303265	0	0	0	0	0	0	20.8187	1.14255	+++	RIKEN cDNA F630044M05 gene
7	4933400F01Rik	232973	MGI:2687054	0	0	0	0	0	0	0	22.1199	1.16888	+++	RIKEN cDNA 4933400F01 gene
7	Tmc3	233424	MGI:2669033	0	0	0	0	0	0	0	2.60234	1.16888	+++	transmembrane channel-like gene family 3
7	LOC233550	233550		0.303265	0	0	0	0	0	0	1.30117	0.86785	++	similar to WW domain-containing adapter with a coiled-coil region isoform 3
7	Ggn	243897		0	0	0	0	0	0	0	1.30117	1.16888	+++	gametogenetin
7	Ubqln3	244178		0	0	0	0	0	0	0	3.90351	1.16888	+++	ubiquilin 3
7	4922504M18Rik	244179	MGI:2685336	0	0	0	0	0	0	0	42.9386	1.16888	+++	RIKEN cDNA 4922504M18 gene
7	LOC269965	269965		0.303265	0	1.18659	0	0	0	0	3.90351	0.947031	+++	similar to X-ray radiation resistance associated 1 protein
7	A230107C01Rik	320225	MGI:2443617	0	0	0	0	0	0	0	2.60234	1.16888	+++	RIKEN cDNA A230107C01 gene
7	LOC381868	381868		0	0	0	0	0	0	0	3.90351	1.16888	+++	similar to TEX14 protein
7	LOC381932	381932		0	0.297266	0	0	0	0	0	6.50584	1.0897	+++	similar to Protein C20orf28 homolog
7	LOC384639	384639		0.606529	0	0	0	1.13882	0	0.731797	2.60234	0.691758	+	similar to Transmembrane 4 superfamily, member 2 (Cell surface glycoprotein A15) (PE31) (TALLA homolog)
8	1500034J01Rik	66498	MGI:1913748	3.33591	4.75626	0	2.69411	0	2.22351	1.46359	14.3129	0.587023	+	RIKEN cDNA 1500034J01 gene
8	4933436C20Rik	71296	MGI:1918546	0	0	0	0	0	0	0	1.30117	1.16888	+++	RIKEN cDNA 4933436C20 gene
8	1700007B14Rik	71831	MGI:1919081	0	0	0	0	0	0	0	1.30117	1.16888	+++	RIKEN cDNA 1700007B14 gene
8	1700024N20Rik	71852	MGI:1919102	0.303265	0	0	0	0	0	0	2.60234	0.992788	+++	RIKEN cDNA 1700024N20 gene
8	Cklfsf2a	73381	MGI:2447160	0.303265	0.594532	0	0	1.13882	0	0	123.611	1.15097	+++	chemokine-like factor super family 2A
8	4930453L07Rik	74688	MGI:1921938	0	0	0	0	0	0	0	2.60234	1.16888	+++	RIKEN cDNA 4930453L07 gene
8	1700104B16Rik	78636	MGI:1925886	0	0	0	0	0	0	0	3.90351	1.16888	+++	RIKEN cDNA 1700104B16 gene
9	Olfr58	18358	MGI:1333790	0	0	0	0	0	0	0	2.60234	1.16888	+++	olfactory receptor 58
9	1700011N24Rik	71829	MGI:1919079	0	0	0	0	0	0	0	23.421	1.16888	+++	RIKEN cDNA 1700011N24 gene
9	1700055J15Rik	74267	MGI:1921517	0	0	0	0	0	0	0	37.7339	1.16888	+++	RIKEN cDNA 1700055J15 gene
9	3010015K02Rik	76832	MGI:1924082	0	0	0	0	0	0	0.731797	1.30117	0.86785	++	RIKEN cDNA 3010015K02 gene
9	4931406O17Rik	78267	MGI:1925517	0	1.7836	0	0	0	2.22351	0	5.20467	0.729547	+	RIKEN cDNA 4931406O17 gene
9	LOC234912	234912		0	0	0	0	0	0	0	3.90351	1.16888	+++	similar to hypothetical protein MGC13040
9	BC049697	382075	MGI:2681875	0	0	0	0	0	4.44701	0	2.60234	0.86785	++	cDNA sequence BC049697
9	4930535E21Rik	382077	MGI:1922464	0	0	3.55977	0	0	0	0	14.3129	1.06414	+++	RIKEN cDNA 4930535E21 gene
9	LOC382121	382121		0.909794	1.18906	2.37318	0	2.27764	0	2.19539	44.2397	1.01912	+++	similar to 2400006P09Rik protein
9	D630033O11Rik	403179	MGI:2685434	0	0	0	0	0	0	0	1.30117	1.16888	+++	RIKEN cDNA D630033O11 gene
10	D10Wsu102e	28109	MGI:106381	0	0.297266	0	0	0	0	0.731797	1.30117	0.691758	+	DNA segment, Chr 10, Wayne State University 102, expressed
10	4930520K10Rik	67587	MGI:1914837	0	0	0	0	0	0	0	1.30117	1.16888	+++	RIKEN cDNA 4930520K10 gene
10	1700011E04Rik	69286	MGI:1916536	0	0	0	0	0	0	0	3.90351	1.16888	+++	RIKEN cDNA 1700011E04 gene
10	1700125F08Rik	73616	MGI:1920866	0	0	0	0	0	0	0	2.60234	1.16888	+++	RIKEN cDNA 1700125F08 gene
10	4930404N11Rik	73822	MGI:1921072	0.303265	0	0	0	0	0	0	2.60234	0.992788	+++	RIKEN cDNA 4930404N11 gene
10	4930533K18Rik	75189	MGI:1922439	0.606529	0.594532	0	0	0	2.22351	0	3.90351	0.742911	+	RIKEN cDNA 4930533K18 gene
10	4930463O16Rik	75804	MGI:1923054	0	0	0	0	0	0	0	2.60234	1.16888	+++	RIKEN cDNA 4930463O16 gene
10	4930470H14Rik	75815	MGI:1923065	0	0	0	0	0	0	0	1.30117	1.16888	+++	RIKEN cDNA 4930470H14 gene
10	Rdh1	107605	MGI:1195275	0.606529	0.594532	0	0	0	2.22351	0	3.90351	0.742911	+	retinol dehydrogenase 1 (all trans)
10	LOC214511	214511		0	0	0	0	0	0	0	2.60234	1.16888	+++	Unknown (protein for IMAGE:3584988)
10	Rkhd1	237400	MGI:2681847	0	0	0	0	0	0	2.19539	6.50584	0.96476	+++	ring finger (C3HC4 type) and KH domain containing 1
10	LOC331595	331595		0	0	0	0	0	0	0	3.90351	1.16888	+++	hypothetical LOC331595
10	LOC380662	380662		0	0	0	0	0	0	0	1.30117	1.16888	+++	similar to DYRK2 protein
11	Olfr1	18306	MGI:102698	0	0	0	0	0	0	0	1.30117	1.16888	+++	olfactory receptor 1
11	0610009L18Rik	66838	MGI:1914088	0.303265	0.891798	1.18659	0	0	6.67052	1.46359	5.20467	0.624811	+	RIKEN cDNA 0610009L18 gene
11	1700024J04Rik	71848	MGI:1919098	0.303265	0.891798	0	0	0	2.22351	0.731797	9.10818	0.900034	+++	RIKEN cDNA 1700024J04 gene
11	3110043A19Rik	73216	MGI:1920466	0	0	0	0	0	2.22351	0	1.30117	0.86785	++	RIKEN cDNA 3110043A19 gene
11	1700086D15Rik	74282	MGI:1921532	0	0	0	0	0	0	0	3.90351	1.16888	+++	RIKEN cDNA 1700086D15 gene
11	3100002J23Rik	75429	MGI:1922679	0.303265	0	2.37318	0	0	0	0	11.7105	1.04394	+++	RIKEN cDNA 3100002J23 gene
11	1700003F17Rik	76392	MGI:1923642	0.303265	0	0	0	0	0	0	3.90351	1.04394	+++	RIKEN cDNA 1700003F17 gene
11	1700121K02Rik	76653	MGI:1923903	0	0	0	0	0	0	0	3.90351	1.16888	+++	RIKEN cDNA 1700121K02 gene
11	LOC216773	216773		0	0	0	0	0	0	0.731797	2.60234	0.992788	+++	hypothetical LOC216773
11	LOC237958	237958		0	0	0	0	0	0	0	7.80701	1.16888	+++	similar to SPPL2b; presenilin-like protein 1
11	MGC58818	380715		0	0	0	0	0	0	0	9.10818	1.16888	+++	Unknown (protein for MGC:58818)
12	4933425L03Rik	71169	MGI:1918419	0.303265	1.48633	0	2.69411	0	0	0	6.50584	0.788668	++	RIKEN cDNA 4933425L03 gene
12	4930421J07Rik	73953	MGI:1921203	0.606529	1.48633	1.18659	0	2.27764	2.22351	0	5.20467	0.594848	+	RIKEN cDNA 4930421J07 gene
12	4930512B01Rik	74724	MGI:1921974	0	0	0	0	0	0	0	1.30117	1.16888	+++	RIKEN cDNA 4930512B01 gene
12	4930417G10Rik	74855	MGI:1922105	0.303265	0	0	0	0	0	0	1.30117	0.86785	++	RIKEN cDNA 4930417G10 gene
12	Ak7	78801	MGI:1926051	0.606529	0	0	0	0	0	0	2.60234	0.86785	++	adenylate kinase 7
12	LOC210762	210762		0	0	0	0	0	0	0	2.60234	1.16888	+++	similar to chromosome 14 open reading frame 50
12	LOC382562	382562		0	0	0	0	0	0	0	1.30117	1.16888	+++	LOC382562
13	Ccl28	56838	MGI:1861731	0	0	0	0	0	0	0	2.60234	1.16888	+++	chemokine (C-C motif) ligand 28
13	LOC382774	382774		1.51632	0.297266	0	0	0	0	0	9.10818	0.900034	+++	similar to dynein, cytoplasmic, light peptide
14	2610042L04Rik	67055	MGI:1914305	0	0	0	0	0	0	0	1.30117	1.16888	+++	RIKEN cDNA 2610042L04 gene
14	1810063B07Rik	67509	MGI:1914759	0.909794	0.594532	1.18659	0	0	2.22351	0.731797	18.2164	0.972585	+++	RIKEN cDNA 1810063B07 gene
14	1700031C06Rik	73289	MGI:1920539	0	0	0	0	0	0	0	1.30117	1.16888	+++	RIKEN cDNA 1700031C06 gene
14	1700054O19Rik	74272	MGI:1921522	0	0	0	0	0	0	0	1.30117	1.16888	+++	RIKEN cDNA 1700054O19 gene
14	1810062O18Rik	75602	MGI:1922852	0	0	0	0	0	0	0	2.60234	1.16888	+++	RIKEN cDNA 1810062O18 gene
14	1700110M21Rik	76627	MGI:1923877	0	0	0	0	0	0	0	6.50584	1.16888	+++	RIKEN cDNA 1700110M21 gene
14	Dnahc1	110084	MGI:107721	0	0	0	0	1.13882	0	0	1.30117	0.86785	++	dynein, axonemal, heavy chain 1
14	LOC193546	193546		0	0	0	0	0	0	0	1.30117	1.16888	+++	similar to T cell receptor alpha
14	LOC212085	212085		0	0	0	0	0	0	0	1.30117	1.16888	+++	similar to tripartite motif-containing 52
14	LOC380907	380907		0	0	0	0	0	0	0	66.3596	1.16888	+++	similar to RIKEN cDNA 1700129C05
15	Hemt1	15202	MGI:1341831	0	0	0	2.69411	3.41647	0	0	2.60234	0.691758	+	hematopoietic cell transcript 1
15	0610012A05Rik	67434	MGI:1914684	0.303265	0.891798	0	0	1.13882	0	0	2.60234	0.624811	+	RIKEN cDNA 0610012A05 gene
15	Rai14	75646	MGI:1922896	0	0.297266	0	0	0	0	0	15.614	1.13412	+++	retinoic acid induced 14
15	2410015A16Rik	76486	MGI:1923736	1.51632	0	0	0	0	0	3.65898	11.7105	0.844368	++	RIKEN cDNA 2410015A16 gene
15	9430069I07Rik	77358	MGI:1924608	0.303265	0	0	0	1.13882	0	0	2.60234	0.86785	++	RIKEN cDNA 9430069I07 gene
15	4933417K04Rik	105833	MGI:2146001	0	0	0	0	0	0	0	2.60234	1.16888	+++	RIKEN cDNA 4933417K04 gene
15	LOC381000	381000		0	0	0	0	0	0	0	1.30117	1.16888	+++	similar to KPL2 protein
16	1700037C18Rik	73261	MGI:1920511	0.303265	0	0	0	0	4.44701	0	19.5175	1.0897	+++	RIKEN cDNA 1700037C18 gene
16	1700093J21Rik	74296	MGI:1921546	0	0	0	0	0	0	0	1.30117	1.16888	+++	RIKEN cDNA 1700093J21 gene
16	Zdhhc19	245308	MGI:2682948	0	0	0	0	0	0	0	5.20467	1.16888	+++	zinc finger, DHHC domain containing 19
16	LOC385668	385668		0	0	0	0	0	0	0	3.90351	1.16888	+++	similar to hypothetical protein MGC33295
17	4930564C03Rik	75341	MGI:1922591	0	0	0	0	0	0	0	9.10818	1.16888	+++	RIKEN cDNA 4930564C03 gene
17	Tdrd6	210510	MGI:2679727	0	0	0	0	0	0	0	3.90351	1.16888	+++	tudor domain containing 6
17	E130009J12Rik	381107	MGI:2685786	0.606529	0	0	0	0	0	0	9.10818	1.05974	+++	RIKEN cDNA E130009J12 gene
18	1700065I17Rik	67343	MGI:1914593	0	0	0	0	0	0	0	1.30117	1.16888	+++	RIKEN cDNA 1700065I17 gene
18	1700096C21Rik	67359	MGI:1914609	0	0	0	0	0	0	0	1.30117	1.16888	+++	RIKEN cDNA 1700096C21 gene
18	1700013J13Rik	67506	MGI:1914756	0	0.297266	0	0	0	0	0	5.20467	1.07197	+++	RIKEN cDNA 1700013J13 gene
18	1700015M15Rik	69401	MGI:1916651	0	0	0	0	0	0	0	2.60234	1.16888	+++	RIKEN cDNA 1700015M15 gene
18	6430702L21Rik	76217	MGI:1923467	0	0.297266	0	0	0	0	0	1.30117	0.86785	++	RIKEN cDNA 6430702L21 gene
18	1700007N01Rik	78346	MGI:1925596	0	0	0	0	1.13882	0	0.731797	1.30117	0.691758	+	RIKEN cDNA 1700007N01 gene
18	4933429F08	328967		0	0.297266	0	0	0	0	0	1.30117	0.86785	++	hypothetical protein 4933429F08
19	Ide	15925	MGI:96412	0.303265	0	0	0	0	0	0	1.30117	0.86785	++	insulin degrading enzyme
19	4933411K16Rik	66765	MGI:1914015	0	0	0	0	0	0	0	88.4795	1.16888	+++	RIKEN cDNA 4933411K16 gene
19	1700001K23Rik	69319	MGI:1916569	0	0	1.18659	0	0	0	0	14.3129	1.13109	+++	RIKEN cDNA 1700001K23 gene
19	1700017D01Rik	69369	MGI:1916619	0	0	0	0	0	0	0	28.6257	1.16888	+++	RIKEN cDNA 1700017D01 gene
19	1700025F22Rik	69416	MGI:1916666	0	0	0	0	0	0	0	20.8187	1.16888	+++	RIKEN cDNA 1700025F22 gene
19	2310035N23Rik	69595	MGI:1916845	0	0	0	0	1.13882	0	0	1.30117	0.86785	++	RIKEN cDNA 2310035N23 gene
19	4930442E04Rik	75800	MGI:1923050	0	0	1.18659	0	0	0	0	2.60234	0.992788	+++	RIKEN cDNA 4930442E04 gene
19	A630007B06Rik	213993	MGI:2445022	0.303265	0	0	0	0	0	0.731797	1.30117	0.691758	+	RIKEN cDNA A630007B06 gene
19	LOC225852	225852		0	0	0	0	0	0	0	6.50584	1.16888	+++	hypothetical LOC225852
19	LOC225923	225923		0	0	0	0	0	2.22351	0	1.30117	0.86785	++	similar to initiate factor 3
19	4931419P11Rik	399599	MGI:3026882	0.303265	0.297266	0	0	0	0	0	2.60234	0.86785	++	RIKEN cDNA 4931419P11 gene
X	Chic1	12212	MGI:1344694	0	0	0	0	0	0	0	1.30117	1.16888	+++	cysteine-rich hydrophobic domain 1
X	Pem	18617	MGI:97538	0.303265	0	0	0	0	0	0	2.60234	0.992788	+++	placentae and embryos oncofetal gene
X	Nrk	27206	MGI:1351326	0	0	0	0	0	0	0	2.60234	1.16888	+++	Nik related kinase
X	Halapx	60600	MGI:1926610	0	0	0	0	0	4.44701	0	39.0351	1.14085	+++	haploid specific alanine rich acidic protein, X chromosome
X	Etd	69501	MGI:1916751	0	0	0	0	0	0	0	11.7105	1.16888	+++	embryonic testis differentiation
X	4930432H15Rik	73866	MGI:1921116	0	0	0	0	0	0	0	1.30117	1.16888	+++	RIKEN cDNA 4930432H15 gene
X	4930519F16Rik	75106	MGI:1922356	0	0	0	0	0	0	0	1.30117	1.16888	+++	RIKEN cDNA 4930519F16 gene
X	LOC245598	245598		0	0	0	0	0	2.22351	0	1.30117	0.86785	++	similar to Vigilin (High density lipoprotein-binding protein) (HDL-binding protein)
X	LOC278035	278035		0	0	0	0	0	0	0.731797	1.30117	0.86785	++	similar to hypothetical protein FLJ20527
X	8030474K03Rik	382231	MGI:2685988	0	0.594532	0	0	0	0	0	1.30117	0.691758	+	RIKEN cDNA 8030474K03 gene
X	4930488E11Rik	399591	MGI:3026988	5.1555	13.0797	1.18659	0	0	0	0.731797	46.8421	0.729547	+	RIKEN cDNA 4930488E11 gene
Y	LOC382301	382301		0	0	0	0	0	0	0	22.1199	1.16888	+++	similar to RIKEN cDNA 3830403N18
-	3110070M22Rik	67304	MGI:1914554	0.303265	1.18906	0	2.69411	2.27764	0	0	20.8187	0.992788	+++	RIKEN cDNA 3110070M22 gene
-	1700003E24Rik	69357	MGI:1916607	0	0	0	0	0	0	0	54.6491	1.16888	+++	RIKEN cDNA 1700003E24 gene
-	1700030J15Rik	70073	MGI:1917323	0	0.297266	0	0	0	0	0	14.3129	1.13109	+++	RIKEN cDNA 1700030J15 gene
-	1700012B18Rik	71839	MGI:1919089	0.303265	2.08086	0	5.38822	4.55529	0	0	9.10818	0.691758	+	RIKEN cDNA 1700012B18 gene
-	3110007F17Rik	73061	MGI:1920311	0.303265	0	0	0	0	4.44701	0.731797	3.90351	0.800903	++	RIKEN cDNA 3110007F17 gene
-	1700007N14Rik	74215	MGI:1921465	0	0	0	0	0	0	0	6.50584	1.16888	+++	RIKEN cDNA 1700007N14 gene
-	2410141K09Rik	76803	MGI:1924053	0	0	0	0	0	0	0	1.30117	1.16888	+++	RIKEN cDNA 2410141K09 gene
-	LOC266459	266459		0	0	0	0	0	0	0	1.30117	1.16888	+++	similar to Eukaryotic translation initiation factor 1A (eIF-1A) (eIF-4C)
-	BC061237	385138	MGI:2682320	0	0	0	0	0	0	0	3.90351	1.16888	+++	cDNA sequence BC061237

## Sheet: Prefer Genes (ATSC), mapped
List of 1197 genes with preferential expression in adult testis somatic cells, PEM > 1/2*PEMATSC(max), mapped on mouse genome
Ch	ChromStart	ChromEnd	Ori	Gene symbol	LocusLink	MGI accession	brain	eye	heart	liver	kidney	adipose	limbs	ATSC	PEM	Rank	Gene name
1	4503270	4508755	+	Sox17	20671	MGI:107543	0.303265	0.297266	1.18659	0	0	0	0	2.45465	0.747333	+	SRY-box containing gene 17
1	9697570	9723394	+	3110035E14Rik	76982	MGI:1924232	2.42612	0.594532	0	0	0	0	0	7.36395	0.719304	+	RIKEN cDNA 3110035E14 gene
1	9820343	9844424	-	5730538E15Rik	70675	MGI:1917925	0.909794	0.594532	0	2.69411	1.13882	0	0.731797	3.68198	0.581002	+	RIKEN cDNA 5730538E15 gene
1	9897863	9998436	+	Sgk3	170755	MGI:2182368	0.606529	0.297266	0	0	0	0	1.46359	4.9093	0.793091	++	serum/glucocorticoid regulated kinase 3
1	12832261	12974086	+	Sulf1	240725	MGI:2138563	0.303265	2.08086	1.18659	0	0	0	2.92719	9.8186	0.726144	+	sulfatase 1
1	13256190	13486160	-	Ncoa2	17978	MGI:1276533	0	0.594532	0	0	0	0	0	4.9093	0.969182	+++	nuclear receptor coactivator 2
1	13677668	13702042	-	Tram1	72265	MGI:1919515	1.51632	3.26993	0	2.69411	1.13882	8.89403	2.92719	14.7279	0.644671	+	translocating chain-associating membrane protein 1
1	21412423	21427884	+	Gsta3	14859	MGI:95856	0.303265	6.83712	0	161.647	13.6659	0	0	66.2756	0.701576	+	glutathione S-transferase, alpha 3
1	34445947	34498444	-	Zfp451	98403	MGI:2137896	0.909794	0.594532	0	0	2.27764	0	0.731797	11.0459	0.869067	+++	zinc finger protein 451
1	36840129	36940160	-	C820010P03Rik	320011	MGI:2443162	1.51632	4.16172	1.18659	5.38822	1.13882	0	0.731797	14.7279	0.668152	+	RIKEN cDNA C820010P03 gene
1	37004310	37019531	+	Arid5a	214855	MGI:2443039	0.909794	0.297266	0	0	0	0	0	2.45465	0.668152	+	AT rich interactive domain 5A (Mrf1 like)
1	40060108	40091519	-	Tbc1d8	54610	MGI:1927225	0.606529	0.594532	0	0	0	0	0	4.9093	0.844243	++	TBC1 domain family, member 8
1	40309610	40339555	-	Creg2	263764	MGI:1928333	0.606529	0	0	0	0	0	0	1.22733	0.668152	+	cellular repressor of E1A-stimulated genes 2
1	44635316	44878743	-	Uxs1	67883	MGI:1915133	0.303265	0.594532	1.18659	0	1.13882	2.22351	1.46359	3.68198	0.581002	+	UDP-glucuronate decarboxylase 1
1	44989117	45004173	-	1700029F09Rik	75623	MGI:1922873	0.303265	0	0	0	1.13882	0	2.19539	2.45465	0.601205	+	RIKEN cDNA 1700029F09 gene
1	52724309	52734018	-	5830411E10Rik	109019	MGI:1923258	0.606529	1.48633	0	0	3.41647	0	0.731797	12.2733	0.823054	++	RIKEN cDNA 5830411E10 gene
1	53383594	53425048	+	Stat1	20846	MGI:103063	0.606529	0.594532	0	0	0	0	0.731797	12.2733	0.969182	+++	signal transducer and activator of transcription 1
1	54192636	54220349	-	1700019D03Rik	67080	MGI:1914330	0.303265	0	0	0	0	0	0	3.68198	1.02033	+++	RIKEN cDNA 1700019D03 gene
1	54426253	54455068	-	1700019A02Rik	69397	MGI:1916647	0	0	0	0	0	0	0	1.22733	1.14527	+++	RIKEN cDNA 1700019A02 gene
1	55198208	55221161	-	D030049F17Rik	329152	MGI:2685817	0	0	0	0	0	0	0	1.22733	1.14527	+++	RIKEN cDNA D030049F17 gene
1	55224787	55345089	-	A730039N16Rik	227106	MGI:2442222	0	0	0	0	0	0	0	1.22733	1.14527	+++	RIKEN cDNA A730039N16 gene
1	59563579	59639985	+	Aox1	11761	MGI:88035	0.303265	0	0	2.69411	0	0	0	11.0459	1.05812	+++	aldehyde oxidase 1
1	59646711	59734020	+	1200011D03Rik	71724	MGI:1918974	0	0	0	5.38822	0	2.22351	0	2.45465	0.747333	+	RIKEN cDNA 1200011D03 gene
1	62577891	62599083	+	Icos	54167	MGI:1858745	0.606529	0	0	0	0	0	0	1.22733	0.668152	+	inducible T-cell co-stimulator
1	65320344	65343078	+	2810421I24Rik	75619	MGI:1922869	0.909794	0	0	0	1.13882	0	0	8.59128	0.948979	+++	RIKEN cDNA 2810421I24 gene
1	66129131	66195161	+	Creb1	12912	MGI:88494	0	0	0	0	0	0	0	1.22733	1.14527	+++	cAMP responsive element binding protein 1
1	66639351	66641158	-	Crygc	12966	MGI:88523	0.303265	5.64805	0	0	1.13882	0	0.731797	106.777	1.04737	+++	crystallin, gamma C
1	66764767	66781033	-	Idh1	15926	MGI:96413	6.06529	8.62072	1.18659	21.5529	31.887	2.22351	12.4405	85.9128	0.749822	+	isocitrate dehydrogenase 1 (NADP+), soluble
1	71123884	71272315	-	Zfpn1a2	22779	MGI:1342541	0.303265	0	0	0	0	0	0	1.22733	0.844243	++	zinc finger protein, subfamily 1A, 2 (Helios)
1	74602704	74603499	-	Tnp1	21958	MGI:98784	0	0	0	0	0	22.2351	0	20.8645	0.944358	+++	transition protein 1
1	76293072	76317527	+	Cyp27a1	104086	MGI:88594	0.303265	0.594532	1.18659	26.9411	4.55529	4.44701	0.731797	13.5006	0.681516	+	cytochrome P450, family 27, subfamily a, polypeptide 1
1	80599197	80602272	+	Kcne4	57814	MGI:1891125	0	0	0	0	0	0	0	1.22733	1.14527	+++	potassium voltage-gated channel, Isk-related subfamily, gene 4
1	81504383	81540675	-	Wdfy1	69368	MGI:1916618	0.303265	1.48633	1.18659	0	3.41647	2.22351	0	6.13663	0.640123	+	WD repeat and FYVE domain containing 1
1	87045694	87097160	-	Csprs	114564	MGI:1891441	0	0.297266	0	0	0	0	0	1.22733	0.844243	++	component of Sp100-rs
1	87599277	87618393	-	A630001G21Rik	319997	MGI:2443131	0	0	0	0	0	0	0	1.22733	1.14527	+++	RIKEN cDNA A630001G21 gene
1	89169516	89216215	+	Efhd1	98363	MGI:1921607	2.12285	0	0	0	12.527	0	0	23.3192	0.855825	++	EF hand domain containing 1
1	90063133	90147376	+	Ugt1a6	94284	MGI:2137698	0.606529	2.08086	0	67.3528	18.2212	15.5645	0	25.7738	0.575398	+	UDP glycosyltransferase 1 family, polypeptide A6
1	90133109	90134121	-	Dnajb3	15504	MGI:1306822	0	0.297266	0	0	0	0	1.46359	3.68198	0.844243	++	DnaJ (Hsp40) homolog, subfamily B, member 3
1	92131543	92143830	+	Cmkor1	12778	MGI:109562	0	1.18906	0	0	0	2.22351	0.731797	3.68198	0.668152	+	chemokine orphan receptor 1
1	93331825	93375138	-	Per2	18627	MGI:1195265	0.606529	0	0	0	0	0	0.731797	6.13663	0.941153	+++	period homolog 2 (Drosophila)
1	93456883	93468910	+	Asb1	65247	MGI:1929735	0.303265	0.297266	0	0	0	0	0	1.22733	0.668152	+	ankyrin repeat and SOCS box-containing protein 1
1	95257179	95285316	-	Pask	269224	MGI:2155936	0.606529	0	0	0	0	0	0	1.22733	0.668152	+	PAS domain containing serine/threonine kinase
1	107859608	108015360	-	Pign	27392	MGI:1351629	0	0	0	0	0	0	0	1.22733	1.14527	+++	phosphatidylinositol glycan, class N
1	109901309	109911445	+	Serpinb2	18788	MGI:97609	0	0	0	0	0	0	0	1.22733	1.14527	+++	serine (or cysteine) proteinase inhibitor, clade B, member 2
1	121952932	121958550	-	Inhbb	16324	MGI:96571	0.606529	0	1.18659	0	1.13882	4.44701	0.731797	15.9552	0.958187	+++	inhibin beta-B
1	122008715	122043149	-	Ralb	64143	MGI:1927244	3.33591	2.37813	1.18659	0	3.41647	0	1.46359	67.5029	0.982546	+++	v-ral simian leukemia viral oncogene homolog B (ras related)
1	128256156	128290935	+	Slc35f5	74150	MGI:1921400	0.909794	0.594532	0	0	1.13882	0	1.46359	3.68198	0.581002	+	solute carrier family 35, member F5
1	133263740	133298215	-	Daf2	13137	MGI:104849	0	0	0	0	1.13882	0	0	1.22733	0.844243	++	decay accelerating factor 2
1	134524748	134525211	-	Ap1s3	252903	MGI:1891304	0.303265	0.891798	0	0	0	0	0	2.45465	0.668152	+	adaptor-related protein complex AP-1, sigma 3
1	135868432	135903880	-	Mdm4	17248	MGI:107934	0	0	0	0	0	0	0	1.22733	1.14527	+++	transformed mouse 3T3 cell double minute 4
1	136797169	136808268	-	Prelp	116847	MGI:2151110	0	3.26993	1.18659	2.69411	1.13882	8.89403	0.731797	12.2733	0.682875	+	proline arginine-rich end leucine-rich repeat
1	136961361	136965153	-	Btg2	12227	MGI:108384	0	1.48633	0	0	0	0	0.731797	4.9093	0.747333	+	B-cell translocation gene 2, anti-proliferative
1	138244457	138287712	+	Lmod1	93689	MGI:2135671	0.303265	0	0	0	0	0	0	1.22733	0.844243	++	leiomodin 1 (smooth muscle)
1	142390378	142417293	+	9830132G07Rik	226470	MGI:2444487	0.606529	0	0	0	0	0	1.46359	3.68198	0.777296	++	RIKEN cDNA 9830132G07 gene
1	146773214	146868398	-	BC027756	214498	MGI:2384876	0.909794	0.297266	1.18659	0	0	0	2.92719	6.13663	0.698115	+	cDNA sequence, BC027756
1	155948181	156055764	-	Rgl1	19731	MGI:107484	1.21306	1.7836	1.18659	5.38822	3.41647	2.22351	1.46359	8.59128	0.575398	+	ral guanine nucleotide dissociation stimulator,-like 1
1	156882225	156909631	+	1700012A16Rik	71836	MGI:1919086	0	0	0	0	0	0	0	1.22733	1.14527	+++	RIKEN cDNA 1700012A16 gene
1	157354770	157364519	+	Glul	14645	MGI:95739	13.0404	36.2665	2.37318	21.5529	3.41647	6.67052	9.51336	125.187	0.682582	+	glutamate-ammonia ligase (glutamine synthase)
1	159894667	159931726	-	Soat1	20652	MGI:104665	5.45876	2.08086	1.18659	0	2.27764	2.22351	1.46359	14.7279	0.590986	+	sterol O-acyltransferase 1
1	160119458	160139179	-	Tor3a	30935	MGI:1353652	0	0.297266	0	0	0	0	0	2.45465	0.969182	+++	torsin family 3, member A
1	165385901	165422132	-	AI848100	226551	MGI:2138346	0	0	0	0	0	0	0	2.45465	1.14527	+++	expressed sequence AI848100
1	167579653	167581949	+	2810422O20Rik	69962	MGI:1917212	0	0	0	0	0	0	0.731797	1.22733	0.844243	++	RIKEN cDNA 2810422O20 gene
1	167748943	167765254	-	Slc19a2	116914	MGI:1928761	0.303265	2.08086	0	0	0	0	0	6.13663	0.7303	+	solute carrier family 19 (thiamine transporter), member 2
1	175295284	175322316	+	F11r	16456	MGI:1321398	0	0.594532	0	0	1.13882	0	0	20.8645	1.07469	+++	F11 receptor
1	175923902	175940497	-	Ncstn	59287	MGI:1891700	2.12285	5.64805	2.37318	8.08233	0	6.67052	2.92719	17.1826	0.575398	+	nicastrin
1	176358748	176367136	+	Tagln2	21346	MGI:1312985	0.606529	0.891798	0	0	0	0	3.65898	13.5006	0.864447	+++	transgelin 2
1	177084615	177090545	-	Fcer1a	14125	MGI:95494	0	0	0	0	0	0	0	6.13663	1.14527	+++	Fc receptor, IgE, high affinity I, alpha polypeptide
1	177819709	177839877	-	Ifi202b	26388	MGI:1347083	0	0.297266	0	0	0	0	0	1.22733	0.844243	++	interferon activated gene 202B
1	179469316	179493514	-	Fh1	14194	MGI:95530	0	0	0	0	1.13882	0	0	4.9093	1.04836	+++	fumarate hydratase 1
1	179764465	179793235	+	Exo1	26909	MGI:1349427	0	0	0	0	0	0	3.65898	2.45465	0.601205	+	exonuclease 1
1	180661865	180680677	-	4933426L22Rik	71098	MGI:1918348	0.606529	0	0	0	0	0	1.46359	3.68198	0.777296	++	RIKEN cDNA 4933426L22 gene
1	182999707	183562179	-	Smyd3	69726	MGI:1916976	0.606529	0	0	0	1.13882	0	0.731797	2.45465	0.668152	+	SET and MYND domain containing 3
1	183590705	183671646	+	9630058J23Rik	226744	MGI:2445141	0.606529	0.594532	0	0	0	0	0.731797	4.9093	0.793091	++	RIKEN cDNA 9630058J23 gene
1	185027482	185030860	+	Leftb	13590	MGI:107405	0	0	1.18659	0	1.13882	0	0	2.45465	0.844243	++	left-right determination, factor B
1	185034978	185067604	+	BC014795	208795	MGI:2384789	0.606529	1.7836	1.18659	0	0	0	1.46359	6.13663	0.640123	+	cDNA sequence BC014795
1	185082059	185110131	-	Ephx1	13849	MGI:95405	0.909794	2.37813	1.18659	5.38822	1.13882	0	0	33.1378	0.953388	+++	epoxide hydrolase 1, microsomal
1	192636080	192673180	-	Kctd3	226823	MGI:2444629	1.51632	1.18906	0	0	0	0	2.92719	6.13663	0.588971	+	potassium channel tetramerisation domain containing 3
1	192870938	193008537	-	Kcnk2	16526	MGI:109366	2.42612	0	0	0	0	0	0	3.68198	0.581002	+	potassium channel, subfamily K, member 2
1	195114322	195141280	+	2310028N02Rik	66950	MGI:1914200	0	3.26993	0	0	4.55529	2.22351	2.19539	13.5006	0.709545	+	RIKEN cDNA 2310028N02 gene
1	199017143	199067491	-	Mcp	17221	MGI:1203290	0.303265	0.297266	0	0	0	0	0	1.22733	0.668152	+	membrane cofactor protein
2	5056392	5149480	+	Ccdc3	74186	MGI:1921436	0.303265	0.297266	0	0	0	0	0	4.9093	0.969182	+++	coiled-coil domain containing 3
2	5215534	5633131	-	Camk1d	227541	MGI:2442190	0.303265	0	0	2.69411	0	0	0	1.22733	0.668152	+	calcium/calmodulin-dependent protein kinase ID
2	5763650	5787352	+	Nudt5	53893	MGI:1858232	0	0	0	0	0	0	0	1.22733	1.14527	+++	nudix (nucleoside diphosphate linked moiety X)-type motif 5
2	6107080	6131609	-	Echdc3	67856	MGI:1915106	0	0.594532	4.74637	21.5529	3.41647	0	0.731797	13.5006	0.724268	+	enoyl Coenzyme A hydratase domain containing 3
2	11588906	11606666	-	Rbm17	76938	MGI:1924188	2.42612	5.35079	2.37318	10.7764	1.13882	0	8.04976	22.0919	0.608154	+	RNA binding motif protein 17
2	14231673	14334048	+	Mrc1	17533	MGI:97142	0	0	0	0	0	0	0.731797	8.59128	1.08728	+++	mannose receptor, C type 1
2	22959180	22965547	+	1700092C17Rik	74295	MGI:1921545	0	0	1.18659	2.69411	0	0	0	1.22733	0.668152	+	RIKEN cDNA 1700092C17 gene
2	22977706	23079006	+	Apbb1ip	54519	MGI:1861354	0	0	0	0	0	0	0	2.45465	1.14527	+++	amyloid beta (A4) precursor protein-binding, family B, member 1 interacting protein
2	25662416	25667775	+	Entpd2	12496	MGI:1096863	0	0.594532	0	0	1.13882	0	0	6.13663	0.941153	+++	ectonucleoside triphosphate diphosphohydrolase 2
2	28737087	28740198	+	Mrps2	118451	MGI:2153089	0.303265	1.7836	0	0	1.13882	2.22351	0.731797	6.13663	0.668152	+	mitochondrial ribosomal protein S2
2	28961101	28968735	-	1700026L06Rik	69987	MGI:1917237	0	0	0	0	0	0	0	2.45465	1.14527	+++	RIKEN cDNA 1700026L06 gene
2	29109396	29174369	+	Ddx31	227674	MGI:2682639	0	0.891798	0	0	0	0	1.46359	2.45465	0.601205	+	DEAD/H (Asp-Glu-Ala-Asp/His) box polypeptide 31
2	30353225	30365478	+	BC034126	263803	MGI:2388285	0	0.297266	0	0	1.13882	0	0.731797	11.0459	1.02033	+++	cDNA sequence BC034126
2	30868244	30882118	+	9530039B02Rik	78617	MGI:1925867	0.303265	0	0	0	0	0	0	1.22733	0.844243	++	RIKEN cDNA 9530039B02 gene
2	32159630	32218874	+	Lamc3	23928	MGI:1344394	0.303265	0.297266	0	0	0	0	0	1.22733	0.668152	+	laminin gamma 3
2	32339226	32356044	-	A130092J06Rik	241303	MGI:2443569	0	0.891798	1.18659	0	1.13882	0	0	7.36395	0.882032	+++	RIKEN cDNA A130092J06 gene
2	35166723	35186944	-	3321402G02Rik	74016	MGI:1921266	0	0.297266	0	0	0	0	0	1.22733	0.844243	++	RIKEN cDNA 3321402G02 gene
2	35627186	35640697	-	4930568D16Rik	75859	MGI:1923109	0	0	0	0	0	0	0	1.22733	1.14527	+++	RIKEN cDNA 4930568D16 gene
2	35673182	35734296	-	Ggta1	14594	MGI:95704	0	0	0	0	0	2.22351	0	1.22733	0.844243	++	glycoprotein galactosyltransferase alpha 1, 3
2	49117958	49205964	+	Acvr2	11480	MGI:102806	0	0	0	0	0	0	0.731797	1.22733	0.844243	++	activin receptor IIA
2	53235765	53341410	+	5430425K04Rik	71409	MGI:1918659	0	0	0	0	0	0	0	1.22733	1.14527	+++	RIKEN cDNA 5430425K04 gene
2	53346010	53398722	-	Fnbp3	56194	MGI:1860512	0	1.48633	0	0	2.27764	0	0	4.9093	0.705941	+	formin binding protein 3
2	58366105	58393686	-	Pscdbp	227929	MGI:2183535	0	0.594532	0	0	0	0	0	4.9093	0.969182	+++	pleckstrin homology, Sec7 and coiled-coil domains, binding protein
2	61968008	62043534	+	Tank	21353	MGI:107676	1.51632	1.18906	0	0	1.13882	2.22351	0.731797	6.13663	0.613794	+	TRAF family member-associated Nf-kappa B activator
2	63053750	63083532	+	Gca	227960	MGI:1918521	0.606529	0.297266	0	0	0	0	1.46359	7.36395	0.882032	+++	grancalcin
2	65478875	65628189	-	Cobll1	319876	MGI:2442894	0	0	0	0	1.13882	0	0	1.22733	0.844243	++	Cobl-like 1
2	71002646	71115716	-	Tlk1	228012	MGI:2441683	0.606529	1.7836	1.18659	0	2.27764	0	2.92719	7.36395	0.601205	+	tousled-like kinase 1
2	72217710	72246487	+	D530020C15Rik	228026	MGI:1926119	0.303265	2.97266	5.93296	10.7764	1.13882	0	0.731797	15.9552	0.715149	+	RIKEN cDNA D530020C15 gene
2	72680108	72836939	+	AV006891	65964	MGI:1931274	0	0.297266	0	0	0	2.22351	0	2.45465	0.844243	++	expressed sequence AV006891
2	73823955	73923747	-	Waspip	215280	MGI:2178801	0.303265	0	0	0	0	0	2.92719	2.45465	0.601205	+	Wiskott-Aldrich syndrome protein interacting protein
2	74915729	74973206	-	Lnp	69605	MGI:1918115	0.303265	0	0	0	0	0	0	2.45465	0.969182	+++	limb and neural patterns
2	77024235	77042290	-	Prkra	23992	MGI:1344375	2.72938	2.97266	1.18659	2.69411	2.27764	0	5.85437	15.9552	0.615764	+	protein kinase, interferon inducible double stranded RNA dependent activator
2	77069591	77090868	+	Plekha3	83435	MGI:1932515	0.909794	0	0	0	2.27764	8.89403	0.731797	6.13663	0.668152	+	pleckstrin homology domain-containing, family A (phosphoinositide binding specific) member 3
2	80001472	80035205	+	Ssfa2	70599	MGI:1917849	0.303265	0.891798	0	0	2.27764	0	0	4.9093	0.747333	+	sperm specific antigen 2
2	84090721	84170013	+	Itgav	16410	MGI:96608	1.51632	3.26993	3.55977	0	5.69411	0	5.85437	14.7279	0.581002	+	integrin alpha V
2	85502613	85506132	+	Agtrl1	23796	MGI:1346086	0	0.297266	0	0	0	0	0.731797	1.22733	0.668152	+	angiotensin receptor-like 1
2	89728693	89729637	-	Olfr1234	258975	MGI:3031068	0	0	0	0	0	0	0	1.22733	1.14527	+++	olfactory receptor 1234
2	90515301	90516215	-	Olfr1270	258987	MGI:3031104	0.303265	0	0	0	0	0	0	1.22733	0.844243	++	olfactory receptor 1270
2	91827862	91852984	-	Ddb2	107986	MGI:1355314	0	0	0	0	0	0	0	1.22733	1.14527	+++	damage specific DNA binding protein 2
2	92598659	92640137	-	Creb3l1	26427	MGI:1347062	0	0.891798	2.37318	0	0	0	0	11.0459	0.953388	+++	cAMP responsive element binding protein 3-like 1
2	93027200	93049976	-	Cry2	12953	MGI:1270859	3.33591	2.97266	1.18659	0	0	0	0.731797	12.2733	0.626759	+	cryptochrome 2 (photolyase-like)
2	93070136	93075131	-	E430007K15Rik	228368	MGI:2443301	1.21306	0	0	0	1.13882	0	0	4.9093	0.793091	++	RIKEN cDNA E430007K15 gene
2	103235430	103287862	-	Pdhx	27402	MGI:1351627	1.51632	1.7836	2.37318	0	0	0	0	7.36395	0.644671	+	pyruvate dehydrogenase complex, component X
2	104409874	104552869	-	D430041D05Rik	241589	MGI:2181743	0	0	0	0	0	0	0	1.22733	1.14527	+++	RIKEN cDNA D430041D05 gene
2	110047560	110143671	+	Gpr48	107515	MGI:1891468	0.606529	0.891798	0	0	5.69411	0	1.46359	8.59128	0.711618	+	G protein-coupled receptor 48
2	110726757	110777220	+	AI315119	241612	MGI:2138890	0	0	0	0	1.13882	0	0	1.22733	0.844243	++	expressed sequence AI315119
2	114786785	114925295	-	5730421E18Rik	66632	MGI:1913882	0	0	0	0	0	0	0	1.22733	1.14527	+++	RIKEN cDNA 5730421E18 gene
2	117149224	117163010	+	1700095F04Rik	67356	MGI:1914606	0	0	0	0	0	0	0	1.22733	1.14527	+++	RIKEN cDNA 1700095F04 gene
2	119817974	119857278	+	1500003O03Rik	56398	MGI:1927185	3.33591	3.86446	2.37318	8.08233	3.41647	0	2.19539	17.1826	0.601205	+	RIKEN cDNA 1500003O03 gene
2	122832175	122848961	-	Gatm	67092	MGI:1914342	3.33591	0	0	0	51.247	0	2.19539	54.0023	0.775889	++	glycine amidinotransferase (L-arginine:glycine amidinotransferase)
2	122918947	122940166	-	Slc30a4	22785	MGI:1345282	0.606529	1.7836	0	0	0	0	0	3.68198	0.581002	+	solute carrier family 30 (zinc transporter), member 4
2	125343838	125371837	-	Myef2	17876	MGI:104592	0	1.18906	0	0	1.13882	0	5.12258	9.8186	0.747333	+	myelin basic protein expression factor 2, repressor
2	125555560	125761349	-	Fbn1	14118	MGI:95489	0	0.297266	0	0	0	2.22351	1.46359	3.68198	0.777296	++	fibrillin 1
2	126408884	126419614	+	1810033A06Rik	69185	MGI:1916435	0	0	0	0	1.13882	0	0	1.22733	0.844243	++	RIKEN cDNA 1810033A06 gene
2	126845129	126870126	-	Hdc	15186	MGI:96062	0.303265	0	0	0	0	0	0	14.7279	1.11051	+++	histidine decarboxylase
2	127145593	127184696	-	2010106G01Rik	66552	MGI:1913802	0	0	0	0	3.41647	2.22351	1.46359	3.68198	0.668152	+	RIKEN cDNA 2010106G01 gene
2	127992194	128040315	-	Nphp1	53885	MGI:1858233	1.21306	1.48633	3.55977	0	1.13882	0	2.92719	8.59128	0.61016	+	nephronophthisis 1 (juvenile) homolog (human)
2	128380094	128409790	+	Bcl2l11	12125	MGI:1197519	0	0	1.18659	0	0	0	0	1.22733	0.844243	++	BCL2-like 11 (apoptosis facilitator)
2	128864165	128938841	-	Anapc1	17222	MGI:103097	1.51632	0.891798	0	0	3.41647	0	4.39078	12.2733	0.713909	+	anaphase promoting complex subunit 1
2	130446655	130515906	+	Tmc2	192140	MGI:2151017	0.606529	0	0	0	0	0	0	1.22733	0.668152	+	transmembrane channel-like gene family 2
2	131376523	131390407	+	D430028G21Rik	228607	MGI:2444773	0	0.594532	1.18659	0	1.13882	0	0	2.45465	0.668152	+	RIKEN cDNA D430028G21 gene
2	132093247	132098514	+	Prnd	26434	MGI:1346999	0	0	1.18659	0	0	0	0	2.45465	0.969182	+++	prion protein dublet
2	132136831	132172276	-	Rassf2	215653	MGI:2442060	0.909794	0	0	0	0	0	0	14.7279	1.04836	+++	Ras association (RalGDS/AF-6) domain family 2
2	132990119	133008536	+	0610009I22Rik	66586	MGI:1913836	0.606529	0.297266	1.18659	5.38822	1.13882	0	0.731797	7.36395	0.777296	++	RIKEN cDNA 0610009I22 gene
2	133695393	133704100	+	Bmp2	12156	MGI:88177	0.303265	0	0	0	0	0	0	1.22733	0.844243	++	bone morphogenetic protein 2
2	144896085	144896833	+	1700010M22Rik	66328	MGI:1913578	0.303265	0	0	0	0	0	0	1.22733	0.844243	++	RIKEN cDNA 1700010M22 gene
2	145933082	145959588	+	Rin2	74030	MGI:1921280	2.12285	5.05352	2.37318	0	2.27764	0	2.19539	18.4099	0.658607	+	Ras and Rab interactor 2
2	147155626	147157095	-	Nkx2-4	228731	MGI:97349	0	0	0	0	0	0	0	1.22733	1.14527	+++	NK2 transcription factor related, locus 4 (Drosophila)
2	148832985	148839877	-	C1qr1	17064	MGI:106664	0	0	4.74637	0	0	0	2.92719	4.9093	0.668152	+	complement component 1, q subcomponent, receptor 1
2	149178340	149182267	+	8030411F24Rik	78609	MGI:1925859	0	0	0	0	0	0	0	7.36395	1.14527	+++	RIKEN cDNA 8030411F24 gene
2	149185703	149189877	+	1700006F03Rik	69362	MGI:1916612	0	0	0	0	0	2.22351	0	103.095	1.14013	+++	RIKEN cDNA 1700006F03 gene
2	149195170	149201915	+	Cst8	13012	MGI:107161	0	0	0	0	0	0	0	1.22733	1.14527	+++	cystatin 8 (cystatin-related epididymal spermatogenic)
2	149216430	149226738	+	1700006C19Rik	69294	MGI:1916544	1.21306	0	0	0	0	0	0	2.45465	0.668152	+	RIKEN cDNA 1700006C19 gene
2	149231478	149235068	+	Cst9	13013	MGI:1340053	0	0	0	0	0	0	0	71.1849	1.14527	+++	cystatin 9
2	151349239	151399357	-	Acas2l	68738	MGI:1915988	0.303265	0.297266	8.30614	0	7.97176	0	0	20.8645	0.857208	++	acetyl-Coenzyme A synthetase 2 (AMP forming)-like
2	152739483	152752111	+	2310046K01Rik	69698	MGI:1916948	0.606529	0	0	2.69411	1.13882	2.22351	0	3.68198	0.719304	+	RIKEN cDNA 2310046K01 gene
2	153318943	153323151	-	Defb19	246700	MGI:2385955	0	0	0	0	0	0	0	149.734	1.14527	+++	defensin beta 19
2	153808809	153824608	+	BC020535	228788	MGI:2385159	0	0	0	0	1.13882	0	0	6.13663	1.06609	+++	cDNA sequence BC020535
2	154543458	154558224	+	Rya3	378700	MGI:2675077	0	0	0	0	0	0	0	1.22733	1.14527	+++	antimicrobial peptide RYA3
2	154849008	154866128	+	BC018465	228802	MGI:2385160	0	0	0	0	0	0	0	6.13663	1.14527	+++	cDNA sequence BC018465
2	154960616	154997947	-	Cdk5rap1	66971	MGI:1914221	0	0.594532	0	0	0	0	1.46359	2.45465	0.668152	+	CDK5 regulatory subunit associated protein 1
2	156015899	156063354	-	Ncoa6	56406	MGI:1929915	1.51632	1.18906	0	0	1.13882	0	3.65898	7.36395	0.601205	+	nuclear receptor coactivator 6
2	157400746	157407364	+	Myl9	98932	MGI:2138915	0.303265	0.594532	0	0	0	0	0	11.0459	1.02033	+++	myosin, light polypeptide 9, regulatory
2	157465784	157481239	+	Tgif2	228839	MGI:1915299	0	0.297266	0	0	2.27764	0	1.46359	2.45465	0.601205	+	TGFB-induced factor 2
2	158742114	158772099	-	Tgm2	21817	MGI:98731	0.303265	14.2688	7.11955	8.08233	17.0823	4.44701	0	56.457	0.725246	+	transglutaminase 2, C polypeptide
2	158932252	158958003	+	Lbp	16803	MGI:1098776	1.21306	0.297266	0	10.7764	1.13882	0	0.731797	28.2285	0.975522	+++	lipopolysaccharide binding protein
2	160989470	160992709	-	Mafb	16658	MGI:104555	1.51632	5.05352	0	0	1.13882	0	1.46359	13.5006	0.630363	+	v-maf musculoaponeurotic fibrosarcoma oncogene family, protein B (avian)
2	161494708	161519767	+	Lpin3	64899	MGI:1891342	0	0	1.18659	0	0	0	0.731797	1.22733	0.668152	+	lipin 3
2	164237248	164259106	-	Tde1	26943	MGI:1349457	11.8273	12.7824	5.93296	5.38822	38.72	4.44701	4.39078	211.1	0.899359	+++	tumor differentially expressed 1
2	164340559	164364152	-	Ada	11486	MGI:87916	0	0	0	0	0	0	0	3.68198	1.14527	+++	adenosine deaminase
2	165202082	165207310	-	Spinlw1	75526	MGI:1922776	0	0	0	0	0	0	0	6.13663	1.14527	+++	serine protease inhibitor-like, with Kunitz and WAP domains 1 (eppin)
2	165418853	165435866	+	Zswim3	67538	MGI:1914788	0	0	0	0	0	0	0	1.22733	1.14527	+++	zinc finger, SWIM domain containing 3
2	167649538	167676403	-	AI481105	98999	MGI:2138982	0	0.594532	2.37318	0	1.13882	0	0.731797	11.0459	0.923424	+++	expressed sequence AI481105
2	168695029	168712954	+	Pard6b	58220	MGI:2135605	0	0.891798	0	0	1.13882	0	0	6.13663	0.890001	+++	par-6 (partitioning defective 6) homolog beta (C. elegans)
2	174163130	174204919	+	Vapb	56491	MGI:1928744	4.24571	7.13439	7.11955	5.38822	9.11058	6.67052	5.12258	39.2744	0.668152	+	vesicle-associated membrane protein, associated protein B and C
2	175344884	175368153	+	Edn3	13616	MGI:95285	0.303265	0	0	2.69411	0	0	0	1.22733	0.668152	+	endothelin 3
2	179982807	179987502	+	Adrm1	56436	MGI:1929289	5.1555	7.43165	2.37318	5.38822	3.41647	33.3526	5.85437	33.1378	0.581002	+	adhesion regulating molecule 1
2	181536444	181541945	-	Rgs19	56470	MGI:1915153	0.303265	0	0	0	0	0	0.731797	1.22733	0.668152	+	regulator of G-protein signaling 19
3	7645044	7686394	-	Il7	16196	MGI:96561	0	0	0	0	0	0	0	1.22733	1.14527	+++	interleukin 7
3	10328683	10332095	-	Fabp9	21884	MGI:1194881	0	0	0	0	0	6.67052	0	6.13663	0.941153	+++	fatty acid binding protein 9, testis
3	16077977	16109743	+	9130022A11Rik	229096	MGI:1918850	0.606529	0	2.37318	0	2.27764	0	0.731797	3.68198	0.622394	+	RIKEN cDNA 9130022A11 gene
3	20122204	20180826	+	Smarca3	20585	MGI:1196437	0.303265	1.18906	0	0	1.13882	0	0	8.59128	0.876428	+++	SWI/SNF related, matrix associated, actin dependent regulator of chromatin, subfamily a, member 3
3	28276234	28567312	-	1600019O04Rik	72007	MGI:1919257	0	0	0	0	1.13882	0	0.731797	6.13663	0.999145	+++	RIKEN cDNA 1600019O04 gene
3	31506674	31509546	-	Arpm1	76652	MGI:1923902	0.303265	0	0	0	0	0	0	1.22733	0.844243	++	actin related protein M1
3	31769941	31810540	+	Gpr160	71862	MGI:1919112	0	0.594532	1.18659	0	0	0	0	4.9093	0.902235	+++	G protein-coupled receptor 160
3	32069223	32070466	+	Cldn11	18417	MGI:106925	23.3514	0	0	0	0	0	0	76.0942	0.79465	++	claudin 11
3	34775042	34806981	-	D3Ertd789e	51938	MGI:1289263	0.303265	0	0	0	0	0	0.731797	1.22733	0.668152	+	DNA segment, Chr 3, ERATO Doi 789, expressed
3	38013269	38061110	+	Tenr	21744	MGI:103258	0	0	0	0	0	0	0	1.22733	1.14527	+++	testis nuclear RNA binding protein
3	38589569	38594190	+	Spry1	24063	MGI:1345139	0	1.48633	0	2.69411	0	0	0.731797	4.9093	0.705941	+	sprouty homolog 1 (Drosophila)
3	42020356	42049363	+	4933421B21Rik	71074	MGI:1918324	0	0	0	0	1.13882	0	0	3.68198	1.02033	+++	RIKEN cDNA 4933421B21 gene
3	42566604	42626259	+	Phf17	269424	MGI:1925835	1.21306	1.48633	3.55977	0	0	0	0	23.3192	0.932665	+++	PHD finger protein 17
3	42840263	42851731	+	4930415G15Rik	73852	MGI:1921102	0.303265	0.297266	1.18659	0	0	0	0.731797	2.45465	0.668152	+	RIKEN cDNA 4930415G15 gene
3	48439677	48442366	-	Zfpn1a5	67143	MGI:1914393	0.303265	0	0	0	1.13882	0	1.46359	2.45465	0.668152	+	zinc finger protein, subfamily 1A, 5
3	50040874	50044243	-	1700018B24Rik	66332	MGI:1913582	0	0	0	0	0	0	0	1.22733	1.14527	+++	RIKEN cDNA 1700018B24 gene
3	54447679	54666969	+	2810489O06Rik	108927	MGI:1920048	0.909794	1.18906	0	0	0	0	0	4.9093	0.705941	+	RIKEN cDNA 2810489O06 gene
3	56455682	56465262	-	Ccna1	12427	MGI:108042	0	0	0	0	0	0	0	1.22733	1.14527	+++	cyclin A1
3	59968024	59980466	+	2810407C02Rik	69227	MGI:1916477	4.54897	4.45899	0	0	14.8047	0	3.65898	24.5465	0.613794	+	RIKEN cDNA 2810407C02 gene
3	60407431	60496581	+	AU044581	329649	MGI:2139916	0.303265	1.18906	0	0	1.13882	0	0	3.68198	0.668152	+	expressed sequence AU044581
3	60617932	60664481	-	P2ry12	70839	MGI:1918089	0	0	0	0	0	0	0.731797	1.22733	0.844243	++	purinergic receptor P2Y, G-protein coupled 12
3	62480979	62487163	+	P2ry1	18441	MGI:105049	0	0	0	0	0	0	0	1.22733	1.14527	+++	purinergic receptor P2Y, G-protein coupled 1
3	62921879	62925723	+	Rap2b	74012	MGI:1921262	1.21306	1.18906	0	0	1.13882	0	2.19539	7.36395	0.668152	+	RAP2B, member of RAS oncogene family
3	64836243	64922602	+	Mme	17380	MGI:97004	0.303265	0	0	0	0	0	0	3.68198	1.02033	+++	membrane metallo endopeptidase
3	68945302	68971073	+	Mlf1	17349	MGI:1341819	1.21306	2.08086	9.49273	0	0	0	0.731797	9.8186	0.601205	+	myeloid leukemia factor 1
3	69050083	69096897	-	Rarres1	109222	MGI:1924461	0	0	0	8.08233	0	2.22351	0	4.9093	0.844243	++	retinoic acid receptor responder (tazarotene induced) 1
3	69155002	69176463	+	1200003O06Rik	66868	MGI:1914118	1.51632	0.891798	0	8.08233	9.11058	0	3.65898	22.0919	0.777296	++	RIKEN cDNA 1200003O06 gene
3	88047040	88090706	+	Sh3d19	27059	MGI:1350923	0.303265	0	0	2.69411	1.13882	2.22351	0.731797	2.45465	0.601205	+	SH3 domain protein D19
3	88863537	88997713	-	6330415M09Rik	70762	MGI:1918012	1.81959	0.891798	0	0	0	0	1.46359	11.0459	0.798486	++	RIKEN cDNA 6330415M09 gene
3	90429139	90443381	-	1700021C14Rik	76927	MGI:1924177	0	0.297266	1.18659	0	1.13882	2.22351	0.731797	2.45465	0.601205	+	RIKEN cDNA 1700021C14 gene
3	92634517	92639667	+	Rab13	68328	MGI:1927232	0	0	0	0	1.13882	4.44701	0.731797	4.9093	0.844243	++	RAB13, member RAS oncogene family
3	92651056	92657068	-	Creb3l4	78284	MGI:1916603	0	0	0	0	1.13882	0	0	2.45465	0.969182	+++	cAMP responsive element binding protein 3-like 4
3	92863534	92879214	-	Npr1	18160	MGI:97371	0.303265	0.594532	2.37318	2.69411	0	0	0.731797	30.6831	1.03806	+++	natriuretic peptide receptor 1
3	93191827	93202312	-	2500003M10Rik	66511	MGI:1913761	0	0	0	2.69411	0	0	1.46359	2.45465	0.747333	+	RIKEN cDNA 2500003M10 gene
3	95468086	95473203	-	Mcsp	17235	MGI:96945	0	0	0	0	0	0	0	1.22733	1.14527	+++	mitochondrial capsule selenoprotein
3	97070596	97096398	+	Rorc	19885	MGI:104856	0	0	0	5.38822	2.27764	0	0.731797	2.45465	0.601205	+	RAR-related orphan receptor gamma
3	97131200	97134426	-	Oaz3	53814	MGI:1858170	0	0	0	0	0	0	0	3.68198	1.14527	+++	ornithine decarboxylase antizyme 3
3	97461194	97493400	-	Cgn	70737	MGI:1927237	0.303265	0.891798	0	0	0	0	0.731797	20.8645	1.0333	+++	cingulin
3	97929319	97936948	+	Spec1	57912	MGI:1889510	0.606529	1.48633	0	0	1.13882	2.22351	0.731797	4.9093	0.601205	+	small protein effector 1 of Cdc42
3	98289500	98319782	+	2010204I15Rik	229593	MGI:1917129	0	0.594532	1.18659	0	0	0	0	6.13663	0.941153	+++	RIKEN cDNA 2010204I15 gene
3	99373371	99398928	+	D130027M04	280411		0.606529	0	1.18659	0	0	0	0.731797	4.9093	0.844243	++	hypothetical protein D130027M04
3	99932460	99949650	+	Acp6	66659	MGI:1931010	2.12285	1.18906	1.18659	0	0	2.22351	2.19539	7.36395	0.581002	+	acid phosphatase 6, lysophosphatidic
3	101046802	101049163	+	Adam30	71078	MGI:1918328	0.303265	0	0	0	0	0	0	1.22733	0.844243	++	a disintegrin and metalloproteinase domain 30
3	101673085	101679109	-	Hsd3b1	15492	MGI:96233	0	0	0	0	0	0	0	6.13663	1.14527	+++	hydroxysteroid dehydrogenase-1, delta<5>-3-beta
3	103169204	103193218	-	Wdr3	269470	MGI:2443143	1.21306	0.891798	0	0	3.41647	2.22351	3.65898	8.59128	0.628643	+	WD repeat domain 3
3	106669612	106725161	+	Syt6	54524	MGI:1859544	0	0.594532	0	0	0	0	0	1.22733	0.668152	+	synaptotagmin 6
3	107752984	107772778	+	Slc16a1	20501	MGI:106013	0.303265	3.26993	7.11955	0	1.13882	0	1.46359	27.0012	0.854227	++	solute carrier family 16 (monocarboxylic acid transporters), member 1
3	111065371	111070853	-	0610005A07Rik	68312	MGI:1915562	1.21306	1.18906	3.55977	0	0	0	1.46359	31.9105	0.969182	+++	RIKEN cDNA 0610005A07 gene
3	111078263	111082669	-	Gstm6	14867	MGI:1309467	0.303265	0	0	8.08233	0	0	0	42.9564	1.09828	+++	glutathione S-transferase, mu 6
3	111120739	111125473	-	Gstm2	14863	MGI:95861	0	0.891798	14.2391	5.38822	2.27764	2.22351	0	14.7279	0.719304	+	glutathione S-transferase, mu 2
3	111179446	111183818	-	Gstm4	14865	MGI:95862	0.303265	0	2.37318	0	0	0	1.46359	2.45465	0.601205	+	glutathione S-transferase, mu 4
3	116866082	116884891	-	Amy1	11722	MGI:88019	1.81959	5.94532	0	24.247	1.13882	0	0	22.0919	0.668152	+	amylase 1, salivary
3	119447510	119467178	-	Vcam1	22329	MGI:98926	0.606529	1.48633	0	0	0	0	2.92719	132.551	1.10315	+++	vascular cell adhesion molecule 1
3	121910856	122814004	+	Dpyd	99586	MGI:2139667	0	0	0	2.69411	1.13882	0	0	4.9093	0.969182	+++	dihydropyrimidine dehydrogenase
3	125174441	125229327	-	Abcd3	19299	MGI:1349216	3.33591	2.67539	4.74637	29.6352	12.527	0	2.19539	44.1837	0.772157	++	ATP-binding cassette, sub-family D (ALD), member 3
3	125840641	125948267	+	Bcar3	29815	MGI:1352501	0.303265	0.594532	0	0	6.83293	0	0	7.36395	0.747333	+	breast cancer anti-estrogen resistance 3
3	126403231	126453853	-	AA939927	99526	MGI:2139607	0	2.97266	0	0	1.13882	0	0.731797	8.59128	0.711618	+	expressed sequence AA939927
3	131057618	131074250	-	C330027G06Rik	68280	MGI:1915530	0	2.08086	1.18659	2.69411	0	0	2.92719	8.59128	0.689341	+	RIKEN cDNA C330027G06 gene
3	131354424	131361431	+	T2bp	211550	MGI:2182965	0.303265	0	0	0	0	0	0	1.22733	0.844243	++	Traf2 binding protein
3	131371018	131371908	-	BC002199	211556	MGI:2384822	0	0.297266	0	0	0	0	0	1.22733	0.844243	++	cDNA sequence BC002199
3	131430253	131456006	-	5730508B09Rik	70617	MGI:1917867	0	0	1.18659	0	0	0	0	1.22733	0.844243	++	RIKEN cDNA 5730508B09 gene
3	133517539	133530025	+	Casp6	12368	MGI:1312921	0.303265	3.86446	0	0	2.27764	0	3.65898	19.6372	0.781191	++	caspase 6
3	139451455	139559185	-	Nfkb1	18033	MGI:97312	0.606529	3.26993	0	2.69411	1.13882	0	0	20.8645	0.870572	+++	nuclear factor of kappa light chain gene enhancer in B-cells 1, p105
3	141544523	141549182	+	Ddit4l	73284	MGI:1920534	1.51632	0	0	0	0	0	0	2.45465	0.601205	+	DNA-damage-inducible transcript 4-like
3	142088535	142111170	-	4930579F01Rik	67741	MGI:1914991	0	0	0	0	1.13882	0	0	1.22733	0.844243	++	RIKEN cDNA 4930579F01 gene
3	142367463	142379798	+	Adh5	11532	MGI:87929	3.03265	7.72892	1.18659	16.1647	19.36	2.22351	5.12258	38.0471	0.641	+	alcohol dehydrogenase 5 (class III), chi polypeptide
3	146469585	146494669	+	Gbp5	229898	MGI:2429943	0	0.297266	0	0	0	0	0	1.22733	0.844243	++	guanylate nucleotide binding protein 5
3	146532647	146543584	+	Gbp3	55932	MGI:1926263	0.606529	0	1.18659	0	2.27764	0	0	2.45465	0.601205	+	guanylate nucleotide binding protein 3
3	146571482	146591735	+	Gbp1	14468	MGI:95666	0	0	0	0	0	0	0	3.68198	1.14527	+++	guanylate nucleotide binding protein 1
3	146593231	146610574	+	Gbp2	14469	MGI:102772	0	0.594532	1.18659	0	1.13882	0	0	3.68198	0.777296	++	guanylate nucleotide binding protein 2
3	150139146	150204199	+	Edg7	65086	MGI:1929469	0.303265	0.594532	0	0	3.41647	0	0	35.5924	1.0636	+++	endothelial differentiation, lysophosphatidic acid G-protein-coupled receptor 7
3	156149500	156178921	-	Nexn	68810	MGI:1916060	0.606529	0.297266	4.74637	0	0	0	0	6.13663	0.765062	+	nexilin
4	6292868	6322797	+	Sdcbp	53378	MGI:1337026	0.303265	1.18906	0	0	0	0	0.731797	6.13663	0.802851	++	syndecan binding protein
4	11104373	11122309	+	Trp53inp1	60599	MGI:1926609	0	2.37813	0	2.69411	1.13882	0	2.19539	6.13663	0.588971	+	transformation related protein 53 inducible nuclear protein 1
4	12088249	12094662	+	3000004N20Rik	72397	MGI:1919647	0	1.18906	0	0	0	0	0.731797	6.13663	0.844243	++	RIKEN cDNA 3000004N20 gene
4	15214445	15233979	+	9630015D15Rik	100201	MGI:2140359	0.909794	0.891798	0	0	6.83293	2.22351	0	7.36395	0.644671	+	RIKEN cDNA 9630015D15 gene
4	21684622	21707438	+	Ccnc	51813	MGI:1858199	1.21306	1.7836	0	0	1.13882	0	0.731797	6.13663	0.613794	+	cyclin C
4	34193166	34214917	-	4930540L03Rik	67652	MGI:1914902	0.303265	0	0	0	0	0	0	2.45465	0.969182	+++	RIKEN cDNA 4930540L03 gene
4	35000486	35205247	-	Mobkl2b	214944	MGI:2664539	0	0.297266	0	0	0	0	0	11.0459	1.09952	+++	MOB1, Mps One Binder kinase activator-like 2B (yeast)
4	35239068	35273661	-	3110043O21Rik	73205	MGI:1920455	0.303265	1.48633	1.18659	0	0	0	0	3.68198	0.622394	+	RIKEN cDNA 3110043O21 gene
4	40852155	40901549	-	B4galt1	14595	MGI:95705	0	2.67539	3.55977	0	1.13882	13.341	3.65898	15.9552	0.691015	+	UDP-Gal:betaGlcNAc beta 1,4- galactosyltransferase, polypeptide 1
4	40967607	40978946	+	Spink4	20731	MGI:1341848	0	0	0	0	0	0	0	3.68198	1.14527	+++	serine protease inhibitor, Kazal type 4
4	41018539	41072726	+	Nfx1	74164	MGI:1921414	0.606529	0.594532	0	0	0	0	0.731797	4.9093	0.793091	++	nuclear transcription factor, X-box binding 1
4	41512703	41528463	+	Nudt2	66401	MGI:1913651	0	0.297266	0	0	0	2.22351	0	1.22733	0.668152	+	nudix (nucleoside diphosphate linked moiety X)-type motif 2
4	42157855	42164055	-	BC049635	277773	MGI:2679716	0.909794	0.891798	0	0	0	0	1.46359	3.68198	0.581002	+	cDNA sequence BC049635
4	42731766	42737888	+	Tesk1	21754	MGI:1201675	1.81959	1.7836	0	0	1.13882	0	0	13.5006	0.806455	++	testis specific protein kinase 1
4	42949449	42958686	-	4930412F15Rik	242408	MGI:2441678	0.303265	0	0	0	1.13882	0	0	1.22733	0.668152	+	RIKEN cDNA 4930412F15 gene
4	44632021	44664794	+	AA959934	242418	MGI:2140179	0.303265	0	0	0	0	0	0	2.45465	0.969182	+++	expressed sequence AA959934
4	45405345	45428034	-	3010020C06	272027		0.606529	1.7836	0	0	1.13882	0	2.19539	6.13663	0.613794	+	hypothetical protein 3010020C06
4	46822744	46927716	+	Col15a1	12819	MGI:88449	0	0	0	0	3.41647	2.22351	2.92719	3.68198	0.581002	+	procollagen, type XV
4	47739481	47797668	+	9030425C21Rik	67727	MGI:1914977	0	0	0	0	0	2.22351	0.731797	1.22733	0.668152	+	RIKEN cDNA 9030425C21 gene
4	47894373	48046505	+	Invs	16348	MGI:1335082	0.909794	0.594532	1.18659	0	0	0	0.731797	3.68198	0.622394	+	inversin
4	48045411	48083475	-	Tex10	269536	MGI:1344413	0.303265	2.08086	0	0	0	0	0	6.13663	0.7303	+	testis expressed gene 10
4	52691491	52701624	+	Nipsnap3b	66536	MGI:1913786	0.606529	0	0	0	1.13882	0	1.46359	4.9093	0.793091	++	nipsnap homolog 3B (C. elegans)
4	52710355	52839459	-	Abca1	11303	MGI:99607	0.303265	0	0	0	1.13882	2.22351	0	15.9552	1.0551	+++	ATP-binding cassette, sub-family A (ABC1), member 1
4	53505629	53540156	+	D4Ertd89e	52076	MGI:1098718	0.606529	0	0	2.69411	3.41647	0	0	9.8186	0.902235	+++	DNA segment, Chr 4, ERATO Doi 89, expressed
4	56495976	56497441	+	Actl7a	11470	MGI:1343051	0	0	0	0	0	0	0	2.45465	1.14527	+++	actin-like 7a
4	56563458	56617709	-	Catnal1	54366	MGI:1859649	2.42612	2.37813	0	0	1.13882	0	0.731797	9.8186	0.63339	+	catenin alpha-like 1
4	58718225	58739713	-	Ltb4dh	67103	MGI:1914353	0.909794	1.48633	1.18659	0	0	0	5.12258	17.1826	0.81428	++	leukotriene B4 12-hydroxydehydrogenase
4	58755828	58775627	+	2010203O07Rik	72429	MGI:1919679	0	0.297266	0	0	0	0	0	1.22733	0.844243	++	RIKEN cDNA 2010203O07 gene
4	60925468	60956481	+	Slc31a1	20529	MGI:1333843	0	0.297266	0	0	3.41647	8.89403	0	3.68198	0.581002	+	solute carrier family 31, member 1
4	61073889	61084782	-	Alad	17025	MGI:96853	5.1555	3.26993	7.11955	24.247	3.41647	15.5645	8.78156	47.8657	0.719304	+	aminolevulinate, delta-, dehydratase
4	62171810	62177259	-	1700018C11Rik	75524	MGI:1922774	0	0	0	0	0	0	0	1.22733	1.14527	+++	RIKEN cDNA 1700018C11 gene
4	81484293	81487693	-	Cer1	12622	MGI:1201414	0	0	0	0	0	0	0	1.22733	1.14527	+++	cerberus 1 homolog (Xenopus laevis)
4	87902068	87947829	+	Mtap	66902	MGI:1914152	0.303265	0.594532	1.18659	0	0	0	2.92719	8.59128	0.81428	++	methylthioadenosine phosphorylase
4	88429628	88436196	+	Dmrta1	242523	MGI:2653627	0	0	0	0	0	0	0.731797	2.45465	0.969182	+++	doublesex and mab-3 related transcription factor like family A1
4	90906837	90910807	+	Zar1	317755	MGI:2180337	0	0	0	0	0	0	0	1.22733	1.14527	+++	zygote arrest 1
4	97985195	97993652	-	Dock7	67299	MGI:1914549	0	0.891798	0	0	2.27764	2.22351	7.31797	8.59128	0.628643	+	dedicator of cytokinesis 7
4	100507510	100519085	+	Obrgrp	230514	MGI:2687005	1.21306	8.32345	1.18659	5.38822	11.3882	0	3.65898	24.5465	0.601205	+	leptin receptor gene-related protein
4	101897800	101973951	-	BC028975	242584	MGI:2385328	0	0	0	0	0	0	0.731797	1.22733	0.844243	++	cDNA sequence BC028975
4	103773251	103876590	+	1700024P16Rik	242594	MGI:2685466	0	0	0	0	0	0	0	7.36395	1.14527	+++	RIKEN cDNA 1700024P16 gene
4	105510833	105515007	+	BC027073	230577	MGI:2386296	0	1.18906	0	0	0	0	1.46359	14.7279	0.969182	+++	cDNA sequence BC027073
4	106174158	106219549	+	C030002N13Rik	230584	MGI:1915532	8.49141	12.1879	3.55977	8.08233	15.9435	0	2.92719	45.411	0.599532	+	RIKEN cDNA C030002N13 gene
4	106227765	106274065	+	2810475A17Rik	72787	MGI:1920037	0	0	0	0	0	0	0	2.45465	1.14527	+++	RIKEN cDNA 2810475A17 gene
4	106536019	106543889	-	Dmrtb1	56296	MGI:1927125	0	0.891798	0	0	0	0	0	3.68198	0.844243	++	DMRT-like family B with proline-rich C-terminal, 1
4	106661988	106733894	+	Lrp8	16975	MGI:1340044	0.303265	0	0	0	0	0	0	3.68198	1.02033	+++	low density lipoprotein receptor-related protein 8, apolipoprotein e receptor
4	108140030	108245421	+	Eps15	13858	MGI:104583	6.06529	0.891798	1.18659	0	1.13882	0	1.46359	28.2285	0.808031	++	epidermal growth factor receptor pathway substrate 15
4	108512161	108517554	-	9630013D21Rik	319743	MGI:2442649	0	0	0	0	0	0	0	1.22733	1.14527	+++	RIKEN cDNA 9630013D21 gene
4	110579733	110688161	+	Spata6	67946	MGI:1915196	0	0	0	0	3.41647	0	1.46359	6.13663	0.844243	++	spermatogenesis associated 6
4	111619703	111683417	-	A030001H23Rik	230613	MGI:2685416	0.303265	0.891798	0	0	1.13882	0	0.731797	3.68198	0.668152	+	RIKEN cDNA A030001H23 gene
4	115438227	115446798	+	Ipp	16351	MGI:96581	0	0.297266	0	0	0	0	0	2.45465	0.969182	+++	IAP promoted placental gene
4	115722881	115727936	+	Mutyh	70603	MGI:1917853	0	0.594532	0	0	0	0	0	1.22733	0.668152	+	mutY homolog (E. coli)
4	115927988	115995404	+	Eif2b3	108067	MGI:1313286	0.303265	0.891798	0	0	0	11.1175	0	4.9093	0.63339	+	eukaryotic translation initiation factor 2B, subunit 3
4	118532833	118536691	-	6330579B17Rik	106564	MGI:1915237	2.12285	2.97266	1.18659	0	5.69411	4.44701	2.92719	18.4099	0.677912	+	RIKEN cDNA 6330579B17 gene
4	119372463	119392646	-	Foxo6	329934	MGI:2676586	0.606529	0	0	0	0	0	0	2.45465	0.844243	++	forkhead box O6
4	120210932	120214500	-	1700028F16Rik	69469	MGI:1916719	0	0	0	0	0	2.22351	0	1.22733	0.844243	++	RIKEN cDNA 1700028F16 gene
4	120251629	120320351	-	9230110M18Rik	109263	MGI:1924705	0	0	0	0	0	2.22351	1.46359	2.45465	0.747333	+	RIKEN cDNA 9230110M18 gene
4	121929186	121951313	-	Ppt1	19063	MGI:1298204	4.54897	3.26993	1.18659	0	5.69411	0	0.731797	19.6372	0.659197	+	palmitoyl-protein thioesterase 1
4	122306979	122641619	-	Macf1	11426	MGI:108559	4.24571	9.51251	5.93296	2.69411	4.55529	0	8.04976	38.0471	0.645409	+	microtubule-actin crosslinking factor 1
4	122874772	122894249	+	Rragc	54170	MGI:1858751	3.03265	9.21525	1.18659	8.08233	4.55529	0	5.12258	34.3651	0.668152	+	Ras-related GTP binding C
4	125235495	125238571	-	Tekt2	24084	MGI:1346335	0.303265	0.297266	0	0	0	0	0	1.22733	0.668152	+	tektin 2
4	128266996	128291392	-	2410081M15Rik	73680	MGI:1920930	0	1.18906	0	0	0	0	0	3.68198	0.777296	++	RIKEN cDNA 2410081M15 gene
4	128402384	128404101	-	Stk22c	58864	MGI:1929914	0	0	0	0	0	0	0	1.22733	1.14527	+++	serine/threonine kinase 22C (spermiogenesis associated)
4	129043928	129070831	-	Hcrtr1	230777	MGI:2385650	0.303265	0	0	0	0	0	0	1.22733	0.844243	++	hypocretin (orexin) receptor 1
4	130994083	131060512	-	C330013F19Rik	100169	MGI:2140327	0.303265	0.891798	0	0	1.13882	0	2.92719	14.7279	0.902235	+++	RIKEN cDNA C330013F19 gene
4	133132179	133142746	-	BC027088	230809	MGI:2385213	0	0.891798	0	2.69411	0	0	1.46359	8.59128	0.876428	+++	cDNA sequence BC027088
4	133170641	133209996	+	Slc30a2	230810	MGI:106637	0	0	0	0	1.13882	0	0	3.68198	1.02033	+++	solute carrier family 30 (zinc transporter), member 2
4	133993392	134052180	-	Clic4	29876	MGI:1352754	2.72938	2.08086	7.11955	0	10.2494	17.7881	8.78156	35.5924	0.704581	+	chloride intracellular channel 4 (mitochondrial)
4	134635579	134649317	+	Fusip1	14105	MGI:1333805	1.21306	0	0	0	0	0	6.58617	11.0459	0.757093	+	FUS interacting protein (serine-arginine rich) 1
4	134674903	134699628	+	Cnr2	12802	MGI:104650	0	0	0	0	1.13882	0	0	1.22733	0.844243	++	cannabinoid receptor 2 (macrophage)
4	135069213	135073748	+	Zfp46	22704	MGI:99192	0	0	0	0	0	0	0	1.22733	1.14527	+++	zinc finger protein 46
4	136200430	136209938	-	Ela3b	67868	MGI:1915118	0	0	0	0	0	0	0	1.22733	1.14527	+++	elastase 3B, pancreatic
4	137648460	137654868	+	Pla2g2d	18782	MGI:1341796	0.303265	0.594532	0	0	0	0	0	2.45465	0.747333	+	phospholipase A2, group IID
4	137845630	137931889	+	4632413C14Rik	77056	MGI:1924306	1.51632	0.297266	0	2.69411	2.27764	0	0	4.9093	0.63339	+	RIKEN cDNA 4632413C14 gene
4	139967157	139991571	+	4933414G08	329972		0	0.297266	0	0	0	0	0	2.45465	0.969182	+++	hypothetical protein 4933414G08
4	142329828	142338489	+	4732496O08Rik	242736	MGI:2140473	0	0	0	0	0	2.22351	0.731797	1.22733	0.668152	+	RIKEN cDNA 4732496O08 gene
4	144100959	144112745	-	Tnfrsf1b	21938	MGI:1314883	0	0	1.18659	2.69411	0	0	0	3.68198	0.923424	+++	tumor necrosis factor receptor superfamily, member 1b
4	148009312	148068032	-	4930422J18Rik	74646	MGI:1921896	0.909794	0	2.37318	0	0	0	3.65898	7.36395	0.719304	+	RIKEN cDNA 4930422J18 gene
4	148232370	148257262	+	Slc2a5	56485	MGI:1928369	0	0	0	0	2.27764	0	0	1.22733	0.668152	+	solute carrier family 2 (facilitated glucose transporter), member 5
4	150102727	150105656	-	Phf13	230936	MGI:2446217	0.303265	1.48633	0	0	0	0	2.92719	7.36395	0.719304	+	PHD finger protein 13
4	150199966	150227666	+	BC023181	269608	MGI:2652860	4.24571	1.18906	0	0	0	6.67052	0	20.8645	0.795939	++	cDNA sequence BC023181
4	152969658	152980556	+	B230396O12Rik	242800	MGI:2445205	0.909794	5.94532	0	0	4.55529	0	3.65898	14.7279	0.581002	+	RIKEN cDNA B230396O12 gene
4	153582474	153584217	+	2310043I08Rik	69671	MGI:1916921	0	0	0	0	0	0	0	1.22733	1.14527	+++	RIKEN cDNA 2310043I08 gene
4	153675764	153704351	+	BC004012	192185	MGI:2183149	5.1555	0.891798	1.18659	2.69411	14.8047	0	4.39078	27.0012	0.688355	+	cDNA sequence BC004012
4	153764015	153766744	-	Mmp23	26561	MGI:1347361	0	0.891798	1.18659	0	0	24.4586	0	12.2733	0.747333	+	matrix metalloproteinase 23
5	3940969	4092994	+	Akap9	100986	MGI:2178217	0.909794	0.297266	1.18659	0	0	2.22351	2.19539	4.9093	0.63339	+	A kinase (PRKA) anchor protein (yotiao) 9
5	15522073	15676452	+	Sema3c	20348	MGI:107557	0	0.297266	0	0	0	0	0	1.22733	0.844243	++	sema domain, immunoglobulin domain (Ig), short basic domain, secreted, (semaphorin) 3C
5	18937296	19051194	+	Phtf2	68770	MGI:1916020	0.303265	0.594532	1.18659	0	0	0	0	2.45465	0.668152	+	putative homeodomain transcription factor 2
5	19763888	19802330	-	AI448472	242864	MGI:2140885	1.81959	0	0	0	0	0	0	6.13663	0.802851	++	expressed sequence AI448472
5	22128207	22167198	-	Drctnnb1a	84652	MGI:2149839	1.51632	0.297266	0	2.69411	0	0	3.65898	20.8645	0.913324	+++	down-regulated by Ctnnb1, a
5	22252458	22338291	+	D5Ertd363e	52323	MGI:1196453	5.76203	5.05352	0	0	2.27764	0	7.31797	22.0919	0.581002	+	DNA segment, Chr 5, ERATO Doi 363, expressed
5	23335590	23374399	+	Galnt15	67909	MGI:1915159	0	0	0	0	0	0	0	1.22733	1.14527	+++	UDP-N-acetyl-alpha-D-galactosamine:polypeptide N-acetylgalactosaminyltransferase 15
5	29305734	29314074	+	Tcf23	69852	MGI:1934960	0	0	0	0	0	0	0	1.22733	1.14527	+++	transcription factor 23
5	29445376	29449581	+	4.9225e+29	231098		0	0	0	0	0	0	0	1.22733	1.14527	+++	hypothetical protein 4922503E23
5	32701367	32716891	-	BC023882	231123	MGI:2387633	0.303265	0.594532	0	0	0	0	0.731797	6.13663	0.890001	+++	cDNA sequence BC023882
5	33186145	33207681	-	2610033H07Rik	75416	MGI:1922666	0.606529	0.891798	3.55977	0	0	6.67052	3.65898	14.7279	0.777296	++	RIKEN cDNA 2610033H07 gene
5	35128851	35130340	+	Cno	117197	MGI:1929230	0.303265	1.18906	0	2.69411	0	4.44701	0	3.68198	0.581002	+	cappuccino
5	40747634	40792643	+	AF013969	100563	MGI:2140798	0.303265	0	1.18659	0	0	2.22351	2.19539	13.5006	0.956217	+++	expressed sequence AF013969
5	42895776	42939300	+	Cd38	12494	MGI:107474	0	0	1.18659	0	0	0	0	1.22733	0.844243	++	CD38 antigen
5	52071169	52098896	-	Pi4k2b	67073	MGI:1914323	0.303265	0	0	0	0	0	1.46359	2.45465	0.747333	+	phosphatidylinositol 4-kinase type 2 beta
5	53212256	53373905	+	Stim2	116873	MGI:2151156	4.24571	0.297266	0	0	1.13882	0	0.731797	19.6372	0.830879	++	stromal interaction molecule 2
5	61729089	61739013	-	Centd1	212285	MGI:2684416	2.72938	1.7836	0	0	1.13882	0	0	15.9552	0.796819	++	centaurin, delta 1
5	63154848	63213016	-	AA536743	100532	MGI:2140767	0	0.594532	0	0	0	0	0	1.22733	0.668152	+	expressed sequence AA536743
5	64415383	64437342	+	Klhl5	71778	MGI:1919028	0.909794	0.594532	0	0	1.13882	2.22351	0	12.2733	0.914824	+++	kelch-like 5 (Drosophila)
5	70939764	71002430	-	4930503B16Rik	78174	MGI:1925424	0	0	0	0	0	0	0	2.45465	1.14527	+++	RIKEN cDNA 4930503B16 gene
5	71802994	71897767	+	Atp10d	231287	MGI:2450125	1.21306	0.297266	0	0	0	0	1.46359	6.13663	0.765062	+	ATPase, Class V, type 10D
5	71899031	72103130	-	Corin	53419	MGI:1349451	0.303265	0	2.37318	0	0	0	0	3.68198	0.844243	++	corin protein
5	73072431	73094378	-	1700067I02Rik	73472	MGI:1920722	0	0	0	0	0	0	0	1.22733	1.14527	+++	RIKEN cDNA 1700067I02 gene
5	74265148	74326821	+	Fip1l1	66899	MGI:1914149	0	0	0	0	0	0	0.731797	1.22733	0.844243	++	FIP1 like 1 (S. cerevisiae)
5	74525694	74748696	+	Pdgfra	18595	MGI:97530	0.606529	2.37813	3.55977	2.69411	4.55529	0	7.31797	20.8645	0.72251	+	platelet derived growth factor receptor, alpha polypeptide
5	75281580	75313703	+	Kit	16590	MGI:96677	4.54897	1.18906	0	0	0	0	0	25.7738	0.865433	+++	kit oncogene
5	76759015	76777980	-	Pdcl2	79455	MGI:1890655	0	0.594532	0	0	0	0	0.731797	2.45465	0.747333	+	phosducin-like 2
5	86524745	86540615	-	Gnrhr	14715	MGI:95790	0.303265	0	0	0	0	0	0	1.22733	0.844243	++	gonadotropin releasing hormone receptor
5	87927550	87943178	+	Sult1e1	20860	MGI:98431	0	0	0	0	0	6.67052	0	13.5006	1.04054	+++	sulfotransferase family 1E, member 1
5	88199142	88219842	+	4930432K09Rik	73779	MGI:1921029	0.303265	0	0	0	0	0	0	2.45465	0.969182	+++	RIKEN cDNA 4930432K09 gene
5	90281310	90326244	-	633044200	330119		0	0	0	0	0	0	0	1.22733	1.14527	+++	hypothetical protein 6330442E02
5	92549777	92614633	+	Vdp	56041	MGI:1929095	1.81959	2.08086	0	0	0	0	1.46359	11.0459	0.719304	+	vesicle docking protein
5	92799899	92826378	+	Art3	109979	MGI:1202729	0	0.297266	5.93296	0	0	0	0	3.68198	0.668152	+	ADP-ribosyltransferase 3
5	92855629	92917364	-	Scarb2	12492	MGI:1196458	3.94244	2.67539	1.18659	16.1647	1.13882	0	0.731797	14.7279	0.590986	+	scavenger receptor class B, member 2
5	95174392	95260208	+	4932442K20Rik	231464	MGI:2443154	0.303265	0.891798	0	0	0	0	0	2.45465	0.668152	+	RIKEN cDNA 4932442K20 gene
5	95901441	95953994	+	Anxa3	11745	MGI:1201378	0.303265	1.18906	0	0	1.13882	0	1.46359	8.59128	0.81428	++	annexin A3
5	96113297	96206656	+	Bmp2k	140780	MGI:2155456	0	0.297266	0	0	1.13882	0	0.731797	9.8186	1.00697	+++	BMP2 inducible kinase
5	96570769	96572616	-	Gk-rs2	14626	MGI:1329027	0	0	0	0	0	0	0	3.68198	1.14527	+++	glucokinase activity, related sequence 2
5	103699542	103745840	+	Pkd2	18764	MGI:1099818	2.12285	0.891798	1.18659	5.38822	6.83293	0	2.92719	12.2733	0.626759	+	polycystic kidney disease 2
5	104530005	104698959	+	E430036I04Rik	100604	MGI:2140839	0	0.594532	0	0	0	0	1.46359	2.45465	0.668152	+	RIKEN cDNA E430036I04 gene
5	106851984	106982357	-	Evi5	14020	MGI:104736	3.33591	1.48633	0	0	3.41647	0	1.46359	17.1826	0.747333	+	ecotropic viral integration site 5
5	107368352	107379976	-	Dr1	13486	MGI:1100515	0.606529	1.48633	1.18659	0	0	0	1.46359	4.9093	0.601205	+	down-regulator of transcription 1
5	113285145	113292906	+	Myo1h	231646	MGI:1914674	0	0	1.18659	0	0	0	0	13.5006	1.10748	+++	myosin 1H
5	120241509	120243929	-	Adam1b	280667	MGI:2429506	0	0	0	0	0	0	0	1.22733	1.14527	+++	a disintegrin and metalloproteinase domain 1b
5	120479664	120557186	+	Sca2	20239	MGI:1277223	4.24571	2.97266	1.18659	2.69411	2.27764	0	2.92719	15.9552	0.606004	+	spinocerebellar ataxia 2 homolog (human)
5	121376155	121377843	-	A630082N15Rik	320366	MGI:2443896	0.303265	0	0	0	0	0	0	1.22733	0.844243	++	RIKEN cDNA A630082N15 gene
5	121698099	121708708	-	Dnajb9	27362	MGI:1351618	0.303265	0.297266	0	0	5.69411	0	0.731797	4.9093	0.668152	+	DnaJ (Hsp40) homolog, subfamily B, member 9
5	121897383	121916141	-	Rnf34	80751	MGI:2153340	0.909794	1.18906	0	0	0	0	2.19539	6.13663	0.668152	+	ring finger protein 34
5	123409193	123438058	+	4432405B04Rik	67978	MGI:1915228	0.909794	2.08086	2.37318	0	2.27764	0	0.731797	15.9552	0.812059	++	RIKEN cDNA 4432405B04 gene
5	123772636	123781732	+	3110032G18Rik	73121	MGI:1920371	0	0	0	0	0	0	0.731797	1.22733	0.844243	++	RIKEN cDNA 3110032G18 gene
5	124047510	124113148	-	Scarb1	20778	MGI:893578	1.51632	10.9988	1.18659	5.38822	1.13882	0	4.39078	62.5936	0.840006	++	scavenger receptor class B, member 1
5	133935178	133966647	+	Wbscr14	58805	MGI:1927999	0.606529	0	0	2.69411	3.41647	2.22351	0.731797	11.0459	0.869067	+++	Williams-Beuren syndrome chromosome region 14 homolog (human)
5	133996757	134010110	+	Bcl7b	12054	MGI:1332238	0.909794	0.891798	0	0	0	0	0	7.36395	0.844243	++	B-cell CLL/lymphoma 7B
5	134119969	134178256	-	Fkbp6	94244	MGI:2137612	0	0	0	0	1.13882	0	0	6.13663	1.06609	+++	FK506 binding protein 6
5	134398877	134401290	-	Ccl24	56221	MGI:1928953	0	0	0	0	0	0	0	6.13663	1.14527	+++	chemokine (C-C motif) ligand 24
5	138355723	138369157	-	BC003323	80290	MGI:1933113	0	0	1.18659	0	0	2.22351	0.731797	2.45465	0.747333	+	cDNA sequence BC003323
5	141386019	141411250	-	Mmd2	75104	MGI:1922354	7.27835	1.48633	0	0	0	0	0	15.9552	0.635967	+	monocyte to macrophage differentiation-associated 2
5	142000360	142008949	-	Rbak	57782	MGI:1927369	0.303265	1.7836	1.18659	0	0	0	0.731797	4.9093	0.63339	+	RB-associated KRAB repressor
5	142572492	142660208	+	Pscd3	19159	MGI:1335107	1.51632	1.48633	0	0	0	0	0	15.9552	0.897489	+++	pleckstrin homology, Sec7 and coiled-coil domains 3
5	142757907	142779381	+	Pms2	18861	MGI:104288	0	0	0	0	0	0	2.92719	2.45465	0.668152	+	postmeiotic segregation increased 2 (S. cerevisiae)
5	142835846	142862790	-	AU022870	231874	MGI:2141070	1.81959	3.56719	0	0	3.41647	0	4.39078	14.7279	0.63339	+	expressed sequence AU022870
5	143117671	143211254	-	1300006M19Rik	66898	MGI:1914148	0	0	0	5.38822	0	0	0	2.45465	0.844243	++	RIKEN cDNA 1300006M19 gene
5	144925887	144938120	+	1200013I08Rik	74132	MGI:1921382	0.606529	0.594532	1.18659	0	1.13882	0	0	3.68198	0.668152	+	RIKEN cDNA 1200013I08 gene
5	149551817	149556393	+	2700092H06Rik	78325	MGI:1925575	0	0	0	0	0	0	3.65898	2.45465	0.601205	+	RIKEN cDNA 2700092H06 gene
6	3197307	3301557	+	1700034M03Rik	73288	MGI:1920538	0.909794	0	0	0	1.13882	0	0.731797	2.45465	0.601205	+	RIKEN cDNA 1700034M03 gene
6	4379255	4451828	-	Sgce	20392	MGI:1329042	0.909794	0.297266	1.18659	0	0	0	2.19539	6.13663	0.7303	+	sarcoglycan, epsilon
6	4595748	4596272	-	Gmfg	63986	MGI:1927135	0	0	0	0	0	0	0.731797	1.22733	0.844243	++	glia maturation factor, gamma
6	18743743	18757009	+	4930532L20Rik	75196	MGI:1922446	0	0	0	0	0	0	0.731797	1.22733	0.844243	++	RIKEN cDNA 4930532L20 gene
6	24606109	24615847	+	4932701A20Rik	74409	MGI:1921659	0.606529	0	0	0	0	0	0	1.22733	0.668152	+	RIKEN cDNA 4932701A20 gene
6	24823949	24826261	-	6332401O19Rik	319832	MGI:2442812	0	0	0	0	0	0	0	1.22733	1.14527	+++	RIKEN cDNA 6332401O19 gene
6	29754186	29794645	+	D330017J20Rik	320609	MGI:2444363	0.909794	0.891798	0	0	0	0	0.731797	8.59128	0.844243	++	RIKEN cDNA D330017J20 gene
6	30275794	30326391	+	2410127E18Rik	76788	MGI:1924038	4.85223	4.45899	1.18659	0	2.27764	2.22351	0.731797	22.0919	0.668152	+	RIKEN cDNA 2410127E18 gene
6	30385541	30393200	+	1700025E21Rik	75647	MGI:1922897	0.606529	0.297266	0	0	0	0	0.731797	2.45465	0.668152	+	RIKEN cDNA 1700025E21 gene
6	34293529	34307819	+	Akr1b8	14187	MGI:107673	0	0	0	0	0	0	2.19539	17.1826	1.06095	+++	aldo-keto reductase family 1, member B8
6	34737088	34748838	+	6530406M24Rik	76223	MGI:1923473	0.303265	0	0	0	0	0	0	3.68198	1.02033	+++	RIKEN cDNA 6530406M24 gene
6	38411635	38450566	-	Zc3hav1	78781	MGI:1926031	0	0.594532	0	0	0	0	0	3.68198	0.923424	+++	zinc finger CCCH type, antiviral 1
6	38647767	38705602	+	Luc7l2	192196	MGI:2183260	0.606529	1.48633	0	0	1.13882	0	4.39078	8.59128	0.668152	+	LUC7-like 2 (S. cerevisiae)
6	40416822	40488096	+	2610037M15Rik	69923	MGI:1917173	0.606529	0.594532	0	0	0	0	0.731797	12.2733	0.969182	+++	RIKEN cDNA 2610037M15 gene
6	42401245	42416026	-	Epha1	13835	MGI:107381	0	0	0	0	1.13882	0	0	1.22733	0.844243	++	Eph receptor A1
6	48896113	48947735	+	Scospondin	243369	MGI:2674311	0.303265	0	0	0	0	0	0	1.22733	0.844243	++	subcommissural organ spondin
6	51033019	51056303	-	4921507P07Rik	70821	MGI:1918071	0	0	0	2.69411	0	0	0	2.45465	0.969182	+++	RIKEN cDNA 4921507P07 gene
6	55041741	55057264	-	BC029109	231997	MGI:2387639	0	0	0	0	0	0	1.46359	2.45465	0.844243	++	cDNA sequence BC029109
6	57173585	57195904	+	5830411G16Rik	78937	MGI:1926187	0.606529	1.48633	0	0	1.13882	0	0	13.5006	0.907912	+++	RIKEN cDNA 5830411G16 gene
6	71886126	71891959	-	1700011F03Rik	74221	MGI:1921471	0	0	0	0	0	0	0	2.45465	1.14527	+++	RIKEN cDNA 1700011F03 gene
6	72672991	72775835	+	D6Ertd253e	52250	MGI:1098827	3.94244	2.08086	0	0	0	0	0.731797	44.1837	0.945701	+++	DNA segment, Chr 6, ERATO Doi 253, expressed
6	73140655	73197379	+	Siat9	20454	MGI:1339963	11.5241	4.45899	2.37318	21.5529	1.13882	0	2.19539	46.6384	0.703868	+	sialyltransferase 9 (CMP-NeuAc:lactosylceramide alpha-2,3-sialyltransferase)
6	73556844	73563816	-	4933424C13Rik	71130	MGI:1918380	0	0	0	0	0	0	0	1.22733	1.14527	+++	RIKEN cDNA 4933424C13 gene
6	83839078	83888449	-	Hk2	15277	MGI:1315197	0	4.75626	0	0	0	0	0	24.5465	0.890001	+++	hexokinase 2
6	84670532	84699761	-	Stambp	70527	MGI:1917777	0	0.594532	1.18659	0	1.13882	0	0	2.45465	0.668152	+	Stam binding protein
6	86027871	86420565	-	Sec15l2	75914	MGI:1923164	1.51632	0.891798	0	0	1.13882	0	1.46359	7.36395	0.692976	+	SEC15-like 2 (S. cerevisiae)
6	87802750	87813012	-	Pcyox1	66881	MGI:1914131	0.606529	1.7836	2.37318	5.38822	1.13882	2.22351	0.731797	11.0459	0.719304	+	prenylcysteine oxidase 1
6	88154635	88215797	-	Anxa4	11746	MGI:88030	0	0.297266	0	0	6.83293	0	0	6.13663	0.765062	+	annexin A4
6	88797813	88803942	+	1810036H07Rik	66284	MGI:1913534	0	0	0	0	0	0	0	1.22733	1.14527	+++	RIKEN cDNA 1810036H07 gene
6	92093020	92139942	+	Fthfd	107747	MGI:1340024	0	0	0	2.69411	10.2494	0	0	9.8186	0.793091	++	formyltetrahydrofolate dehydrogenase
6	92145664	92187182	+	1010001P06Rik	71699	MGI:1918949	0	0.594532	3.55977	0	0	0	0	3.68198	0.719304	+	RIKEN cDNA 1010001P06 gene
6	93020512	93035219	+	1200015A22Rik	74122	MGI:1921372	1.81959	2.37813	0	5.38822	0	0	2.19539	9.8186	0.616999	+	RIKEN cDNA 1200015A22 gene
6	94328285	94395420	-	8430403M15Rik	101401	MGI:2141719	0	0	0	0	0	0	0	1.22733	1.14527	+++	RIKEN cDNA 8430403M15 gene
6	101369154	101384247	-	Prok2	50501	MGI:1354178	0.303265	0	0	0	0	0	0	3.68198	1.02033	+++	prokineticin 2
6	108404501	108444119	-	Il5ra	16192	MGI:96558	0	0.297266	0	0	0	0	0	1.22733	0.844243	++	interleukin 5 receptor, alpha
6	110528000	110559279	+	Edem1	192193	MGI:2180139	0.303265	0.297266	0	8.08233	2.27764	6.67052	3.65898	11.0459	0.719304	+	ER degradation enhancer, mannosidase alpha-like 1
6	114033147	114090795	+	Lmcd1	30937	MGI:1353635	0	0	0	0	0	2.22351	0	1.22733	0.844243	++	LIM and cysteine-rich domains 1
6	115202273	115207929	+	5830427H10Rik	67767	MGI:1915017	1.51632	2.08086	3.55977	2.69411	7.97176	0	3.65898	17.1826	0.668152	+	RIKEN cDNA 5830427H10 gene
6	121090232	121125088	-	Wnt5b	22419	MGI:98959	0	0.297266	0	0	1.13882	0	0	3.68198	0.923424	+++	wingless-related MMTV integration site 5B
6	121903945	121995411	-	B4GalNAcT3	330406		0	0	0	0	0	0	0	1.22733	1.14527	+++	beta 1,4-N-acetylgalactosaminyltransferase-transferase-III
6	122164250	122184050	+	Il17r	16172	MGI:107399	0	0	0	0	0	0	0	1.22733	1.14527	+++	interleukin 17 receptor
6	122210512	122232316	-	Cecr5	214932	MGI:2136976	2.12285	0.891798	1.18659	0	2.27764	4.44701	1.46359	9.8186	0.650423	+	cat eye syndrome chromosome region, candidate 5 homolog (human)
6	122632730	122681182	-	BC030863	194404	MGI:2673704	0.909794	2.67539	1.18659	0	1.13882	0	0	8.59128	0.668152	+	cDNA sequence BC030863
6	122891557	122904075	+	4632428M11Rik	74043	MGI:1921293	0.909794	1.18906	0	0	1.13882	0	1.46359	8.59128	0.759922	+	RIKEN cDNA 4632428M11 gene
6	124787925	124795954	-	C3ar1	12267	MGI:1097680	0	0	0	0	0	0	0	1.22733	1.14527	+++	complement component 3a receptor 1
6	125156528	125173673	+	Clecsf10	56620	MGI:1861231	0	0.297266	0	0	0	0	0	4.9093	1.04836	+++	C-type (calcium dependent, carbohydrate recognition domain) lectin, superfamily member 10
6	126338189	126356420	-	Pex5	19305	MGI:1098808	1.21306	1.48633	2.37318	0	1.13882	0	3.65898	11.0459	0.684542	+	peroxisome biogenesis factor 5
6	126434783	126450082	+	C1rl	232371	MGI:2660692	0	0	0	5.38822	0	0	0	1.22733	0.668152	+	complement component 1, r subcomponent-like
6	126697634	126707489	-	Lrpb7	16977	MGI:1315192	0.303265	0.297266	0	0	0	0	0	1.22733	0.668152	+	leucine rich protein, B7 gene
6	127072212	127088861	+	A930037G23Rik	320678	MGI:2444516	0.303265	0	0	0	0	0	0	1.22733	0.844243	++	RIKEN cDNA A930037G23 gene
6	130556306	130569904	-	Klrb1a	17057	MGI:107540	0	0	0	0	0	0	0	1.22733	1.14527	+++	killer cell lectin-like receptor subfamily B member 1A
6	130619515	130633806	+	Clrf	94071	MGI:2136934	0	0	0	0	6.83293	0	0	3.68198	0.668152	+	C-type lectin related f
6	130735708	130745909	-	Klrb1c	17059	MGI:107538	0	0	0	0	0	0	0	1.22733	1.14527	+++	killer cell lectin-like receptor subfamily B member 1C
6	131333021	131343982	-	4933425B16Rik	71183	MGI:1918433	0	0	0	0	0	0	0	1.22733	1.14527	+++	RIKEN cDNA 4933425B16 gene
6	138052410	138101663	-	1100001H23Rik	66857	MGI:1914107	0.606529	0	0	0	0	0	0	1.22733	0.668152	+	RIKEN cDNA 1100001H23 gene
6	138494419	138610090	-	Rerg	232441	MGI:2665139	0	0	0	0	0	0	0.731797	2.45465	0.969182	+++	RAS-like, estrogen-regulated, growth-inhibitor
6	139590885	139606740	+	Mgst1	56615	MGI:1913850	0.303265	0.891798	1.18659	40.4117	4.55529	8.89403	2.19539	15.9552	0.615764	+	microsomal glutathione S-transferase 1
6	143837137	143851588	+	2310061A22Rik	66964	MGI:1914214	0	0.594532	0	0	0	0	0	2.45465	0.844243	++	RIKEN cDNA 2310061A22 gene
6	144038383	144151523	-	Abcc9	20928	MGI:1352630	0	0.891798	0	2.69411	0	0	0.731797	8.59128	0.91119	+++	ATP-binding cassette, sub-family C (CFTR/MRP), member 9
6	146681586	146734700	+	Lrmp	16970	MGI:108424	0	0	0	0	0	0	0	1.22733	1.14527	+++	lymphoid-restricted membrane protein
6	146764046	146770681	-	Casc1	320662	MGI:2444480	0.303265	0	0	0	0	0	0	1.22733	0.844243	++	cancer susceptibility candidate 1
6	148123955	148156176	-	Tm7sf3	67623	MGI:1914873	0.303265	1.18906	0	0	0	0	0.731797	6.13663	0.802851	++	transmembrane 7 superfamily member 3
6	148164173	148172192	+	Surb7	108098	MGI:1347064	1.21306	1.48633	0	0	3.41647	0	1.46359	8.59128	0.668152	+	SRB7 (supressor of RNA polymerase B) homolog (S. cerevisiae)
6	148990770	149146624	+	1810060J02Rik	67015	MGI:1914265	0.606529	0.594532	0	2.69411	0	8.89403	0.731797	6.13663	0.668152	+	RIKEN cDNA 1810060J02 gene
7	4018498	4032031	-	Cdc42ep5	58804	MGI:1929745	0	2.08086	0	0	0	0	2.19539	7.36395	0.719304	+	CDC42 effector protein (Rho GTPase binding) 5
7	5031142	5032530	+	4930572D21Rik	78052	MGI:1925302	0	0	0	0	0	0	0	1.22733	1.14527	+++	RIKEN cDNA 4930572D21 gene
7	5586449	5589709	-	V1rd6	81013	MGI:3033475	0	0	0	0	0	0	0	1.22733	1.14527	+++	vomeronasal 1 receptor, D6
7	9768671	9785842	-	Zfp606	67370	MGI:1914620	0	0	0	0	0	0	4.39078	3.68198	0.668152	+	zinc finger protein 606
7	10135087	10145513	+	Hkr2	232878	MGI:2443312	0	0	0	0	0	0	1.46359	1.22733	0.668152	+	GLI-Kruppel family member HKR2
7	13826010	13842745	+	Slc1a5	20514	MGI:105305	0.606529	0.891798	2.37318	0	3.41647	2.22351	0.731797	11.0459	0.777296	++	solute carrier family 1 (neutral amino acid transporter), member 5
7	15942888	15962631	+	Rshl1	83434	MGI:1927643	0	0	0	0	0	0	0	1.22733	1.14527	+++	radial spokehead-like 1
7	20953881	20974535	-	Blvrb	233016	MGI:2385271	0.303265	1.7836	0	5.38822	1.13882	0	0	8.59128	0.759922	+	biliverdin reductase B (flavin reductase (NADPH))
7	23393649	23427559	-	2610511M17Rik	74206	MGI:1921456	1.51632	4.16172	1.18659	0	1.13882	0	5.85437	29.4558	0.801209	++	RIKEN cDNA 2610511M17 gene
7	24075647	24083746	-	Zfp146	26465	MGI:1347092	0	0	0	0	0	0	0	1.22733	1.14527	+++	zinc finger protein 146
7	24689576	24699047	-	Gapds	14447	MGI:95653	0	0	0	0	0	4.44701	0	1.22733	0.668152	+	glyceraldehyde-3-phosphate dehydrogenase, spermatogenic
7	24718656	24736932	+	1110014F24Rik	73712	MGI:1920962	0	0.297266	0	0	0	2.22351	0	1.22733	0.668152	+	RIKEN cDNA 1110014F24 gene
7	24993823	25003214	-	Fxyd5	18301	MGI:1201785	0.303265	0	1.18659	0	1.13882	0	0	2.45465	0.747333	+	FXYD domain-containing ion transport regulator 5
7	27881016	27929911	-	4931406P16Rik	233103	MGI:1924311	0.909794	5.64805	0	0	0	0	2.19539	15.9552	0.679433	+	RIKEN cDNA 4931406P16 gene
7	36120549	36121655	+	Nkg7	72310	MGI:1931250	0.303265	0	0	0	0	0	0	1.22733	0.844243	++	natural killer cell group 7 sequence
7	36552559	36553474	-	1700127D06Rik	76999	MGI:1924249	0	0	0	0	0	0	0	1.22733	1.14527	+++	RIKEN cDNA 1700127D06 gene
7	36671262	36675546	+	Klk21	16616	MGI:892022	0	0	0	0	0	0	0	4.9093	1.14527	+++	kallikrein 21
7	37009066	37013319	+	Klk5	16622	MGI:892020	0	0	0	0	0	0	0	2.45465	1.14527	+++	kallikrein 5
7	37968862	37975216	-	Bcl2l12	75736	MGI:1922986	0	0.594532	0	0	0	0	2.19539	3.68198	0.719304	+	BCL2-like 12 (proline rich)
7	39125059	39195505	+	Otog	18419	MGI:1202064	0	0	0	0	2.27764	0	0	1.22733	0.668152	+	otogelin
7	39745337	39762215	+	Ldh3	16833	MGI:96764	0	0	0	0	0	4.44701	0	15.9552	1.08313	+++	lactate dehydrogenase 3, C chain, sperm specific
7	39935597	39939733	+	1810054O13Rik	67893	MGI:1915143	2.12285	2.67539	0	0	6.83293	0	0	13.5006	0.668152	+	RIKEN cDNA 1810054O13 gene
7	56769160	56788585	+	Mcee	73724	MGI:1920974	0.303265	0	0	0	0	0	0	1.22733	0.844243	++	methylmalonyl CoA epimerase
7	58823710	58835778	+	Lrrk1	233328	MGI:2142227	0.606529	2.67539	0	0	1.13882	0	0.731797	6.13663	0.588971	+	leucine-rich repeat kinase 1
7	59115286	59156972	-	Asb7	117589	MGI:2152835	1.21306	0	0	0	1.13882	0	1.46359	4.9093	0.705941	+	ankyrin repeat and SOCS box-containing protein 7
7	59175602	59182085	+	Wins2	72635	MGI:1919885	0.303265	0	0	0	0	0	1.46359	2.45465	0.747333	+	protein with Drosophila Lines (Lin) homologous domain
7	59767466	59788034	+	Mef2a	17258	MGI:99532	0	0.297266	0	0	0	0	0.731797	1.22733	0.668152	+	myocyte enhancer factor 2A
7	66519854	66594394	-	Siat8b	20450	MGI:106020	0	0	0	0	0	0	0	1.22733	1.14527	+++	sialyltransferase 8 (alpha-2, 8-sialyltransferase) B
7	72566457	72580049	+	Sema4b	20352	MGI:107559	0	0.594532	0	0	0	0	0	4.9093	0.969182	+++	sema domain, immunoglobulin domain (Ig), transmembrane domain (TM) and short cytoplasmic domain, (semaphorin) 4B
7	72733665	72741453	-	E430018M08Rik	269955	MGI:2444156	0	0	0	0	1.13882	0	0	3.68198	1.02033	+++	RIKEN cDNA E430018M08 gene
7	74627886	74661435	+	Sh3gl3	20408	MGI:700011	2.72938	0	0	0	0	0	2.92719	6.13663	0.588971	+	SH3-domain GRB2-like 3
7	82363154	82367014	-	1700019B01Rik	70054	MGI:1917304	0	0	0	0	0	0	0	1.22733	1.14527	+++	RIKEN cDNA 1700019B01 gene
7	82494066	82523735	-	4930554C01Rik	75338	MGI:1922588	0	0	0	0	0	0	0	1.22733	1.14527	+++	RIKEN cDNA 4930554C01 gene
7	94154393	94175230	-	Folr2	14276	MGI:95569	0.606529	0.594532	1.18659	5.38822	0	0	0	14.7279	0.945701	+++	folate receptor 2 (fetal)
7	98301118	98359983	-	9130002C22Rik	74558	MGI:1921808	0.303265	0	1.18659	2.69411	0	2.22351	0	6.13663	0.890001	+++	RIKEN cDNA 9130002C22 gene
7	98936800	98937756	+	Olfr702	258590	MGI:3030536	0	0	0	0	0	0	0	1.22733	1.14527	+++	olfactory receptor 702
7	101117557	101123898	-	Nalp10	244202	MGI:2444084	0	0	1.18659	0	0	0	0	1.22733	0.844243	++	NACHT, leucine rich repeat and PYD containing 10
7	101566211	101587558	-	St5	76954	MGI:108517	1.51632	2.97266	1.18659	0	2.27764	0	3.65898	24.5465	0.812835	++	suppression of tumorigenicity 5
7	102016756	102030507	-	D7Ertd743e	233724	MGI:1289225	1.21306	0.297266	1.18659	0	1.13882	2.22351	0.731797	6.13663	0.698115	+	DNA segment, Chr 7, ERATO Doi 743, expressed
7	102771565	102803624	+	Ampd3	11717	MGI:1096344	1.51632	0	0	0	2.27764	0	0	3.68198	0.622394	+	AMP deaminase 3
7	103182489	103256366	+	Mrvi1	17540	MGI:1338023	0	0	0	0	0	0	0.731797	1.22733	0.844243	++	MRV integration site 1
7	105567723	105961903	+	Spon1	233744	MGI:2385287	0.606529	1.18906	1.18659	0	0	0	0	7.36395	0.809481	++	spondin 1, (f-spondin) extracellular matrix protein
7	105967332	106018322	-	Rras2	66922	MGI:1914172	0	1.7836	0	0	1.13882	0	1.46359	9.8186	0.817914	++	related RAS viral (r-ras) oncogene homolog 2
7	106136940	106176060	-	Copb1	70349	MGI:1917599	1.51632	4.16172	0	0	2.27764	0	2.92719	13.5006	0.630363	+	coatomer protein complex, subunit beta 1
7	108523604	108559789	-	Nucb2	53322	MGI:1858179	0	0	0	0	0	4.44701	0	4.9093	0.969182	+++	nucleobindin 2
7	111022327	111045434	+	Gprc5b	64297	MGI:1927596	10.0077	2.08086	2.37318	0	1.13882	0	2.19539	20.8645	0.576382	+	G protein-coupled receptor, family C, group 5, member B
7	111774480	111829287	+	2610020H08Rik	72152	MGI:1919402	0	0	0	0	0	0	0.731797	2.45465	0.969182	+++	RIKEN cDNA 2610020H08 gene
7	112082776	112101336	+	8430420C20Rik	233806	MGI:1925752	0	2.97266	2.37318	2.69411	0	0	0	6.13663	0.588971	+	RIKEN cDNA 8430420C20 gene
7	112230054	112239072	+	1700110B15Rik	67928	MGI:1915178	0	0	0	0	0	2.22351	0	1.22733	0.844243	++	RIKEN cDNA 1700110B15 gene
7	113116747	113127210	-	Igsf6	80719	MGI:1891393	0	0	0	0	0	0	0	1.22733	1.14527	+++	immunoglobulin superfamily, member 6
7	115072576	115089806	+	Rbbp6	19647	MGI:894835	0.606529	1.48633	0	0	0	0	2.92719	11.0459	0.798486	++	retinoblastoma binding protein 6
7	115439756	115530365	-	5730403H17Rik	70497	MGI:1917747	0	1.18906	0	0	1.13882	0	0	8.59128	0.91119	+++	RIKEN cDNA 5730403H17 gene
7	115622793	115628467	+	Aqp8	11833	MGI:1195271	0	0	0	2.69411	0	0	0.731797	2.45465	0.844243	++	aquaporin 8
7	117693068	117718748	+	Il4ra	16190	MGI:105367	0.303265	1.7836	1.18659	0	0	0	0.731797	9.8186	0.817914	++	interleukin 4 receptor, alpha
7	117744258	117774351	+	Il21r	60504	MGI:1890475	0.303265	0	0	2.69411	0	0	0	1.22733	0.668152	+	interleukin 21 receptor
7	118816706	118820193	-	Sult1a1	20887	MGI:102896	1.21306	0.297266	1.18659	13.4706	2.27764	2.22351	0	7.36395	0.622394	+	sulfotransferase family 1A, phenol-preferring, member 1
7	118855982	118869937	+	Nfatc2ip	18020	MGI:1329015	0.303265	1.18906	0	0	0	0	0	7.36395	0.882032	+++	nuclear factor of activated T-cells, cytoplasmic, calcineurin-dependent 2 interacting protein
7	120376533	120382226	-	Tgfb1i1	21804	MGI:102784	0	0.594532	0	0	0	0	0	6.13663	0.999145	+++	transforming growth factor beta 1 induced transcript 1
7	120769493	120792858	+	Bag3	29810	MGI:1352493	0	0.297266	0	0	0	0	0	1.22733	0.844243	++	Bcl2-associated athanogene 3
7	125655328	125789424	+	Fank1	66930	MGI:1914180	0.303265	0	0	0	0	0	0.731797	4.9093	0.969182	+++	fibronectin type 3 and ankyrin repeat domains 1
7	127425264	127510094	+	Ptpre	19267	MGI:97813	5.76203	1.18906	0	0	1.13882	0	0	15.9552	0.691015	+	protein tyrosine phosphatase, receptor type, E
7	132140877	132187512	+	5830411N06Rik	244234	MGI:2443685	0.303265	0	0	0	0	0	0.731797	1.22733	0.668152	+	RIKEN cDNA 5830411N06 gene
7	133219056	133253025	-	AA673488	101471	MGI:2141847	1.51632	1.48633	1.18659	2.69411	0	0	4.39078	12.2733	0.698115	+	expressed sequence AA673488
7	133267727	133271734	+	1600016N20Rik	72000	MGI:1919250	0	0.594532	0	0	1.13882	0	0	2.45465	0.747333	+	RIKEN cDNA 1600016N20 gene
7	133535780	133539122	+	Cd151	12476	MGI:1096360	3.33591	7.13439	10.6793	2.69411	4.55529	2.22351	3.65898	39.2744	0.710904	+	CD151 antigen
7	135078744	135092697	+	Phemx	27027	MGI:1350360	5.1555	1.48633	4.74637	5.38822	3.41647	0	1.46359	22.0919	0.692976	+	pan hematopoietic expression
7	136447516	136481371	-	Cttn	13043	MGI:99695	1.51632	7.43165	1.18659	0	0	6.67052	5.12258	40.5017	0.794555	++	cortactin
7	137365841	137374489	+	Mrgprf	211577	MGI:2384823	0	0	0	0	0	0	0	1.22733	1.14527	+++	MAS-related GPR, member F
8	4083919	4086864	-	1810029C22Rik	69142	MGI:1916392	0.303265	0	0	0	0	0	0	7.36395	1.07833	+++	RIKEN cDNA 1810029C22 gene
8	10442533	10444917	+	Ssty1	20611	MGI:1314663	0	0	0	0	0	0	0	6.13663	1.14527	+++	spermiogenesis specific transcript on the Y 1
8	12163939	12189118	-	Rab20	19332	MGI:102789	0	0.891798	2.37318	0	3.41647	0	0	7.36395	0.777296	++	RAB20, member RAS oncogene family
8	14247556	14259228	-	1700029H14Rik	66501	MGI:1913751	0	0	0	0	1.13882	2.22351	0	3.68198	0.923424	+++	RIKEN cDNA 1700029H14 gene
8	15491062	15502533	+	Cln8	26889	MGI:1349447	1.21306	1.48633	0	2.69411	0	0	2.92719	11.0459	0.737788	+	ceroid-lipofuscinosis, neuronal 8
8	21615680	21640756	+	Plat	18791	MGI:97610	2.42612	1.48633	1.18659	0	2.27764	0	0	12.2733	0.7303	+	plasminogen activator, tissue
8	23564495	23613086	-	Adam3	11497	MGI:102518	0	0	0	0	1.13882	0	0	2.45465	0.969182	+++	a disintegrin and metalloprotease domain 3 (cyritestin)
8	23804085	23871732	-	Adam9	11502	MGI:105376	0.606529	0.891798	1.18659	0	1.13882	0	0.731797	7.36395	0.777296	++	a disintegrin and metalloproteinase domain 9 (meltrin gamma)
8	24055493	24056433	-	B230378H13Rik	320165	MGI:2443510	4.24571	2.97266	1.18659	5.38822	2.27764	0	0.731797	49.093	0.902235	+++	RIKEN cDNA B230378H13 gene
8	24653600	24661069	+	Star	20845	MGI:102760	0	0	0	0	0	0	0	47.8657	1.14527	+++	steroidogenic acute regulatory protein
8	24789669	24791692	-	D8Ertd354e	52120	MGI:1196297	2.42612	2.97266	1.18659	0	3.41647	4.44701	0	17.1826	0.711618	+	DNA segment, Chr 8, ERATO Doi 354, expressed
8	26014158	26018958	-	Brf2	66653	MGI:1913903	0.303265	0	0	0	0	0	0	1.22733	0.844243	++	BRF2, subunit of RNA polymerase III transcription initiation factor, BRF1-like
8	30150288	30159542	-	2600016B03Rik	67920	MGI:1915170	0.909794	1.7836	0	0	0	0	0.731797	4.9093	0.601205	+	RIKEN cDNA 2600016B03 gene
8	30185898	30228736	+	Fut10	171167	MGI:2384748	0	0	0	0	0	0	0	1.22733	1.14527	+++	fucosyltransferase 10
8	32867052	32911975	+	Gsr	14782	MGI:95804	3.03265	4.16172	0	8.08233	9.11058	0	2.19539	22.0919	0.652358	+	glutathione reductase 1
8	32997880	33143308	-	Rbpms	19663	MGI:1334446	0.606529	3.86446	15.4257	8.08233	6.83293	6.67052	2.92719	20.8645	0.590392	+	RNA binding protein gene with multiple splicing
8	40180968	40199236	-	Cnot7	18983	MGI:1298230	0.909794	2.67539	2.37318	0	4.55529	0	8.78156	14.7279	0.601205	+	CCR4-NOT transcription complex, subunit 7
8	45736765	45771029	+	Pdlim3	53318	MGI:1859274	0.606529	0.297266	0	0	0	0	0	2.45465	0.747333	+	PDZ and LIM domain 3
8	46411619	46438638	+	1700029A22Rik	71876	MGI:1919126	0.909794	0.594532	0	0	0	0	2.19539	3.68198	0.581002	+	RIKEN cDNA 1700029A22 gene
8	46599701	46708061	+	Irf2	16363	MGI:96591	0.303265	1.7836	0	5.38822	1.13882	0	0.731797	6.13663	0.640123	+	interferon regulatory factor 2
8	53544108	53556248	+	Aga	11593	MGI:104873	0.606529	0.297266	0	0	3.41647	0	1.46359	8.59128	0.81428	++	aspartylglucosaminidase
8	54669165	54678482	+	1700001N01Rik	69281	MGI:1916531	0	0	0	0	0	0	0	9.8186	1.14527	+++	RIKEN cDNA 1700001N01 gene
8	61320756	61336454	+	BC009118	234309	MGI:2384567	0.606529	0	0	0	1.13882	2.22351	0.731797	3.68198	0.719304	+	cDNA sequence BC009118
8	61898409	61963962	-	Anxa10	26359	MGI:1347090	0	0	0	0	0	2.22351	0	1.22733	0.844243	++	annexin A10
8	70004922	70017092	+	Gmip	78816	MGI:1926066	0.606529	0	0	0	0	2.22351	0.731797	2.45465	0.668152	+	Gem-interacting protein
8	70018715	70024211	+	Edg4	53978	MGI:1858422	0	0.594532	0	0	1.13882	0	1.46359	9.8186	0.93442	+++	endothelial differentiation, lysophosphatidic acid G-protein-coupled receptor 4
8	71031202	71034858	-	Ifi30	65972	MGI:2137648	0	0.297266	0	0	0	0	0	1.22733	0.844243	++	interferon gamma inducible protein 30
8	72074313	72075635	+	Insl3	16336	MGI:108427	0	0.594532	2.37318	0	0	0	1.46359	7211.76	1.14483	+++	insulin-like 3
8	75712936	75719899	+	Hmox1	15368	MGI:96163	1.21306	0	1.18659	2.69411	0	0	0.731797	4.9093	0.705941	+	heme oxygenase (decycling) 1
8	79051474	79052442	-	Pou4f2	18997	MGI:102524	0.606529	0.594532	0	2.69411	0	0	0	2.45465	0.601205	+	POU domain, class 4, transcription factor 2
8	79122905	79347956	+	2410193C02Rik	76775	MGI:1924025	0.303265	0	0	0	1.13882	0	0.731797	3.68198	0.844243	++	RIKEN cDNA 2410193C02 gene
8	85564648	85567796	+	Lyl1	17095	MGI:96891	0.606529	0.297266	0	0	1.13882	0	0	3.68198	0.777296	++	lymphoblastomic leukemia
8	85694465	85700460	-	Rad23a	19358	MGI:105126	0	0	0	0	0	2.22351	0	1.22733	0.844243	++	RAD23a homolog (S. cerevisiae)
8	85731929	85747209	+	1700013H19Rik	71846	MGI:1919096	0	0.594532	0	0	1.13882	4.44701	0	3.68198	0.719304	+	RIKEN cDNA 1700013H19 gene
8	85817823	85829830	-	2400006P09Rik	69724	MGI:1916974	0.303265	2.08086	2.37318	0	0	0	7.31797	12.2733	0.668152	+	RIKEN cDNA 2400006P09 gene
8	85923326	85930031	+	1110017H11Rik	68628	MGI:1915878	1.21306	4.45899	0	0	1.13882	0	2.92719	17.1826	0.711618	+	RIKEN cDNA 1110017H11 gene
8	86387678	86423010	+	4631422C05Rik	108682	MGI:1915391	3.33591	2.08086	2.37318	59.2704	2.27764	0	4.39078	88.3674	0.916246	+++	RIKEN cDNA 4631422C05 gene
8	89598917	89650293	+	Cyld	74256	MGI:1921506	0.606529	0.297266	0	0	0	2.22351	1.46359	3.68198	0.668152	+	cylindromatosis (turban tumor syndrome)
8	95255512	95284057	-	Amfr	23802	MGI:1345634	2.72938	7.43165	3.55977	2.69411	5.69411	0	1.46359	20.8645	0.58333	+	autocrine motility factor receptor
8	95713152	95717619	-	9330175E14Rik	320377	MGI:2443913	0	0	0	0	0	0	0	1.22733	1.14527	+++	RIKEN cDNA 9330175E14 gene
8	96314091	96325032	-	Gpr56	14766	MGI:1340051	8.49141	1.18906	3.55977	0	14.8047	2.22351	0	33.1378	0.695823	+	G protein-coupled receptor 56
8	105891779	105898856	+	Cklfsf3	68119	MGI:2447162	1.21306	1.18906	1.18659	0	2.27764	0	2.19539	35.5924	0.974203	+++	chemokine-like factor super family 3
8	105905701	105946881	-	Cklfsf4	97487	MGI:2142888	0	0.297266	0	0	0	0	0	1.22733	0.844243	++	chemokine-like factor super family 4
8	105967480	105993031	-	AA409702	234663	MGI:2142418	0	0	0	0	0	0	0	1.22733	1.14527	+++	expressed sequence AA409702
8	107535532	107537343	-	Ddx28	71986	MGI:1919236	0.909794	1.18906	0	0	0	0	0.731797	7.36395	0.777296	++	DEAD (Asp-Glu-Ala-Asp) box polypeptide 28
8	107664179	107669972	-	9530027K23Rik	77411	MGI:1924661	0	0	0	0	0	0	0	1.22733	1.14527	+++	RIKEN cDNA 9530027K23 gene
8	107701869	107731698	+	AI643885	330836	MGI:2142598	0	0.297266	0	0	0	0	1.46359	14.7279	1.04836	+++	expressed sequence AI643885
8	112726915	112769332	+	4930402E16Rik	319518	MGI:2442188	0	0	0	0	0	0	0	1.22733	1.14527	+++	RIKEN cDNA 4930402E16 gene
8	112992453	113021610	-	9130019I15Rik	74568	MGI:1921818	0	0	0	0	0	2.22351	0	2.45465	0.969182	+++	RIKEN cDNA 9130019I15 gene
8	117052267	117053338	+	Wwox	80707	MGI:1931237	0	0	0	0	0	0	0	1.22733	1.14527	+++	WW domain-containing oxidoreductase
8	121534583	121548785	+	Wfdc1	67866	MGI:1915116	0.909794	0	0	0	0	2.22351	0	3.68198	0.777296	++	WAP four-disulfide core domain 1
8	122579753	122600067	+	Icsbp1	15900	MGI:96395	0	0	0	0	0	0	0	8.59128	1.14527	+++	interferon consensus sequence binding protein 1
8	125449676	125459699	+	Rhou	69581	MGI:1916831	4.24571	0	0	0	0	0	1.46359	7.36395	0.581002	+	ras homolog gene family, member U
8	126355427	126363422	-	Agt	11606	MGI:87963	6.97509	0.891798	0	94.2939	0	11.1175	0	95.7314	0.879005	+++	angiotensinogen
8	126470175	126487465	-	Ttc13	234875	MGI:2384573	0.606529	2.97266	0	0	3.41647	22.2351	2.92719	17.1826	0.657933	+	tetratricopeptide repeat domain 13
8	126697870	126700020	-	AI414418	102058	MGI:2142527	0.303265	0.891798	0	0	0	0	0	4.9093	0.844243	++	expressed sequence AI414418
8	126856550	127064539	+	Disc1	244667	MGI:2447658	0	0	0	0	0	0	0	1.22733	1.14527	+++	disrupted in schizophrenia 1
8	127474298	127477788	+	4933403G14Rik	74393	MGI:1921643	0	0.594532	0	0	0	0	0	1.22733	0.668152	+	RIKEN cDNA 4933403G14 gene
8	127749516	127783526	+	BC021891	234878	MGI:2385307	0	0.297266	1.18659	0	0	0	0	6.13663	0.999145	+++	cDNA sequence BC021891
8	130596223	130643987	+	Itgb1	16412	MGI:96610	2.72938	4.75626	16.6123	10.7764	10.2494	2.22351	4.39078	30.6831	0.618934	+	integrin beta 1 (fibronectin receptor beta)
9	5214338	5221819	+	Casp1	12362	MGI:96544	0	0	0	0	0	4.44701	0	1.22733	0.668152	+	caspase 1
9	5223925	5251775	+	Casp4	12363	MGI:107700	0	0	0	0	0	0	0	2.45465	1.14527	+++	caspase 4, apoptosis-related cysteine protease
9	5260553	5288084	+	Casp12	12364	MGI:1312922	0	0	0	0	0	0	0	2.45465	1.14527	+++	caspase 12
9	6086403	6344210	+	Pdgfd	71785	MGI:1919035	0.303265	0.891798	0	0	0	0	0.731797	2.45465	0.601205	+	platelet-derived growth factor, D polypeptide
9	7186243	7209562	+	4833420K19Rik	76863	MGI:1924113	0.909794	3.56719	1.18659	2.69411	1.13882	2.22351	2.19539	17.1826	0.735099	+	RIKEN cDNA 4833420K19 gene
9	7275732	7286628	+	Mmp13	17386	MGI:1340026	0.303265	0	1.18659	0	0	0	0	2.45465	0.844243	++	matrix metalloproteinase 13
9	14038660	14057455	+	2810485I05Rik	72826	MGI:1920076	0	0.594532	0	0	0	0	0.731797	3.68198	0.844243	++	RIKEN cDNA 2810485I05 gene
9	15454460	15473519	-	Crsp6	234959	MGI:2182585	2.12285	2.97266	1.18659	0	0	4.44701	5.12258	15.9552	0.657157	+	cofactor required for Sp1 transcriptional activation, subunit 6
9	15703704	15742761	+	Fn5	170748		0.909794	1.48633	2.37318	0	1.13882	0	0	11.0459	0.798486	++	FN5 protein
9	18487108	18511335	-	Naalad2	72560	MGI:1919810	0	0	0	0	0	0	0	1.22733	1.14527	+++	N-acetylated alpha-linked acidic dipeptidase 2
9	22694766	22700764	-	Sitpec	26940	MGI:1349469	1.21306	0.891798	3.55977	0	7.97176	0	0	9.8186	0.650423	+	signaling intermediate in Toll pathway-evolutionarily conserved
9	22721799	22732146	+	Cnn1	12797	MGI:104979	0	0	2.37318	0	0	0	0	6.13663	0.999145	+++	calponin 1
9	26127142	26249640	+	2310005P05Rik	67484	MGI:1914734	0.303265	1.18906	0	0	0	8.89403	1.46359	6.13663	0.640123	+	RIKEN cDNA 2310005P05 gene
9	27463946	27507753	-	4921509F24Rik	70893	MGI:1918143	0	0	0	0	0	0	0	1.22733	1.14527	+++	RIKEN cDNA 4921509F24 gene
9	28042515	28047404	+	1700001L23Rik	75469	MGI:1922719	0	0	0	0	0	0	0	3.68198	1.14527	+++	RIKEN cDNA 1700001L23 gene
9	35760098	35822785	-	Siat4c	20443	MGI:1316743	1.81959	0.594532	2.37318	5.38822	2.27764	0	1.46359	11.0459	0.701576	+	sialyltransferase 4C (beta-galactoside alpha-2,3-sialytransferase)
9	36545329	36551150	-	9230110F15Rik	77080	MGI:1924330	0	0	0	0	0	0	0	1.22733	1.14527	+++	RIKEN cDNA 9230110F15 gene
9	37504587	37541127	-	Itm1	16430	MGI:105124	0.606529	2.08086	0	10.7764	2.27764	0	0.731797	12.2733	0.7303	+	intergral membrane protein 1
9	38382249	38392562	-	Spa17	20686	MGI:1333778	0.606529	1.48633	0	0	1.13882	0	0	3.68198	0.581002	+	sperm autoantigenic protein 17
9	44128891	44188798	-	E130107N23Rik	272589	MGI:1925543	1.51632	1.7836	0	0	3.41647	0	0	8.59128	0.668152	+	RIKEN cDNA E130107N23 gene
9	47694922	47712290	-	BC023957	214597	MGI:2446134	3.03265	10.4043	1.18659	16.1647	3.41647	0	2.92719	44.1837	0.723852	+	cDNA sequence BC023957
9	51036585	51052254	+	Usp28	235323	MGI:2442293	1.51632	2.08086	3.55977	0	1.13882	0	0.731797	11.0459	0.684542	+	ubiquitin specific protease 28
9	53999085	54019311	-	Fdx1	14148	MGI:103224	3.94244	2.97266	4.74637	16.1647	10.2494	0	2.92719	60.1389	0.857746	++	ferredoxin 1
9	55742393	55764515	-	Rab39	270160	MGI:2442855	0.303265	0	0	0	0	0	0	1.22733	0.844243	++	RAB39, member RAS oncogene family
9	55870827	55899422	-	Slc35f2	72022	MGI:1919272	0	0	0	0	0	0	0.731797	7.36395	1.07833	+++	solute carrier family 35, member F2
9	56721458	56778244	-	Lpd	94180	MGI:2385656	4.24571	0	0	0	0	0	0	9.8186	0.705941	+	lipidosin
9	57265264	57323426	+	3010021M21Rik	109161	MGI:1924088	3.33591	0.594532	0	0	0	0	3.65898	8.59128	0.592431	+	RIKEN cDNA 3010021M21 gene
9	60300150	60311054	+	Cyp11a1	13070	MGI:88582	0	0	0	0	0	0	0	12.2733	1.14527	+++	cytochrome P450, family 11, subfamily a, polypeptide 1
9	61638329	61662917	+	2610017G09Rik	72141	MGI:1919391	0.909794	0.891798	0	0	0	0	0.731797	3.68198	0.622394	+	RIKEN cDNA 2610017G09 gene
9	61737205	61833887	-	Arih1	23806	MGI:1344363	0	0	0	0	1.13882	0	0	1.22733	0.844243	++	ariadne ubiquitin-conjugating enzyme E2 binding protein homolog 1 (Drosophila)
9	61865445	61872260	-	4930425N13Rik	73893	MGI:1921143	0.303265	0	0	0	0	2.22351	0	1.22733	0.668152	+	RIKEN cDNA 4930425N13 gene
9	64623802	64635252	-	4921508E09Rik	66712	MGI:1913962	0	0	0	0	0	0	0	2.45465	1.14527	+++	RIKEN cDNA 4921508E09 gene
9	66020713	66132273	-	Madh3	17127	MGI:1201674	0.303265	0.297266	0	0	0	0	2.92719	3.68198	0.668152	+	MAD homolog 3 (Drosophila)
9	67281523	67311833	+	AI115600	102442	MGI:2142979	0.303265	0	0	0	0	0	0.731797	1.22733	0.668152	+	expressed sequence AI115600
9	67379064	67413920	-	AW742319	57874	MGI:1889341	6.97509	5.64805	0	10.7764	1.13882	0	3.65898	27.0012	0.618464	+	expressed sequence AW742319
9	67424677	67474938	+	Dpp8	74388	MGI:1921638	0	0	2.37318	0	0	0	0.731797	4.9093	0.902235	+++	dipeptidylpeptidase 8
9	67493823	67530537	+	Nope	56741	MGI:1858497	1.21306	0.594532	0	0	0	0	0.731797	3.68198	0.622394	+	neighbor of Punc E11
9	67902904	67919465	+	2310020P08Rik	69606	MGI:1916856	0.303265	0	0	0	1.13882	0	0.731797	2.45465	0.747333	+	RIKEN cDNA 2310020P08 gene
9	68021450	68047190	-	AI840980	102595	MGI:2143132	0.303265	0.891798	2.37318	2.69411	1.13882	2.22351	0	7.36395	0.747333	+	expressed sequence AI840980
9	69320361	69393988	-	Rab8b	235442	MGI:2442982	1.21306	0.891798	1.18659	0	3.41647	0	0.731797	6.13663	0.613794	+	RAB8B, member RAS oncogene family
9	73159741	73259378	+	Adam10	11487	MGI:109548	2.72938	1.7836	0	0	0	0	3.65898	12.2733	0.668152	+	a disintegrin and metalloprotease domain 10
9	73702280	73782662	+	Aldh1a2	19378	MGI:107928	0.303265	0	0	0	1.13882	0	2.92719	9.8186	0.902235	+++	aldehyde dehydrogenase family 1, subfamily A2
9	75495665	75526222	+	D9Ertd392e	72278	MGI:1196419	5.1555	3.26993	2.37318	2.69411	0	15.5645	0	18.4099	0.597089	+	DNA segment, Chr 9, ERATO Doi 392, expressed
9	77500732	77556882	+	BC031353	235493	MGI:2387648	1.51632	1.18906	0	0	1.13882	2.22351	0	6.13663	0.640123	+	cDNA sequence BC031353
9	80504013	80531390	+	Elovl5	68801	MGI:1916051	2.72938	0	1.18659	0	0	4.44701	5.12258	20.8645	0.81942	++	ELOVL family member 5, elongation of long chain fatty acids (yeast)
9	89222849	89259947	+	B130005I07Rik	320615	MGI:2444370	0	0.297266	0	0	0	0	0	3.68198	1.02033	+++	RIKEN cDNA B130005I07 gene
9	89312141	89331492	-	Pgm3	109785	MGI:97566	1.21306	1.7836	0	2.69411	4.55529	0	2.92719	20.8645	0.81942	++	phosphoglucomutase 3
9	89341118	89452021	-	Mod1	17436	MGI:97043	3.94244	10.107	8.30614	13.4706	67.1905	11.1175	0.731797	257.738	0.943746	+++	malic enzyme, supernatant
9	89498641	89513825	+	6030424L22Rik	244954	MGI:2444800	0.606529	0	0	0	0	0	0.731797	2.45465	0.747333	+	RIKEN cDNA 6030424L22 gene
9	91288515	91332964	+	Nt5e	23959	MGI:99782	0	7.13439	0	0	3.41647	0	0	17.1826	0.678617	+	5' nucleotidase, ecto
9	92071631	92077417	-	1200002G13Rik	66111	MGI:1913361	0.909794	4.16172	1.18659	0	2.27764	8.89403	0.731797	19.6372	0.736609	+	RIKEN cDNA 1200002G13 gene
9	98592324	98714097	+	A330080J22Rik	211586	MGI:2442257	0	0	0	0	0	0	1.46359	2.45465	0.844243	++	RIKEN cDNA A330080J22 gene
9	100820672	100844259	+	Rbp1	19659	MGI:97876	2.42612	12.7824	3.55977	2.69411	0	0	2.92719	39.2744	0.691382	+	retinol binding protein 1, cellular
9	103573737	103575482	+	Msl2	77853	MGI:1925103	0	0	0	0	0	0	0	2.45465	1.14527	+++	male-specific lethal-2 homolog (Drosophila)
9	107602505	107626709	+	Mrpl3	94062	MGI:2137204	0.606529	0	1.18659	2.69411	0	2.22351	1.46359	3.68198	0.622394	+	mitochondrial ribosomal protein L3
9	107693186	107694924	-	1700080E11Rik	73532	MGI:1920782	0	0	0	0	0	0	0	1.22733	1.14527	+++	RIKEN cDNA 1700080E11 gene
9	108755427	108760180	-	2810423O19Rik	67905	MGI:1915155	0.303265	0.297266	0	0	0	17.7881	1.46359	7.36395	0.668152	+	RIKEN cDNA 2810423O19 gene
9	108793879	108807824	-	Alas1	11655	MGI:87989	2.42612	3.26993	15.4257	26.9411	5.69411	48.9172	2.92719	84.6854	0.831834	++	aminolevulinic acid synthase 1
9	116758246	116773687	-	Crtap	56693	MGI:1891221	0	1.7836	0	0	3.41647	0	2.19539	14.7279	0.844243	++	cartilage associated protein
9	117615348	117625540	-	1300006C19Rik	68292	MGI:1915542	1.21306	1.7836	1.18659	0	7.97176	11.1175	2.92719	12.2733	0.577071	+	RIKEN cDNA 1300006C19 gene
9	118472672	118561825	-	Tgfbr2	21813	MGI:98729	0.606529	0.891798	0	0	1.13882	0	0	4.9093	0.747333	+	transforming growth factor, beta receptor II
9	120987690	121276505	+	Itga9	104099	MGI:104756	0	0	1.18659	0	0	0	0.731797	3.68198	0.923424	+++	integrin alpha 9
9	125307320	125315241	+	Zfp105	22646	MGI:1277119	0	0	0	0	0	0	0.731797	1.22733	0.844243	++	zinc finger protein 105
9	126081687	126101883	-	Lztfl1	93730	MGI:1934860	2.12285	5.05352	1.18659	0	3.41647	0	5.12258	15.9552	0.577975	+	leucine zipper transcription factor-like 1
10	4496455	4892110	+	Esr1	13982	MGI:1352467	0	0	0	0	0	0	0	1.22733	1.14527	+++	estrogen receptor 1 (alpha)
10	7477882	7490834	-	BC013529	215751	MGI:2384905	2.72938	2.67539	4.74637	10.7764	17.0823	6.67052	0.731797	23.3192	0.617847	+	cDNA sequence BC013529
10	8433094	8596760	-	2500002E12Rik	70097	MGI:1917347	0.909794	0.297266	0	0	0	0	0	3.68198	0.777296	++	RIKEN cDNA 2500002E12 gene
10	10284273	10297441	-	Rab32	67844	MGI:1915094	0	0.594532	0	0	1.13882	0	2.92719	3.68198	0.622394	+	RAB32, member RAS oncogene family
10	19256617	19262324	+	BC013565	215819	MGI:2674131	0.303265	0.891798	1.18659	0	0	0	2.19539	15.9552	0.936997	+++	cDNA sequence BC013565
10	20343290	20361529	+	Ifngr	15979	MGI:107655	2.12285	4.45899	1.18659	0	3.41647	0	1.46359	23.3192	0.751929	+	interferon gamma receptor
10	23690068	23692917	-	Tcf21	21412	MGI:1202715	0	0	0	0	1.13882	0	0	4.9093	1.04836	+++	transcription factor 21
10	26325956	26397449	+	Epb4.1l2	13822	MGI:103009	1.21306	8.91798	1.18659	0	0	0	2.92719	18.4099	0.588971	+	erythrocyte protein band 4.1-like 2
10	27654034	27799754	+	Arhgap18	73910	MGI:1921160	0.303265	0.594532	1.18659	0	5.69411	0	0	9.8186	0.817914	++	Rho GTPase activating protein 18
10	27862510	28493470	-	Lama2	16773	MGI:99912	0.303265	0.891798	3.55977	0	1.13882	0	1.46359	25.7738	0.976131	+++	laminin, alpha 2
10	29558140	29772760	+	E430004N04Rik	210757	MGI:2443552	0	0	0	0	0	0	2.19539	3.68198	0.844243	++	RIKEN cDNA E430004N04 gene
10	31576981	31586451	-	9030406N13Rik	211329	MGI:2444847	2.72938	2.37813	0	0	2.27764	0	1.46359	11.0459	0.622394	+	RIKEN cDNA 9030406N13 gene
10	31764400	31774823	-	Hey2	15214	MGI:1341884	0	0	0	0	0	0	0.731797	1.22733	0.844243	++	hairy/enhancer-of-split related with YRPW motif 2
10	32259070	32374933	-	Tpd52l1	21987	MGI:1298386	0.909794	0	0	0	1.13882	0	0.731797	13.5006	0.982546	+++	tumor protein D52-like 1
10	42328887	42411121	-	Cdc40	71713	MGI:1918963	0.909794	0.594532	1.18659	0	0	0	0	9.8186	0.902235	+++	cell division cycle 40 homolog (yeast)
10	43415826	43436927	+	Sesn1	140742	MGI:2155278	4.24571	3.56719	7.11955	2.69411	1.13882	0	0.731797	18.4099	0.622394	+	sestrin 1
10	43607790	43626360	-	2610018I05Rik	69199	MGI:1916449	0	0	0	0	0	0	0.731797	7.36395	1.07833	+++	RIKEN cDNA 2610018I05 gene
10	43793766	43884722	-	Foxo3	56484	MGI:1890081	0	0	0	0	0	0	0	3.68198	1.14527	+++	forkhead box O3
10	52539623	52798895	+	Helic1	77987	MGI:1925237	0.303265	0	1.18659	0	1.13882	0	1.46359	3.68198	0.719304	+	helicase, ATP binding 1
10	53434479	53440117	+	Gp49b	14728	MGI:102701	0	0	1.18659	0	0	0	0.731797	4.9093	0.969182	+++	glycoprotein 49 B
10	53731846	53732866	+	4933411G06Rik	71090	MGI:1918340	0	0	0	0	0	0	0	1.22733	1.14527	+++	RIKEN cDNA 4933411G06 gene
10	54364044	54377269	+	5730521E12Rik	66650	MGI:1913900	0	0	0	0	0	0	0	1.22733	1.14527	+++	RIKEN cDNA 5730521E12 gene
10	58549207	58582594	+	Gja1	14609	MGI:95713	6.36856	13.0797	9.49273	0	0	0	13.9041	73.6395	0.741581	+	gap junction membrane channel protein alpha 1
10	60323373	60370840	+	Ranbp2	19386	MGI:894323	1.21306	2.67539	0	0	3.41647	0	1.46359	12.2733	0.698115	+	RAN binding protein 2
10	61095050	61099528	+	4921515A04Rik	268301	MGI:1918110	0.606529	0.594532	1.18659	0	0	0	5.85437	7.36395	0.644671	+	RIKEN cDNA 4921515A04 gene
10	65205742	65225697	-	Sirt1	93759	MGI:2135607	0.606529	1.7836	2.37318	0	2.27764	0	1.46359	13.5006	0.788726	++	sirtuin 1 ((silent mating type information regulation 2, homolog) 1 (S. cerevisiae)
10	71215737	71232014	-	Cdc2a	12534	MGI:88351	0	0.297266	0	0	0	0	5.12258	6.13663	0.7303	+	cell division cycle 2 homolog A (S. pombe)
10	77732726	77760313	+	Ggtla1	23887	MGI:1346063	0	0	0	0	0	0	0	1.22733	1.14527	+++	gamma-glutamyltransferase-like activity 1
10	77779968	77787334	-	Susd2	71733	MGI:1918983	0	0	0	0	0	0	0	1.22733	1.14527	+++	sushi domain containing 2
10	78033379	78035922	+	1810063P04Rik	70377	MGI:1917627	0.303265	0	0	2.69411	0	0	0	12.2733	1.06609	+++	RIKEN cDNA 1810063P04 gene
10	79182717	79294967	-	Col18a1	12822	MGI:88451	1.21306	0	0	29.6352	3.41647	17.7881	7.31797	24.5465	0.698115	+	procollagen, type XVIII, alpha 1
10	79707227	79724289	+	1810010L20Rik	108705	MGI:1916311	4.24571	4.45899	8.30614	13.4706	12.527	2.22351	2.19539	44.1837	0.737788	+	RIKEN cDNA 1810010L20 gene
10	79957795	80009995	+	C330046G03Rik	252974	MGI:2671932	0.606529	0	0	0	0	0	0	1.22733	0.668152	+	RIKEN cDNA C330046G03 gene
10	80028517	80031180	-	Lrrc3	237387	MGI:2447899	0	0.594532	0	0	0	0	0	1.22733	0.668152	+	leucine-rich repeat-containing 3
10	81780322	81798737	-	Shc2	216148	MGI:106180	1.21306	0	0	0	0	0	0.731797	7.36395	0.882032	+++	src homology 2 domain-containing transforming protein C2
10	82323092	82334883	+	6330406L22Rik	70719	MGI:1917969	0	0	1.18659	0	0	0	1.46359	3.68198	0.844243	++	RIKEN cDNA 6330406L22 gene
10	83871760	83873419	-	Edg6	13611	MGI:1333809	0	0	0	0	0	0	0	1.22733	1.14527	+++	endothelial differentiation, G-protein-coupled receptor 6
10	85912679	85961311	-	Dip3b	216190	MGI:2384914	6.06529	3.86446	0	2.69411	1.13882	0	1.46359	28.2285	0.72885	+	Dip3 beta
10	87419137	87424526	-	Fhl4	14202	MGI:1338765	0	0	0	0	0	0	0	7.36395	1.14527	+++	four and a half LIM domains 4
10	90658508	90692779	-	1200002N14Rik	71712	MGI:1918962	0	0	0	0	1.13882	0	0	7.36395	1.07833	+++	RIKEN cDNA 1200002N14 gene
10	91017967	91025711	-	Spic	20728	MGI:1341168	0	0	0	0	0	0	0	1.22733	1.14527	+++	Spi-C transcription factor (Spi-1/PU.1 related)
10	91359238	91614155	-	Tmem16d	320091	MGI:2443344	0	0.594532	0	0	0	0	0	1.22733	0.668152	+	transmembrane protein 16D (eight membrane-spanning domains)
10	96020213	96125085	+	Ntn4	57764	MGI:1888978	0	0	0	0	2.27764	0	0	1.22733	0.668152	+	netrin 4
10	100169706	100207729	+	Dspg3	13516	MGI:107942	0	0	0	0	0	0	0	2.45465	1.14527	+++	dermatan sulphate proteoglycan 3
10	102961747	103004873	-	B130008E12	237500		0	1.48633	0	0	0	0	1.46359	3.68198	0.622394	+	hypothetical protein B130008E12
10	110012298	110214074	-	Ptprq	237523	MGI:1096349	0	0	0	0	0	0	0	1.22733	1.14527	+++	protein tyrosine phosphatase, receptor type, Q
10	110684089	110802008	+	Ppp1r12a	17931	MGI:1309528	0.606529	0.594532	0	0	0	0	0	2.45465	0.668152	+	protein phosphatase 1, regulatory (inhibitor) subunit 12A
10	114779246	114790984	-	Glipr1	73690	MGI:1920940	0	0	0	0	0	0	0	1.22733	1.14527	+++	GLI pathogenesis-related 1 (glioma)
10	120267861	120272791	-	Lyzs	17105	MGI:96897	1.21306	0.891798	21.3586	8.08233	1.13882	249.033	0.731797	76.0942	0.628035	+	lysozyme
10	120268648	120283452	-	Lzp-s	17110	MGI:96902	0.303265	0.594532	0	0	0	0	0	2.45465	0.747333	+	P lysozyme structural
10	120727962	120750214	-	Mdm2	17246	MGI:96952	0	0.297266	0	0	0	0	2.92719	2.45465	0.601205	+	transformed mouse 3T3 cell double minute 2
10	120856210	120888220	-	Rap1b	215449	MGI:894315	4.54897	3.26993	1.18659	5.38822	2.27764	17.7881	7.31797	29.4558	0.662162	+	RAS related protein 1b
10	126157049	126240732	-	Usp15	14479	MGI:101857	0	0.891798	1.18659	0	1.13882	0	0.731797	3.68198	0.668152	+	ubiquitin specific protease 15
10	130602007	130608219	+	Arhgap9	216445	MGI:2143764	0	0	0	2.69411	0	0	0.731797	3.68198	0.923424	+++	Rho GTPase activating protein 9
10	130608160	130616421	-	Gli	14632	MGI:95727	0.606529	0	0	0	0	0	3.65898	3.68198	0.622394	+	GLI-Kruppel family member GLI
10	131975300	131982333	-	Cdk2	12566	MGI:104772	0.909794	2.97266	1.18659	0	0	2.22351	13.1723	15.9552	0.596459	+	cyclin-dependent kinase 2
11	3313894	3350234	-	1700022N24Rik	193670	MGI:1922078	2.72938	4.16172	1.18659	0	2.27764	0	0.731797	13.5006	0.606882	+	RIKEN cDNA 1700022N24 gene
11	4116134	4120318	+	2410008K03Rik	71962	MGI:1919212	0.303265	0.594532	0	0	0	0	0	2.45465	0.747333	+	RIKEN cDNA 2410008K03 gene
11	4956037	4958285	+	2210403B10Rik	75668	MGI:1922918	1.51632	0	0	0	0	0	0	11.0459	0.953388	+++	RIKEN cDNA 2210403B10 gene
11	7106290	7111740	-	Igfbp3	16009	MGI:96438	1.51632	0	2.37318	0	7.97176	2.22351	2.19539	14.7279	0.747333	+	insulin-like growth factor binding protein 3
11	16870122	16907376	-	Plek	56193	MGI:1860485	0.303265	0	0	0	0	0	0	1.22733	0.844243	++	pleckstrin
11	29272132	29321768	+	D130005J21Rik	319726	MGI:2442608	0	0	0	0	0	0	0	1.22733	1.14527	+++	RIKEN cDNA D130005J21 gene
11	29378951	29407782	+	A430106J12Rik	108686	MGI:1925177	0	0	0	0	0	0	0	1.22733	1.14527	+++	RIKEN cDNA A430106J12 gene
11	31257798	31268418	-	Stc2	20856	MGI:1316731	0	0	0	0	0	2.22351	0	1.22733	0.844243	++	stanniocalcin 2
11	32431662	32522944	+	Stk10	20868	MGI:1099439	0.606529	0.594532	0	0	0	0	0	17.1826	1.03613	+++	serine/threonine kinase 10
11	43307238	43331347	+	4631424J17Rik	70802	MGI:1918052	0	0	0	0	0	0	0	2.45465	1.14527	+++	RIKEN cDNA 4631424J17 gene
11	46062119	46066735	+	Crsp9	66213	MGI:1913463	0.303265	0	1.18659	0	1.13882	0	1.46359	3.68198	0.719304	+	cofactor required for Sp1 transcriptional activation, subunit 9
11	46080080	46106397	+	Havcr2	171285	MGI:2159682	0.303265	0	0	0	0	0	0	1.22733	0.844243	++	hepatitis A virus cellular receptor 2
11	48431549	48434275	-	Trim41	211007	MGI:2384814	1.51632	2.97266	0	0	0	0	2.19539	12.2733	0.698115	+	tripartite motif-containing 41
11	48675878	48760532	+	Olfr56	18356	MGI:1333785	3.63918	2.97266	1.18659	0	10.2494	2.22351	0.731797	19.6372	0.650423	+	olfactory receptor 56
11	49650476	49729880	+	Rnf130	59044	MGI:1891717	3.03265	4.45899	3.55977	29.6352	11.3882	0	7.31797	46.6384	0.738285	+	ring finger protein 130
11	51442040	51495830	-	Phf15	76901	MGI:1924151	2.72938	0.297266	0	0	1.13882	0	0	7.36395	0.692976	+	PHD finger protein 15
11	53082375	53092440	+	1300007L22Rik	71774	MGI:1919024	0	0	0	0	0	0	0.731797	1.22733	0.844243	++	RIKEN cDNA 1300007L22 gene
11	53489687	53516805	-	Slc22a5	20520	MGI:1329012	1.21306	4.45899	1.18659	2.69411	12.527	0	0.731797	19.6372	0.659197	+	solute carrier family 22 (organic cation transporter), member 5
11	54535932	54588057	-	Tnip1	57783	MGI:1926194	2.42612	1.7836	1.18659	0	1.13882	4.44701	1.46359	12.2733	0.668152	+	TNFAIP3 interacting protein 1
11	55019646	55035142	-	Sparc	20692	MGI:98373	90.6761	181.035	22.5452	13.4706	28.4706	53.3642	8.04976	445.519	0.573241	+	secreted acidic cysteine rich glycoprotein
11	57812945	57820691	+	AI481100	54396	MGI:1926262	0	0.594532	1.18659	5.38822	3.41647	2.22351	0	4.9093	0.63339	+	expressed sequence AI481100
11	58052917	58053864	-	Olfr30	18329	MGI:109305	0	0	1.18659	0	0	0	0.731797	3.68198	0.923424	+++	olfactory receptor 30
11	58515974	58524882	+	Butr1	192194	MGI:2182073	0.303265	0	0	0	0	0	0	2.45465	0.969182	+++	butyrophilin related 1
11	59561102	59562852	-	Rasd1	19416	MGI:1270848	1.81959	0.297266	0	0	0	0	0	19.6372	0.987665	+++	RAS, dexamethasone-induced 1
11	59568535	59634756	-	Pemt	18618	MGI:104535	0	0	0	10.7764	0	0	0	3.68198	0.777296	++	phosphatidylethanolamine N-methyltransferase
11	60067256	60126309	+	Myo15	17910	MGI:1261811	0	0	0	0	0	0	0	1.22733	1.14527	+++	myosin XV
11	60473513	60485057	-	Gtlf3b	24083	MGI:1344388	0.303265	0.891798	1.18659	0	2.27764	0	1.46359	6.13663	0.698115	+	gene trap locus F3b
11	62450757	62466451	+	1810036I24Rik	67510	MGI:1914760	0	0	0	0	0	0	0	1.22733	1.14527	+++	RIKEN cDNA 1810036I24 gene
11	67104265	67256226	+	Gas7	14457	MGI:1202388	1.81959	2.08086	0	0	0	0	0	8.59128	0.689341	+	growth arrest specific 7
11	68559230	68582558	-	4432409B16Rik	237823	MGI:2684864	0	0.297266	0	0	1.13882	0	0	2.45465	0.844243	++	RIKEN cDNA 4432409B16 gene
11	69235638	69237329	-	Cd68	12514	MGI:88342	0	0	1.18659	0	0	0	0	1.22733	0.844243	++	CD68 antigen
11	69507242	69512864	+	Ybx2	53422	MGI:1096372	0.909794	0.891798	3.55977	0	2.27764	0	2.19539	8.59128	0.668152	+	Y box protein 2
11	69795395	69800439	-	Bcl6b	12029	MGI:1278332	0	0	0	0	0	2.22351	0.731797	1.22733	0.668152	+	B-cell CLL/lymphoma 6, member B
11	70026457	70030797	-	Cxcl16	66102	MGI:1932682	0.303265	1.48633	0	2.69411	5.69411	0	0	7.36395	0.668152	+	chemokine (C-X-C motif) ligand 16
11	70514325	70541226	-	Nup88	19069	MGI:104900	1.21306	4.45899	1.18659	0	1.13882	0	4.39078	15.9552	0.657157	+	nucleoporin 88
11	74469373	74480604	+	AW550801	104662	MGI:2144566	0.303265	2.67539	0	0	1.13882	0	6.58617	17.1826	0.759922	+	expressed sequence AW550801
11	75788894	75790596	+	Dbil5	13168	MGI:108039	0	0	0	0	0	0	0	3.68198	1.14527	+++	diazepam binding inhibitor-like 5
11	77026682	77028665	+	BC030940	237860	MGI:2679255	0.303265	0	1.18659	0	0	0	0	2.45465	0.844243	++	cDNA sequence BC030940
11	79617765	79652221	-	Crlf3	54394	MGI:1860086	0.303265	2.37813	0	0	1.13882	2.22351	1.46359	8.59128	0.689341	+	cytokine receptor-like factor 3
11	79755138	79771019	+	2410006N06Rik	71956	MGI:1919206	0.303265	0	1.18659	0	1.13882	0	1.46359	2.45465	0.601205	+	RIKEN cDNA 2410006N06 gene
11	80155093	80351291	-	9930104H07Rik	338367	MGI:2443450	0.303265	2.97266	0	2.69411	0	0	0	8.59128	0.711618	+	RIKEN cDNA 9930104H07 gene
11	81673920	81675333	+	Ccl12	20293	MGI:108224	0	0	0	0	1.13882	0	0	8.59128	1.08728	+++	chemokine (C-C motif) ligand 12
11	81687234	81688837	+	Ccl8	20307	MGI:101878	0.303265	0	0	2.69411	0	6.67052	0	17.1826	1.01265	+++	chemokine (C-C motif) ligand 8
11	83148264	83153362	-	Ccl6	20305	MGI:98263	0	0.594532	0	0	0	0	0	1.22733	0.668152	+	chemokine (C-C motif) ligand 6
11	84373435	84379887	-	A530065E19Rik	217038	MGI:2443470	0	0	0	0	0	0	0	2.45465	1.14527	+++	RIKEN cDNA A530065E19 gene
11	84544815	84655803	-	Usp32	237898	MGI:2144475	0.303265	0	0	0	3.41647	0	0	3.68198	0.777296	++	ubiquitin specific protease 32
11	86330126	86368009	-	Dhx40	67487	MGI:1914737	0	0.594532	0	0	0	0	1.46359	4.9093	0.844243	++	DEAH (Asp-Glu-Ala-His) box polypeptide 40
11	88507674	88539079	-	Risc	74617	MGI:1921867	0.909794	6.24259	2.37318	8.08233	6.83293	0	6.58617	22.0919	0.608154	+	retinoid-inducible serine caroboxypetidase
11	94062518	94068924	-	Tisp78	217116	MGI:2183449	0	0	0	0	0	0	0	1.22733	1.14527	+++	transcript increased in spermiogenesis 78
11	95777975	95780210	+	Hoxb13	15408	MGI:107730	0	0	0	0	0	0	0	1.22733	1.14527	+++	homeo box B13
11	95868177	95873944	+	Hoxb7	15415	MGI:96188	0	0	0	0	1.13882	0	0	1.22733	0.844243	++	homeo box B7
11	97355095	97359529	-	1700001P01Rik	72215	MGI:1919465	0.303265	0	0	0	0	0	0	1.22733	0.844243	++	RIKEN cDNA 1700001P01 gene
11	98136119	98141918	+	1700017D11Rik	69376	MGI:1916626	0	0	0	0	0	0	0	2.45465	1.14527	+++	RIKEN cDNA 1700017D11 gene
11	98164908	98170859	-	Ormdl3	66612	MGI:1913862	1.81959	5.64805	0	0	1.13882	4.44701	1.46359	15.9552	0.625748	+	ORM1-like 3 (S. cerevisiae)
11	100025538	100040636	+	Klhl10	66720	MGI:2181067	0	0	0	0	0	0	0	1.22733	1.14527	+++	kelch-like 10 (Drosophila)
11	100366623	100368134	-	D11Lgp2e	80861	MGI:1931560	0.303265	0.297266	1.18659	0	0	2.22351	0	2.45465	0.668152	+	DNA segment, Chr 11, Lothar Hennighausen 2, expressed
11	100377713	100378312	+	1700007H20Rik	75482	MGI:1922732	0	0	0	0	0	0	0	1.22733	1.14527	+++	RIKEN cDNA 1700007H20 gene
11	101082677	101089191	-	1700113I22Rik	73635	MGI:1920885	1.21306	0	3.55977	0	2.27764	0	2.92719	6.13663	0.588971	+	RIKEN cDNA 1700113I22 gene
11	101663527	101690768	-	Mpp3	13384	MGI:1328354	3.94244	0	0	0	0	0	0.731797	7.36395	0.622394	+	membrane protein, palmitoylated 3 (MAGUK p55 subfamily member 3)
11	102883627	102931264	-	Map3k14	53859	MGI:1858204	0	0.891798	0	0	0	4.44701	1.46359	7.36395	0.809481	++	mitogen-activated protein kinase kinase kinase 14
11	104756084	104781400	+	4921510J17Rik	70894	MGI:1918144	0	0	0	0	0	0	0	1.22733	1.14527	+++	RIKEN cDNA 4921510J17 gene
11	105597569	105608010	-	Cyb561	13056	MGI:103253	1.21306	0.891798	0	0	1.13882	0	0	9.8186	0.844243	++	cytochrome b-561
11	105940585	105949620	+	Tcam1	75870	MGI:1923120	0.303265	0	0	0	0	0	0	2.45465	0.969182	+++	testicular cell adhesion molecule 1
11	107224925	107335205	+	Helz	78455	MGI:1925705	0	0.594532	0	0	0	0	1.46359	2.45465	0.668152	+	helicase with zinc finger domain
11	107602111	108007791	-	Prkca	18750	MGI:97595	0	0	0	0	0	0	0	1.22733	1.14527	+++	protein kinase C, alpha
11	108587104	108613700	+	Axin2	12006	MGI:1270862	1.51632	1.7836	0	0	0	0	0.731797	7.36395	0.668152	+	axin2
11	109077781	109084268	+	9930022D16Rik	320509	MGI:2444178	0	0	2.37318	0	0	0	0	1.22733	0.668152	+	RIKEN cDNA 9930022D16 gene
11	109764685	109832016	-	Abca9	217262	MGI:2386796	0	0	0	0	0	0	0	1.22733	1.14527	+++	ATP-binding cassette transporter sub-family A member 9
11	113155161	113168015	+	Cog1	16834	MGI:1333873	0.606529	0.594532	0	2.69411	0	0	0	2.45465	0.601205	+	component of oligomeric golgi complex 1
11	114181140	114224818	+	Ttyh2	117160	MGI:2157091	6.06529	7.72892	3.55977	0	1.13882	0	0.731797	50.3203	0.794269	++	tweety homolog 2 (Drosophila)
11	114773640	114782584	-	Fdxr	14149	MGI:104724	0	0.297266	0	2.69411	1.13882	0	0	7.36395	0.969182	+++	ferredoxin reductase
11	115304969	115319207	-	Caskin2	140721	MGI:2157062	0.303265	0	2.37318	13.4706	0	0	0.731797	12.2733	0.86652	+++	cask-interacting protein 2
11	115630321	115636743	-	4732463G12Rik	338364	MGI:2442815	1.21306	2.97266	1.18659	0	1.13882	4.44701	0.731797	8.59128	0.575398	+	RIKEN cDNA 4732463G12 gene
11	119033711	119040325	+	D11Ertd759e	268513	MGI:1289196	0.303265	1.48633	0	0	3.41647	0	1.46359	25.7738	0.962343	+++	DNA segment, Chr 11, ERATO Doi 759, expressed
11	119044643	119060995	+	A730011L01Rik	338371	MGI:2444688	0	0	0	0	0	0	0	1.22733	1.14527	+++	RIKEN cDNA A730011L01 gene
11	120669127	120671587	-	4921530G04Rik	70956	MGI:1918206	0	0	0	0	0	0	0	4.9093	1.14527	+++	RIKEN cDNA 4921530G04 gene
11	121169682	121226049	-	6030413G23Rik	210004	MGI:2441705	0	0.297266	0	0	0	0	0	1.22733	0.844243	++	RIKEN cDNA 6030413G23 gene
12	10565431	10593530	+	Nt5c1b	70881	MGI:1918131	0	0	0	0	0	0	0	1.22733	1.14527	+++	5'-nucleotidase, cytosolic IB
12	17289003	17371918	+	Rock2	19878	MGI:107926	0.303265	0.891798	0	0	0	0	0	2.45465	0.668152	+	Rho-associated coiled-coil forming kinase 2
12	19279011	19407563	+	2810049G06Rik	67216	MGI:1914466	1.21306	0	0	0	0	0	2.19539	8.59128	0.844243	++	RIKEN cDNA 2810049G06 gene
12	23074923	23084864	+	Rnaseh1	19819	MGI:1335073	1.81959	0.594532	0	0	1.13882	0	0	6.13663	0.698115	+	ribonuclease H1
12	24166838	24561321	+	Myt1l	17933	MGI:1100511	1.51632	0.297266	0	2.69411	0	0	1.46359	6.13663	0.698115	+	myelin transcription factor 1-like
12	26569461	26593567	-	Hbp1	73389	MGI:894659	1.21306	6.53985	1.18659	5.38822	3.41647	0	7.31797	19.6372	0.585965	+	high mobility group box transcription factor 1
12	29702430	29842958	+	Snx13	217463	MGI:2661416	0	0.594532	0	2.69411	3.41647	0	0	6.13663	0.802851	++	sorting nexin 13
12	39228247	39271348	+	1200006O19Rik	67452	MGI:1914702	0	0.297266	0	0	0	0	0.731797	4.9093	0.969182	+++	RIKEN cDNA 1200006O19 gene
12	50310918	50338435	-	B930060C03	217578		0	0.594532	0	0	0	0	2.92719	4.9093	0.747333	+	hypothetical protein B930060C03
12	50530672	50565122	+	2700097O09Rik	72658	MGI:1919908	1.81959	1.48633	0	0	3.41647	0	1.46359	7.36395	0.581002	+	RIKEN cDNA 2700097O09 gene
12	52061961	52545243	-	Slc25a21	217593	MGI:2445059	0.303265	0	1.18659	0	2.27764	0	0.731797	2.45465	0.601205	+	solute carrier family 25 (mitochondrial oxodicarboxylate carrier), member 21
12	52578221	52805004	+	Mipol1	73490	MGI:1920740	0	0	0	0	1.13882	0	0	2.45465	0.969182	+++	mirror-image polydactyly gene 1 homolog (human)
12	52888408	52893736	-	Foxa1	15375	MGI:1347472	0.303265	0	0	0	0	2.22351	0	1.22733	0.668152	+	forkhead box A1
12	60521270	60536123	+	A430041B07Rik	328108	MGI:2684313	2.12285	1.7836	0	2.69411	0	0	3.65898	8.59128	0.575398	+	RIKEN cDNA A430041B07 gene
12	60673965	60687276	+	AI427100	104806	MGI:2144812	0	0	0	0	0	0	0.731797	1.22733	0.844243	++	expressed sequence AI427100
12	65125797	65165498	+	Klhdc1	271005	MGI:2672853	0.303265	0.297266	0	0	0	0	0	2.45465	0.844243	++	kelch domain containing 1
12	65579706	65614573	-	BC016226	217666	MGI:2384968	0.303265	0.297266	2.37318	0	1.13882	0	0.731797	3.68198	0.668152	+	cDNA sequence BC016226
12	67007521	67019405	+	4930553D19Rik	75266	MGI:1922516	0	0	0	0	0	0	0	2.45465	1.14527	+++	RIKEN cDNA 4930553D19 gene
12	67033032	67139467	+	2700049A03Rik	76967	MGI:1924217	0	0	0	0	0	0	0	1.22733	1.14527	+++	RIKEN cDNA 2700049A03 gene
12	71369250	71511225	-	Ppp2r5e	26932	MGI:1349473	0.303265	0	0	0	1.13882	0	2.92719	3.68198	0.668152	+	protein phosphatase 2, regulatory subunit B (B56), epsilon isoform
12	72112658	72159976	-	Tex21	80384	MGI:1931131	0	0.594532	0	0	1.13882	0	0	2.45465	0.747333	+	testis expressed gene 21
12	72168705	72238868	+	Mthfd1	108156	MGI:1342005	0	0	0	0	0	0	0	1.22733	1.14527	+++	methylenetetrahydrofolate dehydrogenase (NADP+ dependent), methenyltetrahydrofolate cyclohydrolase, formyltetrahydrofolate synthase
12	72268195	72288581	-	Zfp50	109929	MGI:99197	0.606529	0.891798	0	0	0	0	0	3.68198	0.719304	+	zinc finger protein 50
12	72289334	72307518	+	Zbtb1	268564	MGI:2442326	0.606529	0.891798	0	0	1.13882	2.22351	1.46359	4.9093	0.63339	+	zinc finger and BTB domain containing 1
12	72323471	72326002	+	Hspa2	15512	MGI:96243	2.42612	0.297266	0	0	0	8.89403	0	8.59128	0.689341	+	heat shock protein 2
12	72516383	72631227	-	Spnb1	20741	MGI:98387	0	1.18906	0	0	0	0	0	8.59128	0.948979	+++	spectrin beta 1
12	74626224	74669062	+	4921509E07Rik	70897	MGI:1918147	0	0	0	0	0	0	0	1.22733	1.14527	+++	RIKEN cDNA 4921509E07 gene
12	76642920	76676925	+	Slc39a9	328133	MGI:1914820	0.303265	0	0	0	0	0	0	1.22733	0.844243	++	solute carrier family 39 (zinc transporter), member 9
12	76783977	76874250	+	4933426M11Rik	217684	MGI:2444661	0.909794	1.48633	1.18659	0	5.69411	0	0.731797	11.0459	0.719304	+	RIKEN cDNA 4933426M11 gene
12	79238371	79456092	-	Dpf3	70127	MGI:1917377	0	0	0	0	0	0	0.731797	4.9093	1.04836	+++	D4, zinc and double PHD fingers, family 3
12	79494867	79510701	+	Wdr21	73828	MGI:1921078	2.12285	4.45899	2.37318	0	0	0	1.46359	14.7279	0.644671	+	WD repeat domain 21
12	79764811	79812986	-	Numb	18222	MGI:107423	1.51632	2.67539	0	0	4.55529	0	2.19539	11.0459	0.622394	+	numb gene homolog (Drosophila)
12	79955123	79960301	+	Mte1	171210	MGI:2159605	0.303265	0.297266	1.18659	0	3.41647	0	0	4.9093	0.747333	+	mitochondrial acyl-CoA thioesterase 1
12	80749632	80842951	-	Ltbp2	16997	MGI:99502	0	0	0	0	0	0	0	1.22733	1.14527	+++	latent transforming growth factor beta binding protein 2
12	82049388	82071178	-	Tgfb3	21809	MGI:98727	0	0	1.18659	0	0	0	0.731797	4.9093	0.969182	+++	transforming growth factor, beta 3
12	83545299	83625640	-	Sptlc2	20773	MGI:108074	0.606529	1.48633	0	0	0	0	0.731797	7.36395	0.777296	++	serine palmitoyltransferase, long chain base subunit 2
12	86498844	86534200	-	4930534B04Rik	75216	MGI:1922466	0	0.297266	1.18659	0	0	2.22351	0	2.45465	0.747333	+	RIKEN cDNA 4930534B04 gene
12	91601229	91601763	-	1700019M22Rik	69423	MGI:1916673	0	0	0	0	0	2.22351	0	2.45465	0.969182	+++	RIKEN cDNA 1700019M22 gene
12	94014465	94130746	-	1700024D23Rik	72258	MGI:1919508	0.303265	0	0	0	0	0	0	1.22733	0.844243	++	RIKEN cDNA 1700024D23 gene
12	94747310	94748705	-	AW556347	268586	MGI:2145044	0	1.48633	0	0	2.27764	0	2.19539	9.8186	0.793091	++	expressed sequence AW556347
12	96638358	96644804	+	D130020L05Rik	319760	MGI:2450270	0.303265	0.891798	0	0	0	0	0	2.45465	0.668152	+	RIKEN cDNA D130020L05 gene
12	98298583	98315181	-	Moap1	64113	MGI:1915555	0.606529	0	0	0	0	0	0.731797	3.68198	0.844243	++	modulator of apoptosis 1
12	99636689	99641757	+	Serpina5	268591	MGI:107817	0.303265	0	0	0	0	0	0	8.59128	1.08728	+++	serine (or cysteine) proteinase inhibitor, clade A, member 5
12	99922938	99930004	+	Serpina3m	20717	MGI:98378	0	0	0	13.4706	0	0	0	3.68198	0.719304	+	serine (or cysteine) proteinase inhibitor, clade A, member 3M
12	99942505	99950071	+	Serpina3n	20716	MGI:105045	1.51632	0	0	0	0	0	0	28.2285	1.05984	+++	serine (or cysteine) proteinase inhibitor, clade A, member 3N
12	105847240	105849102	+	Dio3	107585	MGI:1306782	0.303265	0	0	0	0	0	0	1.22733	0.844243	++	deiodinase, iodothyronine type III
12	108344977	108372276	+	AI466840	217882	MGI:2445826	2.72938	4.16172	0	0	1.13882	0	0.731797	13.5006	0.630363	+	expressed sequence AI466840
12	108696786	108710946	+	1700028O09Rik	75671	MGI:1922921	0	0	0	0	0	0	0	1.22733	1.14527	+++	RIKEN cDNA 1700028O09 gene
12	111905339	111905873	+	Attp	54122	MGI:1860490	0	0	0	0	0	2.22351	0	1.22733	0.844243	++	signaling molecule ATTP
12	112450503	112492606	+	5830426I05Rik	76044	MGI:1923294	0	0	0	0	0	0	0	1.22733	1.14527	+++	RIKEN cDNA 5830426I05 gene
13	3993428	4007803	+	Akr1c13	27384	MGI:1351662	0	1.7836	0	0	1.13882	0	0	7.36395	0.809481	++	aldo-keto reductase family 1, member C13
13	3993430	4007803	+	Akr1c12	27383	MGI:1351661	0.303265	0	0	0	0	0	0	1.22733	0.844243	++	aldo-keto reductase family 1, member C12
13	14390403	14399351	+	AW209491	105351	MGI:2145422	0.909794	0.297266	0	0	2.27764	0	2.19539	4.9093	0.63339	+	expressed sequence AW209491
13	17510018	17513710	+	2810021B07Rik	66308	MGI:1913558	0	1.18906	0	0	2.27764	0	2.92719	4.9093	0.601205	+	RIKEN cDNA 2810021B07 gene
13	23900406	23996646	-	Lrrc16	68732	MGI:1915982	0.909794	1.7836	0	0	2.27764	0	0.731797	7.36395	0.668152	+	leucine rich repeat containing 16
13	27689462	27696522	+	Prlpm	56635	MGI:1861446	0	0	0	0	0	0	0.731797	1.22733	0.844243	++	prolactin-like protein M
13	28030291	28039402	+	D13Wsu14e	28078	MGI:106332	0	0	0	0	0	0	0	1.22733	1.14527	+++	DNA segment, Chr 13, Wayne State University 14, expressed
13	33857723	33875791	-	Serpinb6a	20719	MGI:103123	3.03265	2.37813	5.93296	2.69411	0	0	1.46359	28.2285	0.816805	++	serine (or cysteine) proteinase inhibitor, clade B, member 6a
13	34921008	34937375	-	Peci	23986	MGI:1346064	3.03265	4.75626	7.11955	32.3293	15.9435	2.22351	8.78156	34.3651	0.596796	+	peroxisomal delta3, delta2-enoyl-Coenzyme A isomerase
13	35604904	35852368	+	Cdyl	12593	MGI:1339956	1.51632	1.48633	0	0	0	0	2.92719	22.0919	0.895396	+++	chromodomain protein, Y chromosome-like
13	36847684	37029927	-	F13a	74145	MGI:1921395	0.303265	0.297266	1.18659	0	0	0	0	6.13663	0.941153	+++	coagulation factor XIII, alpha subunit
13	38476981	38505163	-	Txndc5	105245	MGI:2145316	0.909794	2.37813	1.18659	0	0	0	6.58617	17.1826	0.747333	+	thioredoxin domain containing 5
13	41230524	41268351	-	Elovl2	54326	MGI:1858960	3.33591	5.64805	0	56.5763	2.27764	0	2.92719	35.5924	0.673173	+	elongation of very long chain fatty acids (FEN1/Elo2, SUR4/Elo3, yeast)-like 2
13	42335967	42342480	+	Edn1	13614	MGI:95283	0.909794	0.891798	0	0	0	2.22351	0	12.2733	0.914824	+++	endothelin 1
13	49316962	49334816	-	1700017I11Rik	66329	MGI:1913579	0	0.594532	0	0	0	0	0	1.22733	0.668152	+	RIKEN cDNA 1700017I11 gene
13	49866477	49882906	+	Ogn	18295	MGI:109278	0	0	0	0	0	0	0	2.45465	1.14527	+++	osteoglycin
13	54308712	54334215	+	4732471D19Rik	319719	MGI:2442599	0	0	0	0	0	0	0	2.45465	1.14527	+++	RIKEN cDNA 4732471D19 gene
13	54404904	54447207	+	2210404D11Rik	76577	MGI:1923827	1.81959	2.97266	0	2.69411	0	0	3.65898	12.2733	0.640123	+	RIKEN cDNA 2210404D11 gene
13	55094121	55096251	-	Rab24	19336	MGI:105065	2.42612	1.7836	0	0	0	0	0	9.8186	0.705941	+	RAB24, member RAS oncogene family
13	58024524	58065440	-	Gkap42	56278	MGI:1891694	1.81959	1.7836	2.37318	2.69411	2.27764	4.44701	2.19539	13.5006	0.668152	+	cGMP-dependent protein kinase anchoring protein
13	59414452	59443833	-	Golph2	105348	MGI:1917329	1.21306	0.297266	0	0	0	0	8.04976	7.36395	0.581002	+	golgi phosphoprotein 2
13	59504555	59510375	-	4932411G14	238663		0	0	0	0	0	0	0	1.22733	1.14527	+++	hypothetical protein 4932411G14
13	59602403	59605418	-	6030448M23Rik	105092	MGI:2145163	0	0	0	2.69411	0	0	0.731797	2.45465	0.844243	++	RIKEN cDNA 6030448M23 gene
13	60626240	60648022	-	4930486L24Rik	214639	MGI:1922258	0	0	0	0	0	0	0	1.22733	1.14527	+++	RIKEN cDNA 4930486L24 gene
13	60828691	60834247	-	Ctsq	104002	MGI:2137385	0	0	0	0	0	0	0	1.22733	1.14527	+++	cathepsin Q
13	62708060	62730043	+	0610007P08Rik	76251	MGI:1923501	0.303265	0	0	0	0	2.22351	0	1.22733	0.668152	+	RIKEN cDNA 0610007P08 gene
13	63002441	63034581	-	5730408I21Rik	70484	MGI:1917734	0	0	0	0	0	0	0	1.22733	1.14527	+++	RIKEN cDNA 5730408I21 gene
13	63196255	63216859	-	1110018J18Rik	66129	MGI:1913379	0	0	0	2.69411	1.13882	0	0	2.45465	0.844243	++	RIKEN cDNA 1110018J18 gene
13	63267687	63274779	-	Ctsl	13039	MGI:88564	6.06529	21.7004	4.74637	5.38822	26.1929	2.22351	5.12258	197.599	0.888206	+++	cathepsin L
13	64469544	64534226	+	Ptdss1	19210	MGI:1276575	1.51632	0.594532	1.18659	0	0	0	1.46359	6.13663	0.668152	+	phosphatidylserine synthase 1
13	64663216	64676750	+	LOC268670	268670		0	0	0	0	0	0	0	1.22733	1.14527	+++	hypothetical protein LOC268670
13	67117634	67123846	+	D13Wsu50e	28077	MGI:106331	5.76203	6.53985	0	2.69411	6.83293	0	8.78156	41.7291	0.703624	+	DNA segment, Chr 13, Wayne State University 50, expressed
13	71312126	71365286	+	Slc12a7	20499	MGI:1342283	0	0	1.18659	0	2.27764	0	1.46359	4.9093	0.793091	++	solute carrier family 12, member 7
13	71762157	71845168	-	Ahrr	11624	MGI:1333776	0	0.594532	0	0	0	0	0	1.22733	0.668152	+	aryl-hydrocarbon receptor repressor
13	75002040	75033901	-	2700017A04Rik	72573	MGI:1919823	0	0	0	0	0	0	0	1.22733	1.14527	+++	RIKEN cDNA 2700017A04 gene
13	79781464	79798193	-	2310047G20Rik	67486	MGI:1914736	0.606529	0	0	0	0	0	0	6.13663	0.999145	+++	RIKEN cDNA 2310047G20 gene
13	82326771	82400413	+	2810446P07Rik	72745	MGI:1919995	1.51632	1.18906	0	0	1.13882	0	0	7.36395	0.719304	+	RIKEN cDNA 2810446P07 gene
13	87968042	88283206	-	Xrcc4	108138	MGI:1333799	0	0.594532	0	0	0	0	0	1.22733	0.668152	+	X-ray repair complementing defective repair in Chinese hamster cells 4
13	89145315	89250965	-	Apg10l	66795	MGI:1914045	0.909794	0	0	0	0	2.22351	0.731797	3.68198	0.719304	+	autophagy 10-like (S. cerevisiae)
13	90618265	90631540	-	Msh3	17686	MGI:109519	0	2.08086	0	0	2.27764	0	0.731797	4.9093	0.601205	+	mutS homolog 3 (E. coli)
13	90764986	90808557	-	Zfyve16	218441	MGI:2145181	0	0.297266	0	0	0	0	0	1.22733	0.844243	++	zinc finger, FYVE domain containing 16
13	91850400	91871061	-	Bhmt	12116	MGI:1339972	0	0	0	80.8233	0	0	0	216.009	1.07692	+++	betaine-homocysteine methyltransferase
13	93603014	93627629	-	2010009L17Rik	66549	MGI:1913799	2.12285	1.48633	1.18659	0	0	11.1175	2.92719	11.0459	0.608154	+	RIKEN cDNA 2010009L17 gene
13	96692275	96708422	-	AW544865	105372	MGI:2145443	0	0	0	0	0	0	0.731797	1.22733	0.844243	++	expressed sequence AW544865
13	101163876	101177243	+	Ly78	17079	MGI:1194924	0	0	0	0	0	0	0	1.22733	1.14527	+++	lymphocyte antigen 78
13	106931689	107005028	+	AW260467	218581	MGI:2145425	0	0	0	0	0	0	0	1.22733	1.14527	+++	expressed sequence AW260467
13	110475191	110506615	+	D130064H19Rik	218613	MGI:2442317	0	0	0	0	0	0	0.731797	1.22733	0.844243	++	RIKEN cDNA D130064H19 gene
13	111254286	111286275	+	Il6st	16195	MGI:96560	0.303265	0.297266	1.18659	0	3.41647	0	0	11.0459	0.923424	+++	interleukin 6 signal transducer
13	111470096	111542913	+	9130023D20Rik	268706	MGI:1918839	0.606529	0.891798	0	2.69411	1.13882	0	0.731797	3.68198	0.581002	+	RIKEN cDNA 9130023D20 gene
13	112418878	112447356	-	Snag1	170625	MGI:2137642	0	0	0	0	0	0	0	2.45465	1.14527	+++	sorting nexin associated golgi protein 1
13	116028734	116082200	+	Emb	13723	MGI:95321	2.72938	3.56719	1.18659	0	1.13882	0	2.19539	27.0012	0.806455	++	embigin
14	3253980	3280447	-	Dnase1l3	13421	MGI:1314633	0	0	0	0	0	0	0	1.22733	1.14527	+++	deoxyribonuclease 1-like 3
14	11524171	11586386	+	Ngly1	59007	MGI:1913276	0.909794	0.594532	0	0	0	0	0	2.45465	0.601205	+	N-glycanase 1
14	15814650	15915381	+	Vcl	22330	MGI:98927	0.606529	5.05352	0	5.38822	2.27764	0	1.46359	19.6372	0.736609	+	vinculin
14	16381585	16553134	+	Myst4	54169	MGI:1858746	1.81959	0.891798	0	0	0	0	0.731797	6.13663	0.668152	+	MYST histone acetyltransferase (monocytic leukemia) 4
14	18925122	18992382	-	Dlg5	71228	MGI:1918478	0.909794	1.48633	0	0	2.27764	0	2.19539	11.0459	0.757093	+	discs, large homolog 5 (Drosophila)
14	20867556	20887996	+	4933413J09Rik	71106	MGI:1918356	0	0	0	0	0	0	0	2.45465	1.14527	+++	RIKEN cDNA 4933413J09 gene
14	24532353	24544962	-	Il17rb	50905	MGI:1355292	0	0	0	0	0	0	0	2.45465	1.14527	+++	interleukin 17 receptor B
14	25017426	25061170	+	Mitc1	75901	MGI:1923151	0.303265	0.891798	0	0	1.13882	0	0.731797	8.59128	0.876428	+++	MAD homolog 4 interacting transcription coactivator 1
14	25417990	25420058	+	Mustn1	66175	MGI:1913425	0	0	0	0	0	0	0	4.9093	1.14527	+++	musculoskeletal, embryonic nuclear protein 1
14	25678073	25707630	-	Stab1	192187	MGI:2178742	0.606529	0.891798	1.18659	0	2.27764	0	2.19539	7.36395	0.692976	+	stabilin 1
14	25776742	25790264	-	Phf7	71838	MGI:1919088	0.606529	1.7836	0	0	0	0	1.46359	4.9093	0.601205	+	PHD finger protein 7
14	26145851	26179484	-	1600020H07Rik	56794	MGI:1929657	0.303265	0.594532	0	5.38822	0	0	0	2.45465	0.601205	+	RIKEN cDNA 1600020H07 gene
14	26568551	26597358	+	Galntl2	78754	MGI:1926004	0.606529	0.891798	0	2.69411	1.13882	0	0	4.9093	0.705941	+	UDP-N-acetyl-alpha-D-galactosamine:polypeptide N-acetylgalactosaminyltransferase-like 2
14	27309977	27341273	+	1810011H11Rik	69069	MGI:1916319	0	0	0	0	0	0	0	1.22733	1.14527	+++	RIKEN cDNA 1810011H11 gene
14	27380772	27457123	+	E130203B14Rik	320736	MGI:2444633	0.606529	0	0	0	0	0	0	1.22733	0.668152	+	RIKEN cDNA E130203B14 gene
14	29105047	29112827	-	Opn4	30044	MGI:1353425	0	0	0	0	0	0	0	1.22733	1.14527	+++	opsin 4 (melanopsin)
14	29187883	29265315	+	BC037674	218914	MGI:2675859	1.51632	2.97266	0	2.69411	1.13882	0	2.92719	12.2733	0.653912	+	cDNA sequence BC037674
14	36267740	36268611	+	Ear1	13586	MGI:108021	0	0	0	0	0	0	0	1.22733	1.14527	+++	eosinophil-associated, ribonuclease A family, member 1
14	37027872	37061943	-	Ero1l	50527	MGI:1354385	0.606529	0.297266	0	0	0	0	0.731797	3.68198	0.777296	++	ERO1-like (S. cerevisiae)
14	42563307	42573258	-	Ttc5	219022	MGI:2683584	0.303265	1.48633	0	0	0	0	2.19539	7.36395	0.747333	+	tetratricopeptide repeat domain 5
14	43073059	43073907	-	Ear11	93726	MGI:1890465	0	0	0	0	0	0	0	1.22733	1.14527	+++	eosinophil-associated, ribonuclease A family, member 11
14	43850987	43869237	+	E130112L23Rik	268739	MGI:2685515	0.303265	0.594532	0	0	1.13882	0	4.39078	9.8186	0.793091	++	RIKEN cDNA E130112L23 gene
14	44138746	44153436	+	5730589K01Rik	268741	MGI:1915389	1.81959	2.08086	0	2.69411	1.13882	0	3.65898	13.5006	0.695304	+	RIKEN cDNA 5730589K01 gene
14	45165881	45234094	+	A630038E17Rik	219065	MGI:2444676	0	0	0	0	1.13882	0	0	1.22733	0.844243	++	RIKEN cDNA A630038E17 gene
14	51791409	51921957	+	Spata13	219140	MGI:104838	0	0	0	0	0	0	1.46359	1.22733	0.668152	+	spermatogenesis associated 13
14	52755738	52761888	+	Trim13	66597	MGI:1913847	0.303265	0	0	0	0	0	0	1.22733	0.844243	++	tripartite motif protein 13
14	56925263	56975791	-	Fzd3	14365	MGI:108476	0	0	0	0	0	0	0.731797	1.22733	0.844243	++	frizzled homolog 3 (Drosophila)
14	57393260	57491659	+	4933425F03Rik	71145	MGI:1918395	0.303265	0	0	0	0	0	0	14.7279	1.11051	+++	RIKEN cDNA 4933425F03 gene
14	57646229	57680578	-	Scara3	219151	MGI:2444418	0	0.891798	0	0	0	0	0	12.2733	1.03133	+++	scavenger receptor class A, member 3
14	57695459	57708382	+	Clu	12759	MGI:88423	73.39	24.9703	77.1284	129.317	12.527	13.341	2.19539	749.896	0.901931	+++	clusterin
14	57754166	57804558	-	Adam2	11495	MGI:1340894	0	0	0	0	0	0	0	1.22733	1.14527	+++	a disintegrin and metalloprotease domain 2
14	61317489	61334963	+	Tnfrsf10b	21933	MGI:1341090	0	0	0	0	0	4.44701	1.46359	2.45465	0.668152	+	tumor necrosis factor receptor superfamily, member 10b
14	61652274	61690997	+	Bin3	57784	MGI:1929883	1.21306	1.18906	0	2.69411	0	0	0.731797	8.59128	0.759922	+	bridging integrator 3
14	61707197	61713995	-	9930012K11Rik	268759	MGI:2145726	0.303265	0	0	0	0	0	0	1.22733	0.844243	++	RIKEN cDNA 9930012K11 gene
14	62138251	62152412	-	Rai16	239170		1.81959	1.7836	1.18659	0	0	0	2.19539	8.59128	0.628643	+	retinoic acid induced 16
14	67151922	67161007	-	Nurit	67926	MGI:1915176	0.303265	0	0	0	0	0	0	1.22733	0.844243	++	novel leucine zipper testicular protein
14	68599483	68611899	-	9030625A04Rik	210808	MGI:2445077	0	1.18906	0	0	0	0	0	6.13663	0.890001	+++	RIKEN cDNA 9030625A04 gene
14	71102197	71168993	+	Elf1	13709	MGI:107180	0	1.48633	0	0	3.41647	0	1.46359	7.36395	0.719304	+	E74-like factor 1
14	95891897	95899234	+	Cln5	211286	MGI:2442253	0	1.18906	0	2.69411	1.13882	0	0	3.68198	0.668152	+	ceroid-lipofuscinosis, neuronal 5
14	98339509	98346350	+	4930449E01Rik	74864	MGI:1922114	0	0	0	0	1.13882	2.22351	0	1.22733	0.668152	+	RIKEN cDNA 4930449E01 gene
14	111991597	111996484	-	2810422M04Rik	66573	MGI:1914311	0.303265	0	0	0	1.13882	0	0	1.22733	0.668152	+	RIKEN cDNA 2810422M04 gene
14	112047233	112089166	+	Dnajc3	19107	MGI:107373	0	0	0	0	2.27764	4.44701	0.731797	3.68198	0.719304	+	DnaJ (Hsp40) homolog, subfamily C, member 3
14	115018983	115023322	-	Gpr18	110168	MGI:107859	0	0	0	0	0	0	0.731797	1.22733	0.844243	++	G protein-coupled receptor 18
15	5135774	5146861	+	Card6	239319	MGI:3032959	0	0.594532	0	0	0	0	0	1.22733	0.668152	+	caspase recruitment domain family, member 6
15	10305068	10314793	+	1110064N10Rik	67832	MGI:1915082	0.606529	0.594532	0	0	1.13882	0	3.65898	12.2733	0.844243	++	RIKEN cDNA 1110064N10 gene
15	11006252	11034764	-	Matp	22293	MGI:2153040	0	0	0	0	0	0	0	1.22733	1.14527	+++	membrane associated transporter protein
15	32068789	32081223	+	AV047578	252967	MGI:2182357	0	0	0	0	0	0	0	6.13663	1.14527	+++	expressed sequence AV047578
15	33540601	33926053	+	Pgcp	54381	MGI:1889205	1.21306	2.97266	2.37318	13.4706	6.83293	0	1.46359	23.3192	0.742786	+	plasma glutamate carboxypeptidase
15	35344571	35623051	-	Stk3	56274	MGI:1928487	0.606529	0	0	0	0	0	2.19539	7.36395	0.882032	+++	serine/threonine kinase 3 (Ste20, yeast homolog)
15	35763478	35770670	+	Osr2	107587	MGI:1930813	0	1.18906	0	0	2.27764	0	2.92719	25.7738	0.976131	+++	odd-skipped related 2 (Drosophila)
15	44288179	44291513	-	B230382K22Rik	239408	MGI:2443417	0	0	0	0	0	0	0	1.22733	1.14527	+++	RIKEN cDNA B230382K22 gene
15	45093677	45114984	+	Ebag9	55960	MGI:1859920	0.303265	0.594532	0	0	1.13882	2.22351	1.46359	4.9093	0.705941	+	estrogen receptor-binding fragment-associated gene 9
15	53087544	53093157	+	Aard	239435	MGI:2181621	0	0	0	0	0	0	0	13.5006	1.14527	+++	alanine and arginine rich domain containing protein
15	53823682	53841671	+	Thrap6	69790	MGI:1917040	1.81959	0.297266	1.18659	0	1.13882	0	3.65898	8.59128	0.668152	+	thyroid hormone receptor associated protein 6
15	68080010	68114842	-	AI661017	213068	MGI:2146049	0	0	0	0	0	0	0	1.22733	1.14527	+++	expressed sequence AI661017
15	75303558	75329341	+	9330175B01Rik	106068	MGI:2146236	1.51632	2.08086	0	0	2.27764	0	1.46359	42.9564	0.981771	+++	RIKEN cDNA 9330175B01 gene
15	76308580	76338904	-	1700016M24Rik	69439	MGI:1916689	0	0	0	0	0	2.22351	0	1.22733	0.844243	++	RIKEN cDNA 1700016M24 gene
15	76443603	76447523	-	2300005B03Rik	69462	MGI:1916712	0	0.297266	0	0	0	0	0	2.45465	0.969182	+++	RIKEN cDNA 2300005B03 gene
15	76462898	76463694	-	Ly6d	17068	MGI:96881	0	0.891798	0	2.69411	0	0	0	3.68198	0.777296	++	lymphocyte antigen 6 complex, locus D
15	77550425	77554426	+	1810036L03Rik	69146	MGI:1916396	0	0	0	0	0	4.44701	0	2.45465	0.844243	++	RIKEN cDNA 1810036L03 gene
15	78233722	78240455	-	Recql4	79456	MGI:1931028	0	0	0	2.69411	0	0	0	1.22733	0.844243	++	RecQ protein-like 4
15	78929346	78941284	-	9130218O11	328561		0	0	0	0	0	0	0	2.45465	1.14527	+++	hypothetical protein 9130218O11
15	79670374	79693835	+	Csf2rb1	12983	MGI:1339759	0	0	0	0	0	0	0	1.22733	1.14527	+++	colony stimulating factor 2 receptor, beta 1, low-affinity (granulocyte-macrophage)
15	79722916	79740418	-	1700061J05Rik	73376	MGI:1920626	0.909794	0	0	0	0	4.44701	0	28.2285	1.05984	+++	RIKEN cDNA 1700061J05 gene
15	79867864	79874081	-	C1qtnf6	72709	MGI:1919959	0.606529	3.56719	2.37318	0	1.13882	4.44701	3.65898	11.0459	0.581002	+	C1q and tumor necrosis factor related protein 6
15	80195379	80200046	-	Lgals2	107753	MGI:895068	0	0	1.18659	0	0	0	0	1.22733	0.844243	++	lectin, galactose-binding, soluble 2
15	80453801	80477638	+	D15Mit260	27008	MGI:105870	0.303265	0.297266	0	0	0	0	0	2.45465	0.844243	++	DNA Segment, Chr 15 Massachusetts Institute of Technology 260
15	83567184	83590956	+	G22p1	14375	MGI:95606	1.81959	5.35079	1.18659	0	3.41647	0	1.46359	14.7279	0.601205	+	thyroid autoantigen
15	86348265	86370935	+	Arhgap8	109270	MGI:1924714	0.303265	0	1.18659	0	0	0	0	1.22733	0.668152	+	Rho GTPase activating protein 8
15	93473571	93509210	+	4921513O20Rik	66725	MGI:1913975	0.303265	0	0	2.69411	5.69411	0	0	3.68198	0.622394	+	RIKEN cDNA 4921513O20 gene
15	95347725	95443896	-	Prickle1	106042	MGI:1916034	2.72938	0.594532	0	0	0	0	1.46359	12.2733	0.783545	++	prickle like 1 (Drosophila)
15	96416533	96434873	-	3000003F02Rik	78895	MGI:1926145	0	0.297266	0	0	0	2.22351	0	1.22733	0.668152	+	RIKEN cDNA 3000003F02 gene
15	96539871	97048835	+	B930062P21Rik	320709	MGI:2444580	0.303265	0.297266	0	0	0	0	0	3.68198	0.923424	+++	RIKEN cDNA B930062P21 gene
15	100221095	100239549	-	4930415O20Rik	73863	MGI:1921113	0	0	0	0	0	0	0	1.22733	1.14527	+++	RIKEN cDNA 4930415O20 gene
15	102477505	102526655	-	Tcfcp2	21422	MGI:98509	0.606529	0.297266	0	0	0	0	0	3.68198	0.844243	++	transcription factor CP2
15	102584033	102589131	+	Dazap2	23994	MGI:1344344	8.79467	16.3496	13.0525	10.7764	13.6659	0	4.39078	66.2756	0.644671	+	DAZ associated protein 2
15	104539622	104548832	+	Amhr2	110542	MGI:105062	0	0	0	0	0	0	0	150.961	1.14527	+++	anti-Mullerian hormone type 2 receptor
15	105718326	105753082	-	1700006H03Rik	74174	MGI:1921424	0	0	0	0	0	2.22351	0	1.22733	0.844243	++	RIKEN cDNA 1700006H03 gene
15	105777349	105823190	+	4930568P13Rik	105855	MGI:1926063	0.303265	0	0	0	0	0	0	1.22733	0.844243	++	RIKEN cDNA 4930568P13 gene
16	4162979	4186481	+	Dnaja3	83945	MGI:1933786	3.33591	5.35079	3.55977	5.38822	6.83293	2.22351	5.12258	33.1378	0.701576	+	DnaJ (Hsp40) homolog, subfamily A, member 3
16	4220647	4246177	+	Hmox2	15369	MGI:109373	2.42612	2.67539	3.55977	0	1.13882	4.44701	2.92719	12.2733	0.577071	+	heme oxygenase (decycling) 2
16	7907468	7923328	-	4930511J11Rik	74720	MGI:1921970	0.606529	0	0	0	0	0	0	40.5017	1.11972	+++	RIKEN cDNA 4930511J11 gene
16	8011677	8174210	+	Abat	268860	MGI:2443582	5.76203	1.18906	0	0	5.69411	0	1.46359	17.1826	0.647949	+	4-aminobutyrate aminotransferase
16	9656847	9661530	+	4930517K11Rik	68172	MGI:1915422	0	0	0	0	0	4.44701	0	1.22733	0.668152	+	RIKEN cDNA 4930517K11 gene
16	10359471	10360196	-	Tnp2	21959	MGI:98785	0	0	0	0	0	0	0	6.13663	1.14527	+++	transition protein 2
16	10362917	10363633	-	Prm2	19119	MGI:97766	0	0	0	0	0	48.9172	0	36.8198	0.906391	+++	protamine 2
16	10367755	10368246	-	Prm1	19118	MGI:97765	0	0	0	0	0	0	0	9.8186	1.14527	+++	protamine 1
16	10522719	10556451	-	Litaf	56722	MGI:1929512	1.21306	2.37813	2.37318	5.38822	1.13882	2.22351	4.39078	17.1826	0.711618	+	LPS-induced TN factor
16	13756373	13849503	-	Myh11	17880	MGI:102643	0.606529	0.297266	1.18659	0	1.13882	0	0.731797	28.2285	1.0446	+++	myosin heavy chain 11, smooth muscle
16	13920679	14032511	+	Abcc1	17250	MGI:102676	0.909794	0.297266	0	0	0	0	0	18.4099	1.04261	+++	ATP-binding cassette, sub-family C (CFTR/MRP), member 1
16	14243498	14246952	+	Snai2	20583	MGI:1096393	0	0.297266	1.18659	0	0	0	0.731797	2.45465	0.747333	+	snail homolog 2 (Drosophila)
16	15488939	15491199	+	Cebpd	12609	MGI:103573	0	0	0	0	0	0	0	1.22733	1.14527	+++	CCAAT/enhancer binding protein (C/EBP), delta
16	15490881	15745370	-	2310008H04Rik	224008	MGI:1924834	0	0.891798	0	0	0	0	2.19539	3.68198	0.668152	+	RIKEN cDNA 2310008H04 gene
16	15815750	15875123	+	1200008D14Rik	67451	MGI:1914701	0.303265	0.297266	1.18659	0	0	0	0	3.68198	0.844243	++	RIKEN cDNA 1200008D14 gene
16	18417391	18440320	+	Ufd1l	22230	MGI:109353	6.06529	7.43165	5.93296	5.38822	1.13882	2.22351	5.12258	33.1378	0.632154	+	ubiquitin fusion degradation 1 like
16	21548376	21557721	+	Map3k13	239758	MGI:2444243	0	0	0	0	0	0	0	1.22733	1.14527	+++	mitogen-activated protein kinase kinase kinase 13 LocusID: 9175
16	22012341	22070532	-	Etv5	104156	MGI:1096867	1.21306	0.594532	0	0	0	0	2.19539	4.9093	0.63339	+	ets variant gene 5
16	23082496	23153482	-	Masp1	17174	MGI:88492	0	0.594532	0	5.38822	0	0	0	2.45465	0.668152	+	mannan-binding lectin serine protease 1
16	24013011	24601625	+	Lpp	210126	MGI:2441849	0	0	1.18659	0	0	0	0	2.45465	0.969182	+++	LIM domain containing preferred translocation partner in lipoma
16	25507688	25597826	+	Trp63	22061	MGI:1330810	0	0	0	0	0	0	0	1.22733	1.14527	+++	transformation related protein 63
16	28900815	28921648	+	Hrasls	27281	MGI:1351473	0.303265	0	1.18659	0	0	0	0	1.22733	0.668152	+	HRAS-like suppressor
16	29093401	29245693	-	9330174J19Rik	224079	MGI:1924456	0.303265	0	0	0	0	2.22351	0	1.22733	0.668152	+	RIKEN cDNA 9330174J19 gene
16	35141064	35234579	-	Pdir	72599	MGI:1919849	0.303265	5.64805	0	5.38822	1.13882	0	2.19539	22.0919	0.757093	+	protein disulfide isomerase-related
16	35285523	35406526	+	Sema5b	20357	MGI:107555	0.303265	0.594532	0	0	0	0	0	18.4099	1.06609	+++	sema domain, seven thrombospondin repeats (type 1 and type 1-like), transmembrane domain (TM) and short cytoplasmic domain, (semaphorin) 5B
16	35716029	35768827	+	Kpna1	16646	MGI:103560	0.909794	0	1.18659	0	0	0	0	2.45465	0.668152	+	karyopherin (importin) alpha 1
16	38680749	38803391	+	Igsf11	207683	MGI:2388477	2.12285	5.05352	2.37318	0	5.69411	0	0.731797	17.1826	0.628643	+	immunoglobulin superfamily, member 11
16	48701804	48909290	+	Morc	17450	MGI:1316740	0	0	0	0	0	0	0	3.68198	1.14527	+++	microrchidia
16	52397761	52572832	+	Cblb	208650	MGI:2146430	0.606529	0	0	0	0	0	1.46359	2.45465	0.668152	+	Casitas B-lineage lymphoma b
16	56408724	56409997	-	2310061J03Rik	66391	MGI:1913641	0	0	0	0	1.13882	0	0	1.22733	0.844243	++	RIKEN cDNA 2310061J03 gene
16	57166443	57238107	-	Gpr128	239853	MGI:2441732	0.303265	0	0	0	0	0	0	1.22733	0.844243	++	G protein-coupled receptor 128
16	58073225	58078952	-	Col8a1	12837	MGI:88463	0.303265	0.297266	0	0	0	0	0	1.22733	0.668152	+	procollagen, type VIII, alpha 1
16	63541767	63617012	+	Pros1	19128	MGI:1095733	0.606529	0.594532	0	0	0	0	0	2.45465	0.668152	+	protein S (alpha)
16	65503392	65506903	-	1600021C16Rik	72020	MGI:1919270	0	0	0	0	0	0	0	1.22733	1.14527	+++	RIKEN cDNA 1600021C16 gene
16	66513567	66568493	+	1700110N18Rik	73569	MGI:1920819	0.303265	0.891798	3.55977	10.7764	1.13882	0	0.731797	9.8186	0.726144	+	RIKEN cDNA 1700110N18 gene
16	71267254	71520094	+	Gbe1	74185	MGI:1921435	0.303265	0	0	2.69411	0	0	0.731797	2.45465	0.747333	+	glucan (1,4-alpha-), branching enzyme 1
16	76900674	76910944	-	Stch	110920	MGI:1309463	0.303265	0	0	0	0	0	0.731797	1.22733	0.668152	+	stress 70 protein chaperone, microsome-associated, human homolog
16	79526979	79543910	-	Btg3	12228	MGI:109532	1.21306	1.18906	0	0	0	0	0.731797	22.0919	0.969182	+++	B-cell translocation gene 3
16	82448019	82845053	+	Ncam2	17968	MGI:97282	0	0	0	0	0	0	0	1.22733	1.14527	+++	neural cell adhesion molecule 2
16	85986172	85998040	+	Jam2	67374	MGI:1933820	0.303265	0.297266	0	0	0	0	0	2.45465	0.844243	++	junction adhesion molecule 2
16	87108940	87146576	-	Adamts5	23794	MGI:1346321	0	0	0	0	0	0	0.731797	7.36395	1.07833	+++	a disintegrin-like and metalloprotease (reprolysin type) with thrombospondin type 1 motif, 5 (aggrecanase-2)
16	90215507	90216111	-	Krtap16-1	170651	MGI:2157572	0	0	0	0	0	0	0	1.22733	1.14527	+++	keratin associated protein 16-1
16	91127487	91300987	-	Tiam1	21844	MGI:103306	0.606529	3.26993	0	0	0	0	2.19539	23.3192	0.879959	+++	T-cell lymphoma invasion and metastasis 1
16	91596787	91625404	-	AA517739	224432	MGI:2146350	0.303265	1.48633	1.18659	0	1.13882	0	3.65898	7.36395	0.644671	+	expressed sequence AA517739
16	92090945	92102397	+	1110025G12Rik	77037	MGI:1924287	0	0	0	2.69411	0	0	0	1.22733	0.844243	++	RIKEN cDNA 1110025G12 gene
16	92793438	92812853	+	Il10rb	16155	MGI:109380	0	0.297266	0	2.69411	1.13882	0	1.46359	18.4099	1.02033	+++	interleukin 10 receptor, beta
16	93860298	93862943	-	4930563D23Rik	75328	MGI:1922578	0	0	0	0	0	0	0	1.22733	1.14527	+++	RIKEN cDNA 4930563D23 gene
16	95438380	95460687	+	Chaf1b	110749	MGI:1314881	0	0.594532	0	0	1.13882	0	3.65898	3.68198	0.581002	+	chromatin assembly factor 1, subunit B (p60)
16	95902994	96062408	-	Hlcs	110948	MGI:894646	0.303265	0	0	0	0	0	0.731797	1.22733	0.668152	+	holocarboxylase synthetase (biotin- [propriony-Coenzyme A-carboxylase (ATP-hydrolysing)] ligase)
16	97038070	97077759	+	Kcnj15	16516	MGI:1310000	0	0	0	0	2.27764	0	0	1.22733	0.668152	+	potassium inwardly-rectifying channel, subfamily J, member 15
17	6734974	6743852	+	2610315E15Rik	72536	MGI:1919786	0.303265	1.18906	1.18659	0	2.27764	0	0	7.36395	0.777296	++	RIKEN cDNA 2610315E15 gene
17	8642082	8662037	+	1700010I14Rik	66931	MGI:1914181	0	0.297266	0	0	0	0	0	1.22733	0.844243	++	RIKEN cDNA 1700010I14 gene
17	11899194	12000014	+	Agpat4	68262	MGI:1915512	7.58162	1.18906	0	0	0	0	2.19539	18.4099	0.649267	+	1-acylglycerol-3-phosphate O-acyltransferase 1 (lysophosphatidic acid acyltransferase, delta)
17	12682237	12688536	-	4930513D10	272667		0.303265	0	0	0	0	0	0	1.22733	0.844243	++	hypothetical protein 4930513D10
17	13886908	14008698	+	Smoc2	64074	MGI:1929881	0.606529	2.97266	1.18659	0	0	0	0.731797	17.1826	0.844243	++	SPARC related modular calcium binding 2
17	14636533	14642915	-	Tcte3	21647	MGI:98642	0.303265	0	0	0	2.27764	4.44701	0	7.36395	0.882032	+++	t-complex-associated testis expressed 3
17	20940183	20952076	+	Zfp54	22712	MGI:99201	0.303265	0.891798	0	0	1.13882	0	0.731797	3.68198	0.668152	+	zinc finger protein 54
17	23367928	23377087	-	2810417J12Rik	76917	MGI:1924167	0	0	0	0	0	0	0.731797	1.22733	0.844243	++	RIKEN cDNA 2810417J12 gene
17	24937605	24939886	-	Mcpt7	17230	MGI:96943	0.303265	0	0	0	0	0	0	1.22733	0.844243	++	mast cell protease 7
17	25806731	25838254	-	AI429612	106581	MGI:2146854	0.909794	6.53985	2.37318	0	5.69411	4.44701	0.731797	30.6831	0.765062	+	expressed sequence AI429612
17	26283188	26306422	+	Atp6v0e	11974	MGI:1328318	2.42612	3.56719	2.37318	2.69411	7.97176	53.3642	1.46359	35.5924	0.678252	+	ATPase, H+ transporting, V0 subunit
17	26747846	26754084	+	Itpr3	16440	MGI:96624	0	1.18906	1.18659	0	0	0	1.46359	4.9093	0.705941	+	inositol 1,4,5-triphosphate receptor 3
17	27700208	27714021	-	Tcp11	21463	MGI:98544	0	1.7836	0	0	0	0	0	6.13663	0.802851	++	t-complex protein 11
17	28034854	28123760	-	Fkbp5	14229	MGI:104670	0.606529	0	0	0	1.13882	0	2.19539	6.13663	0.802851	++	FK506 binding protein 5
17	30287334	30538819	+	Dnahc8	13417	MGI:107714	0	0	0	0	0	2.22351	0	2.45465	0.969182	+++	dynein, axonemal, heavy chain 8
17	32776076	32779644	-	1700065O13Rik	73451	MGI:1920701	0	0	1.18659	0	0	0	0.731797	1.22733	0.668152	+	RIKEN cDNA 1700065O13 gene
17	33059247	33060616	+	1700029I08Rik	69481	MGI:1916731	0.303265	0.297266	0	0	0	4.44701	0	2.45465	0.668152	+	RIKEN cDNA 1700029I08 gene
17	33187339	33239088	+	Myo1f	17916	MGI:107711	0.606529	0	0	0	1.13882	2.22351	0	3.68198	0.777296	++	myosin IF
17	33446095	33458337	+	D17Ertd288e	80880	MGI:1098615	1.51632	1.18906	1.18659	0	1.13882	0	0.731797	7.36395	0.668152	+	DNA segment, Chr 17, ERATO Doi 288, expressed
17	33838580	33841447	+	Psmb8	16913	MGI:1346527	0	1.7836	1.18659	0	0	2.22351	0	4.9093	0.668152	+	proteosome (prosome, macropain) subunit, beta type 8 (large multifunctional protease 7)
17	33979762	33982195	-	H2-Ea	14968	MGI:95900	0	0	0	0	0	0	0.731797	1.22733	0.844243	++	histocompatibility 2, class II antigen E alpha
17	34523017	34542462	-	C2	12263	MGI:88226	0	0	0	2.69411	1.13882	17.7881	0	15.9552	0.897489	+++	complement component 2 (within H-2S)
17	34689983	34707998	-	Msh5	17687	MGI:1329021	0	0	0	0	0	0	0	1.22733	1.14527	+++	mutS homolog 5 (E. coli)
17	36522978	36611289	+	Trim26	22670	MGI:1337056	1.21306	2.37813	0	2.69411	1.13882	2.22351	0	20.8645	0.870572	+++	tripartite motif protein 26
17	40127533	40156944	-	Crisp2	22024	MGI:98815	0.303265	0.297266	0	2.69411	0	0	0.731797	14.7279	1.02033	+++	cysteine-rich secretory protein 2
17	42157429	42240928	-	Cd2ap	12488	MGI:1330281	0.909794	2.97266	0	0	0	0	0.731797	7.36395	0.622394	+	CD2-associated protein
17	44949910	44957360	+	Nfkbie	18037	MGI:1194908	0	0.891798	0	0	0	0	0	2.45465	0.747333	+	nuclear factor of kappa light polypeptide gene enhancer in B-cells inhibitor, epsilon
17	47571655	47592316	-	9830107B12	328829		0	0	0	0	0	0	0	1.22733	1.14527	+++	hypothetical protein 9830107B12
17	47770334	47780683	+	B430306N03Rik	320148	MGI:2443478	0	0	0	0	0	2.22351	0.731797	1.22733	0.668152	+	RIKEN cDNA B430306N03 gene
17	48910050	48913031	+	Mocs1	56738	MGI:1928904	1.21306	0.594532	1.18659	0	0	6.67052	1.46359	6.13663	0.613794	+	molybdenum cofactor synthesis 1
17	49448542	49644004	-	2310015N21Rik	76438	MGI:1923688	0	0.891798	0	0	2.27764	0	1.46359	3.68198	0.622394	+	RIKEN cDNA 2310015N21 gene
17	49732908	49747106	-	Dazl	13164	MGI:1342328	0.303265	0	0	0	0	0	0	1.22733	0.844243	++	deleted in azoospermia-like
17	56198042	56200340	-	AW046014	106759	MGI:2147032	0	0.297266	1.18659	0	2.27764	4.44701	0	3.68198	0.668152	+	expressed sequence AW046014
17	57131063	57134842	-	Tnfsf7	21948	MGI:1195273	0	0.297266	0	0	0	0	0	1.22733	0.844243	++	tumor necrosis factor (ligand) superfamily, member 7
17	57342005	57465501	+	Emr1	13733	MGI:106912	0	0	1.18659	0	0	0	0	3.68198	1.02033	+++	EGF-like module containing, mucin-like, hormone receptor-like sequence 1
17	64724497	64862243	+	Man2a1	17158	MGI:104669	0.303265	0	0	2.69411	4.55529	0	2.92719	23.3192	0.961629	+++	mannosidase 2, alpha 1
17	65957054	65978755	+	Ppp4r1	70351	MGI:1917601	1.51632	4.45899	2.37318	0	2.27764	0	4.39078	18.4099	0.668152	+	protein phosphatase 4, regulatory subunit 1
17	66053860	66081936	-	Twsg1	65960	MGI:2137520	1.51632	6.24259	0	5.38822	4.55529	0	11.7087	22.0919	0.581002	+	twisted gastrulation homolog 1 (Drosophila)
17	66734810	66759861	-	Rab12	19328	MGI:894284	5.1555	2.08086	3.55977	0	1.13882	2.22351	3.65898	15.9552	0.587119	+	RAB12, member RAS oncogene family
17	67936270	68005866	+	Lama1	16772	MGI:99892	0.303265	1.18906	1.18659	0	1.13882	2.22351	2.19539	20.8645	0.928564	+++	laminin, alpha 1
17	69185303	69191569	+	A730037L19Rik	320236	MGI:2443641	0	0	0	0	0	0	0	1.22733	1.14527	+++	RIKEN cDNA A730037L19 gene
17	71258103	71265082	-	Tgif	21815	MGI:1194497	0	1.7836	0	0	0	2.22351	4.39078	9.8186	0.726144	+	TG interacting factor
17	73334508	73358124	+	Lbh	77889	MGI:1925139	2.12285	5.64805	15.4257	0	2.27764	0	3.65898	39.2744	0.758329	+	limb-bud and heart
17	79207990	79336227	+	Vit	74199	MGI:1921449	0.303265	0	0	0	0	0	0	3.68198	1.02033	+++	vitrin
17	79457894	79459665	-	2010013B10Rik	72073	MGI:1919323	0.606529	0	0	0	0	0	0	1.22733	0.668152	+	RIKEN cDNA 2010013B10 gene
17	79562331	79592724	-	Prkr	19106	MGI:1353449	0.303265	0	0	0	0	0	0.731797	1.22733	0.668152	+	protein kinase, interferon-inducible double stranded RNA dependent
17	80416674	80424762	-	Cyp1b1	13078	MGI:88590	0.303265	0.594532	0	0	2.27764	0	0	12.2733	0.969182	+++	cytochrome P450, family 1, subfamily b, polypeptide 1
17	85268790	85378782	+	AI256725	213556	MGI:2146813	0.606529	0.594532	0	0	0	0	0	3.68198	0.777296	++	expressed sequence AI256725
17	88415812	88420802	+	Tacstd1	17075	MGI:106653	0.303265	1.18906	0	0	3.41647	6.67052	3.65898	7.36395	0.581002	+	tumor-associated calcium signal transducer 1
17	89469128	89515518	+	Gtf2a1lf	71828	MGI:1919078	0.303265	0	0	0	0	0	0	2.45465	0.969182	+++	general transcription factor II A, 1-like factor
17	89541918	89592407	-	Lhcgr	16867	MGI:96783	0	0	0	0	0	0	0	1.22733	1.14527	+++	luteinizing hormone/choriogonadotropin receptor
17	89786311	90003267	-	Fshr	14309	MGI:95583	0	0	0	0	0	0	0	3.68198	1.14527	+++	follicle stimulating hormone receptor
18	9757515	9795269	-	Colec12	140792	MGI:2152907	0.606529	0.594532	0	0	2.27764	0	0	4.9093	0.747333	+	collectin sub-family member 12
18	13060114	13073901	+	Cabyr	71132	MGI:1918382	0.303265	0.594532	0	0	0	0	0	2.45465	0.747333	+	calcium-binding tyrosine-(Y)-phosphorylation regulated (fibrousheathin 2)
18	21315921	21341509	-	Rnf138	56515	MGI:1929211	0	1.48633	0	0	3.41647	0	0	3.68198	0.581002	+	ring finger protein 138
18	22250643	22704648	-	4921528I01Rik	70950	MGI:1918200	0.303265	0	0	0	0	0	0	1.22733	0.844243	++	RIKEN cDNA 4921528I01 gene
18	25209504	25229040	-	Slc39a6	106957	MGI:2147279	3.63918	2.08086	0	0	0	0	5.12258	15.9552	0.668152	+	solute carrier family 39 (metal ion transporter), member 6
18	33001653	33006062	+	Tslp	53603	MGI:1855696	0	0	0	0	0	0	0	1.22733	1.14527	+++	thymic stromal lymphopoietin
18	34657648	34722121	-	AW060714	225358	MGI:2147343	2.72938	4.45899	1.18659	0	1.13882	2.22351	5.12258	22.0919	0.684542	+	expressed sequence AW060714
18	35805959	35808054	-	2010001M09Rik	69816	MGI:1917066	0	0.297266	3.55977	0	0	8.89403	0	4.9093	0.668152	+	RIKEN cDNA 2010001M09 gene
18	35818704	35820843	-	5133400G04Rik	71242	MGI:1918492	0.909794	0.891798	0	0	1.13882	4.44701	0.731797	7.36395	0.719304	+	RIKEN cDNA 5133400G04 gene
18	38089859	38114346	-	E030006K04Rik	106952	MGI:2147274	0	0	0	0	0	6.67052	0.731797	2.45465	0.668152	+	RIKEN cDNA E030006K04 gene
18	38411652	38458077	-	Ndfip1	65113	MGI:1929601	6.36856	13.0797	0	0	1.13882	0	2.19539	52.775	0.729524	+	Nedd4 family interacting protein 1
18	46728171	46749536	+	Fem1c	240263	MGI:2444737	0.303265	1.18906	0	0	0	0	0	2.45465	0.601205	+	fem-1 homolog c (C.elegans)
18	53020125	53037642	+	1700034E13Rik	78414	MGI:1925664	0	0	0	0	0	0	0	1.22733	1.14527	+++	RIKEN cDNA 1700034E13 gene
18	56904172	56921947	+	C330018D20Rik	77422	MGI:1924672	0	0	0	2.69411	0	0	0	2.45465	0.969182	+++	RIKEN cDNA C330018D20 gene
18	60873560	60882359	-	Ii	16149	MGI:96534	0.303265	0.594532	14.2391	16.1647	25.0541	11.1175	0	58.9116	0.844243	++	Ia-associated invariant chain
18	67630318	67650618	+	Mppe1	225651	MGI:2661311	0	0	0	0	0	0	0	2.45465	1.14527	+++	metallophosphoesterase 1
18	68018634	68077698	-	Ptpn2	19255	MGI:97806	0	1.18906	0	0	0	0	5.12258	7.36395	0.692976	+	protein tyrosine phosphatase, non-receptor type 2
18	70824956	70844989	-	4930503L19Rik	269033	MGI:1922045	0.606529	0.891798	1.18659	0	1.13882	0	0.731797	135.006	1.11478	+++	RIKEN cDNA 4930503L19 gene
18	70845054	70869216	+	Stard6	170461	MGI:2156774	0.606529	0	0	0	0	0	0	1.22733	0.668152	+	StAR-related lipid transfer (START) domain containing 6
18	74712583	74789364	+	4933415I03Rik	74453	MGI:1921703	0	0	0	0	0	0	0	1.22733	1.14527	+++	RIKEN cDNA 4933415I03 gene
18	75084106	75105843	+	Lipg	16891	MGI:1341803	0	0	0	0	0	0	0.731797	4.9093	1.04836	+++	lipase, endothelial
18	76202453	76214195	-	B230208J24Rik	207259	MGI:2443302	0	0	0	0	0	0	0	1.22733	1.14527	+++	RIKEN cDNA B230208J24 gene
18	77078293	77162834	+	Miz1	17344	MGI:1096566	0.909794	2.37813	0	0	0	0	3.65898	7.36395	0.581002	+	Msx-interacting-zinc finger
18	77893554	77973355	+	5430411K18Rik	71423	MGI:1918673	0.303265	0.594532	0	2.69411	0	0	0.731797	3.68198	0.719304	+	RIKEN cDNA 5430411K18 gene
19	3655947	3698400	+	Chk	12660	MGI:107760	1.21306	1.7836	0	0	3.41647	0	1.46359	7.36395	0.601205	+	choline kinase
19	4210114	4241349	-	Syt12	171180	MGI:2159601	0.606529	0	0	0	0	0	0	1.22733	0.668152	+	synaptotagmin 12
19	5896178	5920412	-	1200004M23Rik	67457	MGI:1914707	3.33591	2.97266	1.18659	0	2.27764	0	0.731797	14.7279	0.656253	+	RIKEN cDNA 1200004M23 gene
19	6287103	6307309	+	BC023754	329015	MGI:2448512	0.606529	2.37813	0	0	0	0	0.731797	6.13663	0.640123	+	cDNA sequence BC023754
19	8172469	8199138	+	4921526K24Rik	66727	MGI:1913977	0	0	0	0	0	0	0	4.9093	1.14527	+++	RIKEN cDNA 4921526K24 gene
19	9869275	9885735	-	Vmd2	24115	MGI:1346332	0	0	0	0	0	0	0	3.68198	1.14527	+++	vitelliform macular dystrophy 2 homolog (human)
19	9919475	9922467	+	C76746	98136	MGI:2147776	0	0	0	0	0	0	0.731797	2.45465	0.969182	+++	expressed sequence C76746
19	9948266	9973184	-	Fads2	56473	MGI:1930079	0.303265	0.297266	0	10.7764	0	0	1.46359	6.13663	0.7303	+	fatty acid desaturase 2
19	10106129	10120030	+	0710001O03Rik	76267	MGI:1923517	2.42612	2.08086	0	2.69411	1.13882	6.67052	6.58617	14.7279	0.611671	+	RIKEN cDNA 0710001O03 gene
19	10865727	10876806	-	1110006I15Rik	68539	MGI:1915789	0.606529	1.18906	0	0	4.55529	2.22351	0.731797	7.36395	0.668152	+	RIKEN cDNA 1110006I15 gene
19	11236444	11295232	+	Ms4a4b	60361	MGI:1913083	0	0	0	0	1.13882	0	0.731797	1.22733	0.668152	+	membrane-spanning 4-domains, subfamily A, member 4B
19	11301085	11313012	+	Ms4a6c	73656	MGI:2385644	0	0	0	0	0	0	0	1.22733	1.14527	+++	membrane-spanning 4-domains, subfamily A, member 6C
19	11350247	11362091	+	Ms4a6b	69774	MGI:1917024	0	0	0	0	0	2.22351	0	1.22733	0.844243	++	membrane-spanning 4-domains, subfamily A, member 6B
19	11380177	11390148	+	Ms4a4d	66607	MGI:1913857	0	0	0	0	0	0	0	7.36395	1.14527	+++	membrane-spanning 4-domains, subfamily A, member 4D
19	11418289	11436421	-	Ms4a11	64382	MGI:1927659	0	0	0	0	0	0	0	3.68198	1.14527	+++	membrane-spanning 4-domains, subfamily A, member 11
19	11744120	11776650	+	AV312086	225929	MGI:2147679	0	0	0	0	1.13882	0	0	1.22733	0.844243	++	expressed sequence AV312086
19	12333321	12335310	+	Mpeg1	17476	MGI:1333743	0	0	1.18659	0	1.13882	2.22351	0	6.13663	0.941153	+++	macrophage expressed gene 1
19	12340571	12364228	-	Dtx4	207521	MGI:2672905	0.606529	2.97266	0	0	0	2.22351	0.731797	56.457	1.02988	+++	deltex 4 homolog (Drosophila)
19	12674324	12709573	+	Lpxn	107321	MGI:2147677	0.303265	0	0	0	0	0	0	1.22733	0.844243	++	leupaxin
19	16335853	16510687	+	Gna14	14675	MGI:95769	0	0	1.18659	0	3.41647	2.22351	0	8.59128	0.91119	+++	guanine nucleotide binding protein, alpha 14
19	16535394	16570546	-	D330038K10Rik	271564	MGI:2444304	0	0.891798	0	2.69411	2.27764	0	0	3.68198	0.668152	+	RIKEN cDNA D330038K10 gene
19	17532758	17943087	-	Pcsk5	18552	MGI:97515	0	0.297266	0	0	0	0	0	1.22733	0.844243	++	proprotein convertase subtilisin/kexin type 5
19	18833074	18866467	+	2410127L17Rik	67383	MGI:1914633	1.81959	0.594532	1.18659	0	1.13882	0	7.31797	9.8186	0.601205	+	RIKEN cDNA 2410127L17 gene
19	20787146	20807273	+	Aldh1a1	11668	MGI:1353450	0	0	0	18.8588	1.13882	0	1.46359	17.1826	0.91119	+++	aldehyde dehydrogenase family 1, subfamily A1
19	20856772	20891375	-	Aldh1a7	26358	MGI:1347050	0	0	0	0	0	0	0	3.68198	1.14527	+++	aldehyde dehydrogenase family 1, subfamily A7
19	25098239	25110527	+	D330024H06Rik	107351	MGI:2147707	0	0.594532	0	0	0	13.341	4.39078	7.36395	0.622394	+	RIKEN cDNA D330024H06 gene
19	28949564	29009091	+	Jak2	16452	MGI:96629	0.606529	0.891798	0	0	0	0	0	4.9093	0.793091	++	Janus kinase 2
19	32299445	32329029	+	Minpp1	17330	MGI:1336159	1.51632	2.67539	0	0	2.27764	0	5.12258	14.7279	0.680386	+	multiple inositol polyphosphate histidine phosphatase 1
19	32992150	33295669	-	6530404N21Rik	67795	MGI:1915045	0	0.297266	0	0	1.13882	0	0	3.68198	0.923424	+++	RIKEN cDNA 6530404N21 gene
19	34148858	34196675	+	1700095N21Rik	76630	MGI:1923880	0.303265	0.297266	0	0	0	0	0	2.45465	0.844243	++	RIKEN cDNA 1700095N21 gene
19	34197440	34211685	-	Acta2	11475	MGI:87909	0.909794	0.297266	30.8514	2.69411	6.83293	0	2.92719	34.3651	0.753582	+	actin, alpha 2, smooth muscle, aorta
19	36469362	36546499	+	5830443C21Rik	76073	MGI:1923323	0.303265	0	1.18659	0	0	0	0	2.45465	0.844243	++	RIKEN cDNA 5830443C21 gene
19	38017580	38081567	-	Fer1l3	226101	MGI:1919192	0	3.56719	2.37318	0	1.13882	0	0	7.36395	0.601205	+	fer-1-like 3, myoferlin (C. elegans)
19	38445359	38454986	+	Tmem20	240660	MGI:2444789	0	0	0	0	2.27764	0	0	3.68198	0.923424	+++	transmembrane protein 20
19	41090988	41121114	+	Dntt	21673	MGI:98659	0.303265	0	0	0	0	0	0	1.22733	0.844243	++	deoxynucleotidyltransferase, terminal
19	43830587	43848443	-	Cox15	226139	MGI:1920112	0	0	1.18659	0	0	0	0	1.22733	0.844243	++	COX15 homolog, cytochrome c oxidase assembly protein (yeast)
19	44205495	44231348	-	Cwf19l1	72502	MGI:1919752	0.606529	0	0	0	0	0	1.46359	2.45465	0.668152	+	CWF19-like 1, cell cycle control (S. pombe)
19	44285250	44341767	+	Scd3	30049	MGI:1353437	0	0	0	0	0	0	0	1.22733	1.14527	+++	stearoyl-coenzyme A desaturase 3
19	44393346	44406118	+	Scd2	20250	MGI:98240	70.0541	58.5614	3.55977	0	3.41647	0	33.6626	219.691	0.579241	+	stearoyl-Coenzyme A desaturase 2
19	45886646	45888473	-	Npm3	18150	MGI:894653	0	4.45899	0	0	9.11058	0	10.9769	20.8645	0.635359	+	nucleoplasmin 3
19	45956273	46180706	-	9130011E15Rik	71617	MGI:1918867	0.909794	1.48633	1.18659	0	0	4.44701	0.731797	6.13663	0.613794	+	RIKEN cDNA 9130011E15 gene
19	46185636	46188281	+	Hps6	20170	MGI:2181763	0.303265	0	1.18659	0	2.27764	0	0	2.45465	0.668152	+	Hermansky-Pudlak syndrome 6
19	52847731	52894941	-	Xpnpep1	170750	MGI:2180003	1.21306	7.43165	2.37318	0	21.6376	0	4.39078	57.6843	0.804534	++	X-prolyl aminopeptidase (aminopeptidase P) 1, soluble
19	56701276	56721427	+	Tdrd1	83561	MGI:1933218	0	0	0	0	0	0	0	3.68198	1.14527	+++	tudor domain containing 1
19	57342969	57379191	-	2610009I02Rik	72133	MGI:1919383	0.606529	0.891798	0	0	0	0	0.731797	3.68198	0.668152	+	RIKEN cDNA 2610009I02 gene
19	57555388	57584294	+	AI450540	226252	MGI:2147545	4.54897	2.37813	0	2.69411	3.41647	0	1.46359	13.5006	0.584606	+	expressed sequence AI450540
19	58909214	59011925	-	4930506M07Rik	71653	MGI:1918903	3.33591	1.48633	0	0	1.13882	0	0	18.4099	0.816215	++	RIKEN cDNA 4930506M07 gene
19	61018122	61028550	+	Prdx3	11757	MGI:88034	4.85223	5.35079	13.0525	10.7764	28.4706	4.44701	3.65898	47.8657	0.657157	+	peroxiredoxin 3
X	5931874	5936424	-	Usp27x	54651	MGI:1859645	0	0	0	0	0	0	0.731797	2.45465	0.969182	+++	ubiquitin specific protease 27, X chromosome
X	6119551	6134718	-	Ppp1r3f	54646	MGI:1859617	0	0	0	0	0	0	0	1.22733	1.14527	+++	protein phosphatase 1, regulatory (inhibitor) subunit 3F
X	6444842	6455003	+	Slc35a2	22232	MGI:1345297	1.21306	2.08086	0	0	2.27764	0	0.731797	14.7279	0.809481	++	solute carrier family 35 (UDP-galactose transporter), member 2
X	6519858	6528413	-	Gata1	14460	MGI:95661	0	0	0	0	0	0	0	6.13663	1.14527	+++	GATA binding protein 1
X	6745931	6754110	-	Ebp	13595	MGI:107822	1.21306	2.67539	0	16.1647	1.13882	6.67052	2.19539	23.3192	0.770814	++	phenylalkylamine Ca2+ antagonist (emopamil) binding protein
X	6831992	6840770	+	C81234	209837	MGI:2148066	0	0	0	0	0	0	0	6.13663	1.14527	+++	expressed sequence C81234
X	12180980	12189026	+	Gpr34	23890	MGI:1346334	0	0	0	0	0	0	0	2.45465	1.14527	+++	G protein-coupled receptor 34
X	12209552	12215622	+	Gpr82	319200	MGI:2441734	0	0	0	0	0	0	0	2.45465	1.14527	+++	G protein-coupled receptor 82
X	18658864	18844873	-	A530087D17Rik	236727	MGI:2444530	0	0.297266	0	0	0	0	0	1.22733	0.844243	++	RIKEN cDNA A530087D17 gene
X	29697009	29739931	-	Cul4b	72584	MGI:1919834	0.606529	0.297266	1.18659	0	0	0	0.731797	3.68198	0.719304	+	cullin 4B
X	33521784	33595293	+	Stag2	20843	MGI:1098583	0.303265	0.594532	0	0	0	2.22351	0.731797	2.45465	0.601205	+	stromal antigen 2
X	39129066	39212215	-	Smarca1	93761	MGI:1935127	0.303265	0	0	0	0	0	0.731797	6.13663	0.999145	+++	SWI/SNF related, matrix associated, actin dependent regulator of chromatin, subfamily a, member 1
X	39794641	39833122	-	Pdcd8	26926	MGI:1349419	0.303265	0.594532	0	0	1.13882	0	1.46359	8.59128	0.876428	+++	programmed cell death 8
X	43354215	43466546	-	Gpc4	14735	MGI:104902	0.606529	0.297266	0	0	1.13882	0	0	3.68198	0.777296	++	glypican 4
X	44895738	45025549	+	4930527E24Rik	75140	MGI:1922390	0	0	0	0	0	0	0	4.9093	1.14527	+++	RIKEN cDNA 4930527E24 gene
X	46018871	46022052	+	6330419J24Rik	320237	MGI:2443645	3.33591	1.48633	0	0	0	0	2.92719	9.8186	0.601205	+	RIKEN cDNA 6330419J24 gene
X	46687330	46693014	+	Brs3	12209	MGI:1100501	0	0.297266	0	0	1.13882	0	0	1.22733	0.668152	+	bombesin-like receptor 3
X	49702781	49794465	-	Mcf2	109904	MGI:96932	0.909794	0.594532	0	0	0	0	0	6.13663	0.844243	++	mcf.2 transforming sequence
X	49872445	50050626	-	A330005H02Rik	320940	MGI:2445086	0	0	0	0	0	0	0	1.22733	1.14527	+++	RIKEN cDNA A330005H02 gene
X	51890855	51895791	+	4933402E13Rik	74437	MGI:1921687	0	0	0	0	0	0	0	7.36395	1.14527	+++	RIKEN cDNA 4933402E13 gene
X	57523717	57525303	-	4933436I01Rik	66780	MGI:1914030	0	0	0	0	0	0	0	1.22733	1.14527	+++	RIKEN cDNA 4933436I01 gene
X	58964184	59471890	+	Fmr2	14266	MGI:1202294	0.303265	0	0	0	0	0	0	1.22733	0.844243	++	fragile X mental retardation 2 homolog
X	61267492	61271814	+	Gpr50	14765	MGI:1333877	0.606529	0	0	0	0	0	0	1.22733	0.668152	+	G-protein-coupled receptor 50
X	63040012	63061724	-	1110020L19Rik	73738	MGI:1920988	1.21306	2.37813	0	0	1.13882	2.22351	1.46359	12.2733	0.7303	+	RIKEN cDNA 1110020L19 gene
X	63545490	63569010	-	Hcfc1	15161	MGI:105942	0.606529	0.594532	0	0	0	0	5.12258	6.13663	0.640123	+	host cell factor C1
X	63617667	63626610	-	Irak1	16179	MGI:107420	0	0.594532	0	0	0	0	0	3.68198	0.923424	+++	interleukin-1 receptor-associated kinase 1
X	63971916	63975951	-	Slc10a3	214601	MGI:95048	0	0.594532	0	0	2.27764	2.22351	0	9.8186	0.93442	+++	solute carrier family 10 (sodium/bile acid cotransporter family), member 3
X	64772496	64868851	-	Gab3	210710	MGI:2387324	0	0	0	0	1.13882	0	0.731797	1.22733	0.668152	+	growth factor receptor bound protein 2-associated protein 3
X	69610706	69658908	-	2410003J06Rik	71967	MGI:1919217	0	0	0	0	0	0	0	20.8645	1.14527	+++	RIKEN cDNA 2410003J06 gene
X	75991294	75995450	+	Nr0b1	11614	MGI:1352460	0	0	0	0	0	0	0.731797	3.68198	1.02033	+++	nuclear receptor subfamily 0, group B, member 1
X	85455158	85455829	-	1700010D01Rik	76386	MGI:1923636	0	0	0	0	0	0	0	1.22733	1.14527	+++	RIKEN cDNA 1700010D01 gene
X	87986513	88153910	+	Ar	11835	MGI:88064	0.606529	0	0	0	0	0	0	1.22733	0.668152	+	androgen receptor
X	89302879	89307435	-	Pja1	18744	MGI:1101765	8.18815	7.13439	2.37318	0	3.41647	0	5.85437	31.9105	0.606004	+	praja1, RING-H2 motif containing
X	91166903	91170722	-	Il2rg	16186	MGI:96551	0	0	0	2.69411	0	0	0.731797	1.22733	0.668152	+	interleukin 2 receptor, gamma chain
X	91634043	91636654	-	Cxcr3	12766	MGI:1277207	0	0	0	0	0	0	0	1.22733	1.14527	+++	chemokine (C-X-C motif) receptor 3
X	91971155	91975800	-	6430402L03	331474		0.606529	0	0	0	0	0	0	1.22733	0.668152	+	hypothetical protein 6430402L03
X	92151985	92156767	-	Cited1	12705	MGI:108023	0.606529	0.594532	0	0	0	0	1.46359	3.68198	0.668152	+	Cbp/p300-interacting transactivator with Glu/Asp-rich carboxy-terminal domain 1
X	92807826	92813291	-	4921520P21Rik	70887	MGI:1918137	0.303265	0	0	0	0	0	0	39.2744	1.13191	+++	RIKEN cDNA 4921520P21 gene
X	93319086	93329184	+	Tsx	22127	MGI:108118	0	0	0	0	0	0	0	2.45465	1.14527	+++	testis specific X-linked gene
X	98932803	98941627	-	Nsbp1	50887	MGI:1355295	0.303265	0.297266	0	2.69411	1.13882	4.44701	4.39078	7.36395	0.668152	+	nucleosome binding protein 1
X	102084774	102145795	+	9430083G14Rik	68117	MGI:1915367	0.303265	0.594532	0	0	3.41647	6.67052	0.731797	4.9093	0.601205	+	RIKEN cDNA 9430083G14 gene
X	122427188	122472585	-	Sytl4	27359	MGI:1351606	0	0.297266	1.18659	0	0	0	1.46359	18.4099	1.04261	+++	synaptotagmin-like 4
X	122907072	122943502	+	Drp2	13497	MGI:107432	0.606529	0	0	0	0	0	0	3.68198	0.923424	+++	dystrophin related protein 2
X	125281072	125282871	+	Tceal1	237052	MGI:2385317	0.303265	0.891798	0	0	1.13882	0	0	2.45465	0.601205	+	transcription elongation factor A (SII)-like 1
X	125305960	125314281	-	Morf4l2	56397	MGI:1927167	9.70447	14.8633	2.37318	5.38822	10.2494	0	24.1493	60.1389	0.587496	+	mortality factor 4 like 2
X	127616469	127619816	+	9430086K21Rik	245631	MGI:2445062	0	0	0	0	0	0	2.19539	3.68198	0.844243	++	RIKEN cDNA 9430086K21 gene
X	129289104	129320442	+	4930405J24Rik	78789	MGI:1926039	0	0	0	0	0	0	0	3.68198	1.14527	+++	RIKEN cDNA 4930405J24 gene
X	129858271	129954245	+	Col4a5	12830	MGI:88456	0	0.297266	0	0	0	0	0.731797	2.45465	0.844243	++	procollagen, type IV, alpha 5
X	139218955	139323607	+	9830141C09Rik	320595	MGI:2444341	0.303265	0	0	0	0	2.22351	2.19539	3.68198	0.719304	+	RIKEN cDNA 9830141C09 gene
X	145572940	145621649	-	Mbtps2	270669	MGI:2444506	0.303265	0.297266	0	0	0	0	2.19539	2.45465	0.601205	+	RIKEmembrane-bound transcription factor protease, site 2
X	148413724	148521069	+	Gpr64	237175	MGI:2446854	0	0	0	0	0	0	0	2.45465	1.14527	+++	G protein-coupled receptor 64
X	150783458	150802089	+	Rbbp7	245688	MGI:1194910	1.81959	0.891798	0	0	0	0	0.731797	4.9093	0.601205	+	retinoblastoma binding protein 7
X	150801918	150852398	-	4932441K18	353170		0	0.297266	0	0	0	0	0.731797	1.22733	0.668152	+	CXORF15
X	151783139	151784328	-	1700045I19Rik	74264	MGI:1921514	0	0	0	0	0	0	0	6.13663	1.14527	+++	RIKEN cDNA 1700045I19 gene
X	152396607	152425705	+	Figf	14205	MGI:108037	0.303265	0.594532	0	0	1.13882	0	0	9.8186	0.969182	+++	c-fos induced growth factor
X	154193563	154213578	+	BC023488	237221	MGI:2384300	0.303265	0.297266	0	0	0	0	0	3.68198	0.923424	+++	cDNA sequence BC023488
X	154414004	154463623	-	Ofd1	237222	MGI:1350328	0	0.297266	0	0	0	0	1.46359	3.68198	0.844243	++	oral-facial-digital syndrome 1 gene homolog (human)

## Sheet: Prefer Genes (ATSC), unmapped
List of 130 genes with preferential expression in adult testis somatic cells, PEM > 1/2*PEMATSC(max), not mapped on mouse genome
Ch	Gene symbol	LocusLink	MGI accession	brain	eye	heart	liver	kidney	adipose	limbs	ATSC	PEM	Rank	Gene name
1	LOC226990	226990		0	0	0	0	0	0	0	1.22733	1.14527	+++	similar to hypothetical protein MGC33442
1	MGC65590	381306		0.909794	1.48633	0	0	2.27764	0	1.46359	6.13663	0.613794	+	similar to hypothetical protein FLJ10706
1	2010002H18Rik	381314	MGI:1919586	1.81959	3.26993	1.18659	2.69411	4.55529	2.22351	4.39078	13.5006	0.573882	+	RIKEN cDNA 2010002H18 gene
2	2410018M14Rik	66984	MGI:1914234	0	0.594532	0	0	0	0	1.46359	3.68198	0.777296	++	RIKEN cDNA 2410018M14 gene
2	1700123D08Rik	76646	MGI:1923896	0.303265	0.297266	0	0	0	0	0	1.22733	0.668152	+	RIKEN cDNA 1700123D08 gene
2	AW541238	228536	MGI:2139371	0	1.18906	1.18659	0	1.13882	0	0	4.9093	0.747333	+	expressed sequence AW541238
2	4930526D03Rik	277496	MGI:2685538	0	0	0	0	0	0	0	1.22733	1.14527	+++	RIKEN cDNA 4930526D03 gene
3	Pgk2	18663	MGI:97563	0	0	0	0	0	0	0	1.22733	1.14527	+++	phosphoglycerate kinase 2
3	A930005H10Rik	68161	MGI:1915411	0.303265	0.891798	1.18659	0	0	0	0	2.45465	0.601205	+	RIKEN cDNA A930005H10 gene
3	1700007J06Rik	71827	MGI:1919077	0	0	0	0	0	0	0	1.22733	1.14527	+++	RIKEN cDNA 1700007J06 gene
3	Rwdd3	73170	MGI:1920420	0	0.297266	0	0	0	0	0	1.22733	0.844243	++	RWD domain containing 3
3	4930431B09Rik	74645	MGI:1921895	0	0	0	0	0	0	0	3.68198	1.14527	+++	RIKEN cDNA 4930431B09 gene
3	1700001F04Rik	75439	MGI:1922689	0	0	0	0	0	0	0	2.45465	1.14527	+++	RIKEN cDNA 1700001F04 gene
4	1700029G01Rik	66938	MGI:1914188	0	0	0	0	0	0	0	1.22733	1.14527	+++	RIKEN cDNA 1700029G01 gene
4	2200001D17Rik	69136	MGI:1916386	0.303265	1.18906	0	0	0	0	0.731797	4.9093	0.747333	+	RIKEN cDNA 2200001D17 gene
4	Usp31	170707	MGI:2158502	0.909794	2.08086	0	0	0	2.22351	5.12258	8.59128	0.592431	+	ubiquitin specific protease 31
4	Ece1	230857	MGI:1101357	3.33591	2.37813	2.37318	10.7764	3.41647	0	2.19539	14.7279	0.590986	+	endothelin converting enzyme 1
4	Gdf6	242316	MGI:95689	0	0	0	0	0	0	0	1.22733	1.14527	+++	growth differentiation factor 6
4	LOC380616	380616		0.303265	0.594532	0	0	0	0	1.46359	3.68198	0.719304	+	hypothetical gene supported by NM_133921
4	LOC381529	381529		0.606529	0.891798	0	0	1.13882	0	0	3.68198	0.668152	+	similar to RIKEN cDNA E130308A19
4	LOC381573	381573		0	0	0	0	0	0	0	1.22733	1.14527	+++	similar to 1700029I01Rik protein
4	LOC384071	384071		0	0	0	0	0	0	0	1.22733	1.14527	+++	similar to RIKEN cDNA 1810012H11
5	Fgl2	14190	MGI:103266	0	0	0	0	0	0	1.46359	11.0459	1.05812	+++	fibrinogen-like protein 2
5	Trip6	22051	MGI:1343458	0.303265	1.18906	0	0	2.27764	0	3.65898	6.13663	0.613794	+	thyroid hormone receptor interactor 6
5	Yes	22612	MGI:99147	0	0	0	0	0	0	0.731797	1.22733	0.844243	++	Yamaguchi sarcoma viral (v-yes) oncogene homolog
5	Zan	22635	MGI:106656	0	0	0	0	0	2.22351	0	1.22733	0.844243	++	zonadhesin
5	Zfp28	22690	MGI:99175	0	0	0	0	0	0	0	1.22733	1.14527	+++	zinc finger protein 28
5	D5Wsu178e	28042	MGI:107898	0	0	0	0	0	0	0.731797	1.22733	0.844243	++	DNA segment, Chr 5, Wayne State University 178, expressed
5	Nptx2	53324	MGI:1858209	2.12285	1.7836	0	0	0	0	0.731797	8.59128	0.668152	+	neuronal pentraxin 2
5	2310040G07Rik	70284	MGI:1917534	0	0	0	0	0	0	0	1.22733	1.14527	+++	RIKEN cDNA 2310040G07 gene
5	Lrrc17	74511	MGI:1921761	0	0.297266	0	0	0	0	2.92719	4.9093	0.793091	++	leucine rich repeat containing 17
5	4930431F12Rik	75783	MGI:1923033	0	0	0	0	0	0	0	1.22733	1.14527	+++	RIKEN cDNA 4930431F12 gene
5	Ankrd17	81702	MGI:1932101	1.21306	2.08086	1.18659	0	1.13882	0	2.19539	7.36395	0.581002	+	ankyrin repeat domain 17
5	LOC231630	231630		0.303265	1.18906	0	0	0	0	1.46359	4.9093	0.705941	+	similar to Huntingtin interacting protein E; huntingtin interactor protein E
5	LOC272714	272714		0.303265	0.297266	0	0	0	0	0	1.22733	0.668152	+	similar to RRS1 ribosome biogenesis regulator homolog; regulator for ribosome resistance homolog (S. cerevisiae)
5	LOC381618	381618		0	0	0	0	0	0	0	1.22733	1.14527	+++	LOC381618
5	LOC381680	381680		0	0	0	0	0	0	0	1.22733	1.14527	+++	similar to hypothetical protein MGC15606
6	2810430P21Rik	72734	MGI:1919984	0	0	0	0	0	0	0.731797	1.22733	0.844243	++	RIKEN cDNA 2810430P21 gene
6	6720435I21Rik	77734	MGI:1924984	0.303265	0	1.18659	0	1.13882	4.44701	0.731797	7.36395	0.844243	++	RIKEN cDNA 6720435I21 gene
6	9830168K20	232094		0	0	0	0	0	0	0	1.22733	1.14527	+++	hypothetical protein 9830168K20
6	BC049816	232313	MGI:2682940	0	0	0	0	0	0	0.731797	1.22733	0.844243	++	cDNA sequence BC049816
6	LOC236047	236047		0	0.594532	0	0	0	0	0	2.45465	0.844243	++	similar to immunoglobulin light chain variable region
6	4922502D21Rik	381816	MGI:2685920	0	0	0	0	1.13882	0	0	1.22733	0.844243	++	RIKEN cDNA 4922502D21 gene
6	LOC384403	384403		0	0	0	0	0	0	0	1.22733	1.14527	+++	similar to Igk-V8 protein
7	Chrna7	11441	MGI:99779	0.303265	0	0	0	0	0	0	1.22733	0.844243	++	cholinergic receptor, nicotinic, alpha polypeptide 7
7	L1Md-Tf30	16736	MGI:1332645	0.303265	0	0	2.69411	1.13882	0	2.92719	4.9093	0.705941	+	L1 repeat, Tf subfamily, member 30
7	Olfr33	18332	MGI:109302	0.303265	0	0	0	0	0	0	1.22733	0.844243	++	olfactory receptor 33
7	Pde8a	18584	MGI:1277116	0.909794	2.67539	1.18659	0	6.83293	0	0	8.59128	0.575398	+	phosphodiesterase 8A
7	Zfp143	20841	MGI:1277969	0	0	0	0	0	0	0.731797	1.22733	0.844243	++	zinc finger protein 143
7	D7Ertd458e	52118	MGI:1196266	0	0.297266	0	0	0	0	0	2.45465	0.969182	+++	DNA segment, Chr 7, ERATO Doi 458, expressed
7	Tex101	56746	MGI:1930791	0	0.594532	0	0	0	0	0	1.22733	0.668152	+	testis expressed gene 101
7	1110015E22Rik	68616	MGI:1915866	0	2.67539	0	0	3.41647	0	0.731797	6.13663	0.588971	+	RIKEN cDNA 1110015E22 gene
7	1700008P20Rik	69301	MGI:1916551	0	0	0	0	0	0	0	2.45465	1.14527	+++	RIKEN cDNA 1700008P20 gene
7	4632434I11Rik	74041	MGI:1921291	0	0	0	0	0	0	2.19539	2.45465	0.747333	+	RIKEN cDNA 4632434I11 gene
7	Rsb30	75985	MGI:1923235	0.303265	0	0	0	0	0	0	1.22733	0.844243	++	RAB30, member RAS oncogene family
7	2810438M17Rik	76834	MGI:1924084	0.606529	0	0	0	0	0	0	1.22733	0.668152	+	RIKEN cDNA 2810438M17 gene
7	Akap12	83397	MGI:1932576	0	0	0	0	0	2.22351	0.731797	23.3192	1.10181	+++	A kinase (PRKA) anchor protein (gravin) 12
7	Stk33	117229	MGI:2152419	0.303265	0	0	0	0	0	0	1.22733	0.844243	++	serine/threonine kinase 33
7	Zfp371	170734	MGI:2159640	0	0	0	0	0	0	0	1.22733	1.14527	+++	zinc finger protein 371
7	BC027373	207952	MGI:2668031	0	0	0	0	0	0	0.731797	1.22733	0.844243	++	cDNA sequence BC027373
7	LOC233964	233964		0	0	0	0	0	0	0	1.22733	1.14527	+++	similar to chromosome 14 open reading frame 127
7	4922504M18Rik	244179	MGI:2685336	0	0	0	0	0	0	0	1.22733	1.14527	+++	RIKEN cDNA 4922504M18 gene
7	Chsy1	269941	MGI:2681120	0.303265	0.594532	0	0	0	0	3.65898	4.9093	0.668152	+	carbohydrate (chondroitin) synthase 1
7	LOC330483	330483		0	0	0	0	0	0	0	1.22733	1.14527	+++	similar to carcinoembryonic antigen-related cell adhesion molecule 1 (biliary glycoprotein)
7	AA606869	381848	MGI:2451355	0	0.594532	0	0	0	0	0	1.22733	0.668152	+	EST AA606869
8	1700007B14Rik	71831	MGI:1919081	0	0	0	0	0	0	0	1.22733	1.14527	+++	RIKEN cDNA 1700007B14 gene
8	Cklfsf2a	73381	MGI:2447160	0.303265	0.594532	0	0	1.13882	0	0	2.45465	0.668152	+	chemokine-like factor super family 2A
8	4432412L15Rik	74337	MGI:1921587	0	0	0	0	0	0	0	1.22733	1.14527	+++	RIKEN cDNA 4432412L15 gene
8	5033428A16Rik	74731	MGI:1921981	0.303265	2.08086	1.18659	0	1.13882	0	0.731797	8.59128	0.735099	+	RIKEN cDNA 5033428A16 gene
9	Zfp125	22651	MGI:1336211	0	0	0	0	0	0	0	1.22733	1.14527	+++	zinc finger protein 125
9	2310007F21Rik	66939	MGI:1914189	3.03265	0.891798	0	0	0	0	1.46359	12.2733	0.747333	+	RIKEN cDNA 2310007F21 gene
9	1500041N16Rik	67836	MGI:1915086	0.909794	1.18906	0	0	1.13882	0	1.46359	6.13663	0.668152	+	RIKEN cDNA 1500041N16 gene
9	1700011N24Rik	71829	MGI:1919079	0	0	0	0	0	0	0	3.68198	1.14527	+++	RIKEN cDNA 1700011N24 gene
9	Hook2	170833	MGI:2181664	0.303265	0	0	0	0	0	0	1.22733	0.844243	++	hook homolog 2 (Drosophila)
9	AK129341	234915	MGI:2680221	0.303265	0.297266	0	0	0	0	0	1.22733	0.668152	+	cDNA sequence AK129341
9	LOC235639	235639		5.76203	2.08086	0	2.69411	0	0	0	19.6372	0.715925	+	similar to mKIAA0342 protein
9	D630033O11Rik	403179	MGI:2685434	0	0	0	0	0	0	0	1.22733	1.14527	+++	RIKEN cDNA D630033O11 gene
10	LOC215861	215861		0.303265	0	0	0	0	2.22351	0	1.22733	0.668152	+	trace amine receptor 3
10	LOC215958	215958		0.303265	0	1.18659	0	1.13882	0	0.731797	2.45465	0.668152	+	similar to candidate tumor suppressor protein
10	LOC331595	331595		0	0	0	0	0	0	0	1.22733	1.14527	+++	hypothetical LOC331595
11	Olfr51	18351	MGI:1333747	0	0	0	0	0	0	0	1.22733	1.14527	+++	olfactory receptor 51
11	1500041B16Rik	70255	MGI:1917505	0	0.297266	0	0	0	0	0.731797	1.22733	0.668152	+	RIKEN cDNA 1500041B16 gene
12	5730510P18Rik	70619	MGI:1917869	0	0	0	0	0	0	0	1.22733	1.14527	+++	RIKEN cDNA 5730510P18 gene
12	4933425L03Rik	71169	MGI:1918419	0.303265	1.48633	0	2.69411	0	0	0	8.59128	0.844243	++	RIKEN cDNA 4933425L03 gene
12	Ak7	78801	MGI:1926051	0.606529	0	0	0	0	0	0	1.22733	0.668152	+	adenylate kinase 7
12	Syne2	326621	MGI:2449316	0.303265	3.56719	0	0	2.27764	2.22351	5.12258	27.0012	0.834483	++	synaptic nuclear envelope 2
12	LOC382646	382646		0.303265	0	0	0	0	0	0	3.68198	1.02033	+++	similar to Ig delta chain C region, membrane-bound form - mouse
13	1110033M05Rik	68675	MGI:1915925	0.909794	1.7836	0	0	1.13882	0	1.46359	7.36395	0.668152	+	RIKEN cDNA 1110033M05 gene
13	C330026N13Rik	78531	MGI:1925781	0	0	0	0	0	0	0	1.22733	1.14527	+++	RIKEN cDNA C330026N13 gene
13	Pols	210106	MGI:2682295	0.303265	0	0	0	0	0	0.731797	3.68198	0.923424	+++	polymerase (DNA directed) sigma
15	Arf3	11842	MGI:99432	7.27835	0.891798	0	2.69411	2.27764	0	2.92719	22.0919	0.684542	+	ADP-ribosylation factor 3
15	Dhh	13363	MGI:94891	0	0	1.18659	0	0	0	0	12.2733	1.10388	+++	desert hedgehog
15	Mftc	69906	MGI:1917156	0	0.297266	0	0	0	0	0	1.22733	0.844243	++	mitochondrial folate transporter/carrier
15	Rai14	75646	MGI:1922896	0	0.297266	0	0	0	0	0	7.36395	1.07833	+++	retinoic acid induced 14
15	Trb1	211770	MGI:2443397	0	0	0	0	0	0	0	1.22733	1.14527	+++	tribbles homolog 1 (Drosophila)
15	Pip3ap	268783	MGI:2443034	0	0.594532	0	0	0	0	0	3.68198	0.923424	+++	phosphatidylinositol-3-phosphatase associated protein
15	Rrm2b	382985	MGI:2155865	3.94244	0.594532	0	0	3.41647	0	0	11.0459	0.668152	+	ribonucleotide reductase M2 B (TP53 inducible)
16	LOC224055	224055		0	0	0	0	0	0	0	1.22733	1.14527	+++	similar to Protein MGC35450/QtsA-16602
16	LOC239691	239691		0	0	0	0	0	0	0	6.13663	1.14527	+++	similar to MGC45438 protein
16	AI196514	381042	MGI:2146388	0.606529	0	0	0	0	0	0	1.22733	0.668152	+	expressed sequence AI196514
16	LOC385668	385668		0	0	0	0	0	0	0	1.22733	1.14527	+++	similar to hypothetical protein MGC33295
17	H2-T23	15040	MGI:95957	0	0.297266	0	0	0	0	0	1.22733	0.844243	++	histocompatibility 2, T region locus 23
17	9130008F23Rik	71583	MGI:1918833	0	0	0	0	0	0	0	1.22733	1.14527	+++	RIKEN cDNA 9130008F23 gene
17	4930564C03Rik	75341	MGI:1922591	0	0	0	0	0	0	0	1.22733	1.14527	+++	RIKEN cDNA 4930564C03 gene
17	1700093E07Rik	106572	MGI:1914603	3.03265	1.18906	0	2.69411	1.13882	4.44701	3.65898	15.9552	0.702914	+	RIKEN cDNA 1700093E07 gene
17	Tdrd6	210510	MGI:2679727	0	0	0	0	0	0	0	1.22733	1.14527	+++	tudor domain containing 6
17	Rasgrp3	240168		0.303265	0	0	0	1.13882	0	0	1.22733	0.668152	+	RAS guanyl releasing protein 3
17	LOC381062	381062		0.606529	1.7836	0	0	1.13882	0	0	6.13663	0.698115	+	hypothetical gene supported by AK078282; AK078855; BC052508
17	BC043476	381067	MGI:2679295	0	0.594532	0	0	0	0	0	1.22733	0.668152	+	cDNA sequence BC043476
17	AW061290	381110	MGI:2147043	0.303265	0.594532	0	0	0	0	0	2.45465	0.747333	+	expressed sequence AW061290
18	Pstpip2	19201	MGI:1335088	0	0	0	0	1.13882	0	0	1.22733	0.844243	++	proline-serine-threonine phosphatase-interacting protein 2
18	Acaa2	52538	MGI:1098623	2.12285	4.45899	30.8514	40.4117	22.7764	0	4.39078	45.411	0.613104	+	acetyl-Coenzyme A acyltransferase 2 (mitochondrial 3-oxoacyl-Coenzyme A thiolase)
18	A730024F05Rik	67988	MGI:2442418	0.303265	0.891798	0	0	0	0	0.731797	2.45465	0.601205	+	RIKEN cDNA A730024F05 gene
18	Mro	71263	MGI:2152817	0	0	0	0	0	0	0	11.0459	1.14527	+++	Maestro
18	Arhgap12	75415	MGI:1922665	1.81959	1.48633	0	0	1.13882	0	0.731797	7.36395	0.644671	+	Rho GTPase activating protein 12
18	Aldh7a1	110695	MGI:108186	0.303265	0.594532	0	0	2.27764	4.44701	5.12258	8.59128	0.668152	+	aldehyde dehydrogenase family 7, member A1
18	FLJ21610	381126		0.303265	0	1.18659	0	0	0	0	2.45465	0.844243	++	FLJ21610 protein
18	LOC381158	381158		0	0.297266	0	0	0	0	0	1.22733	0.844243	++	similar to alpha 3A chain of laminin-5
19	Cyp17a1	13074	MGI:88586	0	0.297266	0	18.8588	0	2.22351	0	503.203	1.13584	+++	cytochrome P450, family 17, subfamily a, polypeptide 1
19	Pip5k1a	18719	MGI:107930	0.606529	0.594532	0	0	1.13882	0	0	2.45465	0.601205	+	phosphatidylinositol-4-phosphate 5-kinase, type 1 alpha
19	4933411K16Rik	66765	MGI:1914015	0	0	0	0	0	0	0	3.68198	1.14527	+++	RIKEN cDNA 4933411K16 gene
19	1700017D01Rik	69369	MGI:1916619	0	0	0	0	0	0	0	1.22733	1.14527	+++	RIKEN cDNA 1700017D01 gene
19	4930505N22Rik	75056	MGI:1922306	0	0	0	0	0	0	0	1.22733	1.14527	+++	RIKEN cDNA 4930505N22 gene
X	Halapx	60600	MGI:1926610	0	0	0	0	0	4.44701	0	1.22733	0.668152	+	haploid specific alanine rich acidic protein, X chromosome
X	Etd	69501	MGI:1916751	0	0	0	0	0	0	0	18.4099	1.14527	+++	embryonic testis differentiation
X	LOC278240	278240		0	0	0	0	0	0	1.46359	1.22733	0.668152	+	similar to Spindlin-like protein 2 (SPIN-2)
Y	LOC382301	382301		0	0	0	0	0	0	0	3.68198	1.14527	+++	similar to RIKEN cDNA 3830403N18
-	1700030J15Rik	70073	MGI:1917323	0	0.297266	0	0	0	0	0	1.22733	0.844243	++	RIKEN cDNA 1700030J15 gene
-	6430704N06	245190		0.606529	0	1.18659	0	0	0	0	4.9093	0.902235	+++	hypothetical protein 6430704N06
-	1700003E24Rik	69357	MGI:1916607	0	0	0	0	0	0	0	2.45465	1.14527	+++	RIKEN cDNA 1700003E24 gene
