# Supplementary material for: Global transcriptome analysis of the C57BL/6J mouse testis by SAGE: evidence for nonrandom gene order
Source: BMC Genomics. 2005 Mar 5;6:29. doi: 10.1186/1471-2164-6-29 (PMC1079818; doi:10.1186/1471-2164-6-29)
Supplement: Additional File 8 — Genes preferentially expressed in testis located in chromosomal clusters within tandem duplicate-free genome. Chromosomal clusters of genes preferentially expressed in testis were localized by the search with a sliding window. Two types of clusters were identified: tight clusters (containing at least three adjacent preferentially expressed genes in testis) and loose clusters (containing at least three preferentially expressed genes in testis among the six adjacent genes). [file 1471-2164-6-29-S8.xls]

## Sheet: Table desctription
Additional file 8 - List of genes preferentially expressed genes in testis located in chromosomal clusters in tandem duplicate-free genome
Preferentially expressed genes were determined separately for total testis and testis somatic cells in conjuction with their expression in 7 non-testis tissues (see Additional file 7).
Chromosomal clusters with preferentially expressed genes in testis were localized by a search with a sliding window (see Methods). Two types of clusters were determined: tight clusters - containing at least 3 adjacent preferentially expressed genes in testis, loose clusters - containing at least 3 preferentially expressed genes in testis among the 6 adjacent genes.
Genomic position was determined from mouse genome assembly (NCBI build 32, available at ftp://ftp.ncbi.nlm.nih.gov/genomes/M_musculus/maps/mapview/BUILD.32/seq_gene.md.gz). The genome was purged of tandemly duplicated genes as described in Methods.
Tag counts in each pooled SAGE library (see Additional file 4) were normalized to 100 000 tags. Tag count in either total testis (TT) or testis somatic cells (SC) is indicated in column "testis" as appropriate for particular gene cluster.
The following color coding is used for clusters:
	- gene cluster observed in total testis
	- gene cluster observed in testicular somatic cells
	- gene cluster observed in total testis and testicular somatic cells
Maximum PEM scores:						Rank
Total testis		PEMTT(max) =		1.16888		+	PEM > 1/2 PEM(max)
Testis somatic cells		PEMATSC(max) =		1.14527		++	PEM > 2/3 PEM(max)
						+++	PEM > 3/4 PEM(max)

## Sheet: Testis clusters (tight)
Tight clusters of genes preferentially expressed in total testis and testis somatic cells
ID	Ch	ChromStart	ChromEnd	Ori	Gene symbol	LocusLink	MGI accession	brain	eye	heart	liver	kidney	adipose	limbs	testis (TT or SC)	PEM	Rank	Gene name
	Total testis, cluster: 3, 3, 0 (genes, expressed, not expressed)
TT.1	2	149185703	149189877	+	1700006F03Rik	69362	MGI:1916612	0	0	0	0	0	2.2	0	9.1	1.11089	+++	RIKEN cDNA 1700006F03 gene
TT.1	2	149231478	149235068	+	Cst9	13013	MGI:1340053	0	0	0	0	0	0	0	123.6	1.16888	+++	cystatin 9
TT.1	2	149243048	149247265	-	9230104L09Rik	77705	MGI:1924955	0	0	0	0	0	0	0	1.3	1.16888	+++	RIKEN cDNA 9230104L09 gene
	Testis somatic cells, cluster: 3, 3, 0 (genes, expressed, not expressed)
SC.1	2	149178340	149182267	+	8030411F24Rik	78609	MGI:1925859	0	0	0	0	0	0	0	7.4	1.14351	+++	RIKEN cDNA 8030411F24 gene
SC.1	2	149185703	149189877	+	1700006F03Rik	69362	MGI:1916612	0	0	0	0	0	2.2	0	103.1	1.13837	+++	RIKEN cDNA 1700006F03 gene
SC.1	2	149231478	149235068	+	Cst9	13013	MGI:1340053	0	0	0	0	0	0	0	71.2	1.14351	+++	cystatin 9
	Total testis, cluster: 3, 3, 0 (genes, expressed, not expressed)
TT.2	3	41909473	41911817	-	1700034I23Rik	73297	MGI:1920547	0	0	0	0	0	0	0	5.2	1.16888	+++	RIKEN cDNA 1700034I23 gene
TT.2	3	41971433	41987047	+	1700108L22Rik	214048	MGI:1914604	0.9	0.6	0	2.7	4.6	2.2	0.7	13	0.826457	++	RIKEN cDNA 1700108L22 gene
TT.2	3	42020356	42049363	+	4933421B21Rik	71074	MGI:1918324	0	0	0	0	1.1	0	0	1.3	0.86785	++	RIKEN cDNA 4933421B21 gene
	Testis somatic cells, cluster: 3, 3, 0 (genes, expressed, not expressed)
SC.2	3	131354424	131361431	+	T2bp	211550	MGI:2182965	0.3	0	0	0	0	0	0	1.2	0.842476	++	Traf2 binding protein
SC.2	3	131371018	131371908	-	BC002199	211556	MGI:2384822	0	0.3	0	0	0	0	0	1.2	0.842476	++	cDNA sequence BC002199
SC.2	3	131430253	131456006	-	5730508B09Rik	70617	MGI:1917867	0	0	1.2	0	0	0	0	1.2	0.842476	++	RIKEN cDNA 5730508B09 gene
	Total testis, cluster: 4, 4, 0 (genes, expressed, not expressed)
TT.3	3	141972981	141991591	-	D830013H12	329763		0	0	0	0	0	2.2	0	1.3	0.86785	++	hypothetical protein D830013H12
TT.3	3	142015031	142055475	-	Mttp	17777	MGI:106926	0	0.9	0	2.7	0	0	0	2.6	0.691758	+	microsomal triglyceride transfer protein
TT.3	3	142067599	142082427	+	Rg9mtd2	108943	MGI:1920421	1.2	0.6	0	0	3.4	0	2.9	15.6	0.850121	++	RNA (guanine-9-) methyltransferase domain containing 2
TT.3	3	142088535	142111170	-	4930579F01Rik	67741	MGI:1914991	0	0	0	0	1.1	0	0	1.3	0.86785	++	RIKEN cDNA 4930579F01 gene
	Testis somatic cells, cluster: 3, 3, 0 (genes, expressed, not expressed)
SC.3	5	95901441	95953994	+	Anxa3	11745	MGI:1201378	0.3	1.2	0	0	1.1	0	1.5	8.6	0.812512	++	annexin A3
SC.3	5	96113297	96206656	+	Bmp2k	140780	MGI:2155456	0	0.3	0	0	1.1	0	0.7	9.8	1.0052	+++	BMP2 inducible kinase
SC.3	5	96570769	96572616	-	Gk2	14626	MGI:1329027	0	0	0	0	0	0	0	3.7	1.14351	+++	glycerol kinase 2
	Total testis, cluster: 3, 3, 0 (genes, expressed, not expressed)
TT.4	6	32675397	32971285	-	Chchd3	66075	MGI:1913325	1.8	2.4	9.5	2.7	6.8	0	8	19.5	0.604608	+	coiled-coil-helix-coiled-coil-helix domain containing 3
TT.4	6	33163787	33889433	+	Sec8l1	20336	MGI:1096376	0.3	0	0	0	0	4.4	1.5	5.2	0.816697	++	SEC8-like 1 (S. cerevisiae)
TT.4	6	33946940	34054101	+	4921528H16Rik	74354	MGI:1921604	0	0	0	0	0	0	0	1.3	1.16888	+++	RIKEN cDNA 4921528H16 gene
	Total testis, cluster: 3, 3, 0 (genes, expressed, not expressed)
TT.5	6	138253606	138268077	-	Wbp11	60321	MGI:1891823	3.6	2.7	1.2	0	1.1	0	9.5	23.4	0.691758	+	WW domain binding protein 11
TT.5	6	138270851	138280611	+	C030030A07Rik	320135	MGI:2443451	0	0.3	0	0	1.1	0	0	11.7	1.08173	+++	RIKEN cDNA C030030A07 gene
TT.5	6	138288400	138297549	-	Art4	109978	MGI:1202710	0	0.9	1.2	0	0	0	0.7	3.9	0.742911	+	ADP-ribosyltransferase 4
	Testis somatic cells, cluster: 4, 4, 0 (genes, expressed, not expressed)
SC.4	7	58823710	58835778	+	Lrrk1	233328	MGI:2142227	0.6	2.7	0	0	1.1	0	0.7	6.1	0.587203	+	leucine-rich repeat kinase 1
SC.4	7	59115286	59156972	-	Asb7	117589	MGI:2152835	1.2	0	0	0	1.1	0	1.5	4.9	0.704173	+	ankyrin repeat and SOCS box-containing protein 7
SC.4	7	59175602	59182085	+	Wins2	72635	MGI:1919885	0.3	0	0	0	0	0	1.5	2.5	0.745566	+	protein with Drosophila Lines (Lin) homologous domain
SC.4	7	59767466	59788034	+	Mef2a	17258	MGI:99532	0	0.3	0	0	0	0	0.7	1.2	0.666384	+	myocyte enhancer factor 2A
	Testis somatic cells, cluster: 3, 3, 0 (genes, expressed, not expressed)
SC.5	7	105567723	105961903	+	Spon1	233744	MGI:2385287	0.6	1.2	1.2	0	0	0	0	7.4	0.807714	++	spondin 1, (f-spondin) extracellular matrix protein
SC.5	7	105967332	106018322	-	Rras2	66922	MGI:1914172	0	1.8	0	0	1.1	0	1.5	9.8	0.816147	++	related RAS viral (r-ras) oncogene homolog 2
SC.5	7	106136940	106176060	-	Copb1	70349	MGI:1917599	1.5	4.2	0	0	2.3	0	2.9	13.5	0.628596	+	coatomer protein complex, subunit beta 1
	Total testis, cluster: 3, 3, 0 (genes, expressed, not expressed)
TT.6	7	111774480	111829287	+	2610020H08Rik	72152	MGI:1919402	0	0	0	0	0	0	0.7	7.8	1.10193	+++	RIKEN cDNA 2610020H08 gene
TT.6	7	111836163	111875753	-	BC030335	233805	MGI:2679003	0	0	0	0	0	0	0	1.3	1.16888	+++	cDNA sequence BC030335
TT.6	7	111876642	111897100	+	4930404J24Rik	73919	MGI:1921169	0.6	0.6	0	0	0	0	0.7	5.2	0.816697	++	RIKEN cDNA 4930404J24 gene
	Testis somatic cells, cluster: 3, 3, 0 (genes, expressed, not expressed)
SC.6	8	105891779	105898856	+	Cklfsf3	68119	MGI:2447162	1.2	1.2	1.2	0	2.3	0	2.2	35.6	0.972435	+++	chemokine-like factor super family 3
SC.6	8	105905701	105946881	-	Cklfsf4	97487	MGI:2142888	0	0.3	0	0	0	0	0	1.2	0.842476	++	chemokine-like factor super family 4
SC.6	8	105967480	105993031	-	AA409702	234663	MGI:2142418	0	0	0	0	0	0	0	1.2	1.14351	+++	expressed sequence AA409702
	Testis somatic cells, cluster: 3, 3, 0 (genes, expressed, not expressed)
SC.7	9	61638329	61662917	+	2610017G09Rik	72141	MGI:1919391	0.9	0.9	0	0	0	0	0.7	3.7	0.620627	+	RIKEN cDNA 2610017G09 gene
SC.7	9	61737205	61833887	-	Arih1	23806	MGI:1344363	0	0	0	0	1.1	0	0	1.2	0.842476	++	ariadne ubiquitin-conjugating enzyme E2 binding protein homolog 1 (Drosophila)
SC.7	9	61865445	61872260	-	4930425N13Rik	73893	MGI:1921143	0.3	0	0	0	0	2.2	0	1.2	0.666384	+	RIKEN cDNA 4930425N13 gene
	Testis somatic cells, cluster: 3, 3, 0 (genes, expressed, not expressed)
SC.8	10	43415826	43436927	+	Sesn1	140742	MGI:2155278	4.2	3.6	7.1	2.7	1.1	0	0.7	18.4	0.620627	+	sestrin 1
SC.8	10	43607790	43626360	-	2610018I05Rik	69199	MGI:1916449	0	0	0	0	0	0	0.7	7.4	1.07656	+++	RIKEN cDNA 2610018I05 gene
SC.8	10	43793766	43884722	-	Foxo3	56484	MGI:1890081	0	0	0	0	0	0	0	3.7	1.14351	+++	forkhead box O3
	Total testis, cluster: 3, 3, 0 (genes, expressed, not expressed)
TT.7	11	62522460	62564362	+	1700019I23Rik	66338	MGI:1913588	0.3	0	0	0	0	0	0	40.3	1.15509	+++	RIKEN cDNA 1700019I23 gene
TT.7	11	62641274	62666109	+	Tekt3	71062	MGI:1918312	0	0	0	0	0	0	0	2.6	1.16888	+++	tektin 3
TT.7	11	62702779	62730813	+	Pmp22	18858	MGI:97631	0.3	0	1.2	0	0	0	0	1.3	0.691758	+	peripheral myelin protein
	Total testis, cluster: 4, 4, 0 (genes, expressed, not expressed)
TT.8	11	68493103	68498316	-	Odf4	252868	MGI:2182079	0.3	0.6	0	0	0	0	0	6.5	0.96476	+++	outer dense fiber of sperm tails 4
TT.8	11	68519499	68523441	-	D130071N09	193237		0.6	0	0	0	0	0	0	1.3	0.691758	+	hypothetical protein D130071N09
TT.8	11	68539398	68543782	+	1810012H11Rik	71998	MGI:1919248	0	0.3	1.2	0	1.1	0	0	2.6	0.77094	+	RIKEN cDNA 1810012H11 gene
TT.8	11	68543753	68545092	-	Rangnrf	57785	MGI:1889073	1.5	5.4	4.7	0	0	6.7	3.7	16.9	0.601582	+	RAN guanine nucleotide release factor
	Testis somatic cells, cluster: 3, 3, 0 (genes, expressed, not expressed)
SC.9	12	52061961	52545243	-	Slc25a21	217593	MGI:2445059	0.3	0	1.2	0	2.3	0	0.7	2.5	0.599438	+	solute carrier family 25 (mitochondrial oxodicarboxylate carrier), member 21
SC.9	12	52578221	52805004	+	Mipol1	73490	MGI:1920740	0	0	0	0	1.1	0	0	2.5	0.967414	+++	mirror-image polydactyly gene 1 homolog (human)
SC.9	12	52888408	52893736	-	Foxa1	15375	MGI:1347472	0.3	0	0	0	0	2.2	0	1.2	0.666384	+	forkhead box A1
	Testis somatic cells, cluster: 5, 5, 0 (genes, expressed, not expressed)
SC.10	12	72112658	72159976	-	Tex21	80384	MGI:1931131	0	0.6	0	0	1.1	0	0	2.5	0.745566	+	testis expressed gene 21
SC.10	12	72168705	72238868	+	Mthfd1	108156	MGI:1342005	0	0	0	0	0	0	0	1.2	1.14351	+++	methylenetetrahydrofolate dehydrogenase (NADP+ dependent), methenyltetrahydrofolate cyclohydrolase, formyltetrahydrofolate synthase
SC.10	12	72268195	72288581	-	Zfp50	109929	MGI:99197	0.6	0.9	0	0	0	0	0	3.7	0.717537	+	zinc finger protein 50
SC.10	12	72289334	72307518	+	Zbtb1	268564	MGI:2442326	0.6	0.9	0	0	1.1	2.2	1.5	4.9	0.631622	+	zinc finger and BTB domain containing 1
SC.10	12	72323471	72326002	+	Hspa2	15512	MGI:96243	2.4	0.3	0	0	0	8.9	0	8.6	0.687574	+	heat shock protein 2
	Total testis, cluster: 4, 4, 0 (genes, expressed, not expressed)
TT.9	13	59467737	59472511	-	4921517D22Rik	70900	MGI:1918150	0	0	0	0	0	0	0	2.6	1.16888	+++	RIKEN cDNA 4921517D22 gene
TT.9	13	59478553	59484595	-	1700013B16Rik	72219	MGI:1919469	0.3	0	0	0	0	0	0	2.6	0.992788	+++	RIKEN cDNA 1700013B16 gene
TT.9	13	59504555	59510375	-	4932411G14Rik	238663	MGI:3045260	0	0	0	0	0	0	0	1.3	1.16888	+++	RIKEN cDNA 4932411G14 gene
TT.9	13	59537698	59552072	-	Hbld2	69046	MGI:1916296	12.4	4.5	9.5	2.7	8	11.1	1.5	56	0.715988	+	HESB like domain containing 2
	Total testis, cluster: 4, 4, 0 (genes, expressed, not expressed)
TT.10	16	10359471	10360196	-	Tnp2	21959	MGI:98785	0	0	0	0	0	0	0	1201	1.16888	+++	transition protein 2
TT.10	16	10362120	10362425	-	Prm3	19120	MGI:106601	0	0	0	0	0	0	0	3.9	1.16888	+++	protamine 3
TT.10	16	10362917	10363633	-	Prm2	19119	MGI:97766	0	0	0	0	0	48.9	0	1336.3	1.15968	+++	protamine 2
TT.10	16	10367755	10368246	-	Prm1	19118	MGI:97765	0	0	0	0	0	0	0	567.3	1.16888	+++	protamine 1
	Testis somatic cells, cluster: 3, 3, 0 (genes, expressed, not expressed)
SC.11	16	10362917	10363633	-	Prm2	19119	MGI:97766	0	0	0	0	0	48.9	0	36.8	0.904624	+++	protamine 2
SC.11	16	10367755	10368246	-	Prm1	19118	MGI:97765	0	0	0	0	0	0	0	9.8	1.14351	+++	protamine 1
SC.11	16	10522719	10556451	-	Litaf	56722	MGI:1929512	1.2	2.4	2.4	5.4	1.1	2.2	4.4	17.2	0.70985	+	LPS-induced TN factor
	Total testis, cluster: 3, 3, 0 (genes, expressed, not expressed)
TT.11	17	28493714	28498214	-	4932407I05	224662		0	0.3	0	0	0	0	0	1.3	0.86785	++	hypothetical protein 4932407I05
TT.11	17	28535726	28555601	-	4930539E08Rik	207819	MGI:1925441	0.6	0	0	0	0	0	0	3.9	0.947031	+++	RIKEN cDNA 4930539E08 gene
TT.11	17	28574297	28582682	-	Pxt1	69307	MGI:1916557	0	0	0	0	0	2.2	0	6.5	1.0897	+++	peroxisomal, testis specific 1
	Total testis, cluster: 3, 3, 0 (genes, expressed, not expressed)
TT.12	18	50817908	50818928	-	1700121L12Rik	67365	MGI:1914615	0	0	0	0	0	0	0	36.4	1.16888	+++	RIKEN cDNA 1700121L12 gene
TT.12	18	52469332	52470581	+	Ftmt	67634	MGI:1914884	0.6	0	0	0	0	0	0	3.9	0.947031	+++	ferritin mitochondrial
TT.12	18	52603489	52628534	+	2810036K01Rik	67222	MGI:1914472	0.3	0	0	2.7	0	0	2.2	2.6	0.624812	+	RIKEN cDNA 2810036K01 gene
	Total testis, cluster: 4, 4, 0 (genes, expressed, not expressed)
TT.13	18	53011979	53013739	+	4933409D10Rik	66758	MGI:1914008	0	0	0	0	0	2.2	0	2.6	0.992788	+++	RIKEN cDNA 4933409D10 gene
TT.13	18	53020125	53037642	+	1700034E13Rik	78414	MGI:1925664	0	0	0	0	0	0	0	11.7	1.16888	+++	RIKEN cDNA 1700034E13 gene
TT.13	18	53067588	53069577	+	Gk-rs1	14625	MGI:891990	0.3	0	0	0	0	0	0	58.6	1.15933	+++	glucokinase activity, related sequence 1
TT.13	18	53142002	53281387	+	Sncaip	67847	MGI:1915097	1.2	0.9	0	0	2.3	0	0	5.2	0.656996	+	synuclein, alpha interacting protein (synphilin)

## Sheet: Testis clusters (loose)
Loose clusters of genes preferentially expressed in total testis and testis somatic cells
ID	Ch	ChromStart	ChromEnd	Ori	Gene symbol	LocusLink	MGI accession	brain	eye	heart	liver	kidney	adipose	limbs	testis (TT or SC)	PEM	Rank	Gene name
	Testis somatic cells, cluster: 4, 3, 1 (genes, expressed, not expressed)
SC.1	1	9697570	9723394	+	3110035E14Rik	76982	MGI:1924232	2.4	0.6	0	0	0	0	0	7.4	0.717537	+	RIKEN cDNA 3110035E14 gene
SC.1	1	9766093	9789357	-	Mybl1	17864	MGI:99925	0	0	0	0	0	0	0	0			myeloblastosis oncogene-like 1
SC.1	1	9820343	9844424	-	5730538E15Rik	70675	MGI:1917925	0.9	0.6	0	2.7	1.1	0	0.7	3.7	0.579234	+	RIKEN cDNA 5730538E15 gene
SC.1	1	9897863	9998436	+	Sgk3	170755	MGI:2182368	0.6	0.3	0	0	0	0	1.5	4.9	0.791323	++	serum/glucocorticoid regulated kinase 3
	Testis somatic cells, cluster: 4, 3, 1 (genes, expressed, not expressed)
SC.2	1	12832261	12974086	+	Sulf1	240725	MGI:2138563	0.3	2.1	1.2	0	0	0	2.9	9.8	0.724376	+	sulfatase 1
SC.2	1	12992310	13104944	-	Slco5a1	240726	MGI:2443431	0	0.9	0	0	0	0	0	0			solute carrier organic anion transporter family, member 5A1
SC.2	1	13256190	13486160	-	Ncoa2	17978	MGI:1276533	0	0.6	0	0	0	0	0	4.9	0.967414	+++	nuclear receptor coactivator 2
SC.2	1	13677668	13702042	-	Tram1	72265	MGI:1919515	1.5	3.3	0	2.7	1.1	8.9	2.9	14.7	0.642903	+	translocating chain-associating membrane protein 1
	Total testis, cluster: 6, 4, 2 (genes, expressed, not expressed)
TT.1	1	87904081	87912093	+	Spata3	70060	MGI:1917310	0.9	0	0	0	0	0	0	10.4	1.03058	+++	spermatogenesis associated 3
TT.1	1	87981411	87993057	-	Htr2b	15559	MGI:109323	0	0	0	0	0	0	0	0			5-hydroxytryptamine (serotonin) receptor 2B
TT.1	1	88036882	88161460	+	4930438O05Rik	78795	MGI:1926045	9.4	4.5	7.1	13.5	3.4	8.9	15.4	3.9	-0.298482		RIKEN cDNA 4930438O05 gene
TT.1	1	88186190	88190025	+	B3gnt7	227327	MGI:2384394	0	0	0	0	0	2.2	0	1.3	0.86785	++	UDP-GlcNAc:betaGal beta-1,3-N-acetylglucosaminyltransferase 7
TT.1	1	88232373	88242122	-	Ncl	17975	MGI:97286	2.4	3.3	1.2	2.7	1.1	13.3	19	0			nucleolin
TT.1	1	88269047	88270863	-	Gpr66	14767	MGI:1341898	0	0	0	0	0	0	0	1.3	1.16888	+++	G protein-coupled receptor 66
	Testis somatic cells, cluster: 4, 4, 0 (genes, expressed, not expressed)
SC.3	2	5056392	5149480	+	Ccdc3	74186	MGI:1921436	0.3	0.3	0	0	0	0	0	4.9	0.967414	+++	coiled-coil domain containing 3
SC.3	2	5215534	5633131	-	Camk1d	227541	MGI:2442190	0.3	0	0	2.7	0	0	0	1.2	0.666384	+	calcium/calmodulin-dependent protein kinase ID
SC.3	2	5712910	5763576	-	G431001I09Rik	98828	MGI:2138811	1.8	3.6	2.4	0	5.7	0	11	3.7	-0.012842		RIKEN cDNA G431001I09 gene
SC.3	2	5763650	5787352	+	Nudt5	53893	MGI:1858232	0	0	0	0	0	0	0	1.2	1.14351	+++	nudix (nucleoside diphosphate linked moiety X)-type motif 5
	Total testis, cluster: 6, 4, 2 (genes, expressed, not expressed)
TT.2	2	18949244	19105098	-	Pip5k2a	18718	MGI:1298206	0	0	0	0	0	0	0	1.3	1.16888	+++	phosphatidylinositol-4-phosphate 5-kinase, type II, alpha
TT.2	2	19208683	19210080	-	LOC383666	383666		0	0	0	0	0	0	0	0			similar to Es2 protein
TT.2	2	19265490	19417112	+	Armc3	70882	MGI:1918132	0.3	0	0	0	0	0	0	3.9	1.04394	+++	armadillo repeat containing 3
TT.2	2	19478622	19501954	+	Mrsb	76467	MGI:1923717	2.4	0.3	2.4	0	6.8	0	0.7	1.3	-0.109874		methionine sulfoxide reductase B
TT.2	2	19552649	19554478	+	Ptf1a	19213	MGI:1328312	0	0	0	0	0	0	0	0			pancreas specific transcription factor, 1a
TT.2	2	19569823	19660896	-	4921504E06Rik	70909	MGI:1918087	0.3	0	0	0	0	0	0	2.6	0.992788	+++	RIKEN cDNA 4921504E06 gene
	Total testis, cluster: 3, 3, 0 (genes, expressed, not expressed)
TT.3	2	149185703	149189877	+	1700006F03Rik	69362	MGI:1916612	0	0	0	0	0	2.2	0	9.1	1.11089	+++	RIKEN cDNA 1700006F03 gene
TT.3	2	149231478	149235068	+	Cst9	13013	MGI:1340053	0	0	0	0	0	0	0	123.6	1.16888	+++	cystatin 9
TT.3	2	149243048	149247265	-	9230104L09Rik	77705	MGI:1924955	0	0	0	0	0	0	0	1.3	1.16888	+++	RIKEN cDNA 9230104L09 gene
	Testis somatic cells, cluster: 3, 3, 0 (genes, expressed, not expressed)
SC.4	2	149178340	149182267	+	8030411F24Rik	78609	MGI:1925859	0	0	0	0	0	0	0	7.4	1.14351	+++	RIKEN cDNA 8030411F24 gene
SC.4	2	149185703	149189877	+	1700006F03Rik	69362	MGI:1916612	0	0	0	0	0	2.2	0	103.1	1.13837	+++	RIKEN cDNA 1700006F03 gene
SC.4	2	149231478	149235068	+	Cst9	13013	MGI:1340053	0	0	0	0	0	0	0	71.2	1.14351	+++	cystatin 9
	Total testis, cluster: 6, 4, 2 (genes, expressed, not expressed)
TT.4	2	172791868	172806175	-	Stk6	20878	MGI:894678	0.3	0	0	0	0	0	14.6	10.4	0.609572	+	serine/threonine kinase 6
TT.4	2	172806673	172816755	+	Cstf1	67337	MGI:1914587	0.3	4.2	0	2.7	0	0	5.9	11.7	0.604608	+	cleavage stimulation factor, 3' pre-RNA, subunit 1
TT.4	2	172829464	172869427	+	F730031O20Rik	320664	MGI:2444482	1.2	3.9	0	2.7	3.4	0	1.5	2.6	0.07197		RIKEN cDNA F730031O20 gene
TT.4	2	172876248	172905569	+	2410001C21Rik	66404	MGI:1913654	3	5.9	0	2.7	3.4	4.4	5.1	0			RIKEN cDNA 2410001C21 gene
TT.4	2	172882784	172887792	+	5730427M17Rik	98814	MGI:2138797	0	0	0	0	0	0	0	0			RIKEN cDNA 5730427M17 gene
TT.4	2	172908198	172909997	+	1700029J11Rik	76426	MGI:1923676	0	0	0	0	0	0	0	41.6	1.16888	+++	RIKEN cDNA 1700029J11 gene
	Total testis, cluster: 4, 3, 1 (genes, expressed, not expressed)
TT.5	2	173948159	173954053	+	1700021F07Rik	72221	MGI:1919471	0	0	0	0	0	0	0	3.9	1.16888	+++	RIKEN cDNA 1700021F07 gene
TT.5	2	173994206	174034377	-	1700030G11Rik	70065	MGI:1917315	0	0	0	0	0	0	0	84.6	1.16888	+++	RIKEN cDNA 1700030G11 gene
TT.5	2	174085420	174130231	+	Rab22a	19334	MGI:105072	1.8	0.6	0	0	2.3	0	2.2	0			RAB22A, member RAS oncogene family
TT.5	2	174144974	174147645	+	1700010B08Rik	75485	MGI:1922735	0	0	0	0	0	0	0	3.9	1.16888	+++	RIKEN cDNA 1700010B08 gene
	Total testis, cluster: 8, 6, 2 (genes, expressed, not expressed)
TT.6	3	41711183	41727947	+	1700034J06Rik	73333	MGI:1920583	0	0	0	0	0	0	0	63.8	1.16888	+++	RIKEN cDNA 1700034J06 gene
TT.6	3	41747852	41792141	+	Osp94	18415	MGI:107422	1.5	3.6	2.4	2.7	1.1	2.2	0	41.6	0.941636	+++	osmotic stress protein
TT.6	3	41802603	41819435	+	Plk4	20873	MGI:101783	0.9	0	0	0	0	0	8.8	2.6	0.239461		polo-like kinase 4 (Drosophila)
TT.6	3	41820726	41903435	-	2810423E13Rik	72175	MGI:1919425	0.9	0.9	2.4	0	1.1	0	0.7	0			RIKEN cDNA 2810423E13 gene
TT.6	3	41867130	41947400	+	3110057O12Rik	269423	MGI:1915468	1.8	2.1	2.4	0	0	4.4	0.7	0			RIKEN cDNA 3110057O12 gene
TT.6	3	41909473	41911817	-	1700034I23Rik	73297	MGI:1920547	0	0	0	0	0	0	0	5.2	1.16888	+++	RIKEN cDNA 1700034I23 gene
TT.6	3	41971433	41987047	+	1700108L22Rik	214048	MGI:1914604	0.9	0.6	0	2.7	4.6	2.2	0.7	13	0.826457	++	RIKEN cDNA 1700108L22 gene
TT.6	3	42020356	42049363	+	4933421B21Rik	71074	MGI:1918324	0	0	0	0	1.1	0	0	1.3	0.86785	++	RIKEN cDNA 4933421B21 gene
	Testis somatic cells, cluster: 5, 4, 1 (genes, expressed, not expressed)
SC.5	3	42020356	42049363	+	4933421B21Rik	71074	MGI:1918324	0	0	0	0	1.1	0	0	3.7	1.01857	+++	RIKEN cDNA 4933421B21 gene
SC.5	3	42077253	42092175	-	Pgrmc2	70804	MGI:1918054	0.6	1.8	0	0	2.3	4.4	2.9	1.2	-0.086943		progesterone receptor membrane component 2
SC.5	3	42566604	42626259	+	Phf17	269424	MGI:1925835	1.2	1.5	3.6	0	0	0	0	23.3	0.930898	+++	PHD finger protein 17
SC.5	3	42638481	42838070	-	2610207F23Rik	67161	MGI:1914411	0.3	0	0	2.7	0	0	0.7	0			RIKEN cDNA 2610207F23 gene
SC.5	3	42840263	42851731	+	2810009O15Rik	73852	MGI:1917196	0.3	0.3	1.2	0	0	0	0.7	2.5	0.666384	+	RIKEN cDNA 2810009O15 gene
	Testis somatic cells, cluster: 5, 4, 1 (genes, expressed, not expressed)
SC.6	3	68945302	68971073	+	Mlf1	17349	MGI:1341819	1.2	2.1	9.5	0	0	0	0.7	9.8	0.599438	+	myeloid leukemia factor 1
SC.6	3	69001235	69046178	+	Gfm	28030	MGI:107339	0.3	0.6	0	0	2.3	0	1.5	0			G elongation factor
SC.6	3	69029110	69035018	-	Lxn	17035	MGI:107633	4.5	4.5	1.2	0	0	2.2	3.7	2.5	-0.146529		latexin
SC.6	3	69050083	69096897	-	Rarres1	109222	MGI:1924461	0	0	0	8.1	0	2.2	0	4.9	0.842476	++	retinoic acid receptor responder (tazarotene induced) 1
SC.6	3	69155002	69176463	+	1200003O06Rik	66868	MGI:1914118	1.5	0.9	0	8.1	9.1	0	3.7	22.1	0.775529	++	RIKEN cDNA 1200003O06 gene
	Total testis, cluster: 4, 3, 1 (genes, expressed, not expressed)
TT.7	3	97131200	97134426	-	Oaz3	53814	MGI:1858170	0	0	0	0	0	0	0	117.1	1.16888	+++	ornithine decarboxylase antizyme 3
TT.7	3	97141148	97146518	+	Mrpl9	78523	MGI:2137211	0	0	0	0	0	0	0	2.6	1.16888	+++	mitochondrial ribosomal protein L9
TT.7	3	97150826	97151869	+	LOC383978	383978		0	0	0	0	0	0	0	0			similar to 40S ribosomal protein S2
TT.7	3	97162793	97171401	-	2310007A19Rik	66353	MGI:1913603	0.3	0.3	0	0	0	0	0	14.3	1.09633	+++	RIKEN cDNA 2310007A19 gene
	Total testis, cluster: 7, 5, 2 (genes, expressed, not expressed)
TT.8	3	108798782	108808079	-	Ddx20	53975	MGI:1858415	1.5	3.6	0	0	1.1	0	2.9	35.1	0.910047	+++	DEAD (Asp-Glu-Ala-Asp) box polypeptide 20
TT.8	3	108825183	108840594	+	6530418L21Rik	109050	MGI:1923497	0.9	0	0	0	0	0	0	0			RIKEN cDNA 6530418L21 gene
TT.8	3	109025369	109029237	+	Adora3	11542	MGI:104847	0	0	0	0	0	0	0	2.6	1.16888	+++	adenosine A3 receptor
TT.8	3	109035019	109044924	+	1700001D09Rik	69296	MGI:1916546	1.2	1.2	0	0	0	0	0	65.1	1.10442	+++	RIKEN cDNA 1700001D09 gene
TT.8	3	109063578	109080139	-	Atp5f1	11950	MGI:1100495	30.9	19.6	65.3	26.9	42.1	48.9	30	10.4	-0.460785		ATP synthase, H+ transporting, mitochondrial F0 complex, subunit b, isoform 1
TT.8	3	109080381	109090643	+	2610312E17Rik	70465	MGI:1917715	2.4	5.4	3.6	2.7	0	0	6.6	0			RIKEN cDNA 2610312E17 gene
TT.8	3	109117840	109135529	-	1700027A23Rik	76420	MGI:1923670	0	0	0	0	0	0	0	3.9	1.16888	+++	RIKEN cDNA 1700027A23 gene
	Testis somatic cells, cluster: 7, 4, 3 (genes, expressed, not expressed)
SC.7	3	131057618	131074250	-	C330027G06Rik	68280	MGI:1915530	0	2.1	1.2	2.7	0	0	2.9	8.6	0.687574	+	RIKEN cDNA C330027G06 gene
SC.7	3	131074391	131143011	+	4930422G04Rik	71643	MGI:1918893	0	0	0	0	0	0	0.7	0			RIKEN cDNA 4930422G04 gene
SC.7	3	131158136	131160620	+	Neurog2	11924	MGI:109619	0	0	0	0	0	0	0	0			neurogenin 2
SC.7	3	131211173	131343443	-	8430410J10Rik	71481	MGI:1918731	0.3	0	0	0	0	0	0.7	0			RIKEN cDNA 8430410J10 gene
SC.7	3	131354424	131361431	+	T2bp	211550	MGI:2182965	0.3	0	0	0	0	0	0	1.2	0.842476	++	Traf2 binding protein
SC.7	3	131371018	131371908	-	BC002199	211556	MGI:2384822	0	0.3	0	0	0	0	0	1.2	0.842476	++	cDNA sequence BC002199
SC.7	3	131430253	131456006	-	5730508B09Rik	70617	MGI:1917867	0	0	1.2	0	0	0	0	1.2	0.842476	++	RIKEN cDNA 5730508B09 gene
	Total testis, cluster: 4, 4, 0 (genes, expressed, not expressed)
TT.9	3	141972981	141991591	-	D830013H12	329763		0	0	0	0	0	2.2	0	1.3	0.86785	++	hypothetical protein D830013H12
TT.9	3	142015031	142055475	-	Mttp	17777	MGI:106926	0	0.9	0	2.7	0	0	0	2.6	0.691758	+	microsomal triglyceride transfer protein
TT.9	3	142067599	142082427	+	Rg9mtd2	108943	MGI:1920421	1.2	0.6	0	0	3.4	0	2.9	15.6	0.850121	++	RNA (guanine-9-) methyltransferase domain containing 2
TT.9	3	142088535	142111170	-	4930579F01Rik	67741	MGI:1914991	0	0	0	0	1.1	0	0	1.3	0.86785	++	RIKEN cDNA 4930579F01 gene
	Total testis, cluster: 5, 4, 1 (genes, expressed, not expressed)
TT.10	3	149957319	150026138	-	4931433A13Rik	242253	MGI:3045269	0.3	0	0	0	0	0	0	1.3	0.86785	++	RIKEN cDNA 4931433A13 gene
TT.10	3	150139146	150204199	+	Edg7	65086	MGI:1929469	0.3	0.6	0	0	3.4	0	0	1.3	0.323782		endothelial differentiation, lysophosphatidic acid G-protein-coupled receptor 7
TT.10	3	150322483	150357955	+	Ssx2ip	99167	MGI:2139150	2.1	3	0	0	0	0	2.2	10.4	0.624812	+	synovial sarcoma, X breakpoint 2 interacting protein
TT.10	3	150368314	150383595	+	Ctbs	74245	MGI:1921495	0.6	0.6	0	0	2.3	0	0	0			chitobiase, di-N-acetyl-
TT.10	3	150375024	150414332	-	4921536I21Rik	70951	MGI:1918201	0.3	2.1	0	0	0	0	0	61.2	1.10061	+++	RIKEN cDNA 4921536I21 gene
	Testis somatic cells, cluster: 5, 5, 0 (genes, expressed, not expressed)
SC.8	4	40852155	40901549	-	B4galt1	14595	MGI:95705	0	2.7	3.6	0	1.1	13.3	3.7	16	0.689247	+	UDP-Gal:betaGlcNAc beta 1,4- galactosyltransferase, polypeptide 1
SC.8	4	40967607	40978946	+	Spink4	20731	MGI:1341848	0	0	0	0	0	0	0	3.7	1.14351	+++	serine protease inhibitor, Kazal type 4
SC.8	4	40983970	40995788	-	Bag1	12017	MGI:108047	21.5	25	26.1	26.9	31.9	68.9	19	28.2	0.035411		Bcl2-associated athanogene 1
SC.8	4	40996104	41012853	+	2210412K09Rik	76959	MGI:1924209	6.1	12.2	1.2	0	4.6	2.2	3.7	11	0.189263		RIKEN cDNA 2210412K09 gene
SC.8	4	41018539	41072726	+	Nfx1	74164	MGI:1921414	0.6	0.6	0	0	0	0	0.7	4.9	0.791323	++	nuclear transcription factor, X-box binding 1
	Total testis, cluster: 5, 4, 1 (genes, expressed, not expressed)
TT.11	4	42078549	42080933	+	4933409K07Rik	108816	MGI:1918429	1.5	0	0	0	0	0	0	5.2	0.816697	++	RIKEN cDNA 4933409K07 gene
TT.11	4	42157855	42164055	-	BC049635	277773	MGI:2679716	0.9	0.9	0	0	0	0	1.5	29.9	1.03925	+++	cDNA sequence BC049635
TT.11	4	42207122	42231465	+	N28178	230085	MGI:2140712	2.7	1.5	0	0	0	0	0	0			expressed sequence N28178
TT.11	4	42240263	42247531	+	Dnajb5	56323	MGI:1930018	4.5	1.2	0	0	1.1	0	3.7	1.3	-0.246094		DnaJ (Hsp40) homolog, subfamily B, member 5
TT.11	4	42259798	42264026	+	1700022I11Rik	67317	MGI:1914567	0	0	0	0	0	0	0	2.6	1.16888	+++	RIKEN cDNA 1700022I11 gene
	Testis somatic cells, cluster: 4, 4, 0 (genes, expressed, not expressed)
SC.9	4	47739481	47797668	+	9030425C21Rik	67727	MGI:1914977	0	0	0	0	0	2.2	0.7	1.2	0.666384	+	RIKEN cDNA 9030425C21 gene
SC.9	4	47808918	47894109	-	Txndc4	76299	MGI:1923549	1.2	1.5	2.4	2.7	5.7	0	0.7	2.5	0.143506		thioredoxin domain containing 4 (endoplasmic reticulum)
SC.9	4	47894373	48046505	+	Invs	16348	MGI:1335082	0.9	0.6	1.2	0	0	0	0.7	3.7	0.620627	+	inversin
SC.9	4	48045411	48083475	-	Tex10	269536	MGI:1344413	0.3	2.1	0	0	0	0	0	6.1	0.728532	+	testis expressed gene 10
	Testis somatic cells, cluster: 5, 4, 1 (genes, expressed, not expressed)
SC.10	4	106174158	106219549	+	C030002N13Rik	230584	MGI:1915532	8.5	12.2	3.6	8.1	15.9	0	2.9	45.4	0.597764	+	RIKEN cDNA C030002N13 gene
SC.10	4	106227765	106274065	+	2810475A17Rik	72787	MGI:1920037	0	0	0	0	0	0	0	2.5	1.14351	+++	RIKEN cDNA 2810475A17 gene
SC.10	4	106423668	106494787	+	Glis1	230587	MGI:2386723	0	0.6	0	0	1.1	0	0.7	0			GLIS family zinc finger 1
SC.10	4	106536019	106543889	-	Dmrtb1	56296	MGI:1927125	0	0.9	0	0	0	0	0	3.7	0.842476	++	DMRT-like family B with proline-rich C-terminal, 1
SC.10	4	106661988	106733894	+	Lrp8	16975	MGI:1340044	0.3	0	0	0	0	0	0	3.7	1.01857	+++	low density lipoprotein receptor-related protein 8, apolipoprotein e receptor
	Total testis, cluster: 6, 4, 2 (genes, expressed, not expressed)
TT.12	4	116004912	116023387	+	Ptch2	19207	MGI:1095405	0	0.6	0	0	0	0	0	2.6	0.86785	++	patched homolog 2
TT.12	4	116035369	116037286	+	4833401D15Rik	242646	MGI:3045358	0.3	0	0	0	0	0	0	0			RIKEN cDNA 4833401D15 gene
TT.12	4	116037213	116042500	-	Plk3	12795	MGI:109604	0	0	0	0	0	0	0	0			polo-like kinase 3 (Drosophila)
TT.12	4	116062392	116064688	-	Rps8	20116	MGI:98166	47.3	173.9	32	18.9	129.8	8.9	256.1	85.9	-0.128516		ribosomal protein S8
TT.12	4	116068217	116091120	-	Kif2c	73804	MGI:1921054	0	0.3	0	0	0	0	2.2	31.2	1.10193	+++	kinesin family member 2C
TT.12	4	116160545	116177136	+	1110038M16Rik	68777	MGI:1916027	0	1.2	1.2	0	3.4	15.6	0	54.6	1.03625	+++	RIKEN cDNA 1110038M16 gene
	Total testis, cluster: 5, 3, 2 (genes, expressed, not expressed)
TT.13	4	137212572	137220124	+	0610009K11Rik	68350	MGI:1915600	0.3	2.1	0	0	2.3	4.4	3.7	13	0.737516	+	RIKEN cDNA 0610009K11 gene
TT.13	4	137357313	137412234	+	4931403E03Rik	75718	MGI:1922968	0	0	0	0	0	0	0	0			RIKEN cDNA 4931403E03 gene
TT.13	4	137591263	137609892	-	Ubxd3	212190	MGI:2443123	0.6	0.6	0	0	1.1	0	0	6.5	0.86785	++	UBX domain containing 3
TT.13	4	137705387	137707758	+	Pla2g2a	18780	MGI:104642	0	0	0	0	0	0	0	0			phospholipase A2, group IIA (platelets, synovial fluid)
TT.13	4	137768108	137786670	-	3110030K17Rik	73162	MGI:1920412	0	0.9	0	0	1.1	0	0	23.4	1.08173	+++	RIKEN cDNA 3110030K17 gene
	Testis somatic cells, cluster: 6, 5, 1 (genes, expressed, not expressed)
SC.11	4	153582474	153584217	+	2310043I08Rik	69671	MGI:1916921	0	0	0	0	0	0	0	1.2	1.14351	+++	RIKEN cDNA 2310043I08 gene
SC.11	4	153604730	153671176	+	Gnb1	14688	MGI:95781	8.5	45.8	2.4	5.4	3.4	6.7	23.4	8.6	-0.375008		guanine nucleotide binding protein, beta 1
SC.11	4	153675764	153704351	+	BC004012	192185	MGI:2183149	5.2	0.9	1.2	2.7	14.8	0	4.4	27	0.686588	+	cDNA sequence BC004012
SC.11	4	153714971	153733450	+	A530082C11Rik	320541	MGI:2444240	0.6	1.2	0	0	0	0	0	0			RIKEN cDNA A530082C11 gene
SC.11	4	153738229	153763292	+	Cdc2l1	12537	MGI:88353	3	3.6	3.6	0	0	6.7	4.4	1.2	-0.400562		cell division cycle 2 homolog (S. pombe)-like 1
SC.11	4	153764015	153766744	-	Mmp23	26561	MGI:1347361	0	0.9	1.2	0	0	24.5	0	12.3	0.745566	+	matrix metalloproteinase 23
	Testis somatic cells, cluster: 4, 4, 0 (genes, expressed, not expressed)
SC.12	5	70939764	71002430	-	4930503B16Rik	78174	MGI:1925424	0	0	0	0	0	0	0	2.5	1.14351	+++	RIKEN cDNA 4930503B16 gene
SC.12	5	71756651	71767832	-	Commd8	27784	MGI:1343485	4.2	1.2	1.2	2.7	3.4	0	3.7	4.9	0.240416		COMM domain containing 8
SC.12	5	71802994	71897767	+	Atp10d	231287	MGI:2450125	1.2	0.3	0	0	0	0	1.5	6.1	0.763294	+	ATPase, Class V, type 10D
SC.12	5	71899031	72103130	-	Corin	53419	MGI:1349451	0.3	0	2.4	0	0	0	0	3.7	0.842476	++	corin
	Testis somatic cells, cluster: 6, 4, 2 (genes, expressed, not expressed)
SC.13	5	95174392	95260208	+	4932442K20Rik	231464	MGI:2443154	0.3	0.9	0	0	0	0	0	2.5	0.666384	+	RIKEN cDNA 4932442K20 gene
SC.13	5	95308433	95358918	-	Mrpl1	94061	MGI:2137202	0	0	0	0	1.1	0	1.5	0			mitochondrial ribosomal protein L1
SC.13	5	95512694	95892754	+	Fras1	231470	MGI:2385368	0.6	1.2	0	0	0	0	4.4	0			Fraser syndrome 1 homolog (human)
SC.13	5	95901441	95953994	+	Anxa3	11745	MGI:1201378	0.3	1.2	0	0	1.1	0	1.5	8.6	0.812512	++	annexin A3
SC.13	5	96113297	96206656	+	Bmp2k	140780	MGI:2155456	0	0.3	0	0	1.1	0	0.7	9.8	1.0052	+++	BMP2 inducible kinase
SC.13	5	96570769	96572616	-	Gk2	14626	MGI:1329027	0	0	0	0	0	0	0	3.7	1.14351	+++	glycerol kinase 2
	Total testis, cluster: 7, 5, 2 (genes, expressed, not expressed)
TT.14	5	95901441	95953994	+	Anxa3	11745	MGI:1201378	0.3	1.2	0	0	1.1	0	1.5	6.5	0.753906	+	annexin A3
TT.14	5	96113297	96206656	+	Bmp2k	140780	MGI:2155456	0	0.3	0	0	1.1	0	0.7	1.3	0.56682		BMP2 inducible kinase
TT.14	5	96570769	96572616	-	Gk2	14626	MGI:1329027	0	0	0	0	0	0	0	76.8	1.16888	+++	glycerol kinase 2
TT.14	5	97148002	97193272	-	LOC384208	384208		0	0	0	0	0	0	0	0			similar to High mobility group protein 1 (HMG-1) (Amphoterin) (Heparin-binding protein p30)
TT.14	5	97298308	97304667	+	4930565F05Rik	77630	MGI:1924880	0.6	0	0	0	0	0	0	2.6	0.86785	++	RIKEN cDNA 4930565F05 gene
TT.14	5	97371514	97394358	+	Fgf5	14176	MGI:95519	0.6	0	0	0	0	0	0	0			fibroblast growth factor 5
TT.14	5	97720949	97734244	-	1700010H22Rik	75500	MGI:1922750	0	0	0	0	0	0	0	1.3	1.16888	+++	RIKEN cDNA 1700010H22 gene
	Total testis, cluster: 4, 3, 1 (genes, expressed, not expressed)
TT.15	5	120847369	120876057	-	4921511C16	330188		0	0.9	0	0	0	2.2	0	27.3	1.09316	+++	hypothetical protein 4921511C16
TT.15	5	121212793	121263471	-	0610039P13Rik	74096	MGI:1921346	0	0.3	0	0	0	4.4	0.7	0			RIKEN cDNA 0610039P13 gene
TT.15	5	121232075	121344827	+	9130017A15Rik	320717	MGI:2444593	0	0	0	0	0	0	0.7	1.3	0.86785	++	RIKEN cDNA 9130017A15 gene
TT.15	5	121291870	121308849	-	Ppp1cc	19047	MGI:104872	32.4	52.3	4.7	8.1	53.5	0	44.6	229	0.65548	+	protein phosphatase 1, catalytic subunit, gamma isoform
	Testis somatic cells, cluster: 6, 4, 2 (genes, expressed, not expressed)
SC.14	5	133935178	133966647	+	Wbscr14	58805	MGI:1927999	0.6	0	0	2.7	3.4	2.2	0.7	11	0.867299	+++	Williams-Beuren syndrome chromosome region 14 homolog (human)
SC.14	5	133977976	133990926	+	Tbl2	27368	MGI:1351652	0.3	0.3	0	2.7	0	0	2.2	0			transducin (beta)-like 2
SC.14	5	133996757	134010110	+	Bcl7b	12054	MGI:1332238	0.9	0.9	0	0	0	0	0	7.4	0.842476	++	B-cell CLL/lymphoma 7B
SC.14	5	134015634	134072832	+	Baz1b	22385	MGI:1353499	2.1	1.2	1.2	0	0	0	14.6	4.9	0.189263		bromodomain adjacent to zinc finger domain, 1B
SC.14	5	134077516	134079294	-	Fzd9	14371	MGI:1313278	0	0	0	0	0	0	0	0			frizzled homolog 9 (Drosophila)
SC.14	5	134119969	134178256	-	Fkbp6	94244	MGI:2137612	0	0	0	0	1.1	0	0	6.1	1.06432	+++	FK506 binding protein 6
	Testis somatic cells, cluster: 6, 3, 3 (genes, expressed, not expressed)
SC.15	5	142572492	142660208	+	Pscd3	19159	MGI:1335107	1.5	1.5	0	0	0	0	0	16	0.895721	+++	pleckstrin homology, Sec7 and coiled-coil domains 3
SC.15	5	142662017	142682377	-	A630018G05Rik	320651	MGI:2444457	0	0	0	0	0	0	2.2	0			RIKEN cDNA A630018G05 gene
SC.15	5	142750641	142757755	-	Jtv1	231872	MGI:2385237	0	0	0	0	0	0	0	0			JTV1 gene
SC.15	5	142757907	142779381	+	Pms2	18861	MGI:104288	0	0	0	0	0	0	2.9	2.5	0.666384	+	postmeiotic segregation increased 2 (S. cerevisiae)
SC.15	5	142785020	142833565	+	4930526H21Rik	75136	MGI:1922386	0	0	1.2	0	0	0	0	0			RIKEN cDNA 4930526H21 gene
SC.15	5	142835846	142862790	-	AU022870	231874	MGI:2141070	1.8	3.6	0	0	3.4	0	4.4	14.7	0.631622	+	expressed sequence AU022870
	Total testis, cluster: 6, 3, 3 (genes, expressed, not expressed)
TT.16	6	24399940	24442096	+	Asb15	78910	MGI:1926160	0	0	0	0	0	0	0	1.3	1.16888	+++	ankyrin repeat and SOCS box-containing protein 15
TT.16	6	24469126	24476998	+	Lmod2	93677	MGI:2135672	0	0	1.2	0	0	0	0	0			leiomodin 2 (cardiac)
TT.16	6	24485162	24537048	-	Wasl	73178	MGI:1920428	6.4	2.4	0	5.4	3.4	0	5.9	0			Wiskott-Aldrich syndrome-like (human)
TT.16	6	24606109	24615847	+	4932701A20Rik	74409	MGI:1921659	0.6	0	0	0	0	0	0	2.6	0.86785	++	RIKEN cDNA 4932701A20 gene
TT.16	6	24620385	24639701	+	Hyal4	77042	MGI:1924292	0	0	0	0	0	2.2	0	0			hyaluronoglucosaminidase 4
TT.16	6	24663238	24673087	+	Spam	20690	MGI:109335	0	0	0	0	0	0	0.7	3.9	1.04394	+++	sperm adhesion molecule
	Total testis, cluster: 6, 4, 2 (genes, expressed, not expressed)
TT.17	6	31908591	31917221	+	1700012A03Rik	76382	MGI:1923632	0	0	0	0	0	0	0	2.6	1.16888	+++	RIKEN cDNA 1700012A03 gene
TT.17	6	32024973	32480738	-	Plxna4	243743	MGI:2179061	0.6	0	0	0	1.1	0	0	0			plexin A4
TT.17	6	32329867	32333447	+	9430029A11Rik	330283	MGI:3045237	0	0	0	0	0	0	0	0			RIKEN cDNA 9430029A11 gene
TT.17	6	32675397	32971285	-	Chchd3	66075	MGI:1913325	1.8	2.4	9.5	2.7	6.8	0	8	19.5	0.604608	+	coiled-coil-helix-coiled-coil-helix domain containing 3
TT.17	6	33163787	33889433	+	Sec8l1	20336	MGI:1096376	0.3	0	0	0	0	4.4	1.5	5.2	0.816697	++	SEC8-like 1 (S. cerevisiae)
TT.17	6	33946940	34054101	+	4921528H16Rik	74354	MGI:1921604	0	0	0	0	0	0	0	1.3	1.16888	+++	RIKEN cDNA 4921528H16 gene
	Testis somatic cells, cluster: 6, 3, 3 (genes, expressed, not expressed)
SC.16	6	121903945	121995411	-	AB114826	330406	MGI:3041155	0	0	0	0	0	0	0	1.2	1.14351	+++	cDNA sequence AB114826
SC.16	6	122025552	122058214	-	2700091N06Rik	67200	MGI:1914450	0.6	0	1.2	2.7	0	0	1.5	0			RIKEN cDNA 2700091N06 gene
SC.16	6	122065405	122120457	+	Jarid1a	214899	MGI:2136980	0.3	0	1.2	0	1.1	0	2.9	0			jumonji, AT rich interactive domain 1A (Rbp2 like)
SC.16	6	122164250	122184050	+	Il17r	16172	MGI:107399	0	0	0	0	0	0	0	1.2	1.14351	+++	interleukin 17 receptor
SC.16	6	122189956	122194824	-	Cecr6	94047	MGI:2136977	3	1.5	0	0	1.1	2.2	0	0			cat eye syndrome chromosome region, candidate 6 homolog (human)
SC.16	6	122210512	122232316	-	Cecr5	214932	MGI:2136976	2.1	0.9	1.2	0	2.3	4.4	1.5	9.8	0.648656	+	cat eye syndrome chromosome region, candidate 5 homolog (human)
	Total testis, cluster: 5, 5, 0 (genes, expressed, not expressed)
TT.18	6	126697634	126707489	-	Lrpb7	16977	MGI:1315192	0.3	0.3	0	0	0	0	0	2.6	0.86785	++	leucine rich protein, B7 gene
TT.18	6	126737420	126739093	+	Grcc9	14794	MGI:1315199	1.5	1.5	1.2	10.8	11.4	0	0.7	26	0.807152	++	gene rich cluster, C9 gene
TT.18	6	126739194	126742891	-	Tpi	21991	MGI:98797	34.6	38.3	32	0	90	6.7	50.5	84.6	0.295157		triosephosphate isomerase
TT.18	6	126743498	126757926	-	Usp5	22225	MGI:1347343	5.5	7.4	2.4	0	6.8	0	5.1	5.2	-0.021452		ubiquitin specific protease 5 (isopeptidase T)
TT.18	6	126758714	126762177	+	Cdca3	14793	MGI:1315198	0	1.2	0	0	0	2.2	8	10.4	0.691758	+	cell division cycle associated 3
	Total testis, cluster: 8, 4, 4 (genes, expressed, not expressed)
TT.19	6	136322789	136326430	+	Cdkn1b	12576	MGI:104565	0	0	0	0	0	0	1.5	1.3	0.691758	+	cyclin-dependent kinase inhibitor 1B (P27)
TT.19	6	136411535	136423686	+	Ddx47	67755	MGI:1915005	3.6	2.7	1.2	8.1	2.3	2.2	10.2	0			DEAD (Asp-Glu-Ala-Asp) box polypeptide 47
TT.19	6	136543508	136574534	-	Hebp1	15199	MGI:1333880	3.6	0.9	0	13.5	9.1	0	2.2	0			heme binding protein 1
TT.19	6	136605974	136642830	+	8430419L09Rik	74525	MGI:1921775	7.9	3	0	0	0	0	3.7	0			RIKEN cDNA 8430419L09 gene
TT.19	6	136645138	136662023	-	Gsg1	14840	MGI:1194499	0	1.2	0	0	0	0	0.7	65.1	1.12749	+++	germ cell-specific gene 1
TT.19	6	136717670	136718929	-	1700023A18Rik	76400	MGI:1923650	0	5.9	0	0	0	0	0	13	0.691758	+	RIKEN cDNA 1700023A18 gene
TT.19	6	136772826	136793068	+	Emp1	13730	MGI:107941	0	141.2	3.6	0	2.3	0	3.7	0			epithelial membrane protein 1
TT.19	6	137162507	137475492	-	Grin2b	14812	MGI:95821	0.3	0	0	0	0	0	0	1.3	0.86785	++	glutamate receptor, ionotropic, NMDA2B (epsilon 2)
	Total testis, cluster: 7, 5, 2 (genes, expressed, not expressed)
TT.20	6	138052410	138101663	-	1100001H23Rik	66857	MGI:1914107	0.6	0	0	0	0	0	0	1.3	0.691758	+	RIKEN cDNA 1100001H23 gene
TT.20	6	138137010	138221674	-	Gucy2c	14917	MGI:106903	0	0	0	0	0	0	0	0			guanylate cyclase 2c
TT.20	6	138244017	138244328	-	Hist4h4	320332	MGI:2448443	0	0	0	0	0	0	0	0			histone 4, H4
TT.20	6	138248273	138250023	+	E130307C13	232440		8.8	5.6	7.1	8.1	11.4	0	18.3	1.3	-0.799603		hypothetical protein E130307C13
TT.20	6	138253606	138268077	-	Wbp11	60321	MGI:1891823	3.6	2.7	1.2	0	1.1	0	9.5	23.4	0.691758	+	WW domain binding protein 11
TT.20	6	138270851	138280611	+	C030030A07Rik	320135	MGI:2443451	0	0.3	0	0	1.1	0	0	11.7	1.08173	+++	RIKEN cDNA C030030A07 gene
TT.20	6	138288400	138297549	-	Art4	109978	MGI:1202710	0	0.9	1.2	0	0	0	0.7	3.9	0.742911	+	ADP-ribosyltransferase 4
	Total testis, cluster: 6, 4, 2 (genes, expressed, not expressed)
TT.21	7	24620052	24631312	-	2310022K01Rik	71909	MGI:1919159	0	0	0	0	0	0	1.5	1.3	0.691758	+	RIKEN cDNA 2310022K01 gene
TT.21	7	24637068	24637923	-	4930479M11Rik	74927	MGI:1922177	0	0	0	0	0	0	0	0			RIKEN cDNA 4930479M11 gene
TT.21	7	24658622	24660230	+	2200002J24Rik	69147	MGI:1916397	0	0	0	0	0	0	0	2.6	1.16888	+++	RIKEN cDNA 2200002J24 gene
TT.21	7	24672048	24684636	+	Atp4a	11944	MGI:88113	0	0	0	0	5.7	0	0	0			ATPase, H+/K+ transporting, alpha polypeptide
TT.21	7	24687405	24689172	-	5033425B17Rik	69804	MGI:1915011	6.7	5.1	5.9	5.4	8	6.7	6.6	2.6	-0.356165		RIKEN cDNA 5033425B17 gene
TT.21	7	24689576	24699047	-	Gapds	14447	MGI:95653	0	0	0	0	0	4.4	0	101.5	1.15788	+++	glyceraldehyde-3-phosphate dehydrogenase, spermatogenic
	Testis somatic cells, cluster: 4, 4, 0 (genes, expressed, not expressed)
SC.17	7	58823710	58835778	+	Lrrk1	233328	MGI:2142227	0.6	2.7	0	0	1.1	0	0.7	6.1	0.587203	+	leucine-rich repeat kinase 1
SC.17	7	59115286	59156972	-	Asb7	117589	MGI:2152835	1.2	0	0	0	1.1	0	1.5	4.9	0.704173	+	ankyrin repeat and SOCS box-containing protein 7
SC.17	7	59175602	59182085	+	Wins2	72635	MGI:1919885	0.3	0	0	0	0	0	1.5	2.5	0.745566	+	protein with Drosophila Lines (Lin) homologous domain
SC.17	7	59767466	59788034	+	Mef2a	17258	MGI:99532	0	0.3	0	0	0	0	0.7	1.2	0.666384	+	myocyte enhancer factor 2A
	Total testis, cluster: 5, 4, 1 (genes, expressed, not expressed)
TT.22	7	72425800	72436805	+	Plin	103968	MGI:1890505	0	0	0	0	0	2.2	0.7	5.2	0.992788	+++	perilipin
TT.22	7	72566457	72580049	+	Sema4b	20352	MGI:107559	0	0.6	0	0	0	0	0	1.3	0.691758	+	sema domain, immunoglobulin domain (Ig), transmembrane domain (TM) and short cytoplasmic domain, (semaphorin) 4B
TT.22	7	72580815	72586271	-	Cib1	23991	MGI:1344418	3.9	0.6	2.4	8.1	8	2.2	3.7	1.3	-0.362599		calcium and integrin binding 1 (calmyrin)
TT.22	7	72586543	72595716	+	D330012F22Rik	269952	MGI:2443429	0	0.9	0	0	0	0	0	0			RIKEN cDNA D330012F22 gene
TT.22	7	72600031	72614470	+	1700111A04Rik	269954	MGI:1920845	0	0	0	0	0	0	0	1.3	1.16888	+++	RIKEN cDNA 1700111A04 gene
	Testis somatic cells, cluster: 3, 3, 0 (genes, expressed, not expressed)
SC.18	7	105567723	105961903	+	Spon1	233744	MGI:2385287	0.6	1.2	1.2	0	0	0	0	7.4	0.807714	++	spondin 1, (f-spondin) extracellular matrix protein
SC.18	7	105967332	106018322	-	Rras2	66922	MGI:1914172	0	1.8	0	0	1.1	0	1.5	9.8	0.816147	++	related RAS viral (r-ras) oncogene homolog 2
SC.18	7	106136940	106176060	-	Copb1	70349	MGI:1917599	1.5	4.2	0	0	2.3	0	2.9	13.5	0.628596	+	coatomer protein complex, subunit beta 1
	Testis somatic cells, cluster: 6, 4, 2 (genes, expressed, not expressed)
SC.19	7	115072576	115089806	+	Rbbp6	19647	MGI:894835	0.6	1.5	0	0	0	0	2.9	11	0.796718	++	retinoblastoma binding protein 6
SC.19	7	115198485	115212294	+	Tnrc6	233835	MGI:2385292	7	7.4	2.4	0	2.3	0	8.8	6.1	0.003627		trinucleotide repeat containing 6
SC.19	7	115375347	115433731	+	Slc5a11	233836	MGI:1919316	0	0	0	0	0	0	0	0			solute carrier family 5 (sodium/glucose cotransporter), member 11
SC.19	7	115439756	115530365	-	Arhgap17	70497	MGI:1917747	0	1.2	0	0	1.1	0	0	8.6	0.909422	+++	Rho GTPase activating protein 17
SC.19	7	115538279	115590825	+	Lcmt1	30949	MGI:1353593	3.3	3.3	1.2	2.7	0	2.2	1.5	0			leucine carboxyl methyltransferase 1
SC.19	7	115622793	115628467	+	Aqp8	11833	MGI:1195271	0	0	0	2.7	0	0	0.7	2.5	0.842476	++	aquaporin 8
	Total testis, cluster: 7, 5, 2 (genes, expressed, not expressed)
TT.23	7	111466930	111503825	-	1700007B13Rik	71830	MGI:1919080	0	0	0	0	0	0	0	7.8	1.16888	+++	RIKEN cDNA 1700007B13 gene
TT.23	7	111695446	111701115	-	Thumpd1	233802	MGI:2444479	4.2	2.4	0	2.7	2.3	0	2.9	0			THUMP domain containing 1
TT.23	7	111723224	111724334	-	LOC384665	384665		0	0	0	0	0	0	0	0			similar to RIKEN cDNA 9030625A04
TT.23	7	111752288	111774317	-	4933424N09Rik	71151	MGI:1918401	0.6	2.1	0	0	1.1	0	2.9	1.3	-0.007212		RIKEN cDNA 4933424N09 gene
TT.23	7	111774480	111829287	+	2610020H08Rik	72152	MGI:1919402	0	0	0	0	0	0	0.7	7.8	1.10193	+++	RIKEN cDNA 2610020H08 gene
TT.23	7	111836163	111875753	-	BC030335	233805	MGI:2679003	0	0	0	0	0	0	0	1.3	1.16888	+++	cDNA sequence BC030335
TT.23	7	111876642	111897100	+	4930404J24Rik	73919	MGI:1921169	0.6	0.6	0	0	0	0	0.7	5.2	0.816697	++	RIKEN cDNA 4930404J24 gene
	Total testis, cluster: 5, 4, 1 (genes, expressed, not expressed)
TT.24	7	131012289	131030807	-	D930023J19Rik	101631	MGI:2142008	1.2	2.7	0	0	0	0	0.7	19.5	0.882573	+++	RIKEN cDNA D930023J19 gene
TT.24	7	131036315	131066305	-	Lrrc27	76612	MGI:1923862	0	0.3	1.2	0	1.1	0	0.7	15.6	1.04394	+++	leucine rich repeat containing 27
TT.24	7	131113912	131192854	+	Stk32c	57740	MGI:2385336	3.9	0.6	0	0	0	0	0.7	0			serine/threonine kinase 32C
TT.24	7	131194725	131210420	-	Dpysl4	26757	MGI:1349764	7.6	14.6	0	0	0	0	1.5	1.3	-0.717611		dihydropyrimidinase-like 4
TT.24	7	131288283	131472811	+	Inpp5a	212111	MGI:2686961	2.4	0.6	3.6	0	1.1	0	0.7	9.1	0.671555	+	inositol polyphosphate-5-phosphatase A
	Total testis, cluster: 5, 4, 1 (genes, expressed, not expressed)
TT.25	8	14247556	14259228	-	1700029H14Rik	66501	MGI:1913751	0	0	0	0	1.1	2.2	0	74.2	1.1539	+++	RIKEN cDNA 1700029H14 gene
TT.25	8	14264041	14377094	-	Rasa3	19414	MGI:1197013	0	0	0	0	0	0	0	3.9	1.16888	+++	RAS p21 protein activator 3
TT.25	8	14405910	14448362	+	4932443I19	330711		0	0	0	0	0	0	0	0			hypothetical protein 4932443I19
TT.25	8	14473716	14486291	+	Cdc16	69957	MGI:1917207	4.5	5.4	1.2	2.7	3.4	6.7	13.2	5.2	-0.028401		CDC16 cell division cycle 16 homolog (S. cerevisiae)
TT.25	8	14489973	14503082	+	Upf3a	67031	MGI:1914281	6.4	5.1	0	2.7	2.3	0	4.4	40.3	0.768147	+	UPF3 regulator of nonsense transcripts homolog A (yeast)
	Total testis, cluster: 6, 3, 3 (genes, expressed, not expressed)
TT.26	8	26014158	26018958	-	Brf2	66653	MGI:1913903	0.3	0	0	0	0	0	0	1.3	0.86785	++	BRF2, subunit of RNA polymerase III transcription initiation factor, BRF1-like
TT.26	8	26032284	26064972	-	4833414G05Rik	75767	MGI:1923017	0.3	0.9	0	0	0	0	0	0			RIKEN cDNA 4833414G05 gene
TT.26	8	26087790	26092877	-	1700083M11Rik	76615	MGI:1923865	0.3	0	0	0	0	2.2	0	7.8	1.04394	+++	RIKEN cDNA 1700083M11 gene
TT.26	8	26117129	26118774	-	Adrb3	11556	MGI:87939	0	0	0	0	0	0	0	0			adrenergic receptor, beta 3
TT.26	8	26150833	26167104	+	Eif4ebp1	13685	MGI:103267	0.6	2.4	16.6	10.8	1.1	37.8	6.6	0			eukaryotic translation initiation factor 4E binding protein 1
TT.26	8	26395400	26425278	+	4921537P18Rik	70952	MGI:1918202	0	0	0	0	0	0	0	1.3	1.16888	+++	RIKEN cDNA 4921537P18 gene
	Total testis, cluster: 4, 3, 1 (genes, expressed, not expressed)
TT.27	8	42825827	42837507	-	BC050188	244448	MGI:2687279	0	0	0	0	0	0	0	2.6	1.16888	+++	cDNA sequence BC050188
TT.27	8	42861724	42867806	+	LOC384811	384811		0	0	0	0	0	0	0	0			similar to TTF-I interacting protein 5
TT.27	8	42999429	43011318	-	Zfp42	22702	MGI:99187	0	0	0	0	0	0	0	1.3	1.16888	+++	zinc finger protein 42
TT.27	8	43426492	43434880	-	Adam26	13525	MGI:105985	0	0	0	0	0	0	0	1.3	1.16888	+++	a disintegrin and metalloprotease domain 26 (testase 3)
	Total testis, cluster: 5, 3, 2 (genes, expressed, not expressed)
TT.28	8	45805162	45826799	-	1700029J07Rik	69479	MGI:1916729	2.4	1.8	1.2	0	1.1	0	0	31.2	0.947031	+++	RIKEN cDNA 1700029J07 gene
TT.28	8	45833716	45868816	-	1810047C23Rik	192169	MGI:1913679	0	0	0	0	0	0	0	0			RIKEN cDNA 1810047C23 gene
TT.28	8	45869894	45886517	+	AI661919	102141	MGI:2142610	0	0.3	0	0	0	0	1.5	0			expressed sequence AI661919
TT.28	8	45892231	45908871	-	2310006J04Rik	67620	MGI:1914870	1.2	2.7	0	0	0	0	2.2	10.4	0.691758	+	RIKEN cDNA 2310006J04 gene
TT.28	8	46013797	46043438	+	4933411K20Rik	66756	MGI:1914006	1.2	1.8	1.2	0	2.3	2.2	2.2	11.7	0.708149	+	RIKEN cDNA 4933411K20 gene
	Total testis, cluster: 4, 3, 1 (genes, expressed, not expressed)
TT.29	8	53619557	53671462	-	BC034753	234258	MGI:2384588	0	0	0	0	0	0	1.5	2.6	0.86785	++	cDNA sequence BC034753
TT.29	8	54110199	54219022	+	Vegfc	22341	MGI:109124	0.9	0.3	0	0	0	0	0.7	0			vascular endothelial growth factor C
TT.29	8	54618715	54656220	+	Asb5	76294	MGI:1923544	0	0	0	0	0	0	0	1.3	1.16888	+++	ankyrin repeat and SOCs box-containing protein 5
TT.29	8	54669165	54678482	+	Spata4	69281	MGI:1916531	0	0	0	0	0	0	0	160	1.16888	+++	spermatogenesis associated 4
	Total testis, cluster: 7, 5, 2 (genes, expressed, not expressed)
TT.30	8	105793748	105806202	+	Cklf	75458	MGI:1922708	0	0.3	0	0	0	0	1.5	11.7	1.04394	+++	chemokine-like factor
TT.30	8	105843821	105861462	-	Cklfsf1	353509	MGI:2447159	0	0	0	0	0	0	0	0			chemokine-like factor super family 1
TT.30	8	105873422	105881941	+	Cklfsf2b	75502	MGI:2447311	0	0	0	0	0	0	0	16.9	1.16888	+++	chemokine-like factor super family 2B
TT.30	8	105891779	105898856	+	Cklfsf3	68119	MGI:2447162	1.2	1.2	1.2	0	2.3	0	2.2	1.3	-0.007212		chemokine-like factor super family 3
TT.30	8	105905701	105946881	-	Cklfsf4	97487	MGI:2142888	0	0.3	0	0	0	0	0	0			chemokine-like factor super family 4
TT.30	8	105967480	105993031	-	AA409702	234663	MGI:2142418	0	0	0	0	0	0	0	1.3	1.16888	+++	expressed sequence AA409702
TT.30	8	105996703	106059871	-	4930532D21Rik	320022	MGI:2443187	0	0	0	0	0	0	0	1.3	1.16888	+++	RIKEN cDNA 4930532D21 gene
	Testis somatic cells, cluster: 3, 3, 0 (genes, expressed, not expressed)
SC.20	8	105891779	105898856	+	Cklfsf3	68119	MGI:2447162	1.2	1.2	1.2	0	2.3	0	2.2	35.6	0.972435	+++	chemokine-like factor super family 3
SC.20	8	105905701	105946881	-	Cklfsf4	97487	MGI:2142888	0	0.3	0	0	0	0	0	1.2	0.842476	++	chemokine-like factor super family 4
SC.20	8	105967480	105993031	-	AA409702	234663	MGI:2142418	0	0	0	0	0	0	0	1.2	1.14351	+++	expressed sequence AA409702
	Testis somatic cells, cluster: 5, 4, 1 (genes, expressed, not expressed)
SC.21	8	107535532	107537343	-	Ddx28	71986	MGI:1919236	0.9	1.2	0	0	0	0	0.7	7.4	0.775529	++	DEAD (Asp-Glu-Ala-Asp) box polypeptide 28
SC.21	8	107537394	107580900	+	2310016K04Rik	66369	MGI:1913619	0.6	0.9	0	0	2.3	2.2	0.7	0			RIKEN cDNA 2310016K04 gene
SC.21	8	107586706	107625566	+	Nfatc3	18021	MGI:103296	0.6	1.2	1.2	0	1.1	8.9	3.7	6.1	0.500053		nuclear factor of activated T-cells, cytoplasmic, calcineurin-dependent 3
SC.21	8	107664179	107669972	-	9530027K23Rik	77411	MGI:1924661	0	0	0	0	0	0	0	1.2	1.14351	+++	RIKEN cDNA 9530027K23 gene
SC.21	8	107701869	107731698	+	AI643885	330836	MGI:2142598	0	0.3	0	0	0	0	1.5	14.7	1.0466	+++	expressed sequence AI643885
	Total testis, cluster: 9, 6, 3 (genes, expressed, not expressed)
TT.31	8	118209333	118220233	+	Dncl2b	75465	MGI:1922715	0	0	0	0	0	0	0	5.2	1.16888	+++	dynein, cytoplasmic, light chain 2B
TT.31	8	118272153	118433527	-	Cdyl2	75796	MGI:1923046	0	0.3	0	0	0	2.2	0.7	0			chromodomain protein, Y chromosome-like 2
TT.31	8	118589809	118617460	-	2310061C15Rik	66531	MGI:1913781	8.2	1.8	4.7	2.7	1.1	0	3.7	1.3	-0.484333		RIKEN cDNA 2310061C15 gene
TT.31	8	118617764	118637527	+	2610510J17Rik	72155	MGI:1919405	0.9	1.5	0	0	0	0	2.2	31.2	1.00502	+++	RIKEN cDNA 2610510J17 gene
TT.31	8	118652401	118654455	+	BC060631	234776	MGI:2682328	1.2	0.6	1.2	0	0	0	1.5	0			cDNA sequence BC060631
TT.31	8	118665741	118674776	-	1700030J22Rik	69528	MGI:1916778	0.3	0.6	0	0	0	0	0	19.5	1.0897	+++	RIKEN cDNA 1700030J22 gene
TT.31	8	118677953	118689572	-	5730591C18Rik	68133	MGI:1915383	4.5	8.3	5.9	37.7	19.4	55.6	14.6	3.9	-0.457803		RIKEN cDNA 5730591C18 gene
TT.31	8	118691802	118779217	-	Pkd1l2	76645	MGI:2664668	0	0	0	0	0	0	0	0			polycystic kidney disease 1 like 2
TT.31	8	118792633	118829089	+	Bcmo1	63857	MGI:1926923	0	0	0	2.7	0	2.2	0	2.6	0.86785	++	beta-carotene 15,15'-monooxygenase
	Testis somatic cells, cluster: 6, 5, 1 (genes, expressed, not expressed)
SC.22	8	126697870	126700020	-	AI414418	102058	MGI:2142527	0.3	0.9	0	0	0	0	0	4.9	0.842476	++	expressed sequence AI414418
SC.22	8	126710980	126750648	-	Egln1	112405	MGI:1932286	3.9	2.7	9.5	0	2.3	4.4	5.9	11	0.390178		EGL nine homolog 1 (C. elegans)
SC.22	8	126815352	126836546	+	Tsnax	53424	MGI:1855672	8.5	3	1.2	0	1.1	17.8	3.7	14.7	0.409774		translin-associated factor X
SC.22	8	126856550	127064539	+	Disc1	244667	MGI:2447658	0	0	0	0	0	0	0	1.2	1.14351	+++	disrupted in schizophrenia 1
SC.22	8	127223336	127297856	-	Sipa1l2	244668	MGI:2676970	0	0.3	0	0	0	0	0	0			signal-induced proliferation-associated 1 like 2
SC.22	8	127474298	127477788	+	4933403G14Rik	74393	MGI:1921643	0	0.6	0	0	0	0	0	1.2	0.666384	+	RIKEN cDNA 4933403G14 gene
	Total testis, cluster: 9, 5, 4 (genes, expressed, not expressed)
TT.32	9	52799695	52805019	-	1110032A03Rik	68721	MGI:1915971	6.7	11.6	2.4	5.4	14.8	4.4	0.7	130.1	0.911201	+++	RIKEN cDNA 1110032A03 gene
TT.32	9	52812197	52880396	+	Dibd1	102580	MGI:1924753	0	0	0	0	0	0	1.5	0			disrupted in bipolar disorder 1 homolog (human)
TT.32	9	52893818	52929640	+	2410091N08Rik	73699	MGI:1920949	0.9	1.5	1.2	0	1.1	0	7.3	7.8	0.532057		RIKEN cDNA 2410091N08 gene
TT.32	9	52929661	53046019	-	Sik2	235344	MGI:2445031	0	0	1.2	0	0	0	0	0			salt induceable kinase 2
TT.32	9	53118259	53139024	-	4833427G06Rik	235345	MGI:1921013	0.3	0	0	0	0	0	0	40.3	1.15509	+++	RIKEN cDNA 4833427G06 gene
TT.32	9	53152947	53156646	+	Btg4	56057	MGI:1860140	0	0	0	0	3.4	0	0	2.6	0.77094	+	B-cell translocation gene 4
TT.32	9	53251044	53277432	+	Pou2af1	18985	MGI:105086	0	0.3	0	0	0	0	0.7	0			POU domain, class 2, associating factor 1
TT.32	9	53326687	53349663	-	1810046K07Rik	69809	MGI:1917059	0	0	0	0	0	0	0	0			RIKEN cDNA 1810046K07 gene
TT.32	9	53802215	53881933	+	Arhgap20	244867	MGI:2445175	0.9	0.6	0	0	0	0	0.7	3.9	0.691758	+	Rho GTPase activating protein 20
	Total testis, cluster: 6, 3, 3 (genes, expressed, not expressed)
TT.33	9	60924753	61019212	-	2410076I21Rik	73673	MGI:1920923	0	0	0	0	0	2.2	0.7	2.6	0.86785	++	RIKEN cDNA 2410076I21 gene
TT.33	9	61149114	61308971	-	Neo1	18007	MGI:1097159	0	0	0	0	0	0	0	0			neogenin
TT.33	9	61551315	61582809	-	Bbs4	102774	MGI:2143311	0.9	1.8	0	0	0	0	0	0			Bardet-Biedl syndrome 4 homolog (human)
TT.33	9	61638329	61662917	+	2610017G09Rik	72141	MGI:1919391	0.9	0.9	0	0	0	0	0.7	0			RIKEN cDNA 2610017G09 gene
TT.33	9	61737205	61833887	-	Arih1	23806	MGI:1344363	0	0	0	0	1.1	0	0	2.6	0.992788	+++	ariadne ubiquitin-conjugating enzyme E2 binding protein homolog 1 (Drosophila)
TT.33	9	61865445	61872260	-	4930425N13Rik	73893	MGI:1921143	0.3	0	0	0	0	2.2	0	15.6	1.10193	+++	RIKEN cDNA 4930425N13 gene
	Testis somatic cells, cluster: 3, 3, 0 (genes, expressed, not expressed)
SC.23	9	61638329	61662917	+	2610017G09Rik	72141	MGI:1919391	0.9	0.9	0	0	0	0	0.7	3.7	0.620627	+	RIKEN cDNA 2610017G09 gene
SC.23	9	61737205	61833887	-	Arih1	23806	MGI:1344363	0	0	0	0	1.1	0	0	1.2	0.842476	++	ariadne ubiquitin-conjugating enzyme E2 binding protein homolog 1 (Drosophila)
SC.23	9	61865445	61872260	-	4930425N13Rik	73893	MGI:1921143	0.3	0	0	0	0	2.2	0	1.2	0.666384	+	RIKEN cDNA 4930425N13 gene
	Testis somatic cells, cluster: 5, 3, 2 (genes, expressed, not expressed)
SC.24	9	67281523	67311833	+	AI115600	102442	MGI:2142979	0.3	0	0	0	0	0	0.7	1.2	0.666384	+	expressed sequence AI115600
SC.24	9	67315290	67343688	-	Slc24a1	214111	MGI:2384871	0	19.3	0	0	0	0	0	0			solute carrier family 24 (sodium/potassium/calcium exchanger), member 1
SC.24	9	67353018	67378789	+	2010321M09Rik	69882	MGI:1917132	1.8	0.9	0	0	0	0	2.2	0			RIKEN cDNA 2010321M09 gene
SC.24	9	67379064	67413920	-	AW742319	57874	MGI:1889341	7	5.6	0	10.8	1.1	0	3.7	27	0.616697	+	expressed sequence AW742319
SC.24	9	67424677	67474938	+	Dpp8	74388	MGI:1921638	0	0	2.4	0	0	0	0.7	4.9	0.900468	+++	dipeptidylpeptidase 8
	Testis somatic cells, cluster: 6, 4, 2 (genes, expressed, not expressed)
SC.25	9	89222849	89259947	+	B130005I07Rik	320615	MGI:2444370	0	0.3	0	0	0	0	0	3.7	1.01857	+++	RIKEN cDNA B130005I07 gene
SC.25	9	89312141	89331492	-	Pgm3	109785	MGI:97566	1.2	1.8	0	2.7	4.6	0	2.9	20.9	0.817652	++	phosphoglucomutase 3
SC.25	9	89331718	89334561	+	Rwdd2	69519	MGI:1916769	0.3	0	0	0	0	0	0	0			RWD domain containing 2
SC.25	9	89341118	89452021	-	Mod1	17436	MGI:97043	3.9	10.1	8.3	13.5	67.2	11.1	0.7	257.7	0.941978	+++	malic enzyme, supernatant
SC.25	9	89451684	89457475	+	A330041J22Rik	319556	MGI:2442269	0	0	0	0	0	0	0	0			RIKEN cDNA A330041J22 gene
SC.25	9	89498641	89513825	+	Prss35	244954	MGI:2444800	0.6	0	0	0	0	0	0.7	2.5	0.745566	+	protease, serine, 35
	Total testis, cluster: 6, 3, 3 (genes, expressed, not expressed)
TT.34	9	109083787	109094238	+	Pcbp4	59092	MGI:1890471	0.9	0.3	0	0	0	0	0	2.6	0.691758	+	poly(rC) binding protein 4
TT.34	9	109100605	109106857	-	Adprtl3	235587	MGI:1891258	0.9	0	1.2	0	2.3	2.2	0	0			ADP-ribosyltransferase (NAD+, poly (ADP-ribose polymerase)-like 3
TT.34	9	109107515	109115620	+	Rnu3ip2	27966	MGI:2384313	1.8	0.3	1.2	2.7	0	2.2	3.7	0			RNA, U3 small nucleolar interacting protein 2
TT.34	9	109145621	109147051	+	1700007L12Rik	75470	MGI:1922720	0	0	0	0	0	0	0	9.1	1.16888	+++	RIKEN cDNA 1700007L12 gene
TT.34	9	109174197	109191653	-	1700012F17Rik	68265	MGI:1915515	0	0	0	0	0	0	0	0			RIKEN cDNA 1700012F17 gene
TT.34	9	109199036	109201681	-	1700042N06Rik	67320	MGI:1914570	0	0	0	0	0	0	0	11.7	1.16888	+++	RIKEN cDNA 1700042N06 gene
	Total testis, cluster: 4, 3, 1 (genes, expressed, not expressed)
TT.35	9	122270396	122302089	+	8430408H12Rik	67561	MGI:1914811	0.9	1.5	2.4	0	1.1	2.2	4.4	15.6	0.77094	+	RIKEN cDNA 8430408H12 gene
TT.35	9	122301185	122313068	-	Gorasp1	74498	MGI:1921748	0.3	0	0	0	0	0	0.7	0			golgi reassembly stacking protein 1
TT.35	9	122313116	122343303	+	4921538N17Rik	74052	MGI:1921302	0	0	0	0	0	0	0	2.6	1.16888	+++	RIKEN cDNA 4921538N17 gene
TT.35	9	122346675	122360166	-	Axud1	215418	MGI:2387989	0.3	0.3	0	0	0	0	0.7	15.6	1.07197	+++	AXIN1 up-regulated 1
	Testis somatic cells, cluster: 4, 3, 1 (genes, expressed, not expressed)
SC.26	10	27654034	27799754	+	Arhgap18	73910	MGI:1921160	0.3	0.6	1.2	0	5.7	0	0	9.8	0.816147	++	Rho GTPase activating protein 18
SC.26	10	27862510	28493470	-	Lama2	16773	MGI:99912	0.3	0.9	3.6	0	1.1	0	1.5	25.8	0.974363	+++	laminin, alpha 2
SC.26	10	28964693	29485998	+	Ptprk	19272	MGI:103310	0.3	2.4	0	0	2.3	0	0.7	0			protein tyrosine phosphatase, receptor type, K
SC.26	10	29558140	29772760	+	E430004N04Rik	210757	MGI:2443552	0	0	0	0	0	0	2.2	3.7	0.842476	++	RIKEN cDNA E430004N04 gene
	Testis somatic cells, cluster: 5, 4, 1 (genes, expressed, not expressed)
SC.27	10	31576981	31586451	-	9030406N13Rik	211329	MGI:2444847	2.7	2.4	0	0	2.3	0	1.5	11	0.620627	+	RIKEN cDNA 9030406N13 gene
SC.27	10	31712569	31713988	-	LOC382354	382354		0	0	0	0	0	0	0	0			hypothetical gene supported by AK004830; NM_023144
SC.27	10	31764400	31774823	-	Hey2	15214	MGI:1341884	0	0	0	0	0	0	0.7	1.2	0.842476	++	hairy/enhancer-of-split related with YRPW motif 2
SC.27	10	32240072	32254893	+	2310057G13Rik	69692	MGI:1916942	2.7	2.4	0	0	1.1	2.2	3.7	3.7	0.189263		RIKEN cDNA 2310057G13 gene
SC.27	10	32259070	32374933	-	Tpd52l1	21987	MGI:1298386	0.9	0	0	0	1.1	0	0.7	13.5	0.980778	+++	tumor protein D52-like 1
	Total testis, cluster: 4, 3, 1 (genes, expressed, not expressed)
TT.36	10	43247190	43338213	-	2410017P07Rik	103268	MGI:1915511	0	1.2	0	0	0	0	2.2	5.2	0.729547	+	RIKEN cDNA 2410017P07 gene
TT.36	10	43415826	43436927	+	Sesn1	140742	MGI:2155278	4.2	3.6	7.1	2.7	1.1	0	0.7	0			sestrin 1
TT.36	10	43607790	43626360	-	2610018I05Rik	69199	MGI:1916449	0	0	0	0	0	0	0.7	1.3	0.86785	++	RIKEN cDNA 2610018I05 gene
TT.36	10	43793766	43884722	-	Foxo3	56484	MGI:1890081	0	0	0	0	0	0	0	2.6	1.16888	+++	forkhead box O3
	Testis somatic cells, cluster: 3, 3, 0 (genes, expressed, not expressed)
SC.28	10	43415826	43436927	+	Sesn1	140742	MGI:2155278	4.2	3.6	7.1	2.7	1.1	0	0.7	18.4	0.620627	+	sestrin 1
SC.28	10	43607790	43626360	-	2610018I05Rik	69199	MGI:1916449	0	0	0	0	0	0	0.7	7.4	1.07656	+++	RIKEN cDNA 2610018I05 gene
SC.28	10	43793766	43884722	-	Foxo3	56484	MGI:1890081	0	0	0	0	0	0	0	3.7	1.14351	+++	forkhead box O3
	Total testis, cluster: 5, 4, 1 (genes, expressed, not expressed)
TT.37	10	90425889	90483242	-	4930547N16Rik	75317	MGI:1922567	0	0	0	0	0	0	0	1.3	1.16888	+++	RIKEN cDNA 4930547N16 gene
TT.37	10	90483357	90514709	+	Nup37	69736	MGI:1919964	0.6	0.3	0	0	0	0	0	0			nucleoporin 37
TT.37	10	90536796	90581859	+	2900091E11Rik	67282	MGI:1914532	0.9	1.8	2.4	0	4.6	2.2	5.1	7.8	0.484633		RIKEN cDNA 2900091E11 gene
TT.37	10	90658508	90692779	-	1200002N14Rik	71712	MGI:1918962	0	0	0	0	1.1	0	0	3.9	1.04394	+++	RIKEN cDNA 1200002N14 gene
TT.37	10	90795291	90808939	+	Sycp3	20962	MGI:109542	0.3	0	0	0	0	0	0	3.9	1.04394	+++	synaptonemal complex protein 3
	Total testis, cluster: 6, 4, 2 (genes, expressed, not expressed)
TT.38	10	100169706	100207729	+	Dspg3	13516	MGI:107942	0	0	0	0	0	0	0	3.9	1.16888	+++	dermatan sulphate proteoglycan 3
TT.38	10	100218887	100220749	+	4921510H08Rik	66716	MGI:1913966	0	0	0	0	0	0	0	6.5	1.16888	+++	RIKEN cDNA 4921510H08 gene
TT.38	10	101502314	101504919	+	Galnt4	14426	MGI:894692	1.5	2.4	0	0	1.1	2.2	0.7	1.3	-0.061569		UDP-N-acetyl-alpha-D-galactosamine:polypeptide N-acetylgalactosaminyltransferase 4
TT.38	10	101519140	101520310	-	Phxr2	18687	MGI:104524	0	0	0	0	0	0	0	0			per-hexamer repeat gene 2
TT.38	10	101839231	101843484	+	Dusp6	67603	MGI:1914853	1.8	7.7	3.6	2.7	6.8	2.2	31.5	0			dual specificity phosphatase 6
TT.38	10	101874980	101999140	+	B530045E10Rik	320966	MGI:2445145	1.2	0.9	0	0	0	0	0	3.9	0.646001	+	RIKEN cDNA B530045E10 gene
	Total testis, cluster: 6, 3, 3 (genes, expressed, not expressed)
TT.39	11	5467594	5482190	+	1700012M14Rik	76389	MGI:1923639	0	0	0	0	0	0	0.7	9.1	1.11089	+++	RIKEN cDNA 1700012M14 gene
TT.39	11	5502708	5543062	+	1700008J08Rik	71842	MGI:1919092	0	0	0	0	0	0	0	5.2	1.16888	+++	RIKEN cDNA 1700008J08 gene
TT.39	11	5601892	5605594	-	Mrps24	64660	MGI:1928142	0.3	0.6	0	0	0	0	0	0			mitochondrial ribosomal protein S24
TT.39	11	5612094	5639059	-	2010005J08Rik	72046	MGI:1919296	1.2	1.5	1.2	2.7	1.1	4.4	0.7	0			RIKEN cDNA 2010005J08 gene
TT.39	11	5686439	5698871	+	Dbnl	13169	MGI:700006	2.7	10.7	2.4	0	2.3	0	8	0			drebrin-like
TT.39	11	5699553	5701642	-	Pgam2	56012	MGI:1933118	1.5	0	70	0	10.2	80	1.5	126.2	0.837588	++	phosphoglycerate mutase 2
	Total testis, cluster: 10, 6, 4 (genes, expressed, not expressed)
TT.40	11	61346927	61425884	-	Ulk2	29869	MGI:1352758	0.3	2.1	1.2	0	1.1	4.4	0	7.8	0.691758	+	Unc-51 like kinase 2 (C. elegans)
TT.40	11	61444110	61486692	-	Akap10	56697	MGI:1890218	0.6	0.6	0	0	3.4	0	0	3.9	0.646001	+	A kinase (PRKA) anchor protein 10
TT.40	11	61648291	61791722	+	B230396K10Rik	319598	MGI:2442356	0.3	0	1.2	0	0	0	0	0			RIKEN cDNA B230396K10 gene
TT.40	11	61820251	61837719	+	Adora2b	11541	MGI:99403	0	0	0	0	0	0	0	0			adenosine A2b receptor
TT.40	11	61838493	61852642	-	2410012H22Rik	69747	MGI:1916997	0.9	0.9	1.2	0	4.6	0	0.7	11.7	0.800903	++	RIKEN cDNA 2410012H22 gene
TT.40	11	61852749	61886513	+	2810460C24Rik	72795	MGI:1920045	0.9	1.5	0	0	1.1	0	0.7	0			RIKEN cDNA 2810460C24 gene
TT.40	11	61888808	61975734	-	Ncor1	20185	MGI:1349717	4.2	4.2	3.6	10.8	3.4	11.1	9.5	1.3	-0.586995		nuclear receptor co-repressor 1
TT.40	11	61974016	62028599	-	5730405M06Rik	320690	MGI:2444535	0	0	0	0	0	0	0	0			RIKEN cDNA 5730405M06 gene
TT.40	11	62096216	62110528	-	3110013H01Rik	73139	MGI:1920389	3.3	2.1	1.2	5.4	3.4	0	4.4	31.2	0.816697	++	RIKEN cDNA 3110013H01 gene
TT.40	11	62122773	62124480	+	Ubb	22187	MGI:98888	94.9	68.4	23.7	18.9	97.9	4.4	65.9	458	0.67403	+	ubiquitin B
	Total testis, cluster: 3, 3, 0 (genes, expressed, not expressed)
TT.41	11	62522460	62564362	+	1700019I23Rik	66338	MGI:1913588	0.3	0	0	0	0	0	0	40.3	1.15509	+++	RIKEN cDNA 1700019I23 gene
TT.41	11	62641274	62666109	+	Tekt3	71062	MGI:1918312	0	0	0	0	0	0	0	2.6	1.16888	+++	tektin 3
TT.41	11	62702779	62730813	+	Pmp22	18858	MGI:97631	0.3	0	1.2	0	0	0	0	1.3	0.691758	+	peripheral myelin protein
	Total testis, cluster: 4, 4, 0 (genes, expressed, not expressed)
TT.42	11	68493103	68498316	-	Odf4	252868	MGI:2182079	0.3	0.6	0	0	0	0	0	6.5	0.96476	+++	outer dense fiber of sperm tails 4
TT.42	11	68519499	68523441	-	D130071N09	193237		0.6	0	0	0	0	0	0	1.3	0.691758	+	hypothetical protein D130071N09
TT.42	11	68539398	68543782	+	1810012H11Rik	71998	MGI:1919248	0	0.3	1.2	0	1.1	0	0	2.6	0.77094	+	RIKEN cDNA 1810012H11 gene
TT.42	11	68543753	68545092	-	Rangnrf	57785	MGI:1889073	1.5	5.4	4.7	0	0	6.7	3.7	16.9	0.601582	+	RAN guanine nucleotide release factor
	Total testis, cluster: 9, 5, 4 (genes, expressed, not expressed)
TT.43	11	80429629	80439074	+	Spaca3	75622	MGI:1922872	0	0	0	0	0	0	0	6.5	1.16888	+++	sperm acrosome associated 3
TT.43	11	80451448	80724169	-	Accn1	11418	MGI:1100867	2.4	0.6	0	0	0	0	0.7	0			amiloride-sensitive cation channel 1, neuronal (degenerin)
TT.43	11	81748708	81751854	-	Ccl1	20290	MGI:98258	0	0	0	0	0	0	0	0			chemokine (C-C motif) ligand 1
TT.43	11	82291292	82336348	-	Cct6b	12467	MGI:1329013	0	0	0	0	0	0	0	9.1	1.16888	+++	chaperonin subunit 6b (zeta)
TT.43	11	82336393	82338832	+	2410003C20Rik	66983	MGI:1914233	0.9	0.9	0	0	1.1	0	1.5	0			RIKEN cDNA 2410003C20 gene
TT.43	11	82353265	82374250	+	Lig3	16882	MGI:109152	0.9	0.3	1.2	0	1.1	0	2.2	6.5	0.721722	+	ligase III, DNA, ATP-dependent
TT.43	11	82377649	82401073	-	1700051E09Rik	67338	MGI:1914588	0.3	1.5	0	0	0	0	0.7	1.3	0.26579		RIKEN cDNA 1700051E09 gene
TT.43	11	82446749	82462631	-	Rad51l3	19364	MGI:1261809	0.3	0.3	0	2.7	0	2.2	0	0			RAD51-like 3 (S. cerevisiae)
TT.43	11	82464237	82471714	+	4930466G16Rik	78919	MGI:1926169	0	0	0	0	1.1	0	0	1.3	0.86785	++	RIKEN cDNA 4930466G16 gene
	Testis somatic cells, cluster: 3, 3, 0 (genes, expressed, not expressed)
SC.29	12	52061961	52545243	-	Slc25a21	217593	MGI:2445059	0.3	0	1.2	0	2.3	0	0.7	2.5	0.599438	+	solute carrier family 25 (mitochondrial oxodicarboxylate carrier), member 21
SC.29	12	52578221	52805004	+	Mipol1	73490	MGI:1920740	0	0	0	0	1.1	0	0	2.5	0.967414	+++	mirror-image polydactyly gene 1 homolog (human)
SC.29	12	52888408	52893736	-	Foxa1	15375	MGI:1347472	0.3	0	0	0	0	2.2	0	1.2	0.666384	+	forkhead box A1
	Total testis, cluster: 6, 6, 0 (genes, expressed, not expressed)
TT.44	12	66831359	66855734	+	Actr10	56444	MGI:1891654	2.4	0.6	3.6	0	0	0	5.1	10.4	0.624812	+	ARP10 actin-related protein 10 homolog (S. cerevisiae)
TT.44	12	66868145	66888373	+	Psma3	19167	MGI:104883	5.8	8.3	2.4	0	17.1	0	11	16.9	0.319035		proteasome (prosome, macropain) subunit, alpha type 3
TT.44	12	66912796	66994931	+	Arid4a	238247	MGI:2444354	0.6	0	0	0	1.1	0	0	2.6	0.77094	+	AT rich interactive domain 4A (Rbp1 like)
TT.44	12	67007521	67019405	+	4930553D19Rik	75266	MGI:1922516	0	0	0	0	0	0	0	14.3	1.16888	+++	RIKEN cDNA 4930553D19 gene
TT.44	12	67019358	67032832	-	Timm10	30056	MGI:1353436	5.8	5.1	1.2	0	12.5	2.2	6.6	2.6	-0.308242		translocase of inner mitochondrial membrane 10 homolog (yeast)
TT.44	12	67033032	67139467	+	2700049A03Rik	76967	MGI:1924217	0	0	0	0	0	0	0	5.2	1.16888	+++	RIKEN cDNA 2700049A03 gene
	Total testis, cluster: 6, 4, 2 (genes, expressed, not expressed)
TT.45	12	72168705	72238868	+	Mthfd1	108156	MGI:1342005	0	0	0	0	0	0	0	1.3	1.16888	+++	methylenetetrahydrofolate dehydrogenase (NADP+ dependent), methenyltetrahydrofolate cyclohydrolase, formyltetrahydrofolate synthase
TT.45	12	72268195	72288581	-	Zfp50	109929	MGI:99197	0.6	0.9	0	0	0	0	0	2.6	0.624812	+	zinc finger protein 50
TT.45	12	72289334	72307518	+	Zbtb1	268564	MGI:2442326	0.6	0.9	0	0	1.1	2.2	1.5	0			zinc finger and BTB domain containing 1
TT.45	12	72323471	72326002	+	Hspa2	15512	MGI:96243	2.4	0.3	0	0	0	8.9	0	23.4	0.93279	+++	heat shock protein 2
TT.45	12	72453314	72488161	+	BC030417	263406	MGI:2388284	0	0	0	0	0	0	0	0			cDNA sequence BC030417
TT.45	12	72516383	72631227	-	Spnb1	20741	MGI:98387	0	1.2	0	0	0	0	0	2.6	0.691758	+	spectrin beta 1
	Testis somatic cells, cluster: 7, 6, 1 (genes, expressed, not expressed)
SC.30	12	72112658	72159976	-	Tex21	80384	MGI:1931131	0	0.6	0	0	1.1	0	0	2.5	0.745566	+	testis expressed gene 21
SC.30	12	72168705	72238868	+	Mthfd1	108156	MGI:1342005	0	0	0	0	0	0	0	1.2	1.14351	+++	methylenetetrahydrofolate dehydrogenase (NADP+ dependent), methenyltetrahydrofolate cyclohydrolase, formyltetrahydrofolate synthase
SC.30	12	72268195	72288581	-	Zfp50	109929	MGI:99197	0.6	0.9	0	0	0	0	0	3.7	0.717537	+	zinc finger protein 50
SC.30	12	72289334	72307518	+	Zbtb1	268564	MGI:2442326	0.6	0.9	0	0	1.1	2.2	1.5	4.9	0.631622	+	zinc finger and BTB domain containing 1
SC.30	12	72323471	72326002	+	Hspa2	15512	MGI:96243	2.4	0.3	0	0	0	8.9	0	8.6	0.687574	+	heat shock protein 2
SC.30	12	72453314	72488161	+	BC030417	263406	MGI:2388284	0	0	0	0	0	0	0	0			cDNA sequence BC030417
SC.30	12	72516383	72631227	-	Spnb1	20741	MGI:98387	0	1.2	0	0	0	0	0	8.6	0.947211	+++	spectrin beta 1
	Total testis, cluster: 6, 4, 2 (genes, expressed, not expressed)
TT.46	12	98943003	98960641	+	4930586I02Rik	68149	MGI:1915399	1.5	1.5	1.2	0	0	6.7	0.7	20.8	0.881638	+++	RIKEN cDNA 4930586I02 gene
TT.46	12	98962282	98980078	-	Ddx24	27225	MGI:1351337	9.7	7.7	2.4	0	2.3	2.2	9.5	1.3	-0.717611		DEAD (Asp-Glu-Ala-Asp) box polypeptide 24
TT.46	12	98996467	98997956	-	2310061N23Rik	76933	MGI:1924183	0	0	0	0	0	0	0	0			RIKEN cDNA 2310061N23 gene
TT.46	12	99086627	99167811	+	8430415E04Rik	74521	MGI:1921771	0.6	0.9	0	0	0	0	0	5.2	0.816697	++	RIKEN cDNA 8430415E04 gene
TT.46	12	99243701	99248778	-	0610012A11Rik	68348	MGI:1915598	0.6	0	0	0	9.1	0	0	0			RIKEN cDNA 0610012A11 gene
TT.46	12	99648344	99657516	+	Serpina3a	74069	MGI:1921319	0	0	0	0	0	0	0	1.3	1.16888	+++	serine (or cysteine) proteinase inhibitor, clade A, member 3A
	Total testis, cluster: 7, 5, 2 (genes, expressed, not expressed)
TT.47	12	108696786	108710946	+	1700028O09Rik	75671	MGI:1922921	0	0	0	0	0	0	0	14.3	1.16888	+++	RIKEN cDNA 1700028O09 gene
TT.47	12	108720353	108759203	+	Mta1	116870	MGI:2150037	2.4	2.4	2.4	2.7	1.1	0	11	2.6	-0.098292		metastasis associated 1
TT.47	12	108778414	108786537	+	4930427A07Rik	104732	MGI:2144738	0	0	0	0	0	0	0.7	2.6	0.992788	+++	RIKEN cDNA 4930427A07 gene
TT.47	12	108794477	108798919	-	LOC382644	382644		0	0	0	0	0	0	0	0			similar to 60S ribosomal protein L7a (Surfeit locus protein 3) (PLA-X polypeptide)
TT.47	12	108808132	108811722	+	2410008J05Rik	69195	MGI:1916445	0	0	0	0	0	0	0	0			RIKEN cDNA 2410008J05 gene
TT.47	12	109174955	109177225	+	4930523C11Rik	238405	MGI:2444636	0	0	0	0	0	2.2	0	1.3	0.86785	++	RIKEN cDNA 4930523C11 gene
TT.47	12	109229298	109231804	+	Adam6	238406	MGI:2676316	0	0	0	0	0	0	0	5.2	1.16888	+++	a disintegrin and metalloprotease domain 6
	Total testis, cluster: 4, 4, 0 (genes, expressed, not expressed)
TT.48	13	34685149	34693159	+	D0H6S2654E	108161	MGI:1351640	0	0	0	0	0	0	0	7.8	1.16888	+++	DNA segment, human D6S2654E
TT.48	13	34818788	34846292	+	Prpf4b	19134	MGI:109584	7.3	6.2	2.4	2.7	5.7	0	6.6	3.9	-0.166913		PRP4 pre-mRNA processing factor 4 homolog B (yeast)
TT.48	13	34853223	34867650	-	1700026J04Rik	71864	MGI:1919114	0	0	0	0	0	0	0	1.3	1.16888	+++	RIKEN cDNA 1700026J04 gene
TT.48	13	34867668	34899134	+	4933417A18Rik	66761	MGI:1914011	0	0	0	0	0	0	0	1.3	1.16888	+++	RIKEN cDNA 4933417A18 gene
	Total testis, cluster: 4, 4, 0 (genes, expressed, not expressed)
TT.49	13	59467737	59472511	-	4921517D22Rik	70900	MGI:1918150	0	0	0	0	0	0	0	2.6	1.16888	+++	RIKEN cDNA 4921517D22 gene
TT.49	13	59478553	59484595	-	1700013B16Rik	72219	MGI:1919469	0.3	0	0	0	0	0	0	2.6	0.992788	+++	RIKEN cDNA 1700013B16 gene
TT.49	13	59504555	59510375	-	4932411G14Rik	238663	MGI:3045260	0	0	0	0	0	0	0	1.3	1.16888	+++	RIKEN cDNA 4932411G14 gene
TT.49	13	59537698	59552072	-	Hbld2	69046	MGI:1916296	12.4	4.5	9.5	2.7	8	11.1	1.5	56	0.715988	+	HESB like domain containing 2
	Testis somatic cells, cluster: 6, 4, 2 (genes, expressed, not expressed)
SC.31	13	63002441	63034581	-	Slc35d2	70484	MGI:1917734	0	0	0	0	0	0	0	1.2	1.14351	+++	solute carrier family 35, member D2
SC.31	13	63038312	63058454	-	Zfp367	238673	MGI:2442266	0	1.5	0	0	3.4	0	1.5	0			zinc finger protein 367
SC.31	13	63067175	63091807	+	Habp4	56541	MGI:1891713	3.3	2.1	0	0	5.7	0	0.7	2.5	0.029562		hyaluronic acid binding protein 4
SC.31	13	63100610	63178759	-	Cdc14b	218294	MGI:2441808	0	0.3	0	0	0	0	0.7	0			CDC14 cell division cycle 14 homolog B (S. cerevisiae)
SC.31	13	63196255	63216859	-	1110018J18Rik	66129	MGI:1913379	0	0	0	2.7	1.1	0	0	2.5	0.842476	++	RIKEN cDNA 1110018J18 gene
SC.31	13	63267687	63274779	-	Ctsl	13039	MGI:88564	6.1	21.7	4.7	5.4	26.2	2.2	5.1	197.6	0.886439	+++	cathepsin L
	Total testis, cluster: 5, 3, 2 (genes, expressed, not expressed)
TT.50	13	111068217	111162953	+	C030011J08Rik	77318	MGI:1924568	0	0	0	0	0	0	0	2.6	1.16888	+++	RIKEN cDNA C030011J08 gene
TT.50	13	111254286	111286275	+	Il6st	16195	MGI:96560	0.3	0.3	1.2	0	3.4	0	0	0			interleukin 6 signal transducer
TT.50	13	111331950	111389883	-	Il31ra	218624	MGI:2180511	0.3	0	0	0	0	0	0	0			interleukin 31 receptor A
TT.50	13	111407656	111461621	-	Ddx4	13206	MGI:102670	0	0	4.7	0	0	0	0	6.5	0.913607	+++	DEAD (Asp-Glu-Ala-Asp) box polypeptide 4
TT.50	13	111470096	111542913	+	9130023D20Rik	268706	MGI:1918839	0.6	0.9	0	2.7	1.1	0	0.7	5.2	0.691758	+	RIKEN cDNA 9130023D20 gene
	Total testis, cluster: 5, 3, 2 (genes, expressed, not expressed)
TT.51	14	27380772	27457123	+	E130203B14Rik	320736	MGI:2444633	0.6	0	0	0	0	0	0	1.3	0.691758	+	RIKEN cDNA E130203B14 gene
TT.51	14	27509240	27533258	+	4930442L21Rik	67580	MGI:1914830	0	0	0	0	0	0	0	37.7	1.16888	+++	RIKEN cDNA 4930442L21 gene
TT.51	14	27735397	27887190	+	Arhgap22	239027	MGI:2443418	0.3	1.2	0	0	0	0	0	0			Rho GTPase activating protein 22
TT.51	14	27899266	27964503	-	Mapk8	26419	MGI:1346861	0	0.6	0	0	0	0	1.5	0			mitogen activated protein kinase 8
TT.51	14	28120173	28157821	+	Ptpn20	19256	MGI:1196295	0.3	0.3	0	0	0	0	0	18.2	1.11089	+++	protein tyrosine phosphatase, non-receptor type 20
	Total testis, cluster: 6, 4, 2 (genes, expressed, not expressed)
TT.52	14	51941990	52062887	+	Mipep	70478	MGI:1917728	1.5	1.2	8.3	2.7	1.1	8.9	2.9	13	0.612577	+	mitochondrial intermediate peptidase
TT.52	14	52119363	52203466	-	Tnfrsf19	29820	MGI:1352474	1.8	0.6	0	0	0	0	2.2	2.6	0.355966		tumor necrosis factor receptor superfamily, member 19
TT.52	14	52295485	52356661	+	E130115J16Rik	239128	MGI:2442021	0	0	0	0	0	0	0	2.6	1.16888	+++	RIKEN cDNA E130115J16 gene
TT.52	14	52359758	52371250	+	Sacs	50720	MGI:1354724	0	0	0	0	0	0	0	0			sacsin
TT.52	14	52378443	52415420	-	Sgcg	24053	MGI:1346524	0	0	1.2	0	0	2.2	0	0			sarcoglycan, gamma (dystrophin-associated glycoprotein)
TT.52	14	52467269	52468555	+	C730007L20Rik	219144	MGI:2444054	0.3	0	0	0	0	0	0	1.3	0.86785	++	RIKEN cDNA C730007L20 gene
	Testis somatic cells, cluster: 5, 3, 2 (genes, expressed, not expressed)
SC.32	14	57646229	57680578	-	Scara3	219151	MGI:2444418	0	0.9	0	0	0	0	0	12.3	1.02956	+++	scavenger receptor class A, member 3
SC.32	14	57687953	57689724	-	LOC382916	382916		0	0	0	0	0	0	0	0			similar to alpha isoform of regulatory subunit A, protein phosphatase 2; serine/threonine protein phosphatase A subunit type 2A; protein phosphatase PP2A
SC.32	14	57695459	57708382	+	Clu	12759	MGI:88423	73.4	25	77.1	129.3	12.5	13.3	2.2	749.9	0.900163	+++	clusterin
SC.32	14	57713621	57736041	-	Gulo	268756	MGI:1353434	0	1.8	0	40.4	0	0	0	0			gulonolactone (L-) oxidase
SC.32	14	57754166	57804558	-	Adam2	11495	MGI:1340894	0	0	0	0	0	0	0	1.2	1.14351	+++	a disintegrin and metalloprotease domain 2
	Total testis, cluster: 5, 3, 2 (genes, expressed, not expressed)
TT.53	15	56116358	56130729	-	2600005O03Rik	72107	MGI:1919357	0.3	0.6	0	0	0	0	1.5	5.2	0.816697	++	RIKEN cDNA 2600005O03 gene
TT.53	15	56140466	56266623	+	Depdc6	97998	MGI:2146322	0	0	0	10.8	0	11.1	0	0			DEP domain containing 6
TT.53	15	56333345	56418500	+	Enpp2	18606	MGI:1321390	30.9	1.8	0	10.8	20.5	37.8	0.7	0			ectonucleotide pyrophosphatase/phosphodiesterase 2
TT.53	15	56499064	56652135	+	Sntb1	20649	MGI:101781	0	0	0	0	0	2.2	0	1.3	0.86785	++	syntrophin, basic 1
TT.53	15	56664867	56732504	-	Mtbp	105837	MGI:2146005	0	0.3	0	0	1.1	0	1.5	2.6	0.691758	+	Mdm2, transformed 3T3 cell double minute p53 binding protein
	Total testis, cluster: 4, 4, 0 (genes, expressed, not expressed)
TT.54	16	10359471	10360196	-	Tnp2	21959	MGI:98785	0	0	0	0	0	0	0	1201	1.16888	+++	transition protein 2
TT.54	16	10362120	10362425	-	Prm3	19120	MGI:106601	0	0	0	0	0	0	0	3.9	1.16888	+++	protamine 3
TT.54	16	10362917	10363633	-	Prm2	19119	MGI:97766	0	0	0	0	0	48.9	0	1336.3	1.15968	+++	protamine 2
TT.54	16	10367755	10368246	-	Prm1	19118	MGI:97765	0	0	0	0	0	0	0	567.3	1.16888	+++	protamine 1
	Testis somatic cells, cluster: 5, 4, 1 (genes, expressed, not expressed)
SC.33	16	10359471	10360196	-	Tnp2	21959	MGI:98785	0	0	0	0	0	0	0	6.1	1.14351	+++	transition protein 2
SC.33	16	10362120	10362425	-	Prm3	19120	MGI:106601	0	0	0	0	0	0	0	0			protamine 3
SC.33	16	10362917	10363633	-	Prm2	19119	MGI:97766	0	0	0	0	0	48.9	0	36.8	0.904624	+++	protamine 2
SC.33	16	10367755	10368246	-	Prm1	19118	MGI:97765	0	0	0	0	0	0	0	9.8	1.14351	+++	protamine 1
SC.33	16	10522719	10556451	-	Litaf	56722	MGI:1929512	1.2	2.4	2.4	5.4	1.1	2.2	4.4	17.2	0.70985	+	LPS-induced TN factor
	Testis somatic cells, cluster: 5, 4, 1 (genes, expressed, not expressed)
SC.34	16	13756373	13849503	-	Myh11	17880	MGI:102643	0.6	0.3	1.2	0	1.1	0	0.7	28.2	1.04284	+++	myosin heavy chain 11, smooth muscle
SC.34	16	13857386	13875472	-	0610037P05Rik	66086	MGI:1913336	8.2	8.3	4.7	2.7	8	28.9	3.7	29.5	0.48629		RIKEN cDNA 0610037P05 gene
SC.34	16	13920679	14032511	+	Abcc1	17250	MGI:102676	0.9	0.3	0	0	0	0	0	18.4	1.04084	+++	ATP-binding cassette, sub-family C (CFTR/MRP), member 1
SC.34	16	14039909	14059461	-	LOC383108	383108		0	0	0	0	0	0	0	0			similar to multidrug resistance-associated protein-6
SC.34	16	14243498	14246952	+	Snai2	20583	MGI:1096393	0	0.3	1.2	0	0	0	0.7	2.5	0.745566	+	snail homolog 2 (Drosophila)
	Testis somatic cells, cluster: 4, 3, 1 (genes, expressed, not expressed)
SC.35	16	15488939	15491199	+	Cebpd	12609	MGI:103573	0	0	0	0	0	0	0	1.2	1.14351	+++	CCAAT/enhancer binding protein (C/EBP), delta
SC.35	16	15490881	15745370	-	2310008H04Rik	224008	MGI:1924834	0	0.9	0	0	0	0	2.2	3.7	0.666384	+	RIKEN cDNA 2310008H04 gene
SC.35	16	15799827	15805498	-	LOC383113	383113		0	0	0	0	0	0	0	0			similar to RIKEN cDNA 2310021G01
SC.35	16	15815750	15875123	+	Pkp2	67451	MGI:1914701	0.3	0.3	1.2	0	0	0	0	3.7	0.842476	++	plakophilin 2
	Total testis, cluster: 5, 4, 1 (genes, expressed, not expressed)
TT.55	16	92183424	92258044	+	4931408A02Rik	70967	MGI:1918217	0	0	0	0	0	0	0	1.3	1.16888	+++	RIKEN cDNA 4931408A02 gene
TT.55	16	92278774	92287748	-	1110004E09Rik	68001	MGI:1915251	1.8	5.1	0	0	1.1	0	2.2	27.3	0.809858	++	RIKEN cDNA 1110004E09 gene
TT.55	16	92291175	92367629	-	A930006D20Rik	77939	MGI:1925189	0	0	0	0	0	0	0	0			RIKEN cDNA A930006D20 gene
TT.55	16	92367878	92387627	-	1810007M14Rik	67367	MGI:1914617	1.2	0.6	0	0	1.1	0	0	3.9	0.646001	+	RIKEN cDNA 1810007M14 gene
TT.55	16	92407363	92423255	-	4932438H23Rik	74387	MGI:1921637	0	0	0	0	0	2.2	0	3.9	1.04394	+++	RIKEN cDNA 4932438H23 gene
	Total testis, cluster: 6, 5, 1 (genes, expressed, not expressed)
TT.56	17	6542845	6630500	-	Fndc1	68655	MGI:1915905	0	0.3	0	0	0	0	0	1.3	0.86785	++	fibronectin type III domain containing 1
TT.56	17	6839994	6870944	+	Fgfr1op	75296	MGI:1922546	1.2	2.4	0	0	3.4	0	0.7	9.1	0.65225	+	Fgfr1 oncogene partner
TT.56	17	7027508	7160656	-	Rps6ka2	20112	MGI:1342290	0.3	0	1.2	0	0	0	0.7	0			ribosomal protein S6 kinase, polypeptide 2
TT.56	17	7332705	7351968	-	Rnaset2	68195	MGI:1915445	4.9	20.5	16.6	13.5	25.1	0	11.7	2.6	-0.688453		ribonuclease T2
TT.56	17	7382518	7422522	+	4930524H12Rik	66832	MGI:1914082	3.9	6.5	9.5	10.8	5.7	0	3.7	35.1	0.675964	+	RIKEN cDNA 4930524H12 gene
TT.56	17	7801601	7816160	+	Ccr6	12458	MGI:1333797	0	0	0	0	0	0	0	2.6	1.16888	+++	chemokine (C-C motif) receptor 6
	Total testis, cluster: 6, 5, 1 (genes, expressed, not expressed)
TT.57	17	8642082	8662037	+	1700010I14Rik	66931	MGI:1914181	0	0.3	0	0	0	0	0	39	1.15464	+++	RIKEN cDNA 1700010I14 gene
TT.57	17	8976416	8978277	-	LOC383202	383202		0	0	0	0	0	0	0	0			similar to HEC protein
TT.57	17	9425175	9428374	-	4932702K14Rik	67543	MGI:1914793	0	0	0	0	0	0	0	2.6	1.16888	+++	RIKEN cDNA 4932702K14 gene
TT.57	17	9968604	10078180	-	Qk	19317	MGI:97837	8.5	3	3.6	0	5.7	0	14.6	2.6	-0.362599		quaking
TT.57	17	10161706	10598839	-	Pacrg	69310	MGI:1916560	0.3	0	0	0	0	0	0	15.6	1.13412	+++	Park2 co-regulated
TT.57	17	10598945	11843247	+	Park2	50873	MGI:1355296	0.6	0	0	0	0	0	0	1.3	0.691758	+	parkin
	Total testis, cluster: 7, 5, 2 (genes, expressed, not expressed)
TT.58	17	28168533	28176779	+	4930511I11Rik	67645	MGI:1914895	0	0	0	0	0	0	0	5.2	1.16888	+++	RIKEN cDNA 4930511I11 gene
TT.58	17	28195886	28198386	-	Clps	109791	MGI:88421	0	0	0	0	0	0	0	0			colipase, pancreatic
TT.58	17	28227264	28260126	-	Srpk1	20815	MGI:106908	0	1.2	1.2	0	0	0	1.5	3.9	0.646001	+	serine/arginine-rich protein specific kinase 1
TT.58	17	28407620	28416951	+	Mapk13	26415	MGI:1346864	0	1.8	0	0	1.1	0	0	0			mitogen activated protein kinase 13
TT.58	17	28493714	28498214	-	4932407I05	224662		0	0.3	0	0	0	0	0	1.3	0.86785	++	hypothetical protein 4932407I05
TT.58	17	28535726	28555601	-	4930539E08Rik	207819	MGI:1925441	0.6	0	0	0	0	0	0	3.9	0.947031	+++	RIKEN cDNA 4930539E08 gene
TT.58	17	28574297	28582682	-	Pxt1	69307	MGI:1916557	0	0	0	0	0	2.2	0	6.5	1.0897	+++	peroxisomal, testis specific 1
	Total testis, cluster: 6, 4, 2 (genes, expressed, not expressed)
TT.59	17	53015516	53082878	-	4921525D22Rik	211482	MGI:3045296	0	0	0	0	0	0	0	3.9	1.16888	+++	RIKEN cDNA 4921525D22 gene
TT.59	17	53099048	53127492	+	Rab5a	271457	MGI:105926	5.8	11.9	0	0	6.8	0	3.7	0			RAB5A, member RAS oncogene family
TT.59	17	53127274	53159265	-	4921523A10Rik	110332		0	0	0	0	0	0	0	3.9	1.16888	+++	RIKEN cDNA 4921523A10 gene
TT.59	17	53227930	53355666	+	Pcaf	18519	MGI:1343094	0	0.3	0	0	0	0	0	2.6	0.992788	+++	p300/CBP-associated factor
TT.59	17	53360858	53374110	-	Sgol1	72415	MGI:1919665	0	0	0	0	0	0	0	0			shugoshin-like 1 (S. pombe)
TT.59	17	53401769	53419103	+	4932415M13	211496		0	0	0	0	0	0	0	3.9	1.16888	+++	hypothetical protein 4932415M13
	Total testis, cluster: 5, 3, 2 (genes, expressed, not expressed)
TT.60	17	80916869	80923152	+	4930560E09Rik	67737	MGI:1914987	0	0	0	0	0	0	0	13	1.16888	+++	RIKEN cDNA 4930560E09 gene
TT.60	17	80930018	80934027	+	Gemin6	67242	MGI:1914492	1.2	0.9	0	5.4	0	0	7.3	0			gem (nuclear organelle) associated protein 6
TT.60	17	80943992	80995495	-	AW494914	106794	MGI:2147067	0.9	5.1	0	0	1.1	0	2.9	0			expressed sequence AW494914
TT.60	17	80995838	81003219	+	Mopt	378462	MGI:2674071	1.2	0	0	0	3.4	0	0.7	22.1	1.00139	+++	protein containing single MORN motif in testis
TT.60	17	81105296	81192079	-	Sos1	20662	MGI:98354	0	0	0	0	0	0	0	3.9	1.16888	+++	Son of sevenless homolog 1 (Drosophila)
	Total testis, cluster: 6, 3, 3 (genes, expressed, not expressed)
TT.61	18	21315921	21341509	-	Rnf138	56515	MGI:1929211	0	1.5	0	0	3.4	0	0	102.8	1.12699	+++	ring finger protein 138
TT.61	18	21397224	21425060	+	Mep1b	17288	MGI:96964	0	0.3	0	0	10.2	0	0	0			meprin 1 beta
TT.61	18	21642685	21643122	+	LOC383302	383302		0	0	0	0	0	0	0	0			similar to Translocase of outer mitochondrial membrane 20 homolog
TT.61	18	22250643	22704648	-	4921528I01Rik	70950	MGI:1918200	0.3	0	0	0	0	0	0	1.3	0.86785	++	RIKEN cDNA 4921528I01 gene
TT.61	18	23001141	23017562	+	C230079D11Rik	211961	MGI:2685175	0.3	0	0	0	0	0	0	0			RIKEN cDNA C230079D11 gene
TT.61	18	23186954	23408514	-	Nol4	319211	MGI:2441684	0.3	0	0	0	0	2.2	0	1.3	0.691758	+	nucleolar protein 4
	Total testis, cluster: 4, 3, 1 (genes, expressed, not expressed)
TT.62	18	46728171	46749536	+	Fem1c	240263	MGI:2444737	0.3	1.2	0	0	0	0	0	2.6	0.624812	+	fem-1 homolog c (C.elegans)
TT.62	18	46750411	46753649	+		67174		0	0	0	0	0	0	0	0
TT.62	18	46786535	46788930	+	Mospd4	72076	MGI:1919326	0	0.6	0	0	0	0	0	7.8	1.04394	+++	motile sperm domain containing 4
TT.62	18	46941274	46987119	-	Trim36	28105	MGI:106264	0	0.3	0	0	0	0	0	10.4	1.11773	+++	tripartite motif-containing 36
	Total testis, cluster: 9, 8, 1 (genes, expressed, not expressed)
TT.63	18	50817908	50818928	-	1700121L12Rik	67365	MGI:1914615	0	0	0	0	0	0	0	36.4	1.16888	+++	RIKEN cDNA 1700121L12 gene
TT.63	18	52469332	52470581	+	Ftmt	67634	MGI:1914884	0.6	0	0	0	0	0	0	3.9	0.947031	+++	ferritin mitochondrial
TT.63	18	52603489	52628534	+	2810036K01Rik	67222	MGI:1914472	0.3	0	0	2.7	0	0	2.2	2.6	0.624812	+	RIKEN cDNA 2810036K01 gene
TT.63	18	52653863	52667499	-	Lox	16948	MGI:96817	0	4.5	3.6	0	0	0	0.7	0			lysyl oxidase
TT.63	18	52929564	52932072	+	Haghl	68977	MGI:1919877	9.1	5.9	0	0	2.3	4.4	2.9	2.6	-0.308242		hydroxyacylglutathione hydrolase-like
TT.63	18	53011979	53013739	+	4933409D10Rik	66758	MGI:1914008	0	0	0	0	0	2.2	0	2.6	0.992788	+++	RIKEN cDNA 4933409D10 gene
TT.63	18	53020125	53037642	+	1700034E13Rik	78414	MGI:1925664	0	0	0	0	0	0	0	11.7	1.16888	+++	RIKEN cDNA 1700034E13 gene
TT.63	18	53067588	53069577	+	Gk-rs1	14625	MGI:891990	0.3	0	0	0	0	0	0	58.6	1.15933	+++	glucokinase activity, related sequence 1
TT.63	18	53142002	53281387	+	Sncaip	67847	MGI:1915097	1.2	0.9	0	0	2.3	0	0	5.2	0.656996	+	synuclein, alpha interacting protein (synphilin)
	Testis somatic cells, cluster: 5, 4, 1 (genes, expressed, not expressed)
SC.36	19	12333321	12335310	+	Mpeg1	17476	MGI:1333743	0	0	1.2	0	1.1	2.2	0	6.1	0.939386	+++	macrophage expressed gene 1
SC.36	19	12340571	12364228	-	Dtx4	207521	MGI:2672905	0.6	3	0	0	0	2.2	0.7	56.5	1.02811	+++	deltex 4 homolog (Drosophila)
SC.36	19	12445645	12461816	+	4632417K18Rik	107373	MGI:1915508	0	0.6	1.2	0	0	0	2.9	1.2	0.240416		RIKEN cDNA 4632417K18 gene
SC.36	19	12635759	12651051	-	Cntf	12803	MGI:88439	0	0	0	0	0	0	0	0			ciliary neurotrophic factor
SC.36	19	12674324	12709573	+	Lpxn	107321	MGI:2147677	0.3	0	0	0	0	0	0	1.2	0.842476	++	leupaxin
	Total testis, cluster: 5, 4, 1 (genes, expressed, not expressed)
TT.64	19	44130421	44164999	-	Keo4	226144	MGI:2387613	0.9	1.2	0	2.7	4.6	0	1.5	6.5	0.589096	+	similar to Caenorhabditis elegans protein C42C1.9
TT.64	19	44168809	44202920	-	Chuk	12675	MGI:99484	3.6	0.9	0	5.4	4.6	0	0	0			conserved helix-loop-helix ubiquitous kinase
TT.64	19	44205495	44231348	-	Cwf19l1	72502	MGI:1919752	0.6	0	0	0	0	0	1.5	2.6	0.691758	+	CWF19-like 1, cell cycle control (S. pombe)
TT.64	19	44234729	44241918	-	Bloc1s2	73689	MGI:1920939	5.2	3.6	0	0	0	0	6.6	3.9	0.033217		biogenesis of lysosome-related organelles complex-1, subunit 2
TT.64	19	44243115	44274359	-	BC046386	329064	MGI:3040679	0.6	0	0	0	0	0	0	1.3	0.691758	+	cDNA sequence BC046386
	Testis somatic cells, cluster: 6, 4, 2 (genes, expressed, not expressed)
SC.37	19	45886646	45888473	-	Npm3	18150	MGI:894653	0	4.5	0	0	9.1	0	11	20.9	0.633592	+	nucleoplasmin 3
SC.37	19	45889170	45922200	-	Mgea5	76055	MGI:1932139	12.1	19	3.6	2.7	8	0	8	14.7	0.082808		meningioma expressed antigen 5 (hyaluronidase)
SC.37	19	45900765	45903752	-	E330018D03Rik	320319	MGI:2443808	0	0	0	0	0	0	0	0			RIKEN cDNA E330018D03 gene
SC.37	19	45932579	45954712	-	Kcnip2	80906	MGI:2135916	0	0	0	0	0	0	0	0			Kv channel-interacting protein 2
SC.37	19	45956273	46180706	-	9130011E15Rik	71617	MGI:1918867	0.9	1.5	1.2	0	0	4.4	0.7	6.1	0.612027	+	RIKEN cDNA 9130011E15 gene
SC.37	19	46185636	46188281	+	Hps6	20170	MGI:2181763	0.3	0	1.2	0	2.3	0	0	2.5	0.666384	+	Hermansky-Pudlak syndrome 6
	Total testis, cluster: 5, 3, 2 (genes, expressed, not expressed)
TT.65	19	58447851	58488943	+	1700011F14Rik	75645	MGI:1922895	0	0	0	0	0	0	0	1.3	1.16888	+++	RIKEN cDNA 1700011F14 gene
TT.65	19	58634773	58637179	+	1810018F18Rik	69166	MGI:1921421	0	0.3	0	0	0	0	0	0			RIKEN cDNA 1810018F18 gene
TT.65	19	58721659	58730270	-	1700019N19Rik	67507	MGI:1914757	0	0	0	0	0	0	0.7	37.7	1.15416	+++	RIKEN cDNA 1700019N19 gene
TT.65	19	58733161	58796801	-	Hspa12a	73442	MGI:1920692	2.1	1.8	0	0	2.3	0	1.5	0			heat shock 70kDa protein 12A
TT.65	19	58879282	58907270	+	6430537H07Rik	226265	MGI:2441717	0	0	0	0	0	0	0.7	1.3	0.86785	++	RIKEN cDNA 6430537H07 gene
	Total testis, cluster: 9, 5, 4 (genes, expressed, not expressed)
TT.66	X	7821687	7859946	+	Xkh	22439	MGI:103569	0.6	0	0	0	0	0	0	14.3	1.09633	+++	McLeod syndrome gene homolog
TT.66	X	7832537	7833061	+	1700012L04Rik	76383	MGI:1923633	0	0	0	0	0	0	0	0			RIKEN cDNA 1700012L04 gene
TT.66	X	7985479	8018040	-	Cybb	13058	MGI:88574	0	0	0	0	0	0	0	0			cytochrome b-245, beta polypeptide
TT.66	X	8203043	8211756	-	Tcte1l	67117	MGI:1914367	0.6	0	0	0	1.1	8.9	0	3.9	0.646001	+	t-complex-associated-testis-expressed 1-like
TT.66	X	8394654	8395207	+	1700054O13Rik	67334	MGI:1914584	0	0	0	0	0	0	0	50.7	1.16888	+++	RIKEN cDNA 1700054O13 gene
TT.66	X	8475502	8506524	-	Sytl5	236643	MGI:2668451	0	0	0	0	0	0	0	0			synaptotagmin-like 5
TT.66	X	8559495	8560495	+	LOC385318	385318		0	0	0	0	0	0	0	0			similar to protein phosphatase 1, catalytic subunit, gamma isoform 1; protein phosphatase 1, catalytic subunit, gamma isoform 1 (possible existence of an alternative gene product, Ppp1cc2)
TT.66	X	8585684	8665368	-	Srpx	51795	MGI:1858306	0	0.3	1.2	0	0	4.4	0	1.3	0.46991		sushi-repeat-containing protein
TT.66	X	8705930	8764420	-	Rpgr	19893	MGI:1344037	0.3	0	0	0	0	0	0	1.3	0.86785	++	retinitis pigmentosa GTPase regulator
