# Supplementary material for: Global transcriptome analysis of the C57BL/6J mouse testis by SAGE: evidence for nonrandom gene order
Source: BMC Genomics. 2005 Mar 5;6:29. doi: 10.1186/1471-2164-6-29 (PMC1079818; doi:10.1186/1471-2164-6-29)
Supplement: Additional File 9 — Manual comparison of the most highly expressed genes in three total testis transcriptomes (GNF atlas, B6 testis, BDF1 testis). The list of 35 most highly expressed genes in total testis according to the GNF Mouse Atlas v2 organized with the appropriate NlaIII and RsaI SAGE tags extracted from their representative mRNA/RefSeq sequences. [file 1471-2164-6-29-S9.xls]

## Sheet: GNF_B6_BDF1_Testis
Additional file 9 – Manual comparison of the most highly expressed genes in testis (GNF atlas, B6 testis, BDF1 testis)
Thirty-five most highly expressed genes in total testis (average difference > 9000) according to the GNF Mouse Atlas v2 (Su et al. 2004) were selected and the appropriate NlaIII and RsaI SAGE tags were extracted from their representative mRNA / RefSeq sequences. Raw tag counts (not normalized) from the combined B6 total testis SAGE libraries (TT 1+2, 76 854 tags) and BDF1 testis SAGE libraries (4…
GNF probe set	AvgDiff	B6 Testis (NlaIII tag)	Count	BDF1 Testis (RsaI tag)	Count	Accession	Gene symbol	Gene name	MGI accession
gf1m01622_a_at	29792	TCGATGTCTG	1027	TGAGCAAAGCCACC	6180	NM_153391	Prm2	protamine 2	MGI:97766
gnf1m23194_a_at	26576	GCCAGATACC	436	no anchor	-	AK018980	Prm1	protamine 1	MGI:97765
gnf1m01872_a_at	24573.5	AGGACATCAG	418	CATGTCGACCAGCC	1198	NM_008933	Tnp1	transition protein 1	MGI:98784
gnf1m11104_a_at	20726	ACCGCTGAGG	163	no anchor	-	NM_013580	Ldh3	lactate dehydrogenase 3, C chain, sperm specific	MGI:96764
gnf1m07499_at	19971	ATAATACATA	257	no anchor	-	AF093677	mt-Atp6	ATP synthase 6, mitochondrial	MGI:99927
gnf1m00354_x_at	19697.5	GTAAGCAAAA	352	no anchor	-	NM_011664	Ubb	ubiquitin B	MGI:98888
gnf1m01883_a_at	16584.5	TGTCTTCTGT	205	AGACTTAGTTGAGA	(?)	NM_009420	Crisp2	cysteine-rich secretory protein 2	MGI:98815
gnf1m02854_s_at	16331.5	AAACAGAGTC	94	no anchor	-	NM_011560	Tcte3	t-complex-associated testis expressed 3	MGI:98642
gnf1m02321_a_at	15782	TGCCGTTTTG	57	TTGGAACAGCTACC	50	NM_010360	Gstm5	glutathione S-transferase, mu 5	MGI:1309466
gnf1m02430_a_at	15043	ACCTGTGCCC	130	no anchor	(?)	NM_013564	Insl3	insulin-like 3	MGI:108427
				GAGCTCTTCACCTA		NM_010589	Jak3	Janus kinase 3	MGI:99928
gnf1m11087_a_at	14910	GATTAAAGCT	923	CCTGGAAGACTG(AA)*	(?)	NM_013694	Tnp2	transition protein 2	MGI:98785
gnf1m07500_at	14447.5	AGGACAAATA	6	TGAATCCTAGTAGC	(?)	X57779	mt-Cytb	cytochrome b, mitochondrial	MGI:102501
gnf1m13205_a_at	14350	CTCGAGTCTC	15	CGAGCAAATGCCAG	405	NM_008774	Pabpc1	poly A binding protein, cytoplasmic 1	MGI:1349722
gnf1m01424_a_at	14334	CCCTTTTTCA	11	no anchor	-	NM_008574	Mcsp	mitochondrial capsule selenoprotein	MGI:96945
gnf1m03232_a_at	13218	GGAAACCACG	23	AGCAAGCTGTCCAC	(?)	NM_013686	Tcp1	t-complex protein 1	MGI:98535
gnf1m10492_s_at	13182.5	TTGGCTGCCC	40	no anchor	-	NM_020600	Rps14	ribosomal protein S14	MGI:98107
gnf1m04605_x_at	12483.5	CGCCGCCGGC	68	no anchor	-	NM_025592	Rpl35	ribosomal protein L35	MGI:1913739
gnf1m03647_a_at	12337.5	CTCTTCCCCC	41	AAATAAAAAGGCAT	(?)	NM_018858	Pbp	phosphatidylethanolamine binding protein	MGI:1344408
gnf1m03516_a_at	11950.5	TTCCATCTCT	90	no anchor	-	NM_016901	Oaz3	ornithine decarboxylase antizyme 3	MGI:1858170
gnf1m01533_a_at	11948.5	TAGCCCCTGC	134	TCCAGCCAGGCAGC***	38	NM_008757	Odf1	outer dense fiber of sperm tails 1	MGI:97424
gnf1m02317_a_at	11707	TACACGAGGA	50	CCCAGCCATCCCAT	194	NM_010352	Gsg1	germ cell-specific gene 1	MGI:1194499
gnf1m28680_a_at	11539	GCTTGGGCAA	54	no anchor	-	BC011344	Rbm7	RNA binding motif protein 7	MGI:1914260
gnf1m03233_a_at	11260	TCAACAACTG	169	no anchor	-	NM_013687	Tcp11	t-complex protein 11	MGI:98544
gnf1m02761_a_at	11016.5	(TAAAAAAAAA)**	(320)	TGACCTTGCATGTA	80	NM_011353	Serf1	small EDRK-rich factor 1	MGI:1337114
gnf1m06632_a_at	10924	CTTAGGAGAA	129	TTGTCTGGACTGGA	50	NM_145852	AV047578	expressed sequence AV047578	MGI:2182357
gnf1m10448_a_at	10617.5	GAGGAAGTAG	123	TCAGCAATGAACTC	(?)	NM_133711	1700001N01Rik	RIKEN cDNA 1700001N01 gene	MGI:1916531
gnf1m09523_s_at	10337	AAGGTCTGCC	104	AGGGGTTTCGTGTG	(?)	NM_008162	Gpx4	glutathione peroxidase 4	MGI:104767
gnf1m08858_a_at	10319	TTGGGCCAGA	54	TTTGGATCTGGGTT	(?)	NM_007749	Cox7c	cytochrome c oxidase, subunit VIIc	MGI:103226
gnf1m11123_a_at	9991	no anchor	-	no anchor	-	NM_009945	Cox7a2	cytochrome c oxidase, subunit VIIa 2	MGI:1316715
gnf1m05127_a_at	9577.5	TTAGATGTTT	32	TTTAGAAAGTGGT	(?)	NM_027139	Taf9	TAF9 RNA polymerase II, TBP-associated factor	MGI:1888697
gnf1m01202_a_at	9577	AAGGTCTGCC	104	AGGGGTTTCGTGTG	(?)	NM_008162	Gpx4	glutathione peroxidase 4	MGI:104767
gnf1m00002_f_at	9441	GGTCTGGCTG	246	TGAGCGCATGGGTC	906	NM_009446	Tuba3	tubulin, alpha 3	MGI:1095406
						NM_009449	Tuba7	tubulin, alpha 7	MGI:1095408
gnf1m10486_s_at	9358	GGGGAAATCG	107	no anchor	-	NM_025284	Tmsb10	thymosin, beta 10	MGI:109146
gnf1m03186_a_at	9325	TGCAACTGGC	90	TCTGCATTCAAGCT	(?)	NM_013615	Odf2	outer dense fiber of sperm tails 2	MGI:1098824
gnf1m31099_a_at	9115.5	AAGTACCAAG	36	CAAGTCACATTTGT	(?)	AK006406	1700027A15Rik	RIKEN cDNA 1700027A15 gene	MGI:1916699
Notes:
(?)	- tag is either missing in the BDF1 testis library or is not listed in the publication (raw tag count is < 33)
*	- anchoring site is only 12 bp distant from the 3'end
**	- tag is repetitive (>30 gene matches)
***	- tag is located in 3' UTR of the Odf1 gene, the most 3'-end tag should be TCCTACGGGCTCGG
	- genes among the top 100 most expressed genes in the B6 total testis
	- genes among the top 100 most expressed genes in the BDF1 total testis
